# Supplementary material for: An automated protocol to construct flexibility parameters for classical forcefields: applications to metal–organic frameworks
Source: RSC Adv. 2024 Jul 19;14(31):22714–62. doi: 10.1039/d4ra01859a (PMC11258866; doi:10.1039/d4ra01859a)
Supplement: RA-014-D4RA01859A-s002 [file RA-014-D4RA01859A-s002.zip › MOFs_inputs/quadrant_1_2/AFITEP/AFITEP.xyz]

  98
jmolscript: load "" {1 1 1} spacegroup "x,y,z" unitcell [{     6.1751     0.0    0.0 }, {     -3.0875102    14.42405565    0.0 }, {     0.0     -2.63402066    16.94044483 }]
Zn    3.6018203644611324   -1.9757865246959285  12.705576416817152  
Zn    2.5732796354416396   -0.6582341273719022  4.234868405012837   
H     0.45313081773435515  7.418764759286832    11.141548472785104  
H     -2.515579304240984   10.266213483344877   10.933376563119946  
H     -1.1590314581884127  8.671797615453846    9.583604860822017   
H     1.7983599437831659   5.799182404197487    9.786444657014538   
H     -1.8966123799512848  10.768693886116752   13.225986434891007  
H     3.372212829588474    -0.9648466853921893  15.504229443625253  
H     1.8048985262609383   1.488397032314292    0.46008125953977635 
H     2.577333493028205    10.509614835308998   14.985114738509063  
H     3.54095862159435     3.0540182235246065   14.268528339703101  
H     0.5724829978852921   0.20689939694677495  14.476716835001337  
H     1.9288816495164678   1.801394818543673    15.826435218329742  
H     -1.2891746154804158  4.673704592123574    15.623827813264267  
H     1.1916389210859812   -0.29519700879317967 12.184362775352522  
H     0.2846941569050969   11.437772141920675   9.906107652194713   
H     -1.2827226595141599  11.618625841037225   8.01008893546838    
H     5.665412242107575    -0.035930312200976644 10.42543959976252   
H     2.63445896670431     4.371270243138194    5.798896326433242   
H     5.603169091846385    1.5238215151238512   6.0070682297331475  
H     4.246621242098297    3.118237381379515    7.356839930730844   
H     1.289229836616396    5.990852595996522    7.154000141609263   
H     4.984202164126591    1.0213411241154589   3.7144583690696127  
H     -0.28462301560122594 12.754881651008736   1.4362153858063247  
H     1.282691293791805    10.301637923758843   16.48036357375275   
H     0.5102562909124158   1.280420174916418    1.9553300640124565  
H     -0.4533688049972253  8.73601675069838     2.6719165485267564  
H     2.5151068124209317   11.583135567786305   2.463728015767202   
H     1.1587081626423923   9.988640122903098    1.1140096605425152  
H     4.376764432532761    7.116330357545844    1.316617101058673   
H     1.895950873907653    12.085232016049247   4.756082056420277   
H     2.8028956506754765   0.3522628861907653   7.034337167996091   
H     4.370312471052614    0.17140919459719228  8.930355880095151   
H     -2.5778224479935137  11.825965320426366   6.515005231756022   
C     1.1540184073911424   9.9349771811042      11.861855062623674  
C     1.9731228228009763   8.942934059398148    11.104687497287355  
C     1.4521343221870082   7.678770011391146    10.788445529341894  
C     3.2585224304876643   9.291481816532144    10.665748356770687  
C     -2.164586523262173   8.407562356501014    9.911407844590144   
C     2.1992676265505895   6.782281590720341    10.035842027482778  
C     3.489132150938028    7.139038401011506    9.580246682260004   
C     4.2705658304851175   6.2543788570890255   8.806528876201641   
C     -1.813480696198985   11.315000184649055   14.164699122250473  
C     2.4995990217852952   -1.6165962728007224  15.444078411486055  
C     1.609792380597227    -1.725917240420911   16.500346364143528  
C     -2.7525200162027668  11.168022039848085   15.176133504369712  
C     -2.6006347358444404  11.860254486746589   16.38754058034919   
C     4.242030126503851    0.5382023048739439   13.547899205145923  
C     5.061106931413538    1.5301175481152982   14.305282726581016  
C     4.539996913426897    2.7941817209969946   14.621660337669915  
C     0.1714159746203613   1.1816404951204964   14.744223091729502  
C     0.9233401479543408   2.0656148271880173   15.498589056904349  
C     -0.8880873481115954  3.6906969289489706   15.37437474032071   
C     0.40184178971187734  3.3340747494786105   15.82992581329666   
C     1.1831184110294326   4.218704699584531    16.603947437908655  
C     1.2746208125557517   -0.841556307843127   11.245685960073954  
C     -0.5876632292787329  12.089831781174054   9.966326453206253   
C     -1.47757930977735    12.199175623659773   8.910161850331798   
C     0.335434397077514    -0.6945006018549734  10.234354191449986  
C     0.48703093252649404  -1.3870078761260092  9.023035785583787   
C     1.9335713836566093   1.855057824455334    5.078589732356091   
C     1.1144669632004949   2.847100942619686    5.835757296687382   
C     1.6354554612801548   4.111264991966876    6.15199926683464    
C     -0.17093264511212802 2.498553183296696    6.274696433990216   
C     -0.9229236929535289  3.382472640819965    7.029036946132772   
C     0.8883221554755978   5.00775341056978     6.90460276793438    
C     -0.40154236937654275 4.650996597417766    7.360198111035405   
C     -1.1829760523061306  5.535656138762535    8.133915916994336   
C     4.901070489226449    0.47503481473694686  2.775745688022657   
C     0.5879907883479878   13.406631244930136   1.4963664133682757  
C     1.4777974304927444   13.515952208455507   0.4400984623480514  
C     5.840109808133355    0.6220129580084317   1.7643113062689444  
C     5.688224536417691    -0.07021950530170834 0.5529042385163697  
C     -1.1544403156042478  11.25183267893374    3.392545645404052   
C     -1.9735171197004893  10.259917419802091   2.635162144795807   
C     -1.452407099272644   8.995853244352064    2.3187845519509627  
C     2.9161738363247425   10.608394464477419   2.1962217761197755  
C     2.1642496622178116   9.724420119655765    1.441855827165332   
C     3.9756771625538736   8.099338022155745    1.5660701658859193  
C     2.6857480223809      8.455960192821724    1.1105190912068192  
C     1.904471402469896    7.571330233345132    0.3364974730377567  
C     1.8129689859007616   12.631591320272687   5.6947588686317445  
C     3.675253033687341    -0.29979675793579064 6.974118368072923   
C     4.565169116767608    -0.40914059657285884 8.030282969822906   
C     2.7521554017079994   12.484535615650527   6.706090637277181   
C     2.600558870326466    13.177042897272308   7.917409037999798   
N     -0.7446521523517267  12.125119523030541   14.29293729073273   
N     2.3433416645949294   -1.651861031681465   11.11748296216531   
N     3.832241954229711    -0.33508453586020226 2.6475075264085643  
N     0.7442481366044915   13.441896047609223   5.822961863732872   
O     1.760639548691827    11.069223081480231   12.111090824285938  
O     -0.03267045714045791 9.698569525491703    12.176790978230313  
O     4.847967878608783    -0.596763942133967   13.300421020040398  
O     3.0560104256647422   0.7755328467999334   13.2311668190016    
O     1.326950246930294    0.7208119169026049   4.829353979637553   
O     3.1202602427688664   2.0914654866686218   4.763653810045582   
O     -1.7603780706350591  12.386798926834754   3.640023816225076   
O     0.03157939167032531  11.014502147503155   3.709278027750323   
