# Supplementary material for: An automated protocol to construct flexibility parameters for classical forcefields: applications to metal–organic frameworks
Source: RSC Adv. 2024 Jul 19;14(31):22714–62. doi: 10.1039/d4ra01859a (PMC11258866; doi:10.1039/d4ra01859a)
Supplement: RA-014-D4RA01859A-s002 [file RA-014-D4RA01859A-s002.zip › MOFs_inputs/quadrant_1_2/AFITEP/AFITEP_angle_instances_list.txt]

[ 1	87	[0	-1	0]	88	[0	0	0]	0	0	1.8207 ]
[ 2	89	[0	0	0]	90	[0	-1	0]	0	0	1.8207 ]
[ 1	87	[0	-1	0]	91	[0	-1	0]	1	0	2.1133 ]
[ 1	88	[0	0	0]	93	[0	0	0]	1	0	2.1129 ]
[ 2	89	[0	0	0]	95	[0	0	0]	1	0	2.1133 ]
[ 2	90	[0	-1	0]	97	[0	-1	0]	1	0	2.1129 ]
[ 1	87	[0	-1	0]	93	[0	0	0]	2	0	1.8414 ]
[ 1	88	[0	0	0]	91	[0	-1	0]	2	0	1.8416 ]
[ 2	89	[0	0	0]	97	[0	-1	0]	2	0	1.8414 ]
[ 2	90	[0	-1	0]	95	[0	0	0]	2	0	1.8416 ]
[ 1	91	[0	-1	0]	93	[0	0	0]	3	0	1.7563 ]
[ 2	95	[0	0	0]	97	[0	-1	0]	3	0	1.7562 ]
[ 35	36	[0	0	0]	91	[0	0	0]	4	0	2.0018 ]
[ 48	49	[0	0	0]	93	[0	0	0]	4	0	2.0017 ]
[ 61	62	[0	0	0]	95	[0	0	0]	4	0	2.0018 ]
[ 74	75	[0	0	0]	97	[0	0	0]	4	0	2.0017 ]
[ 35	36	[0	0	0]	92	[0	0	0]	5	0	2.121 ]
[ 48	49	[0	0	0]	94	[0	0	0]	5	0	2.121 ]
[ 61	62	[0	0	0]	96	[0	0	0]	5	0	2.121 ]
[ 74	75	[0	0	0]	98	[0	0	0]	5	0	2.121 ]
[ 35	91	[0	0	0]	92	[0	0	0]	6	0	2.1594 ]
[ 48	93	[0	0	0]	94	[0	0	0]	6	0	2.1595 ]
[ 61	95	[0	0	0]	96	[0	0	0]	6	0	2.1594 ]
[ 74	97	[0	0	0]	98	[0	0	0]	6	0	2.1595 ]
[ 36	37	[0	0	0]	35	[0	0	0]	7	0	2.1051 ]
[ 62	63	[0	0	0]	61	[0	0	0]	7	0	2.1051 ]
[ 36	38	[0	0	0]	35	[0	0	0]	8	0	2.0904 ]
[ 49	51	[1	0	0]	48	[0	0	0]	8	0	2.0905 ]
[ 62	64	[0	0	0]	61	[0	0	0]	8	0	2.0904 ]
[ 75	77	[-1	0	0]	74	[0	0	0]	8	0	2.0905 ]
[ 49	50	[0	0	0]	48	[0	0	0]	9	0	2.105 ]
[ 75	76	[0	0	0]	74	[0	0	0]	9	0	2.105 ]
[ 36	37	[0	0	0]	38	[0	0	0]	10	0	2.0871 ]
[ 49	50	[0	0	0]	51	[1	0	0]	10	0	2.0871 ]
[ 62	63	[0	0	0]	64	[0	0	0]	10	0	2.0871 ]
[ 75	76	[0	0	0]	77	[-1	0	0]	10	0	2.0871 ]
[ 37	3	[0	0	0]	36	[0	0	0]	11	0	2.0734 ]
[ 50	11	[0	0	0]	49	[0	0	0]	11	0	2.0732 ]
[ 63	19	[0	0	0]	62	[0	0	0]	11	0	2.0734 ]
[ 76	27	[0	0	0]	75	[0	0	0]	11	0	2.0732 ]
[ 38	4	[1	0	0]	36	[0	0	0]	12	0	2.0758 ]
[ 51	12	[0	0	0]	49	[-1	0	0]	12	0	2.0758 ]
[ 64	20	[-1	0	0]	62	[0	0	0]	12	0	2.0758 ]
[ 77	28	[0	0	0]	75	[1	0	0]	12	0	2.0758 ]
[ 37	3	[0	0	0]	40	[0	0	0]	13	0	2.1109 ]
[ 39	5	[0	0	0]	38	[-1	0	0]	13	0	2.1062 ]
[ 50	11	[0	0	0]	53	[1	0	0]	13	0	2.111 ]
[ 52	13	[0	0	0]	51	[0	0	0]	13	0	2.1062 ]
[ 63	19	[0	0	0]	66	[0	0	0]	13	0	2.1109 ]
[ 65	21	[-1	0	0]	64	[0	0	0]	13	0	2.1062 ]
[ 76	27	[0	0	0]	79	[-1	0	0]	13	0	2.111 ]
[ 78	29	[0	0	0]	77	[0	0	0]	13	0	2.1062 ]
[ 38	4	[1	0	0]	39	[1	0	0]	14	0	2.1016 ]
[ 40	6	[0	0	0]	37	[0	0	0]	14	0	2.1038 ]
[ 51	12	[0	0	0]	52	[0	0	0]	14	0	2.1015 ]
[ 53	14	[0	0	0]	50	[-1	0	0]	14	0	2.1037 ]
[ 64	20	[-1	0	0]	65	[0	0	0]	14	0	2.1016 ]
[ 66	22	[0	0	0]	63	[0	0	0]	14	0	2.1038 ]
[ 77	28	[0	0	0]	78	[0	0	0]	14	0	2.1015 ]
[ 79	30	[0	0	0]	76	[1	0	0]	14	0	2.1037 ]
[ 37	40	[0	0	0]	36	[0	0	0]	15	0	2.0989 ]
[ 50	53	[1	0	0]	49	[0	0	0]	15	0	2.099 ]
[ 63	66	[0	0	0]	62	[0	0	0]	15	0	2.0989 ]
[ 76	79	[-1	0	0]	75	[0	0	0]	15	0	2.099 ]
[ 38	39	[1	0	0]	36	[0	0	0]	16	0	2.1058 ]
[ 51	52	[0	0	0]	49	[-1	0	0]	16	0	2.1058 ]
[ 64	65	[0	0	0]	62	[0	0	0]	16	0	2.1058 ]
[ 77	78	[0	0	0]	75	[1	0	0]	16	0	2.1058 ]
[ 39	5	[0	0	0]	41	[-1	0	0]	17	0	2.0808 ]
[ 40	6	[0	0	0]	41	[0	0	0]	17	0	2.082 ]
[ 52	13	[0	0	0]	54	[0	0	0]	17	0	2.0808 ]
[ 53	14	[0	0	0]	54	[0	0	0]	17	0	2.082 ]
[ 65	21	[-1	0	0]	67	[0	0	0]	17	0	2.0808 ]
[ 66	22	[0	0	0]	67	[0	0	0]	17	0	2.0819 ]
[ 78	29	[0	0	0]	80	[0	0	0]	17	0	2.0808 ]
[ 79	30	[0	0	0]	80	[0	0	0]	17	0	2.082 ]
[ 39	38	[-1	0	0]	41	[-1	0	0]	18	0	2.0959 ]
[ 40	37	[0	0	0]	41	[0	0	0]	18	0	2.0974 ]
[ 52	51	[0	0	0]	54	[0	0	0]	18	0	2.096 ]
[ 53	50	[-1	0	0]	54	[0	0	0]	18	0	2.0974 ]
[ 65	64	[0	0	0]	67	[0	0	0]	18	0	2.0959 ]
[ 66	63	[0	0	0]	67	[0	0	0]	18	0	2.0975 ]
[ 78	77	[0	0	0]	80	[0	0	0]	18	0	2.096 ]
[ 79	76	[1	0	0]	80	[0	0	0]	18	0	2.0975 ]
[ 41	39	[1	0	0]	40	[0	0	0]	19	0	2.0811 ]
[ 54	52	[0	0	0]	53	[0	0	0]	19	0	2.081 ]
[ 67	65	[0	0	0]	66	[0	0	0]	19	0	2.0811 ]
[ 80	78	[0	0	0]	79	[0	0	0]	19	0	2.081 ]
[ 41	39	[1	0	0]	42	[0	0	0]	20	0	2.0802 ]
[ 54	52	[0	0	0]	55	[0	0	0]	20	0	2.0802 ]
[ 67	65	[0	0	0]	68	[0	0	0]	20	0	2.0802 ]
[ 80	78	[0	0	0]	81	[0	0	0]	20	0	2.0802 ]
[ 41	40	[0	0	0]	42	[0	0	0]	21	0	2.1219 ]
[ 54	53	[0	0	0]	55	[0	0	0]	21	0	2.122 ]
[ 67	66	[0	0	0]	68	[0	0	0]	21	0	2.122 ]
[ 80	79	[0	0	0]	81	[0	0	0]	21	0	2.122 ]
[ 42	41	[0	0	0]	68	[1	0	0]	22	0	3.0882 ]
[ 55	54	[0	0	0]	81	[0	0	1]	22	0	3.0881 ]
[ 68	67	[0	0	0]	42	[-1	0	0]	22	0	3.0882 ]
[ 81	80	[0	0	0]	55	[0	0	-1]	22	0	3.0881 ]
[ 43	7	[0	0	0]	46	[0	0	0]	23	0	2.1215 ]
[ 44	8	[0	0	0]	45	[0	0	0]	23	0	2.1164 ]
[ 56	15	[0	0	0]	59	[0	0	0]	23	0	2.1214 ]
[ 57	16	[0	0	0]	58	[0	0	0]	23	0	2.1163 ]
[ 69	23	[0	0	0]	72	[0	0	0]	23	0	2.1215 ]
[ 70	24	[0	0	0]	71	[0	0	0]	23	0	2.1164 ]
[ 82	31	[0	0	0]	85	[0	0	0]	23	0	2.1214 ]
[ 83	32	[0	0	0]	84	[0	0	0]	23	0	2.1163 ]
[ 43	7	[0	0	0]	87	[0	0	0]	24	0	2.031 ]
[ 44	8	[0	0	0]	87	[0	-1	0]	24	0	2.0295 ]
[ 56	15	[0	0	0]	88	[0	0	0]	24	0	2.031 ]
[ 57	16	[0	0	0]	88	[0	1	0]	24	0	2.0296 ]
[ 69	23	[0	0	0]	89	[0	0	0]	24	0	2.031 ]
[ 70	24	[0	0	0]	89	[0	1	0]	24	0	2.0295 ]
[ 82	31	[0	0	0]	90	[0	0	0]	24	0	2.031 ]
[ 83	32	[0	0	0]	90	[0	-1	0]	24	0	2.0295 ]
[ 43	46	[0	0	0]	87	[0	0	0]	25	0	2.1306 ]
[ 56	59	[0	0	0]	88	[0	0	0]	25	0	2.1307 ]
[ 69	72	[0	0	0]	89	[0	0	0]	25	0	2.1306 ]
[ 82	85	[0	0	0]	90	[0	0	0]	25	0	2.1307 ]
[ 44	45	[0	0	0]	87	[0	-1	0]	26	0	2.1373 ]
[ 57	58	[0	0	0]	88	[0	1	0]	26	0	2.1374 ]
[ 70	71	[0	0	0]	89	[0	1	0]	26	0	2.1373 ]
[ 83	84	[0	0	0]	90	[0	-1	0]	26	0	2.1374 ]
[ 45	9	[0	0	1]	44	[0	0	0]	27	0	2.0638 ]
[ 58	17	[0	0	0]	57	[0	0	0]	27	0	2.0637 ]
[ 71	25	[0	0	-1]	70	[0	0	0]	27	0	2.0638 ]
[ 84	33	[0	0	0]	83	[0	0	0]	27	0	2.0638 ]
[ 46	10	[-1	0	0]	43	[0	0	0]	28	0	2.0506 ]
[ 59	18	[-1	0	0]	56	[0	0	0]	28	0	2.0506 ]
[ 72	26	[1	0	0]	69	[0	0	0]	28	0	2.0506 ]
[ 85	34	[1	0	0]	82	[0	0	0]	28	0	2.0506 ]
[ 45	9	[0	0	1]	47	[0	-1	0]	29	0	2.1262 ]
[ 46	10	[-1	0	0]	47	[0	0	0]	29	0	2.134 ]
[ 58	17	[0	0	0]	60	[0	1	0]	29	0	2.1262 ]
[ 59	18	[-1	0	0]	60	[0	0	0]	29	0	2.1341 ]
[ 71	25	[0	0	-1]	73	[0	1	0]	29	0	2.1262 ]
[ 72	26	[1	0	0]	73	[0	0	0]	29	0	2.134 ]
[ 84	33	[0	0	0]	86	[0	-1	0]	29	0	2.1262 ]
[ 85	34	[1	0	0]	86	[0	0	0]	29	0	2.1341 ]
[ 45	44	[0	0	0]	47	[0	-1	0]	30	0	2.0932 ]
[ 58	57	[0	0	0]	60	[0	1	0]	30	0	2.0932 ]
[ 71	70	[0	0	0]	73	[0	1	0]	30	0	2.0932 ]
[ 84	83	[0	0	0]	86	[0	-1	0]	30	0	2.0932 ]
[ 46	43	[0	0	0]	47	[0	0	0]	31	0	2.0985 ]
[ 59	56	[0	0	0]	60	[0	0	0]	31	0	2.0984 ]
[ 72	69	[0	0	0]	73	[0	0	0]	31	0	2.0985 ]
[ 85	82	[0	0	0]	86	[0	0	0]	31	0	2.0984 ]
[ 47	45	[0	1	0]	46	[0	0	0]	32	0	2.0373 ]
[ 60	58	[0	-1	0]	59	[0	0	0]	32	0	2.0373 ]
[ 73	71	[0	-1	0]	72	[0	0	0]	32	0	2.0373 ]
[ 86	84	[0	1	0]	85	[0	0	0]	32	0	2.0372 ]
[ 47	45	[0	1	0]	73	[-1	1	1]	33	0	2.1202 ]
[ 60	58	[0	-1	0]	86	[-1	-1	0]	33	0	2.1201 ]
[ 73	71	[0	-1	0]	47	[1	-1	-1]	33	0	2.1202 ]
[ 86	84	[0	1	0]	60	[1	1	0]	33	0	2.1201 ]
[ 47	46	[0	0	0]	73	[-1	1	1]	34	0	2.1257 ]
[ 60	59	[0	0	0]	86	[-1	-1	0]	34	0	2.1258 ]
[ 73	72	[0	0	0]	47	[1	-1	-1]	34	0	2.1257 ]
[ 86	85	[0	0	0]	60	[1	1	0]	34	0	2.1258 ]
[ 87	1	[0	1	0]	43	[0	0	0]	35	0	2.1035 ]
[ 88	1	[0	0	0]	56	[0	0	0]	35	0	2.1034 ]
[ 89	2	[0	0	0]	69	[0	0	0]	35	0	2.1035 ]
[ 90	2	[0	1	0]	82	[0	0	0]	35	0	2.1034 ]
[ 87	1	[0	1	0]	44	[0	1	0]	36	0	2.1059 ]
[ 88	1	[0	0	0]	57	[0	-1	0]	36	0	2.106 ]
[ 89	2	[0	0	0]	70	[0	-1	0]	36	0	2.1059 ]
[ 90	2	[0	1	0]	83	[0	1	0]	36	0	2.106 ]
[ 87	43	[0	0	0]	44	[0	1	0]	37	0	2.0693 ]
[ 88	56	[0	0	0]	57	[0	-1	0]	37	0	2.0692 ]
[ 89	69	[0	0	0]	70	[0	-1	0]	37	0	2.0693 ]
[ 90	82	[0	0	0]	83	[0	1	0]	37	0	2.0692 ]
[ 91	1	[0	1	0]	35	[0	0	0]	38	0	1.9541 ]
[ 93	1	[0	0	0]	48	[0	0	0]	38	0	1.9545 ]
[ 95	2	[0	0	0]	61	[0	0	0]	38	0	1.9541 ]
[ 97	2	[0	1	0]	74	[0	0	0]	38	0	1.9545 ]
