# Supplementary material for: An automated protocol to construct flexibility parameters for classical forcefields: applications to metal–organic frameworks
Source: RSC Adv. 2024 Jul 19;14(31):22714–62. doi: 10.1039/d4ra01859a (PMC11258866; doi:10.1039/d4ra01859a)
Supplement: RA-014-D4RA01859A-s002 [file RA-014-D4RA01859A-s002.zip › MOFs_inputs/quadrant_1_2/AFITEP/AFITEP_atom_types_with_coordinates.txt]

AFITEP

6.1750999999999996    0.0000000000000000    0.0000000000000000
-3.0875102000000001    14.4240556499999997    0.0000000000000000
0.0000000000000000    -2.6340206600000000    16.9404448300000006

     1       3.6018203644611324      -1.9757865246959285       12.705576416817152    30[7-(6,6),7-(6,6),8-(6),8-(6)]
     2       2.5732796354416396      -0.6582341273719022        4.234868405012837    30[7-(6,6),7-(6,6),8-(6),8-(6)]
     3      0.45313081773435515        7.418764759286832       11.141548472785104    1[6-(6,6)]
     4       -2.515579304240984       10.266213483344877       10.933376563119946    1[6-(6,6)]
     5      -1.1590314581884127        8.671797615453846        9.583604860822017    1[6-(6,6)]
     6       1.7983599437831659        5.799182404197487        9.786444657014538    1[6-(6,6)]
     7      -1.8966123799512848       10.768693886116752       13.225986434891007    1[6-(6,7)]
     8        3.372212829588474      -0.9648466853921893       15.504229443625253    1[6-(6,7)]
     9       1.8048985262609383        1.488397032314292      0.46008125953977635    1[6-(6,6)]
    10        2.577333493028205       10.509614835308998       14.985114738509063    1[6-(6,6)]
    11         3.54095862159435       3.0540182235246065       14.268528339703101    1[6-(6,6)]
    12       0.5724829978852921      0.20689939694677495       14.476716835001337    1[6-(6,6)]
    13       1.9288816495164678        1.801394818543673       15.826435218329742    1[6-(6,6)]
    14      -1.2891746154804158        4.673704592123574       15.623827813264267    1[6-(6,6)]
    15       1.1916389210859812     -0.29519700879317967       12.184362775352522    1[6-(6,7)]
    16       0.2846941569050969       11.437772141920675        9.906107652194713    1[6-(6,7)]
    17      -1.2827226595141599       11.618625841037225         8.01008893546838    1[6-(6,6)]
    18        5.665412242107575    -0.035930312200976644        10.42543959976252    1[6-(6,6)]
    19         2.63445896670431        4.371270243138194        5.798896326433242    1[6-(6,6)]
    20        5.603169091846385       1.5238215151238512       6.0070682297331475    1[6-(6,6)]
    21        4.246621242098297        3.118237381379515        7.356839930730844    1[6-(6,6)]
    22        1.289229836616396        5.990852595996522        7.154000141609263    1[6-(6,6)]
    23        4.984202164126591       1.0213411241154589       3.7144583690696127    1[6-(6,7)]
    24     -0.28462301560122594       12.754881651008736       1.4362153858063247    1[6-(6,7)]
    25        1.282691293791805       10.301637923758843        16.48036357375275    1[6-(6,6)]
    26       0.5102562909124158        1.280420174916418       1.9553300640124565    1[6-(6,6)]
    27      -0.4533688049972253         8.73601675069838       2.6719165485267564    1[6-(6,6)]
    28       2.5151068124209317       11.583135567786305        2.463728015767202    1[6-(6,6)]
    29       1.1587081626423923        9.988640122903098       1.1140096605425152    1[6-(6,6)]
    30        4.376764432532761        7.116330357545844        1.316617101058673    1[6-(6,6)]
    31        1.895950873907653       12.085232016049247        4.756082056420277    1[6-(6,7)]
    32       2.8028956506754765       0.3522628861907653        7.034337167996091    1[6-(6,7)]
    33        4.370312471052614      0.17140919459719228        8.930355880095151    1[6-(6,6)]
    34      -2.5778224479935137       11.825965320426366        6.515005231756022    1[6-(6,6)]
    35       1.1540184073911424          9.9349771811042       11.861855062623674    6[6-(6,6),8-(0),8-(30)]
    36       1.9731228228009763        8.942934059398148       11.104687497287355    6[6-(1,6),6-(1,6),6-(8,8)]
    37       1.4521343221870082        7.678770011391146       10.788445529341894    6[1-(0),6-(1,6),6-(6,6)]
    38       3.2585224304876643        9.291481816532144       10.665748356770687    6[1-(0),6-(1,6),6-(6,6)]
    39       -2.164586523262173        8.407562356501014        9.911407844590144    6[1-(0),6-(1,6),6-(6,6)]
    40       2.1992676265505895        6.782281590720341       10.035842027482778    6[1-(0),6-(1,6),6-(6,6)]
    41        3.489132150938028        7.139038401011506        9.580246682260004    6[6-(1,6),6-(1,6),6-(6)]
    42       4.2705658304851175       6.2543788570890255        8.806528876201641    6[6-(6),6-(6,6)]
    43       -1.813480696198985       11.315000184649055       14.164699122250473    6[1-(0),6-(1,6),7-(6,30)]
    44       2.4995990217852952      -1.6165962728007224       15.444078411486055    6[1-(0),6-(1,6),7-(6,30)]
    45        1.609792380597227       -1.725917240420911       16.500346364143528    6[1-(0),6-(1,7),6-(6,6)]
    46      -2.7525200162027668       11.168022039848085       15.176133504369712    6[1-(0),6-(1,7),6-(6,6)]
    47      -2.6006347358444404       11.860254486746589        16.38754058034919    6[6-(1,6),6-(1,6),6-(6,6)]
    48        4.242030126503851       0.5382023048739439       13.547899205145923    6[6-(6,6),8-(0),8-(30)]
    49        5.061106931413538       1.5301175481152982       14.305282726581016    6[6-(1,6),6-(1,6),6-(8,8)]
    50        4.539996913426897       2.7941817209969946       14.621660337669915    6[1-(0),6-(1,6),6-(6,6)]
    51       0.1714159746203613       1.1816404951204964       14.744223091729502    6[1-(0),6-(1,6),6-(6,6)]
    52       0.9233401479543408       2.0656148271880173       15.498589056904349    6[1-(0),6-(1,6),6-(6,6)]
    53      -0.8880873481115954       3.6906969289489706        15.37437474032071    6[1-(0),6-(1,6),6-(6,6)]
    54      0.40184178971187734       3.3340747494786105        15.82992581329666    6[6-(1,6),6-(1,6),6-(6)]
    55       1.1831184110294326        4.218704699584531       16.603947437908655    6[6-(6),6-(6,6)]
    56       1.2746208125557517       -0.841556307843127       11.245685960073954    6[1-(0),6-(1,6),7-(6,30)]
    57      -0.5876632292787329       12.089831781174054        9.966326453206253    6[1-(0),6-(1,6),7-(6,30)]
    58        -1.47757930977735       12.199175623659773        8.910161850331798    6[1-(0),6-(1,7),6-(6,6)]
    59        0.335434397077514      -0.6945006018549734       10.234354191449986    6[1-(0),6-(1,7),6-(6,6)]
    60      0.48703093252649404      -1.3870078761260092        9.023035785583787    6[6-(1,6),6-(1,6),6-(6,6)]
    61       1.9335713836566093        1.855057824455334        5.078589732356091    6[6-(6,6),8-(0),8-(30)]
    62       1.1144669632004949        2.847100942619686        5.835757296687382    6[6-(1,6),6-(1,6),6-(8,8)]
    63       1.6354554612801548        4.111264991966876         6.15199926683464    6[1-(0),6-(1,6),6-(6,6)]
    64     -0.17093264511212802        2.498553183296696        6.274696433990216    6[1-(0),6-(1,6),6-(6,6)]
    65      -0.9229236929535289        3.382472640819965        7.029036946132772    6[1-(0),6-(1,6),6-(6,6)]
    66       0.8883221554755978         5.00775341056978         6.90460276793438    6[1-(0),6-(1,6),6-(6,6)]
    67     -0.40154236937654275        4.650996597417766        7.360198111035405    6[6-(1,6),6-(1,6),6-(6)]
    68      -1.1829760523061306        5.535656138762535        8.133915916994336    6[6-(6),6-(6,6)]
    69        4.901070489226449      0.47503481473694686        2.775745688022657    6[1-(0),6-(1,6),7-(6,30)]
    70       0.5879907883479878       13.406631244930136       1.4963664133682757    6[1-(0),6-(1,6),7-(6,30)]
    71       1.4777974304927444       13.515952208455507       0.4400984623480514    6[1-(0),6-(1,7),6-(6,6)]
    72        5.840109808133355       0.6220129580084317       1.7643113062689444    6[1-(0),6-(1,7),6-(6,6)]
    73        5.688224536417691     -0.07021950530170834       0.5529042385163697    6[6-(1,6),6-(1,6),6-(6,6)]
    74      -1.1544403156042478        11.25183267893374        3.392545645404052    6[6-(6,6),8-(0),8-(30)]
    75      -1.9735171197004893       10.259917419802091        2.635162144795807    6[6-(1,6),6-(1,6),6-(8,8)]
    76       -1.452407099272644        8.995853244352064       2.3187845519509627    6[1-(0),6-(1,6),6-(6,6)]
    77       2.9161738363247425       10.608394464477419       2.1962217761197755    6[1-(0),6-(1,6),6-(6,6)]
    78       2.1642496622178116        9.724420119655765        1.441855827165332    6[1-(0),6-(1,6),6-(6,6)]
    79       3.9756771625538736        8.099338022155745       1.5660701658859193    6[1-(0),6-(1,6),6-(6,6)]
    80          2.6857480223809        8.455960192821724       1.1105190912068192    6[6-(1,6),6-(1,6),6-(6)]
    81        1.904471402469896        7.571330233345132       0.3364974730377567    6[6-(6),6-(6,6)]
    82       1.8129689859007616       12.631591320272687       5.6947588686317445    6[1-(0),6-(1,6),7-(6,30)]
    83        3.675253033687341     -0.29979675793579064        6.974118368072923    6[1-(0),6-(1,6),7-(6,30)]
    84        4.565169116767608     -0.40914059657285884        8.030282969822906    6[1-(0),6-(1,7),6-(6,6)]
    85       2.7521554017079994       12.484535615650527        6.706090637277181    6[1-(0),6-(1,7),6-(6,6)]
    86        2.600558870326466       13.177042897272308        7.917409037999798    6[6-(1,6),6-(1,6),6-(6,6)]
    87      -0.7446521523517267       12.125119523030541        14.29293729073273    7[6-(1,6),6-(1,6),30-(7,8,8)]
    88       2.3433416645949294       -1.651861031681465        11.11748296216531    7[6-(1,6),6-(1,6),30-(7,8,8)]
    89        3.832241954229711     -0.33508453586020226       2.6475075264085643    7[6-(1,6),6-(1,6),30-(7,8,8)]
    90       0.7442481366044915       13.441896047609223        5.822961863732872    7[6-(1,6),6-(1,6),30-(7,8,8)]
    91        1.760639548691827       11.069223081480231       12.111090824285938    8[6-(6,8),30-(7,7,8)]
    92     -0.03267045714045791        9.698569525491703       12.176790978230313    8[6-(6,8)]
    93        4.847967878608783       -0.596763942133967       13.300421020040398    8[6-(6,8),30-(7,7,8)]
    94       3.0560104256647422       0.7755328467999334         13.2311668190016    8[6-(6,8)]
    95        1.326950246930294       0.7208119169026049        4.829353979637553    8[6-(6,8),30-(7,7,8)]
    96       3.1202602427688664       2.0914654866686218        4.763653810045582    8[6-(6,8)]
    97      -1.7603780706350591       12.386798926834754        3.640023816225076    8[6-(6,8),30-(7,7,8)]
    98      0.03157939167032531       11.014502147503155        3.709278027750323    8[6-(6,8)]
