# Supplementary material for: An automated protocol to construct flexibility parameters for classical forcefields: applications to metal–organic frameworks
Source: RSC Adv. 2024 Jul 19;14(31):22714–62. doi: 10.1039/d4ra01859a (PMC11258866; doi:10.1039/d4ra01859a)
Supplement: RA-014-D4RA01859A-s002 [file RA-014-D4RA01859A-s002.zip › MOFs_inputs/quadrant_1_2/AFITEP/AFITEP_bond_and_UB_instances_list.txt]

[ 1	[0	0	0]	87	[0	-1	0]	0	1	2	2.0516 ]
[ 1	[0	0	0]	88	[0	0	0]	0	1	1	2.052 ]
[ 2	[0	0	0]	89	[0	0	0]	0	1	1	2.0516 ]
[ 2	[0	0	0]	90	[0	-1	0]	0	1	2	2.052 ]
[ 1	[0	1	0]	87	[0	0	0]	0	1	2	2.0516 ]
[ 2	[0	1	0]	90	[0	0	0]	0	1	2	2.052 ]
[ 1	[0	0	0]	91	[0	-1	0]	1	1	2	1.9515 ]
[ 1	[0	0	0]	93	[0	0	0]	1	1	1	1.9515 ]
[ 2	[0	0	0]	95	[0	0	0]	1	1	1	1.9515 ]
[ 2	[0	0	0]	97	[0	-1	0]	1	1	2	1.9515 ]
[ 1	[0	1	0]	91	[0	0	0]	1	1	2	1.9515 ]
[ 2	[0	1	0]	97	[0	0	0]	1	1	2	1.9515 ]
[ 3	[0	0	0]	37	[0	0	0]	2	1	1	1.091 ]
[ 4	[0	0	0]	38	[-1	0	0]	2	1	2	1.0874 ]
[ 5	[0	0	0]	39	[0	0	0]	2	1	1	1.0902 ]
[ 6	[0	0	0]	40	[0	0	0]	2	1	1	1.0906 ]
[ 11	[0	0	0]	50	[0	0	0]	2	1	1	1.091 ]
[ 12	[0	0	0]	51	[0	0	0]	2	1	1	1.0874 ]
[ 13	[0	0	0]	52	[0	0	0]	2	1	1	1.0901 ]
[ 14	[0	0	0]	53	[0	0	0]	2	1	1	1.0906 ]
[ 19	[0	0	0]	63	[0	0	0]	2	1	1	1.091 ]
[ 20	[0	0	0]	64	[1	0	0]	2	1	2	1.0874 ]
[ 21	[0	0	0]	65	[1	0	0]	2	1	2	1.0901 ]
[ 22	[0	0	0]	66	[0	0	0]	2	1	1	1.0906 ]
[ 27	[0	0	0]	76	[0	0	0]	2	1	1	1.091 ]
[ 28	[0	0	0]	77	[0	0	0]	2	1	1	1.0875 ]
[ 29	[0	0	0]	78	[0	0	0]	2	1	1	1.0901 ]
[ 30	[0	0	0]	79	[0	0	0]	2	1	1	1.0906 ]
[ 4	[1	0	0]	38	[0	0	0]	2	1	2	1.0874 ]
[ 20	[-1	0	0]	64	[0	0	0]	2	1	2	1.0874 ]
[ 21	[-1	0	0]	65	[0	0	0]	2	1	2	1.0901 ]
[ 7	[0	0	0]	43	[0	0	0]	3	1	1	1.0893 ]
[ 8	[0	0	0]	44	[0	0	0]	3	1	1	1.0908 ]
[ 15	[0	0	0]	56	[0	0	0]	3	1	1	1.0893 ]
[ 16	[0	0	0]	57	[0	0	0]	3	1	1	1.0908 ]
[ 23	[0	0	0]	69	[0	0	0]	3	1	1	1.0893 ]
[ 24	[0	0	0]	70	[0	0	0]	3	1	1	1.0908 ]
[ 31	[0	0	0]	82	[0	0	0]	3	1	1	1.0893 ]
[ 32	[0	0	0]	83	[0	0	0]	3	1	1	1.0908 ]
[ 9	[0	0	0]	45	[0	0	-1]	4	1	2	1.0886 ]
[ 10	[0	0	0]	46	[1	0	0]	4	1	2	1.0883 ]
[ 17	[0	0	0]	58	[0	0	0]	4	1	1	1.0886 ]
[ 18	[0	0	0]	59	[1	0	0]	4	1	2	1.0883 ]
[ 25	[0	0	0]	71	[0	0	1]	4	1	2	1.0886 ]
[ 26	[0	0	0]	72	[-1	0	0]	4	1	2	1.0883 ]
[ 33	[0	0	0]	84	[0	0	0]	4	1	1	1.0886 ]
[ 34	[0	0	0]	85	[-1	0	0]	4	1	2	1.0883 ]
[ 9	[0	0	1]	45	[0	0	0]	4	1	2	1.0886 ]
[ 10	[-1	0	0]	46	[0	0	0]	4	1	2	1.0883 ]
[ 18	[-1	0	0]	59	[0	0	0]	4	1	2	1.0883 ]
[ 25	[0	0	-1]	71	[0	0	0]	4	1	2	1.0886 ]
[ 26	[1	0	0]	72	[0	0	0]	4	1	2	1.0883 ]
[ 34	[1	0	0]	85	[0	0	0]	4	1	2	1.0883 ]
[ 36	[0	0	0]	35	[0	0	0]	5	1	1	1.4928 ]
[ 49	[0	0	0]	48	[0	0	0]	5	1	1	1.4928 ]
[ 62	[0	0	0]	61	[0	0	0]	5	1	1	1.4928 ]
[ 75	[0	0	0]	74	[0	0	0]	5	1	1	1.4928 ]
[ 35	[0	0	0]	91	[0	0	0]	6	1	1	1.3102 ]
[ 48	[0	0	0]	93	[0	0	0]	6	1	1	1.3102 ]
[ 61	[0	0	0]	95	[0	0	0]	6	1	1	1.3102 ]
[ 74	[0	0	0]	97	[0	0	0]	6	1	1	1.3102 ]
[ 35	[0	0	0]	92	[0	0	0]	7	1	1	1.2503 ]
[ 48	[0	0	0]	94	[0	0	0]	7	1	1	1.2503 ]
[ 61	[0	0	0]	96	[0	0	0]	7	1	1	1.2503 ]
[ 74	[0	0	0]	98	[0	0	0]	7	1	1	1.2503 ]
[ 37	[0	0	0]	36	[0	0	0]	8	1	1	1.4034 ]
[ 38	[0	0	0]	36	[0	0	0]	8	1	1	1.4023 ]
[ 50	[0	0	0]	49	[0	0	0]	8	1	1	1.4034 ]
[ 51	[1	0	0]	49	[0	0	0]	8	1	2	1.4023 ]
[ 51	[0	0	0]	49	[-1	0	0]	8	1	2	1.4023 ]
[ 63	[0	0	0]	62	[0	0	0]	8	1	1	1.4034 ]
[ 64	[0	0	0]	62	[0	0	0]	8	1	1	1.4023 ]
[ 76	[0	0	0]	75	[0	0	0]	8	1	1	1.4034 ]
[ 77	[-1	0	0]	75	[0	0	0]	8	1	2	1.4023 ]
[ 77	[0	0	0]	75	[1	0	0]	8	1	2	1.4023 ]
[ 37	[0	0	0]	40	[0	0	0]	9	1	1	1.3886 ]
[ 38	[0	0	0]	39	[1	0	0]	9	1	2	1.3841 ]
[ 39	[0	0	0]	38	[-1	0	0]	9	1	2	1.3841 ]
[ 50	[0	0	0]	53	[1	0	0]	9	1	2	1.3886 ]
[ 51	[0	0	0]	52	[0	0	0]	9	1	1	1.3841 ]
[ 53	[0	0	0]	50	[-1	0	0]	9	1	2	1.3886 ]
[ 63	[0	0	0]	66	[0	0	0]	9	1	1	1.3886 ]
[ 64	[0	0	0]	65	[0	0	0]	9	1	1	1.3841 ]
[ 76	[0	0	0]	79	[-1	0	0]	9	1	2	1.3886 ]
[ 77	[0	0	0]	78	[0	0	0]	9	1	1	1.3841 ]
[ 79	[0	0	0]	76	[1	0	0]	9	1	2	1.3886 ]
[ 39	[0	0	0]	41	[-1	0	0]	10	1	2	1.4109 ]
[ 40	[0	0	0]	41	[0	0	0]	10	1	1	1.4137 ]
[ 39	[1	0	0]	41	[0	0	0]	10	1	2	1.4109 ]
[ 52	[0	0	0]	54	[0	0	0]	10	1	1	1.4109 ]
[ 53	[0	0	0]	54	[0	0	0]	10	1	1	1.4137 ]
[ 65	[0	0	0]	67	[0	0	0]	10	1	1	1.4109 ]
[ 66	[0	0	0]	67	[0	0	0]	10	1	1	1.4137 ]
[ 78	[0	0	0]	80	[0	0	0]	10	1	1	1.4109 ]
[ 79	[0	0	0]	80	[0	0	0]	10	1	1	1.4137 ]
[ 41	[0	0	0]	42	[0	0	0]	11	1	1	1.4114 ]
[ 54	[0	0	0]	55	[0	0	0]	11	1	1	1.4114 ]
[ 67	[0	0	0]	68	[0	0	0]	11	1	1	1.4114 ]
[ 80	[0	0	0]	81	[0	0	0]	11	1	1	1.4114 ]
[ 42	[0	0	0]	68	[1	0	0]	12	1	2	1.2205 ]
[ 55	[0	0	0]	81	[0	0	1]	12	1	2	1.2205 ]
[ 68	[0	0	0]	42	[-1	0	0]	12	1	2	1.2205 ]
[ 81	[0	0	0]	55	[0	0	-1]	12	1	2	1.2205 ]
[ 43	[0	0	0]	46	[0	0	0]	13	1	1	1.3879 ]
[ 44	[0	0	0]	45	[0	0	0]	13	1	1	1.3854 ]
[ 56	[0	0	0]	59	[0	0	0]	13	1	1	1.388 ]
[ 57	[0	0	0]	58	[0	0	0]	13	1	1	1.3854 ]
[ 69	[0	0	0]	72	[0	0	0]	13	1	1	1.388 ]
[ 70	[0	0	0]	71	[0	0	0]	13	1	1	1.3854 ]
[ 82	[0	0	0]	85	[0	0	0]	13	1	1	1.388 ]
[ 83	[0	0	0]	84	[0	0	0]	13	1	1	1.3854 ]
[ 43	[0	0	0]	87	[0	0	0]	14	1	1	1.3473 ]
[ 44	[0	0	0]	87	[0	-1	0]	14	1	2	1.3473 ]
[ 56	[0	0	0]	88	[0	0	0]	14	1	1	1.3473 ]
[ 57	[0	0	0]	88	[0	1	0]	14	1	2	1.3473 ]
[ 69	[0	0	0]	89	[0	0	0]	14	1	1	1.3473 ]
[ 70	[0	0	0]	89	[0	1	0]	14	1	2	1.3473 ]
[ 82	[0	0	0]	90	[0	0	0]	14	1	1	1.3473 ]
[ 83	[0	0	0]	90	[0	-1	0]	14	1	2	1.3473 ]
[ 44	[0	1	0]	87	[0	0	0]	14	1	2	1.3473 ]
[ 57	[0	-1	0]	88	[0	0	0]	14	1	2	1.3473 ]
[ 70	[0	-1	0]	89	[0	0	0]	14	1	2	1.3473 ]
[ 83	[0	1	0]	90	[0	0	0]	14	1	2	1.3473 ]
[ 45	[0	0	0]	47	[0	-1	0]	15	1	2	1.4056 ]
[ 46	[0	0	0]	47	[0	0	0]	15	1	1	1.4035 ]
[ 45	[0	1	0]	47	[0	0	0]	15	1	2	1.4056 ]
[ 58	[0	0	0]	60	[0	1	0]	15	1	2	1.4056 ]
[ 59	[0	0	0]	60	[0	0	0]	15	1	1	1.4035 ]
[ 58	[0	-1	0]	60	[0	0	0]	15	1	2	1.4056 ]
[ 71	[0	0	0]	73	[0	1	0]	15	1	2	1.4056 ]
[ 72	[0	0	0]	73	[0	0	0]	15	1	1	1.4035 ]
[ 71	[0	-1	0]	73	[0	0	0]	15	1	2	1.4056 ]
[ 84	[0	0	0]	86	[0	-1	0]	15	1	2	1.4056 ]
[ 85	[0	0	0]	86	[0	0	0]	15	1	1	1.4035 ]
[ 84	[0	1	0]	86	[0	0	0]	15	1	2	1.4056 ]
[ 47	[0	0	0]	73	[-1	1	1]	16	1	2	1.4801 ]
[ 60	[0	0	0]	86	[-1	-1	0]	16	1	2	1.4801 ]
[ 73	[0	0	0]	47	[1	-1	-1]	16	1	2	1.4801 ]
[ 86	[0	0	0]	60	[1	1	0]	16	1	2	1.4801 ]
