# Supplementary material for: An automated protocol to construct flexibility parameters for classical forcefields: applications to metal–organic frameworks
Source: RSC Adv. 2024 Jul 19;14(31):22714–62. doi: 10.1039/d4ra01859a (PMC11258866; doi:10.1039/d4ra01859a)
Supplement: RA-014-D4RA01859A-s002 [file RA-014-D4RA01859A-s002.zip › MOFs_inputs/quadrant_1_2/AFITEP/AFITEP_bond_and_UB_types_list.txt]

[30[7-(6,6),7-(6,6),8-(6),8-(6)]    7[6-(1,6),6-(1,6),30-(7,8,8)]]    0    2.0518
[30[7-(6,6),7-(6,6),8-(6),8-(6)]    8[6-(6,8),30-(7,7,8)]]    0    1.9515
[1[6-(6,6)]    6[1-(0),6-(1,6),6-(6,6)]]    0    1.0896
[1[6-(6,7)]    6[1-(0),6-(1,6),7-(6,30)]]    0    1.09
[1[6-(6,6)]    6[1-(0),6-(1,7),6-(6,6)]]    0    1.0885
[6[6-(1,6),6-(1,6),6-(8,8)]    6[6-(6,6),8-(0),8-(30)]]    0    1.4928
[6[6-(6,6),8-(0),8-(30)]    8[6-(6,8),30-(7,7,8)]]    0    1.3102
[6[6-(6,6),8-(0),8-(30)]    8[6-(6,8)]]    0    1.2503
[6[1-(0),6-(1,6),6-(6,6)]    6[6-(1,6),6-(1,6),6-(8,8)]]    0    1.4027
[6[1-(0),6-(1,6),6-(6,6)]    6[1-(0),6-(1,6),6-(6,6)]]    0    1.3866
[6[1-(0),6-(1,6),6-(6,6)]    6[6-(1,6),6-(1,6),6-(6)]]    0    1.4122
[6[6-(1,6),6-(1,6),6-(6)]    6[6-(6),6-(6,6)]]    0    1.4114
[6[6-(6),6-(6,6)]    6[6-(6),6-(6,6)]]    0    1.2205
[6[1-(0),6-(1,6),7-(6,30)]    6[1-(0),6-(1,7),6-(6,6)]]    0    1.3867
[6[1-(0),6-(1,6),7-(6,30)]    7[6-(1,6),6-(1,6),30-(7,8,8)]]    0    1.3473
[6[1-(0),6-(1,7),6-(6,6)]    6[6-(1,6),6-(1,6),6-(6,6)]]    0    1.4049
[6[6-(1,6),6-(1,6),6-(6,6)]    6[6-(1,6),6-(1,6),6-(6,6)]]    0    1.4801
