# Supplementary material for: An automated protocol to construct flexibility parameters for classical forcefields: applications to metal–organic frameworks
Source: RSC Adv. 2024 Jul 19;14(31):22714–62. doi: 10.1039/d4ra01859a (PMC11258866; doi:10.1039/d4ra01859a)
Supplement: RA-014-D4RA01859A-s002 [file RA-014-D4RA01859A-s002.zip › MOFs_inputs/quadrant_1_2/AFITEP/AFITEP_dihedral_instances_list.txt]

[ 88	[0	0	0]	1	[0	0	0]	87	[0	-1	0]	43	[0	-1	0]	0	1	True	2	0.7842 ]
[ 87	[0	-1	0]	1	[0	0	0]	88	[0	0	0]	56	[0	0	0]	0	1	True	1	0.7837 ]
[ 90	[0	-1	0]	2	[0	0	0]	89	[0	0	0]	69	[0	0	0]	0	-1	True	1	-0.7842 ]
[ 89	[0	0	0]	2	[0	0	0]	90	[0	-1	0]	82	[0	-1	0]	0	-1	True	2	-0.7837 ]
[ 88	[0	1	0]	1	[0	1	0]	87	[0	0	0]	43	[0	0	0]	0	1	True	2	0.7842 ]
[ 89	[0	1	0]	2	[0	1	0]	90	[0	0	0]	82	[0	0	0]	0	-1	True	2	-0.7837 ]
[ 93	[0	0	0]	1	[0	0	0]	91	[0	-1	0]	35	[0	-1	0]	1	1	True	2	2.9592 ]
[ 91	[0	-1	0]	1	[0	0	0]	93	[0	0	0]	48	[0	0	0]	1	1	True	1	2.9578 ]
[ 97	[0	-1	0]	2	[0	0	0]	95	[0	0	0]	61	[0	0	0]	1	-1	True	1	-2.9592 ]
[ 95	[0	0	0]	2	[0	0	0]	97	[0	-1	0]	74	[0	-1	0]	1	-1	False	2	-2.9578 ]
[ 93	[0	1	0]	1	[0	1	0]	91	[0	0	0]	35	[0	0	0]	1	1	True	2	2.9592 ]
[ 95	[0	1	0]	2	[0	1	0]	97	[0	0	0]	74	[0	0	0]	1	-1	True	2	-2.9578 ]
[ 92	[0	0	0]	35	[0	0	0]	36	[0	0	0]	37	[0	0	0]	2	-1	True	1	-0.0626 ]
[ 96	[0	0	0]	61	[0	0	0]	62	[0	0	0]	63	[0	0	0]	2	1	True	1	0.0626 ]
[ 92	[0	0	0]	35	[0	0	0]	36	[0	0	0]	38	[0	0	0]	3	1	True	1	3.0416 ]
[ 94	[0	0	0]	48	[0	0	0]	49	[0	0	0]	51	[1	0	0]	3	1	True	1	3.0436 ]
[ 96	[0	0	0]	61	[0	0	0]	62	[0	0	0]	64	[0	0	0]	3	-1	True	1	-3.0416 ]
[ 98	[0	0	0]	74	[0	0	0]	75	[0	0	0]	77	[-1	0	0]	3	-1	True	1	-3.0436 ]
[ 94	[0	0	0]	48	[0	0	0]	49	[0	0	0]	50	[0	0	0]	4	-1	True	1	-0.0606 ]
[ 98	[0	0	0]	74	[0	0	0]	75	[0	0	0]	76	[0	0	0]	4	1	True	1	0.0606 ]
[ 92	[0	0	0]	35	[0	0	0]	91	[0	0	0]	1	[0	1	0]	5	-1	True	1	-0.1938 ]
[ 94	[0	0	0]	48	[0	0	0]	93	[0	0	0]	1	[0	0	0]	5	-1	True	1	-0.1941 ]
[ 96	[0	0	0]	61	[0	0	0]	95	[0	0	0]	2	[0	0	0]	5	1	True	1	0.1939 ]
[ 98	[0	0	0]	74	[0	0	0]	97	[0	0	0]	2	[0	1	0]	5	1	True	1	0.194 ]
[ 35	[0	0	0]	36	[0	0	0]	37	[0	0	0]	3	[0	0	0]	6	-1	True	1	-0.0437 ]
[ 61	[0	0	0]	62	[0	0	0]	63	[0	0	0]	19	[0	0	0]	6	1	True	1	0.0437 ]
[ 35	[0	0	0]	36	[0	0	0]	38	[0	0	0]	4	[1	0	0]	7	1	True	1	0.0578 ]
[ 48	[0	0	0]	49	[0	0	0]	51	[1	0	0]	12	[1	0	0]	7	1	True	2	0.0575 ]
[ 48	[-1	0	0]	49	[-1	0	0]	51	[0	0	0]	12	[0	0	0]	7	1	True	2	0.0575 ]
[ 61	[0	0	0]	62	[0	0	0]	64	[0	0	0]	20	[-1	0	0]	7	-1	True	1	-0.0578 ]
[ 74	[0	0	0]	75	[0	0	0]	77	[-1	0	0]	28	[-1	0	0]	7	-1	True	2	-0.0575 ]
[ 74	[1	0	0]	75	[1	0	0]	77	[0	0	0]	28	[0	0	0]	7	-1	True	2	-0.0575 ]
[ 48	[0	0	0]	49	[0	0	0]	50	[0	0	0]	11	[0	0	0]	8	-1	True	1	-0.0436 ]
[ 74	[0	0	0]	75	[0	0	0]	76	[0	0	0]	27	[0	0	0]	8	1	True	1	0.0436 ]
[ 38	[0	0	0]	36	[0	0	0]	37	[0	0	0]	3	[0	0	0]	9	1	True	1	3.1353 ]
[ 51	[1	0	0]	49	[0	0	0]	50	[0	0	0]	11	[0	0	0]	9	1	True	1	3.1353 ]
[ 64	[0	0	0]	62	[0	0	0]	63	[0	0	0]	19	[0	0	0]	9	-1	True	1	-3.1353 ]
[ 77	[-1	0	0]	75	[0	0	0]	76	[0	0	0]	27	[0	0	0]	9	-1	True	1	-3.1353 ]
[ 3	[0	0	0]	37	[0	0	0]	40	[0	0	0]	6	[0	0	0]	10	-1	True	1	-0.0021 ]
[ 11	[0	0	0]	50	[0	0	0]	53	[1	0	0]	14	[1	0	0]	10	-1	True	2	-0.0021 ]
[ 14	[0	0	0]	53	[0	0	0]	50	[-1	0	0]	11	[-1	0	0]	10	-1	True	2	-0.0021 ]
[ 19	[0	0	0]	63	[0	0	0]	66	[0	0	0]	22	[0	0	0]	10	1	True	1	0.0021 ]
[ 27	[0	0	0]	76	[0	0	0]	79	[-1	0	0]	30	[-1	0	0]	10	1	True	2	0.0022 ]
[ 30	[0	0	0]	79	[0	0	0]	76	[1	0	0]	27	[1	0	0]	10	1	True	2	0.0022 ]
[ 4	[1	0	0]	38	[0	0	0]	39	[1	0	0]	5	[1	0	0]	11	1	True	2	0.0098 ]
[ 5	[0	0	0]	39	[0	0	0]	38	[-1	0	0]	4	[0	0	0]	11	1	True	2	0.0098 ]
[ 12	[0	0	0]	51	[0	0	0]	52	[0	0	0]	13	[0	0	0]	11	1	True	1	0.0099 ]
[ 20	[-1	0	0]	64	[0	0	0]	65	[0	0	0]	21	[-1	0	0]	11	-1	True	1	-0.0098 ]
[ 28	[0	0	0]	77	[0	0	0]	78	[0	0	0]	29	[0	0	0]	11	-1	True	1	-0.0099 ]
[ 5	[0	0	0]	39	[0	0	0]	41	[-1	0	0]	40	[-1	0	0]	12	1	True	2	3.1121 ]
[ 5	[1	0	0]	39	[1	0	0]	41	[0	0	0]	40	[0	0	0]	12	1	True	2	3.1121 ]
[ 13	[0	0	0]	52	[0	0	0]	54	[0	0	0]	53	[0	0	0]	12	1	True	1	3.1122 ]
[ 21	[-1	0	0]	65	[0	0	0]	67	[0	0	0]	66	[0	0	0]	12	-1	True	1	-3.112 ]
[ 29	[0	0	0]	78	[0	0	0]	80	[0	0	0]	79	[0	0	0]	12	-1	True	1	-3.1122 ]
[ 6	[0	0	0]	40	[0	0	0]	41	[0	0	0]	39	[1	0	0]	13	-1	True	1	-3.1339 ]
[ 14	[0	0	0]	53	[0	0	0]	54	[0	0	0]	52	[0	0	0]	13	-1	True	1	-3.1339 ]
[ 22	[0	0	0]	66	[0	0	0]	67	[0	0	0]	65	[0	0	0]	13	1	True	1	3.1339 ]
[ 30	[0	0	0]	79	[0	0	0]	80	[0	0	0]	78	[0	0	0]	13	1	True	1	3.1339 ]
[ 38	[-1	0	0]	39	[0	0	0]	41	[-1	0	0]	40	[-1	0	0]	14	-1	True	2	-0.0082 ]
[ 37	[0	0	0]	40	[0	0	0]	41	[0	0	0]	39	[1	0	0]	14	1	True	1	0.0117 ]
[ 38	[0	0	0]	39	[1	0	0]	41	[0	0	0]	40	[0	0	0]	14	-1	True	2	-0.0082 ]
[ 51	[0	0	0]	52	[0	0	0]	54	[0	0	0]	53	[0	0	0]	14	-1	True	1	-0.0082 ]
[ 50	[-1	0	0]	53	[0	0	0]	54	[0	0	0]	52	[0	0	0]	14	1	True	1	0.0117 ]
[ 64	[0	0	0]	65	[0	0	0]	67	[0	0	0]	66	[0	0	0]	14	1	True	1	0.0082 ]
[ 63	[0	0	0]	66	[0	0	0]	67	[0	0	0]	65	[0	0	0]	14	-1	True	1	-0.0117 ]
[ 77	[0	0	0]	78	[0	0	0]	80	[0	0	0]	79	[0	0	0]	14	1	True	1	0.0082 ]
[ 76	[1	0	0]	79	[0	0	0]	80	[0	0	0]	78	[0	0	0]	14	-1	True	1	-0.0117 ]
[ 39	[1	0	0]	41	[0	0	0]	42	[0	0	0]	68	[1	0	0]	15	-1	True	1	-0.0375 ]
[ 52	[0	0	0]	54	[0	0	0]	55	[0	0	0]	81	[0	0	1]	15	-1	True	1	-0.0401 ]
[ 65	[0	0	0]	67	[0	0	0]	68	[0	0	0]	42	[-1	0	0]	15	1	True	1	0.0375 ]
[ 78	[0	0	0]	80	[0	0	0]	81	[0	0	0]	55	[0	0	-1]	15	1	True	1	0.0401 ]
[ 41	[0	0	0]	42	[0	0	0]	68	[1	0	0]	67	[1	0	0]	16	1	True	2	-3.1416 ]
[ 54	[0	0	0]	55	[0	0	0]	81	[0	0	1]	80	[0	0	1]	16	1	True	2	3.1416 ]
[ 67	[0	0	0]	68	[0	0	0]	42	[-1	0	0]	41	[-1	0	0]	16	1	True	2	-3.1416 ]
[ 80	[0	0	0]	81	[0	0	0]	55	[0	0	-1]	54	[0	0	-1]	16	1	True	2	3.1416 ]
[ 7	[0	0	0]	43	[0	0	0]	46	[0	0	0]	10	[-1	0	0]	17	-1	True	1	-0.0351 ]
[ 23	[0	0	0]	69	[0	0	0]	72	[0	0	0]	26	[1	0	0]	17	1	True	1	0.0351 ]
[ 15	[0	0	0]	56	[0	0	0]	59	[0	0	0]	18	[-1	0	0]	18	-1	True	1	-0.035 ]
[ 31	[0	0	0]	82	[0	0	0]	85	[0	0	0]	34	[1	0	0]	18	1	True	1	0.035 ]
[ 7	[0	0	0]	43	[0	0	0]	87	[0	0	0]	44	[0	1	0]	19	-1	True	1	-3.1252 ]
[ 8	[0	0	0]	44	[0	0	0]	87	[0	-1	0]	43	[0	-1	0]	19	-1	True	2	-3.1319 ]
[ 15	[0	0	0]	56	[0	0	0]	88	[0	0	0]	57	[0	-1	0]	19	-1	True	1	-3.1252 ]
[ 16	[0	0	0]	57	[0	0	0]	88	[0	1	0]	56	[0	1	0]	19	-1	True	2	-3.1317 ]
[ 23	[0	0	0]	69	[0	0	0]	89	[0	0	0]	70	[0	-1	0]	19	1	True	1	3.1252 ]
[ 24	[0	0	0]	70	[0	0	0]	89	[0	1	0]	69	[0	1	0]	19	1	True	2	3.1319 ]
[ 31	[0	0	0]	82	[0	0	0]	90	[0	0	0]	83	[0	1	0]	19	1	True	1	3.1252 ]
[ 32	[0	0	0]	83	[0	0	0]	90	[0	-1	0]	82	[0	-1	0]	19	1	True	2	3.1317 ]
[ 8	[0	1	0]	44	[0	1	0]	87	[0	0	0]	43	[0	0	0]	19	-1	True	2	-3.1319 ]
[ 16	[0	-1	0]	57	[0	-1	0]	88	[0	0	0]	56	[0	0	0]	19	-1	True	2	-3.1317 ]
[ 24	[0	-1	0]	70	[0	-1	0]	89	[0	0	0]	69	[0	0	0]	19	1	True	2	3.1319 ]
[ 32	[0	1	0]	83	[0	1	0]	90	[0	0	0]	82	[0	0	0]	19	1	True	2	3.1317 ]
[ 87	[0	0	0]	43	[0	0	0]	46	[0	0	0]	47	[0	0	0]	20	-1	True	1	-0.014 ]
[ 88	[0	0	0]	56	[0	0	0]	59	[0	0	0]	60	[0	0	0]	20	-1	True	1	-0.0139 ]
[ 89	[0	0	0]	69	[0	0	0]	72	[0	0	0]	73	[0	0	0]	20	1	True	1	0.014 ]
[ 90	[0	0	0]	82	[0	0	0]	85	[0	0	0]	86	[0	0	0]	20	1	True	1	0.0139 ]
[ 87	[0	-1	0]	44	[0	0	0]	45	[0	0	0]	47	[0	-1	0]	21	-1	True	1	-0.0105 ]
[ 88	[0	1	0]	57	[0	0	0]	58	[0	0	0]	60	[0	1	0]	21	-1	True	1	-0.0106 ]
[ 89	[0	1	0]	70	[0	0	0]	71	[0	0	0]	73	[0	1	0]	21	1	True	1	0.0105 ]
[ 90	[0	-1	0]	83	[0	0	0]	84	[0	0	0]	86	[0	-1	0]	21	1	True	1	0.0106 ]
[ 46	[0	0	0]	43	[0	0	0]	87	[0	0	0]	44	[0	1	0]	22	1	True	1	0.0034 ]
[ 59	[0	0	0]	56	[0	0	0]	88	[0	0	0]	57	[0	-1	0]	22	1	True	1	0.0035 ]
[ 72	[0	0	0]	69	[0	0	0]	89	[0	0	0]	70	[0	-1	0]	22	-1	True	1	-0.0034 ]
[ 85	[0	0	0]	82	[0	0	0]	90	[0	0	0]	83	[0	1	0]	22	-1	True	1	-0.0036 ]
[ 45	[0	0	0]	44	[0	0	0]	87	[0	-1	0]	43	[0	-1	0]	23	1	True	2	0.0089 ]
[ 58	[0	0	0]	57	[0	0	0]	88	[0	1	0]	56	[0	1	0]	23	1	True	2	0.0088 ]
[ 71	[0	0	0]	70	[0	0	0]	89	[0	1	0]	69	[0	1	0]	23	-1	True	2	-0.0089 ]
[ 84	[0	0	0]	83	[0	0	0]	90	[0	-1	0]	82	[0	-1	0]	23	-1	True	2	-0.0088 ]
[ 45	[0	1	0]	44	[0	1	0]	87	[0	0	0]	43	[0	0	0]	23	1	True	2	0.0089 ]
[ 58	[0	-1	0]	57	[0	-1	0]	88	[0	0	0]	56	[0	0	0]	23	1	True	2	0.0088 ]
[ 71	[0	-1	0]	70	[0	-1	0]	89	[0	0	0]	69	[0	0	0]	23	-1	True	2	-0.0089 ]
[ 84	[0	1	0]	83	[0	1	0]	90	[0	0	0]	82	[0	0	0]	23	-1	True	2	-0.0088 ]
[ 43	[0	0	0]	46	[0	0	0]	47	[0	0	0]	45	[0	1	0]	24	1	True	1	0.0118 ]
[ 56	[0	0	0]	59	[0	0	0]	60	[0	0	0]	58	[0	-1	0]	24	1	True	1	0.0115 ]
[ 69	[0	0	0]	72	[0	0	0]	73	[0	0	0]	71	[0	-1	0]	24	-1	True	1	-0.0118 ]
[ 82	[0	0	0]	85	[0	0	0]	86	[0	0	0]	84	[0	1	0]	24	-1	True	1	-0.0115 ]
[ 44	[0	0	0]	45	[0	0	0]	47	[0	-1	0]	73	[-1	0	1]	25	-1	True	2	-3.1395 ]
[ 44	[0	1	0]	45	[0	1	0]	47	[0	0	0]	73	[-1	1	1]	25	-1	True	2	-3.1395 ]
[ 57	[0	0	0]	58	[0	0	0]	60	[0	1	0]	86	[-1	0	0]	25	-1	True	2	-3.1391 ]
[ 57	[0	-1	0]	58	[0	-1	0]	60	[0	0	0]	86	[-1	-1	0]	25	-1	True	2	-3.1391 ]
[ 70	[0	0	0]	71	[0	0	0]	73	[0	1	0]	47	[1	0	-1]	25	1	True	2	3.1395 ]
[ 70	[0	-1	0]	71	[0	-1	0]	73	[0	0	0]	47	[1	-1	-1]	25	1	True	2	3.1395 ]
[ 83	[0	0	0]	84	[0	0	0]	86	[0	-1	0]	60	[1	0	0]	25	1	True	2	3.1391 ]
[ 83	[0	1	0]	84	[0	1	0]	86	[0	0	0]	60	[1	1	0]	25	1	True	2	3.1391 ]
[ 45	[0	1	0]	47	[0	0	0]	73	[-1	1	1]	71	[-1	0	1]	26	-1	True	2	-3.1416 ]
[ 58	[0	-1	0]	60	[0	0	0]	86	[-1	-1	0]	84	[-1	0	0]	26	-1	True	2	-3.1416 ]
[ 71	[0	-1	0]	73	[0	0	0]	47	[1	-1	-1]	45	[1	0	-1]	26	-1	True	2	-3.1416 ]
[ 84	[0	1	0]	86	[0	0	0]	60	[1	1	0]	58	[1	0	0]	26	-1	True	2	-3.1416 ]
