# Supplementary material for: An automated protocol to construct flexibility parameters for classical forcefields: applications to metal–organic frameworks
Source: RSC Adv. 2024 Jul 19;14(31):22714–62. doi: 10.1039/d4ra01859a (PMC11258866; doi:10.1039/d4ra01859a)
Supplement: RA-014-D4RA01859A-s002 [file RA-014-D4RA01859A-s002.zip › MOFs_inputs/quadrant_1_2/AMOYOR/AMOYOR.xyz]

  122
jmolscript: load "" {1 1 1} spacegroup "x,y,z" unitcell [{     5.8653     0.0    0.0 }, {     -2.93270536    12.5144597    0.0 }, {     0.0     -0.87123893    20.96190217 }]
Zn    4.135982595240738    -0.652993668113874   15.721066656789652  
Zn    1.729317414079977    -0.21824512380717356 5.240835338740824   
H     0.970501893393998    10.839135197180473   12.93277598407597   
H     2.2388568188750004   9.337322728247603    11.41556657724561   
H     -0.6551398744838381  8.9513383518417      14.554675257047448  
H     -2.0606458651043402  10.404146486963246   15.94972051235325   
H     -1.697489109541569   8.039937254284359    10.933842805765815  
H     0.2849950294476893   7.543676543994573    13.241876208469568  
H     -0.6333495888219252  6.805335548952377    9.578778822770621   
H     2.147287062835052    6.215317278118492    12.83225792642144   
H     3.073563435998857    2.5985136563810554   12.190312527549114  
H     1.6385481226572733   1.7461995355865862   12.856583214623534  
H     0.8313690177529263   -0.24435180652478583 11.795767065232683  
H     4.794241865812226    1.1469432155763086   10.893627601206376  
H     3.902556375958352    0.36940887050465343  18.50915851321575   
H     -0.6941117307246077  1.8704480404971062   20.027039453754263  
H     2.2777718271222214   2.2561508675205784   16.88831859472907   
H     0.872199826958491    0.8038239612159219   15.492923601547156  
H     1.235485690858753    3.167120241451987    20.509210948404778  
H     3.217566838927068    3.6637768057565063   18.20096008805216   
H     2.2994332894788383   5.273305591006121    0.9021253464406315  
H     -0.7850382628371451  4.992019476813296    18.610735282628962  
H     0.14007279671846007  8.60967817680813     19.251466795553537  
H     -1.2948867704689802  9.462437657949339    18.585767632315402  
H     -2.101375529356973   11.452837591060653   19.6470756950154    
H     1.8611373797109705   10.060312459656615   20.548749860763646  
H     1.9620930206463443   0.8040857522249909   8.029125710598182   
H     0.6937386454139406   2.3058985784649915   9.546335131779209   
H     3.587734505828675    2.691882519837791    6.40722713090514    
H     4.9932403072261575   1.2390744398478732   5.012181621843125   
H     4.6300840677271955   3.603283336124707    10.028059578115117  
H     2.647599788582606    4.099544357145753    7.720026322385972   
H     3.5659443768033725   4.837885147900871    11.383123811082768  
H     0.785307722984415    5.4279034509394      8.129644733410732   
H     -0.14097029333821842 9.044706604609178    8.771589369735343   
H     1.294045544054205    9.897020462788442    8.105318909179639   
H     2.1012251416336944   11.887571925608624   9.16613526224639    
H     -1.8616480907434938  10.496277454447517   10.068274352525734  
H     -0.9699616498888388  11.273812032393653   2.4527434527219656  
H     -2.238593504594338   9.772772708163256    0.9348626107224174  
H     0.6548228753779033   9.387070185570076    4.073583532295962   
H     2.0603948871378917   10.839397221036345   5.468978381837101   
H     1.6971090472029158   8.476100424910593    0.4526912864231441  
H     -0.284972079780053   7.979443990764408    2.760942191149533   
H     0.6331614355341608   6.369915105643954    20.059776959071762  
H     3.7176329892646356   6.651201191076232    2.351167044998909   
H     2.7925219180119925   3.0335426501952982   1.7104353784126247  
H     4.22748162567434     2.180783267201424    2.376134496424228   
H     5.033970374962559    0.19038322939070465  1.3148265147825249  
H     1.0714574635178429   1.5829083513689932   0.413152353439906   
C     1.907286967822516    10.379551810522523   13.25520264435229   
C     2.625428784806915    9.543745668144838    12.414692929229291  
C     -2.0199078804712554  8.981925368987207    12.844087380336214  
C     -1.5970538465820048  9.317031959392333    14.145158172346314  
C     -2.37506378153296    10.14506342972069    14.938175401998318  
C     -1.2708371167920376  8.126951347357327    11.936798447961703  
C     -0.12884634884861446 7.458759896369216    12.231975615337454  
C     0.6478543004202755   6.62719022777437     11.327738911405504  
C     0.28788920279162267  6.384599554298745    9.984738481510604   
C     1.8446664274250508   6.038828007372077    11.79739506908324   
C     3.5447981800721715   1.141906774848136    13.703359386188561  
C     2.6832993999431167   1.6312640047751672   12.535115736659517  
C     1.7528948128795343   -0.32361228442260065 11.215002865275567  
C     2.787225144030124    0.5932263594434506   11.442950360786831  
C     3.96819257980594     0.4611744349451982   10.698586350220083  
C     4.83958861622297     0.8287483942543993   18.187095634680233  
C     -0.30744942389204005 1.6641448220231898   19.027906311534853  
C     0.9127618266383047   2.225617364953838    18.598750838692613  
C     1.335701987330231    1.8906769891558521   17.29765306505965   
C     0.5576258256108859   1.0629534872735449   16.504395392817703  
C     1.6620134023031528   3.0802792333051334   19.506181436099173  
C     2.8039690190652617   3.748478564390222    19.21098264830319   
C     3.5807013712437623   4.580071767970679    20.115185873441437  
C     3.220688887282746    5.69405852965814     0.4962086237237064  
C     -1.0878524238488376  5.168599916287512    19.645497596162755  
C     0.6113221267228339   10.066762344614935   17.73880362925833   
C     -0.2500508703072808  9.577132826346416    18.90704384643091   
C     -1.179835025880483   11.531738004212622   20.22786100358556   
C     -0.1457482339724856  10.614741987109726   19.99956545034439   
C     1.0352607631710433   10.746235968834958   20.743964791603837  
C     1.0253078826899553   1.2636691142619663   7.706699203945092   
C     0.30716636351774773  2.0994754218848253   8.547209067119791   
C     4.95250282557548     2.6612956197176865   8.117814768109545   
C     4.529648696273354    2.3261889644416716   6.8167440711224     
C     5.307658565063111    1.4981578184619881   6.023726655020173   
C     4.203432050596888    3.516269483569824    9.02510391161985    
C     3.0614412543272205   4.184460971040823    8.729926891002831   
C     2.2847404972316276   5.016030435996837    9.634163731746527   
C     2.6447055574736775   5.258621042483759    10.977164182791379  
C     1.0879283344589084   5.604392591508163    9.164507588827286   
C     -0.6122040490588427  10.501313826112222   7.258542328214134   
C     0.24929420935221502  10.011956206301308   8.426786401796269   
C     1.179699150950615    11.966832541504033   9.746899453638587   
C     0.14536877360806466  11.049993827886933   9.518951928772356   
C     -1.0355984044762092  11.182045762349727   10.263315897361574  
C     -1.9069938822701251  10.814472499155253   2.774806356977551   
C     3.2400441620348857   9.979076010013259    1.933995744190691   
C     2.0198329095756025   9.417603525623239    2.363151274040969   
C     1.5968926994294126   9.7525440239784      3.6642490111750794  
C     2.374968863509345    10.580267596577185   4.4575066086731585  
C     1.2705813198536333   8.562941542276484    1.45572077648735    
C     0.1286257321576485   7.894742178565035    1.7509196395733528  
C     -0.6481066132618443  7.063148906672535    0.8467164538878584  
C     -0.28809414142232437 5.949162152914424    20.46569371352991   
C     4.020447178409562    6.474620755408824    1.316404725760833   
C     2.3212727337869996   1.5764585905158013   3.2230985608387748  
C     3.1826457125373144   2.06608802958071     2.0548583143837766  
C     4.112429853794502    0.11148281362793584  0.734041202898312   
C     3.078343082127154    1.0284788471418282   0.9623367577306234  
C     1.8973340814667223   0.896984840751247    0.21793742125865254 
N     2.324163355533944    10.67288343786636    14.505396862827643  
N     5.256603936862687    0.5355015313728487   16.93693499226897   
N     0.6084313281125004   0.9703375918241695   6.456505014434765   
N     -2.3240092316943057  11.107719473304531   4.024966955927977   
O     2.925380403559868    0.32221890203442694  14.509340436160405  
O     4.747793718777089    1.455779620470638    13.786491407635049  
O     -0.00784693381947843 10.887155536419563   16.93333841404444   
O     1.8141505340552753   9.752317863960467    17.6552104769226    
O     0.007214033635485784 11.321001879591497   6.4525617346754505  
O     -1.8151996073142953  10.187440912318161   7.175409552753393   
O     2.9404417693634293   0.7560653744581636   4.028563841568913   
O     1.1184443504276589   1.8909031195584767   3.306691697055795   
