# Supplementary material for: An automated protocol to construct flexibility parameters for classical forcefields: applications to metal–organic frameworks
Source: RSC Adv. 2024 Jul 19;14(31):22714–62. doi: 10.1039/d4ra01859a (PMC11258866; doi:10.1039/d4ra01859a)
Supplement: RA-014-D4RA01859A-s002 [file RA-014-D4RA01859A-s002.zip › MOFs_inputs/quadrant_1_2/AMOYOR/AMOYOR_angle_instances_list.txt]

[ 1	111	[0	-1	0]	112	[0	0	0]	0	0	1.976 ]
[ 2	113	[0	0	0]	114	[0	-1	0]	0	0	1.976 ]
[ 1	111	[0	-1	0]	115	[0	0	0]	1	0	1.8337 ]
[ 1	112	[0	0	0]	117	[0	-1	0]	1	0	1.8332 ]
[ 2	113	[0	0	0]	119	[0	-1	0]	1	0	1.8337 ]
[ 2	114	[0	-1	0]	121	[0	0	0]	1	0	1.8332 ]
[ 1	111	[0	-1	0]	117	[0	-1	0]	2	0	2.0007 ]
[ 1	112	[0	0	0]	115	[0	0	0]	2	0	2.0002 ]
[ 2	113	[0	0	0]	121	[0	0	0]	2	0	2.0007 ]
[ 2	114	[0	-1	0]	119	[0	-1	0]	2	0	2.0002 ]
[ 1	115	[0	0	0]	117	[0	-1	0]	3	0	1.8186 ]
[ 2	119	[0	-1	0]	121	[0	0	0]	3	0	1.8186 ]
[ 51	3	[0	0	0]	52	[0	0	0]	4	0	2.1167 ]
[ 66	15	[0	0	0]	67	[1	0	0]	4	0	2.1168 ]
[ 81	27	[0	0	0]	82	[0	0	0]	4	0	2.1167 ]
[ 96	39	[0	0	0]	97	[-1	0	0]	4	0	2.1168 ]
[ 55	6	[0	0	0]	54	[0	0	0]	5	0	2.1071 ]
[ 70	18	[0	0	0]	69	[0	0	0]	5	0	2.1071 ]
[ 85	30	[0	0	0]	84	[0	0	0]	5	0	2.1071 ]
[ 100	42	[0	0	0]	99	[0	0	0]	5	0	2.1071 ]
[ 51	3	[0	0	0]	111	[0	0	0]	6	0	2.034 ]
[ 66	15	[0	0	0]	112	[0	0	0]	6	0	2.0339 ]
[ 81	27	[0	0	0]	113	[0	0	0]	6	0	2.034 ]
[ 96	39	[0	0	0]	114	[0	0	0]	6	0	2.0339 ]
[ 55	6	[0	0	0]	111	[-1	0	0]	7	0	2.0411 ]
[ 70	18	[0	0	0]	112	[-1	0	0]	7	0	2.0411 ]
[ 85	30	[0	0	0]	113	[1	0	0]	7	0	2.0411 ]
[ 100	42	[0	0	0]	114	[1	0	0]	7	0	2.0411 ]
[ 51	52	[0	0	0]	111	[0	0	0]	8	0	2.1325 ]
[ 55	54	[0	0	0]	111	[-1	0	0]	8	0	2.135 ]
[ 66	67	[1	0	0]	112	[0	0	0]	8	0	2.1325 ]
[ 70	69	[0	0	0]	112	[-1	0	0]	8	0	2.1349 ]
[ 81	82	[0	0	0]	113	[0	0	0]	8	0	2.1325 ]
[ 85	84	[0	0	0]	113	[1	0	0]	8	0	2.135 ]
[ 96	97	[-1	0	0]	114	[0	0	0]	8	0	2.1325 ]
[ 100	99	[0	0	0]	114	[1	0	0]	8	0	2.1349 ]
[ 52	4	[0	0	0]	51	[0	0	0]	9	0	2.0782 ]
[ 67	16	[0	0	0]	66	[-1	0	0]	9	0	2.0782 ]
[ 82	28	[0	0	0]	81	[0	0	0]	9	0	2.0782 ]
[ 97	40	[1	0	0]	96	[1	0	0]	9	0	2.0782 ]
[ 54	5	[0	0	0]	55	[0	0	0]	10	0	2.0607 ]
[ 69	17	[0	0	0]	70	[0	0	0]	10	0	2.0607 ]
[ 84	29	[0	0	0]	85	[0	0	0]	10	0	2.0608 ]
[ 99	41	[0	0	0]	100	[0	0	0]	10	0	2.0607 ]
[ 52	4	[0	0	0]	53	[1	0	0]	11	0	2.106 ]
[ 67	16	[0	0	0]	68	[0	0	0]	11	0	2.1061 ]
[ 82	28	[0	0	0]	83	[-1	0	0]	11	0	2.106 ]
[ 97	40	[1	0	0]	98	[0	0	0]	11	0	2.1061 ]
[ 54	5	[0	0	0]	53	[0	0	0]	12	0	2.1253 ]
[ 69	17	[0	0	0]	68	[0	0	0]	12	0	2.1254 ]
[ 84	29	[0	0	0]	83	[0	0	0]	12	0	2.1253 ]
[ 99	41	[0	0	0]	98	[0	0	0]	12	0	2.1254 ]
[ 52	51	[0	0	0]	53	[1	0	0]	13	0	2.0989 ]
[ 54	55	[0	0	0]	53	[0	0	0]	13	0	2.097 ]
[ 67	66	[-1	0	0]	68	[0	0	0]	13	0	2.0988 ]
[ 69	70	[0	0	0]	68	[0	0	0]	13	0	2.097 ]
[ 82	81	[0	0	0]	83	[-1	0	0]	13	0	2.0989 ]
[ 84	85	[0	0	0]	83	[0	0	0]	13	0	2.097 ]
[ 97	96	[1	0	0]	98	[0	0	0]	13	0	2.0989 ]
[ 99	100	[0	0	0]	98	[0	0	0]	13	0	2.097 ]
[ 53	52	[-1	0	0]	54	[0	0	0]	14	0	2.0334 ]
[ 68	67	[0	0	0]	69	[0	0	0]	14	0	2.0334 ]
[ 83	82	[1	0	0]	84	[0	0	0]	14	0	2.0333 ]
[ 98	97	[0	0	0]	99	[0	0	0]	14	0	2.0334 ]
[ 53	56	[0	0	0]	52	[-1	0	0]	15	0	2.0827 ]
[ 68	71	[0	0	0]	67	[0	0	0]	15	0	2.0828 ]
[ 83	86	[0	0	0]	82	[1	0	0]	15	0	2.0827 ]
[ 98	101	[0	0	0]	97	[0	0	0]	15	0	2.0828 ]
[ 53	56	[0	0	0]	54	[0	0	0]	16	0	2.167 ]
[ 68	71	[0	0	0]	69	[0	0	0]	16	0	2.1669 ]
[ 83	86	[0	0	0]	84	[0	0	0]	16	0	2.167 ]
[ 98	101	[0	0	0]	99	[0	0	0]	16	0	2.1669 ]
[ 56	7	[0	0	0]	53	[0	0	0]	17	0	2.0021 ]
[ 57	8	[0	0	0]	58	[0	0	0]	17	0	2.0002 ]
[ 71	19	[0	0	0]	68	[0	0	0]	17	0	2.0021 ]
[ 72	20	[0	0	0]	73	[0	0	0]	17	0	2.0002 ]
[ 86	31	[0	0	0]	83	[0	0	0]	17	0	2.0021 ]
[ 87	32	[0	0	0]	88	[0	0	0]	17	0	2.0002 ]
[ 101	43	[0	0	0]	98	[0	0	0]	17	0	2.0021 ]
[ 102	44	[0	0	0]	103	[0	0	0]	17	0	2.0002 ]
[ 59	9	[0	0	0]	58	[0	0	0]	18	0	2.098 ]
[ 74	21	[0	0	0]	73	[0	0	-1]	18	0	2.0979 ]
[ 89	33	[0	0	0]	88	[0	0	0]	18	0	2.098 ]
[ 104	45	[0	0	0]	103	[0	0	1]	18	0	2.0979 ]
[ 60	10	[0	0	0]	58	[0	0	0]	19	0	2.0736 ]
[ 75	22	[0	0	0]	73	[-1	0	0]	19	0	2.0737 ]
[ 90	34	[0	0	0]	88	[0	0	0]	19	0	2.0736 ]
[ 105	46	[0	0	0]	103	[1	0	0]	19	0	2.0737 ]
[ 56	7	[0	0	0]	57	[0	0	0]	20	0	2.082 ]
[ 71	19	[0	0	0]	72	[0	0	0]	20	0	2.082 ]
[ 86	31	[0	0	0]	87	[0	0	0]	20	0	2.082 ]
[ 101	43	[0	0	0]	102	[0	0	0]	20	0	2.082 ]
[ 59	9	[0	0	0]	90	[0	0	0]	21	0	2.0762 ]
[ 60	10	[0	0	0]	89	[0	0	0]	21	0	2.0846 ]
[ 74	21	[0	0	0]	105	[0	0	0]	21	0	2.0762 ]
[ 75	22	[0	0	0]	104	[0	0	0]	21	0	2.0846 ]
[ 89	33	[0	0	0]	60	[0	0	0]	21	0	2.0762 ]
[ 90	34	[0	0	0]	59	[0	0	0]	21	0	2.0846 ]
[ 104	45	[0	0	0]	75	[0	0	0]	21	0	2.0762 ]
[ 105	46	[0	0	0]	74	[0	0	0]	21	0	2.0846 ]
[ 57	8	[0	0	0]	56	[0	0	0]	22	0	2.0727 ]
[ 72	20	[0	0	0]	71	[0	0	0]	22	0	2.0726 ]
[ 87	32	[0	0	0]	86	[0	0	0]	22	0	2.0727 ]
[ 102	44	[0	0	0]	101	[0	0	0]	22	0	2.0726 ]
[ 63	13	[0	0	0]	95	[0	-1	0]	23	0	2.0975 ]
[ 78	25	[0	0	0]	110	[0	1	1]	23	0	2.0976 ]
[ 93	37	[0	0	0]	65	[0	1	0]	23	0	2.0975 ]
[ 108	49	[0	0	0]	80	[0	-1	-1]	23	0	2.0976 ]
[ 65	14	[0	0	0]	93	[0	-1	0]	24	0	2.0925 ]
[ 80	26	[0	0	0]	108	[0	1	1]	24	0	2.0925 ]
[ 95	38	[0	0	0]	63	[0	1	0]	24	0	2.0925 ]
[ 110	50	[0	0	0]	78	[0	-1	-1]	24	0	2.0925 ]
[ 56	57	[0	0	0]	53	[0	0	0]	25	0	2.1991 ]
[ 71	72	[0	0	0]	68	[0	0	0]	25	0	2.1991 ]
[ 86	87	[0	0	0]	83	[0	0	0]	25	0	2.1991 ]
[ 101	102	[0	0	0]	98	[0	0	0]	25	0	2.1991 ]
[ 57	56	[0	0	0]	58	[0	0	0]	26	0	2.2102 ]
[ 72	71	[0	0	0]	73	[0	0	0]	26	0	2.2102 ]
[ 87	86	[0	0	0]	88	[0	0	0]	26	0	2.2102 ]
[ 102	101	[0	0	0]	103	[0	0	0]	26	0	2.2102 ]
[ 59	90	[0	0	0]	58	[0	0	0]	27	0	2.109 ]
[ 74	105	[0	0	0]	73	[0	0	-1]	27	0	2.1091 ]
[ 89	60	[0	0	0]	88	[0	0	0]	27	0	2.109 ]
[ 104	75	[0	0	0]	103	[0	0	1]	27	0	2.1091 ]
[ 60	89	[0	0	0]	58	[0	0	0]	28	0	2.1249 ]
[ 75	104	[0	0	0]	73	[-1	0	0]	28	0	2.1249 ]
[ 90	59	[0	0	0]	88	[0	0	0]	28	0	2.1249 ]
[ 105	74	[0	0	0]	103	[1	0	0]	28	0	2.1249 ]
[ 58	57	[0	0	0]	59	[0	0	0]	29	0	2.158 ]
[ 73	72	[0	0	0]	74	[0	0	1]	29	0	2.158 ]
[ 88	87	[0	0	0]	89	[0	0	0]	29	0	2.158 ]
[ 103	102	[0	0	0]	104	[0	0	-1]	29	0	2.158 ]
[ 58	57	[0	0	0]	60	[0	0	0]	30	0	2.0758 ]
[ 73	72	[0	0	0]	75	[1	0	0]	30	0	2.0758 ]
[ 88	87	[0	0	0]	90	[0	0	0]	30	0	2.0758 ]
[ 103	102	[0	0	0]	105	[-1	0	0]	30	0	2.0758 ]
[ 58	59	[0	0	0]	60	[0	0	0]	31	0	2.0493 ]
[ 73	74	[0	0	1]	75	[1	0	0]	31	0	2.0492 ]
[ 88	89	[0	0	0]	90	[0	0	0]	31	0	2.0493 ]
[ 103	104	[0	0	-1]	105	[-1	0	0]	31	0	2.0492 ]
[ 61	62	[0	0	0]	115	[0	0	0]	32	0	1.9872 ]
[ 76	77	[0	0	0]	117	[0	0	0]	32	0	1.9873 ]
[ 91	92	[0	0	0]	119	[0	0	0]	32	0	1.9872 ]
[ 106	107	[0	0	0]	121	[0	0	0]	32	0	1.9873 ]
[ 61	62	[0	0	0]	116	[0	0	0]	33	0	2.1099 ]
[ 76	77	[0	0	0]	118	[0	0	0]	33	0	2.1098 ]
[ 91	92	[0	0	0]	120	[0	0	0]	33	0	2.1099 ]
[ 106	107	[0	0	0]	122	[0	0	0]	33	0	2.1098 ]
[ 61	115	[0	0	0]	116	[0	0	0]	34	0	2.1833 ]
[ 76	117	[0	0	0]	118	[0	0	0]	34	0	2.1832 ]
[ 91	119	[0	0	0]	120	[0	0	0]	34	0	2.1833 ]
[ 106	121	[0	0	0]	122	[0	0	0]	34	0	2.1832 ]
[ 62	11	[0	0	0]	12	[0	0	0]	35	0	1.915 ]
[ 77	23	[0	0	0]	24	[0	0	0]	35	0	1.9149 ]
[ 92	35	[0	0	0]	36	[0	0	0]	35	0	1.915 ]
[ 107	47	[0	0	0]	48	[0	0	0]	35	0	1.9149 ]
[ 62	11	[0	0	0]	61	[0	0	0]	36	0	1.8974 ]
[ 77	23	[0	0	0]	76	[0	0	0]	36	0	1.8975 ]
[ 92	35	[0	0	0]	91	[0	0	0]	36	0	1.8974 ]
[ 107	47	[0	0	0]	106	[0	0	0]	36	0	1.8975 ]
[ 62	12	[0	0	0]	61	[0	0	0]	37	0	1.923 ]
[ 77	24	[0	0	0]	76	[0	0	0]	37	0	1.923 ]
[ 92	36	[0	0	0]	91	[0	0	0]	37	0	1.923 ]
[ 107	48	[0	0	0]	106	[0	0	0]	37	0	1.923 ]
[ 62	11	[0	0	0]	64	[0	0	0]	38	0	1.9323 ]
[ 62	12	[0	0	0]	64	[0	0	0]	38	0	1.9271 ]
[ 77	23	[0	0	0]	79	[0	0	0]	38	0	1.9323 ]
[ 77	24	[0	0	0]	79	[0	0	0]	38	0	1.9271 ]
[ 92	35	[0	0	0]	94	[0	0	0]	38	0	1.9324 ]
[ 92	36	[0	0	0]	94	[0	0	0]	38	0	1.9271 ]
[ 107	47	[0	0	0]	109	[0	0	0]	38	0	1.9323 ]
[ 107	48	[0	0	0]	109	[0	0	0]	38	0	1.9271 ]
[ 62	64	[0	0	0]	61	[0	0	0]	39	0	1.8684 ]
[ 77	79	[0	0	0]	76	[0	0	0]	39	0	1.8684 ]
[ 92	94	[0	0	0]	91	[0	0	0]	39	0	1.8684 ]
[ 107	109	[0	0	0]	106	[0	0	0]	39	0	1.8684 ]
[ 63	13	[0	0	0]	64	[0	0	0]	40	0	2.0817 ]
[ 65	14	[0	0	0]	64	[0	0	0]	40	0	2.0754 ]
[ 78	25	[0	0	0]	79	[0	0	0]	40	0	2.0817 ]
[ 80	26	[0	0	0]	79	[0	0	0]	40	0	2.0755 ]
[ 93	37	[0	0	0]	94	[0	0	0]	40	0	2.0817 ]
[ 95	38	[0	0	0]	94	[0	0	0]	40	0	2.0754 ]
[ 108	49	[0	0	0]	109	[0	0	0]	40	0	2.0816 ]
[ 110	50	[0	0	0]	109	[0	0	0]	40	0	2.0755 ]
[ 63	95	[0	-1	0]	64	[0	0	0]	41	0	2.1039 ]
[ 78	110	[0	1	1]	79	[0	0	0]	41	0	2.1039 ]
[ 93	65	[0	1	0]	94	[0	0	0]	41	0	2.1039 ]
[ 108	80	[0	-1	-1]	109	[0	0	0]	41	0	2.1039 ]
[ 65	93	[0	-1	0]	64	[0	0	0]	42	0	2.1148 ]
[ 80	108	[0	1	1]	79	[0	0	0]	42	0	2.1148 ]
[ 95	63	[0	1	0]	94	[0	0	0]	42	0	2.1148 ]
[ 110	78	[0	-1	-1]	109	[0	0	0]	42	0	2.1148 ]
[ 64	62	[0	0	0]	63	[0	0	0]	43	0	2.1138 ]
[ 79	77	[0	0	0]	78	[0	0	0]	43	0	2.1137 ]
[ 94	92	[0	0	0]	93	[0	0	0]	43	0	2.1138 ]
[ 109	107	[0	0	0]	108	[0	0	0]	43	0	2.1137 ]
[ 64	62	[0	0	0]	65	[0	0	0]	44	0	2.102 ]
[ 79	77	[0	0	0]	80	[0	0	0]	44	0	2.102 ]
[ 94	92	[0	0	0]	95	[0	0	0]	44	0	2.102 ]
[ 109	107	[0	0	0]	110	[0	0	0]	44	0	2.102 ]
[ 64	63	[0	0	0]	65	[0	0	0]	45	0	2.0644 ]
[ 79	78	[0	0	0]	80	[0	0	0]	45	0	2.0644 ]
[ 94	93	[0	0	0]	95	[0	0	0]	45	0	2.0644 ]
[ 109	108	[0	0	0]	110	[0	0	0]	45	0	2.0644 ]
[ 111	1	[0	1	0]	51	[0	0	0]	46	0	2.1056 ]
[ 111	1	[0	1	0]	55	[1	0	0]	46	0	2.1081 ]
[ 112	1	[0	0	0]	66	[0	0	0]	46	0	2.1056 ]
[ 112	1	[0	0	0]	70	[1	0	0]	46	0	2.108 ]
[ 113	2	[0	0	0]	81	[0	0	0]	46	0	2.1056 ]
[ 113	2	[0	0	0]	85	[-1	0	0]	46	0	2.1081 ]
[ 114	2	[0	1	0]	96	[0	0	0]	46	0	2.1056 ]
[ 114	2	[0	1	0]	100	[-1	0	0]	46	0	2.108 ]
[ 111	51	[0	0	0]	55	[1	0	0]	47	0	2.0694 ]
[ 112	66	[0	0	0]	70	[1	0	0]	47	0	2.0695 ]
[ 113	81	[0	0	0]	85	[-1	0	0]	47	0	2.0694 ]
[ 114	96	[0	0	0]	100	[-1	0	0]	47	0	2.0695 ]
[ 115	1	[0	0	0]	61	[0	0	0]	48	0	1.9809 ]
[ 117	1	[0	1	0]	76	[0	0	0]	48	0	1.9807 ]
[ 119	2	[0	1	0]	91	[0	0	0]	48	0	1.9809 ]
[ 121	2	[0	0	0]	106	[0	0	0]	48	0	1.9807 ]
