# Supplementary material for: An automated protocol to construct flexibility parameters for classical forcefields: applications to metal–organic frameworks
Source: RSC Adv. 2024 Jul 19;14(31):22714–62. doi: 10.1039/d4ra01859a (PMC11258866; doi:10.1039/d4ra01859a)
Supplement: RA-014-D4RA01859A-s002 [file RA-014-D4RA01859A-s002.zip › MOFs_inputs/quadrant_1_2/AMOYOR/AMOYOR_angle_types_list.txt]

[30[7-(6,6),7-(6,6),8-(6),8-(6)]    7[6-(1,6),6-(1,6),30-(7,8,8)]    7[6-(1,6),6-(1,6),30-(7,8,8)]]    0    1.976
[30[7-(6,6),7-(6,6),8-(6),8-(6)]    7[6-(1,6),6-(1,6),30-(7,8,8)]    8[6-(6,8),30-(7,7,8)]]    0    1.8334
[30[7-(6,6),7-(6,6),8-(6),8-(6)]    7[6-(1,6),6-(1,6),30-(7,8,8)]    8[6-(6,8),30-(7,7,8)]]    1    2.0005
[30[7-(6,6),7-(6,6),8-(6),8-(6)]    8[6-(6,8),30-(7,7,8)]    8[6-(6,8),30-(7,7,8)]]    0    1.8186
[6[1-(0),6-(1,6),7-(6,30)]    1[6-(6,7)]    6[1-(0),6-(1,7),6-(6,6)]]    0    2.1168
[6[1-(0),6-(1,6),7-(6,30)]    1[6-(6,7)]    6[1-(0),6-(1,7),6-(6,6)]]    1    2.1071
[6[1-(0),6-(1,6),7-(6,30)]    1[6-(6,7)]    7[6-(1,6),6-(1,6),30-(7,8,8)]]    0    2.0339
[6[1-(0),6-(1,6),7-(6,30)]    1[6-(6,7)]    7[6-(1,6),6-(1,6),30-(7,8,8)]]    1    2.0411
[6[1-(0),6-(1,6),7-(6,30)]    6[1-(0),6-(1,7),6-(6,6)]    7[6-(1,6),6-(1,6),30-(7,8,8)]]    0    2.1337
[6[1-(0),6-(1,7),6-(6,6)]    1[6-(6,6)]    6[1-(0),6-(1,6),7-(6,30)]]    0    2.0782
[6[1-(0),6-(1,7),6-(6,6)]    1[6-(6,6)]    6[1-(0),6-(1,6),7-(6,30)]]    1    2.0607
[6[1-(0),6-(1,7),6-(6,6)]    1[6-(6,6)]    6[6-(1,6),6-(1,6),6-(1,6)]]    0    2.1061
[6[1-(0),6-(1,7),6-(6,6)]    1[6-(6,6)]    6[6-(1,6),6-(1,6),6-(1,6)]]    1    2.1253
[6[1-(0),6-(1,7),6-(6,6)]    6[1-(0),6-(1,6),7-(6,30)]    6[6-(1,6),6-(1,6),6-(1,6)]]    0    2.098
[6[6-(1,6),6-(1,6),6-(1,6)]    6[1-(0),6-(1,7),6-(6,6)]    6[1-(0),6-(1,7),6-(6,6)]]    0    2.0334
[6[6-(1,6),6-(1,6),6-(1,6)]    6[1-(0),6-(1,6),6-(6,6)]    6[1-(0),6-(1,7),6-(6,6)]]    0    2.0827
[6[6-(1,6),6-(1,6),6-(1,6)]    6[1-(0),6-(1,6),6-(6,6)]    6[1-(0),6-(1,7),6-(6,6)]]    1    2.1669
[6[1-(0),6-(1,6),6-(6,6)]    1[6-(6,6)]    6[6-(1,6),6-(1,6),6-(1,6)]]    0    2.0011
[6[1-(0),6-(1,6),6-(6,6)]    1[6-(6,6)]    6[6-(1,6),6-(1,6),6-(1,6)]]    1    2.0979
[6[1-(0),6-(1,6),6-(6,6)]    1[6-(6,6)]    6[6-(1,6),6-(1,6),6-(1,6)]]    2    2.0736
[6[1-(0),6-(1,6),6-(6,6)]    1[6-(6,6)]    6[1-(0),6-(1,6),6-(6,6)]]    0    2.082
[6[1-(0),6-(1,6),6-(6,6)]    1[6-(6,6)]    6[1-(0),6-(1,6),6-(6,6)]]    1    2.0804
[6[1-(0),6-(1,6),6-(6,6)]    1[6-(6,6)]    6[1-(0),6-(1,6),6-(6,6)]]    2    2.0727
[6[1-(0),6-(1,6),6-(6,6)]    1[6-(6,6)]    6[1-(0),6-(1,6),6-(6,6)]]    3    2.0976
[6[1-(0),6-(1,6),6-(6,6)]    1[6-(6,6)]    6[1-(0),6-(1,6),6-(6,6)]]    4    2.0925
[6[1-(0),6-(1,6),6-(6,6)]    6[1-(0),6-(1,6),6-(6,6)]    6[6-(1,6),6-(1,6),6-(1,6)]]    0    2.1991
[6[1-(0),6-(1,6),6-(6,6)]    6[1-(0),6-(1,6),6-(6,6)]    6[6-(1,6),6-(1,6),6-(1,6)]]    1    2.2102
[6[1-(0),6-(1,6),6-(6,6)]    6[1-(0),6-(1,6),6-(6,6)]    6[6-(1,6),6-(1,6),6-(1,6)]]    2    2.109
[6[1-(0),6-(1,6),6-(6,6)]    6[1-(0),6-(1,6),6-(6,6)]    6[6-(1,6),6-(1,6),6-(1,6)]]    3    2.1249
[6[6-(1,6),6-(1,6),6-(1,6)]    6[1-(0),6-(1,6),6-(6,6)]    6[1-(0),6-(1,6),6-(6,6)]]    0    2.158
[6[6-(1,6),6-(1,6),6-(1,6)]    6[1-(0),6-(1,6),6-(6,6)]    6[1-(0),6-(1,6),6-(6,6)]]    1    2.0758
[6[6-(1,6),6-(1,6),6-(1,6)]    6[1-(0),6-(1,6),6-(6,6)]    6[1-(0),6-(1,6),6-(6,6)]]    2    2.0492
[6[6-(1,1,6),8-(0),8-(30)]    6[1-(0),1-(0),6-(6,6),6-(8,8)]    8[6-(6,8),30-(7,7,8)]]    0    1.9873
[6[6-(1,1,6),8-(0),8-(30)]    6[1-(0),1-(0),6-(6,6),6-(8,8)]    8[6-(6,8)]]    0    2.1099
[6[6-(1,1,6),8-(0),8-(30)]    8[6-(6,8),30-(7,7,8)]    8[6-(6,8)]]    0    2.1833
[6[1-(0),1-(0),6-(6,6),6-(8,8)]    1[6-(1,6,6)]    1[6-(1,6,6)]]    0    1.9149
[6[1-(0),1-(0),6-(6,6),6-(8,8)]    1[6-(1,6,6)]    6[6-(1,1,6),8-(0),8-(30)]]    0    1.8975
[6[1-(0),1-(0),6-(6,6),6-(8,8)]    1[6-(1,6,6)]    6[6-(1,1,6),8-(0),8-(30)]]    1    1.923
[6[1-(0),1-(0),6-(6,6),6-(8,8)]    1[6-(1,6,6)]    6[6-(1,1,6),6-(1,6),6-(1,6)]]    0    1.9297
[6[1-(0),1-(0),6-(6,6),6-(8,8)]    6[6-(1,1,6),6-(1,6),6-(1,6)]    6[6-(1,1,6),8-(0),8-(30)]]    0    1.8684
[6[1-(0),6-(1,6),6-(6,6)]    1[6-(6,6)]    6[6-(1,1,6),6-(1,6),6-(1,6)]]    0    2.0786
[6[1-(0),6-(1,6),6-(6,6)]    6[1-(0),6-(1,6),6-(6,6)]    6[6-(1,1,6),6-(1,6),6-(1,6)]]    0    2.1039
[6[1-(0),6-(1,6),6-(6,6)]    6[1-(0),6-(1,6),6-(6,6)]    6[6-(1,1,6),6-(1,6),6-(1,6)]]    1    2.1148
[6[6-(1,1,6),6-(1,6),6-(1,6)]    6[1-(0),1-(0),6-(6,6),6-(8,8)]    6[1-(0),6-(1,6),6-(6,6)]]    0    2.1137
[6[6-(1,1,6),6-(1,6),6-(1,6)]    6[1-(0),1-(0),6-(6,6),6-(8,8)]    6[1-(0),6-(1,6),6-(6,6)]]    1    2.102
[6[6-(1,1,6),6-(1,6),6-(1,6)]    6[1-(0),6-(1,6),6-(6,6)]    6[1-(0),6-(1,6),6-(6,6)]]    0    2.0644
[7[6-(1,6),6-(1,6),30-(7,8,8)]    30[7-(6,6),7-(6,6),8-(6),8-(6)]    6[1-(0),6-(1,6),7-(6,30)]]    0    2.1068
[7[6-(1,6),6-(1,6),30-(7,8,8)]    6[1-(0),6-(1,6),7-(6,30)]    6[1-(0),6-(1,6),7-(6,30)]]    0    2.0694
[8[6-(6,8),30-(7,7,8)]    30[7-(6,6),7-(6,6),8-(6),8-(6)]    6[6-(1,1,6),8-(0),8-(30)]]    0    1.9808
