# Supplementary material for: An automated protocol to construct flexibility parameters for classical forcefields: applications to metal–organic frameworks
Source: RSC Adv. 2024 Jul 19;14(31):22714–62. doi: 10.1039/d4ra01859a (PMC11258866; doi:10.1039/d4ra01859a)
Supplement: RA-014-D4RA01859A-s002 [file RA-014-D4RA01859A-s002.zip › MOFs_inputs/quadrant_1_2/AMOYOR/AMOYOR_atom_types_with_coordinates.txt]

AMOYOR

5.8653000000000004    0.0000000000000000    0.0000000000000000
-2.9327053599999999    12.5144596999999997    0.0000000000000000
0.0000000000000000    -0.8712389300000000    20.9619021699999983

     1        4.135982595240738       -0.652993668113874       15.721066656789652    30[7-(6,6),7-(6,6),8-(6),8-(6)]
     2        1.729317414079977     -0.21824512380717356        5.240835338740824    30[7-(6,6),7-(6,6),8-(6),8-(6)]
     3        0.970501893393998       10.839135197180473        12.93277598407597    1[6-(6,7)]
     4       2.2388568188750004        9.337322728247603        11.41556657724561    1[6-(6,6)]
     5      -0.6551398744838381          8.9513383518417       14.554675257047448    1[6-(6,6)]
     6      -2.0606458651043402       10.404146486963246        15.94972051235325    1[6-(6,7)]
     7       -1.697489109541569        8.039937254284359       10.933842805765815    1[6-(6,6)]
     8       0.2849950294476893        7.543676543994573       13.241876208469568    1[6-(6,6)]
     9      -0.6333495888219252        6.805335548952377        9.578778822770621    1[6-(6,6)]
    10        2.147287062835052        6.215317278118492        12.83225792642144    1[6-(6,6)]
    11        3.073563435998857       2.5985136563810554       12.190312527549114    1[6-(1,6,6)]
    12       1.6385481226572733       1.7461995355865862       12.856583214623534    1[6-(1,6,6)]
    13       0.8313690177529263     -0.24435180652478583       11.795767065232683    1[6-(6,6)]
    14        4.794241865812226       1.1469432155763086       10.893627601206376    1[6-(6,6)]
    15        3.902556375958352      0.36940887050465343        18.50915851321575    1[6-(6,7)]
    16      -0.6941117307246077       1.8704480404971062       20.027039453754263    1[6-(6,6)]
    17       2.2777718271222214       2.2561508675205784        16.88831859472907    1[6-(6,6)]
    18        0.872199826958491       0.8038239612159219       15.492923601547156    1[6-(6,7)]
    19        1.235485690858753        3.167120241451987       20.509210948404778    1[6-(6,6)]
    20        3.217566838927068       3.6637768057565063        18.20096008805216    1[6-(6,6)]
    21       2.2994332894788383        5.273305591006121       0.9021253464406315    1[6-(6,6)]
    22      -0.7850382628371451        4.992019476813296       18.610735282628962    1[6-(6,6)]
    23      0.14007279671846007         8.60967817680813       19.251466795553537    1[6-(1,6,6)]
    24      -1.2948867704689802        9.462437657949339       18.585767632315402    1[6-(1,6,6)]
    25       -2.101375529356973       11.452837591060653         19.6470756950154    1[6-(6,6)]
    26       1.8611373797109705       10.060312459656615       20.548749860763646    1[6-(6,6)]
    27       1.9620930206463443       0.8040857522249909        8.029125710598182    1[6-(6,7)]
    28       0.6937386454139406       2.3058985784649915        9.546335131779209    1[6-(6,6)]
    29        3.587734505828675        2.691882519837791         6.40722713090514    1[6-(6,6)]
    30       4.9932403072261575       1.2390744398478732        5.012181621843125    1[6-(6,7)]
    31       4.6300840677271955        3.603283336124707       10.028059578115117    1[6-(6,6)]
    32        2.647599788582606        4.099544357145753        7.720026322385972    1[6-(6,6)]
    33       3.5659443768033725        4.837885147900871       11.383123811082768    1[6-(6,6)]
    34        0.785307722984415          5.4279034509394        8.129644733410732    1[6-(6,6)]
    35     -0.14097029333821842        9.044706604609178        8.771589369735343    1[6-(1,6,6)]
    36        1.294045544054205        9.897020462788442        8.105318909179639    1[6-(1,6,6)]
    37       2.1012251416336944       11.887571925608624         9.16613526224639    1[6-(6,6)]
    38      -1.8616480907434938       10.496277454447517       10.068274352525734    1[6-(6,6)]
    39      -0.9699616498888388       11.273812032393653       2.4527434527219656    1[6-(6,7)]
    40       -2.238593504594338        9.772772708163256       0.9348626107224174    1[6-(6,6)]
    41       0.6548228753779033        9.387070185570076        4.073583532295962    1[6-(6,6)]
    42       2.0603948871378917       10.839397221036345        5.468978381837101    1[6-(6,7)]
    43       1.6971090472029158        8.476100424910593       0.4526912864231441    1[6-(6,6)]
    44       -0.284972079780053        7.979443990764408        2.760942191149533    1[6-(6,6)]
    45       0.6331614355341608        6.369915105643954       20.059776959071762    1[6-(6,6)]
    46       3.7176329892646356        6.651201191076232        2.351167044998909    1[6-(6,6)]
    47       2.7925219180119925       3.0335426501952982       1.7104353784126247    1[6-(1,6,6)]
    48         4.22748162567434        2.180783267201424        2.376134496424228    1[6-(1,6,6)]
    49        5.033970374962559      0.19038322939070465       1.3148265147825249    1[6-(6,6)]
    50       1.0714574635178429       1.5829083513689932        0.413152353439906    1[6-(6,6)]
    51        1.907286967822516       10.379551810522523        13.25520264435229    6[1-(0),6-(1,6),7-(6,30)]
    52        2.625428784806915        9.543745668144838       12.414692929229291    6[1-(0),6-(1,7),6-(6,6)]
    53      -2.0199078804712554        8.981925368987207       12.844087380336214    6[6-(1,6),6-(1,6),6-(1,6)]
    54      -1.5970538465820048        9.317031959392333       14.145158172346314    6[1-(0),6-(1,7),6-(6,6)]
    55        -2.37506378153296        10.14506342972069       14.938175401998318    6[1-(0),6-(1,6),7-(6,30)]
    56      -1.2708371167920376        8.126951347357327       11.936798447961703    6[1-(0),6-(1,6),6-(6,6)]
    57     -0.12884634884861446        7.458759896369216       12.231975615337454    6[1-(0),6-(1,6),6-(6,6)]
    58       0.6478543004202755         6.62719022777437       11.327738911405504    6[6-(1,6),6-(1,6),6-(1,6)]
    59      0.28788920279162267        6.384599554298745        9.984738481510604    6[1-(0),6-(1,6),6-(6,6)]
    60       1.8446664274250508        6.038828007372077        11.79739506908324    6[1-(0),6-(1,6),6-(6,6)]
    61       3.5447981800721715        1.141906774848136       13.703359386188561    6[6-(1,1,6),8-(0),8-(30)]
    62       2.6832993999431167       1.6312640047751672       12.535115736659517    6[1-(0),1-(0),6-(6,6),6-(8,8)]
    63       1.7528948128795343     -0.32361228442260065       11.215002865275567    6[1-(0),6-(1,6),6-(6,6)]
    64        2.787225144030124       0.5932263594434506       11.442950360786831    6[6-(1,1,6),6-(1,6),6-(1,6)]
    65         3.96819257980594       0.4611744349451982       10.698586350220083    6[1-(0),6-(1,6),6-(6,6)]
    66         4.83958861622297       0.8287483942543993       18.187095634680233    6[1-(0),6-(1,6),7-(6,30)]
    67     -0.30744942389204005       1.6641448220231898       19.027906311534853    6[1-(0),6-(1,7),6-(6,6)]
    68       0.9127618266383047        2.225617364953838       18.598750838692613    6[6-(1,6),6-(1,6),6-(1,6)]
    69        1.335701987330231       1.8906769891558521        17.29765306505965    6[1-(0),6-(1,7),6-(6,6)]
    70       0.5576258256108859       1.0629534872735449       16.504395392817703    6[1-(0),6-(1,6),7-(6,30)]
    71       1.6620134023031528       3.0802792333051334       19.506181436099173    6[1-(0),6-(1,6),6-(6,6)]
    72       2.8039690190652617        3.748478564390222        19.21098264830319    6[1-(0),6-(1,6),6-(6,6)]
    73       3.5807013712437623        4.580071767970679       20.115185873441437    6[6-(1,6),6-(1,6),6-(1,6)]
    74        3.220688887282746         5.69405852965814       0.4962086237237064    6[1-(0),6-(1,6),6-(6,6)]
    75      -1.0878524238488376        5.168599916287512       19.645497596162755    6[1-(0),6-(1,6),6-(6,6)]
    76       0.6113221267228339       10.066762344614935        17.73880362925833    6[6-(1,1,6),8-(0),8-(30)]
    77      -0.2500508703072808        9.577132826346416        18.90704384643091    6[1-(0),1-(0),6-(6,6),6-(8,8)]
    78       -1.179835025880483       11.531738004212622        20.22786100358556    6[1-(0),6-(1,6),6-(6,6)]
    79      -0.1457482339724856       10.614741987109726        19.99956545034439    6[6-(1,1,6),6-(1,6),6-(1,6)]
    80       1.0352607631710433       10.746235968834958       20.743964791603837    6[1-(0),6-(1,6),6-(6,6)]
    81       1.0253078826899553       1.2636691142619663        7.706699203945092    6[1-(0),6-(1,6),7-(6,30)]
    82      0.30716636351774773       2.0994754218848253        8.547209067119791    6[1-(0),6-(1,7),6-(6,6)]
    83         4.95250282557548       2.6612956197176865        8.117814768109545    6[6-(1,6),6-(1,6),6-(1,6)]
    84        4.529648696273354       2.3261889644416716          6.8167440711224    6[1-(0),6-(1,7),6-(6,6)]
    85        5.307658565063111       1.4981578184619881        6.023726655020173    6[1-(0),6-(1,6),7-(6,30)]
    86        4.203432050596888        3.516269483569824         9.02510391161985    6[1-(0),6-(1,6),6-(6,6)]
    87       3.0614412543272205        4.184460971040823        8.729926891002831    6[1-(0),6-(1,6),6-(6,6)]
    88       2.2847404972316276        5.016030435996837        9.634163731746527    6[6-(1,6),6-(1,6),6-(1,6)]
    89       2.6447055574736775        5.258621042483759       10.977164182791379    6[1-(0),6-(1,6),6-(6,6)]
    90       1.0879283344589084        5.604392591508163        9.164507588827286    6[1-(0),6-(1,6),6-(6,6)]
    91      -0.6122040490588427       10.501313826112222        7.258542328214134    6[6-(1,1,6),8-(0),8-(30)]
    92      0.24929420935221502       10.011956206301308        8.426786401796269    6[1-(0),1-(0),6-(6,6),6-(8,8)]
    93        1.179699150950615       11.966832541504033        9.746899453638587    6[1-(0),6-(1,6),6-(6,6)]
    94      0.14536877360806466       11.049993827886933        9.518951928772356    6[6-(1,1,6),6-(1,6),6-(1,6)]
    95      -1.0355984044762092       11.182045762349727       10.263315897361574    6[1-(0),6-(1,6),6-(6,6)]
    96      -1.9069938822701251       10.814472499155253        2.774806356977551    6[1-(0),6-(1,6),7-(6,30)]
    97       3.2400441620348857        9.979076010013259        1.933995744190691    6[1-(0),6-(1,7),6-(6,6)]
    98       2.0198329095756025        9.417603525623239        2.363151274040969    6[6-(1,6),6-(1,6),6-(1,6)]
    99       1.5968926994294126          9.7525440239784       3.6642490111750794    6[1-(0),6-(1,7),6-(6,6)]
   100        2.374968863509345       10.580267596577185       4.4575066086731585    6[1-(0),6-(1,6),7-(6,30)]
   101       1.2705813198536333        8.562941542276484         1.45572077648735    6[1-(0),6-(1,6),6-(6,6)]
   102       0.1286257321576485        7.894742178565035       1.7509196395733528    6[1-(0),6-(1,6),6-(6,6)]
   103      -0.6481066132618443        7.063148906672535       0.8467164538878584    6[6-(1,6),6-(1,6),6-(1,6)]
   104     -0.28809414142232437        5.949162152914424        20.46569371352991    6[1-(0),6-(1,6),6-(6,6)]
   105        4.020447178409562        6.474620755408824        1.316404725760833    6[1-(0),6-(1,6),6-(6,6)]
   106       2.3212727337869996       1.5764585905158013       3.2230985608387748    6[6-(1,1,6),8-(0),8-(30)]
   107       3.1826457125373144         2.06608802958071       2.0548583143837766    6[1-(0),1-(0),6-(6,6),6-(8,8)]
   108        4.112429853794502      0.11148281362793584        0.734041202898312    6[1-(0),6-(1,6),6-(6,6)]
   109        3.078343082127154       1.0284788471418282       0.9623367577306234    6[6-(1,1,6),6-(1,6),6-(1,6)]
   110       1.8973340814667223        0.896984840751247      0.21793742125865254    6[1-(0),6-(1,6),6-(6,6)]
   111        2.324163355533944        10.67288343786636       14.505396862827643    7[6-(1,6),6-(1,6),30-(7,8,8)]
   112        5.256603936862687       0.5355015313728487        16.93693499226897    7[6-(1,6),6-(1,6),30-(7,8,8)]
   113       0.6084313281125004       0.9703375918241695        6.456505014434765    7[6-(1,6),6-(1,6),30-(7,8,8)]
   114      -2.3240092316943057       11.107719473304531        4.024966955927977    7[6-(1,6),6-(1,6),30-(7,8,8)]
   115        2.925380403559868      0.32221890203442694       14.509340436160405    8[6-(6,8),30-(7,7,8)]
   116        4.747793718777089        1.455779620470638       13.786491407635049    8[6-(6,8)]
   117     -0.00784693381947843       10.887155536419563        16.93333841404444    8[6-(6,8),30-(7,7,8)]
   118       1.8141505340552753        9.752317863960467         17.6552104769226    8[6-(6,8)]
   119     0.007214033635485784       11.321001879591497       6.4525617346754505    8[6-(6,8),30-(7,7,8)]
   120      -1.8151996073142953       10.187440912318161        7.175409552753393    8[6-(6,8)]
   121       2.9404417693634293       0.7560653744581636        4.028563841568913    8[6-(6,8),30-(7,7,8)]
   122       1.1184443504276589       1.8909031195584767        3.306691697055795    8[6-(6,8)]
