# Supplementary material for: An automated protocol to construct flexibility parameters for classical forcefields: applications to metal–organic frameworks
Source: RSC Adv. 2024 Jul 19;14(31):22714–62. doi: 10.1039/d4ra01859a (PMC11258866; doi:10.1039/d4ra01859a)
Supplement: RA-014-D4RA01859A-s002 [file RA-014-D4RA01859A-s002.zip › MOFs_inputs/quadrant_1_2/AMOYOR/AMOYOR_bond_and_UB_types_list.txt]

[30[7-(6,6),7-(6,6),8-(6),8-(6)]    7[6-(1,6),6-(1,6),30-(7,8,8)]]    0    2.0364
[30[7-(6,6),7-(6,6),8-(6),8-(6)]    8[6-(6,8),30-(7,7,8)]]    0    1.9711
[1[6-(6,7)]    6[1-(0),6-(1,6),7-(6,30)]]    0    1.0913
[1[6-(6,6)]    6[1-(0),6-(1,7),6-(6,6)]]    0    1.0907
[1[6-(6,6)]    6[1-(0),6-(1,6),6-(6,6)]]    0    1.0925
[1[6-(1,6,6)]    6[1-(0),1-(0),6-(6,6),6-(8,8)]]    0    1.0988
[6[1-(0),6-(1,6),7-(6,30)]    6[1-(0),6-(1,7),6-(6,6)]]    0    1.3858
[6[1-(0),6-(1,6),7-(6,30)]    7[6-(1,6),6-(1,6),30-(7,8,8)]]    0    1.3508
[6[1-(0),6-(1,7),6-(6,6)]    6[6-(1,6),6-(1,6),6-(1,6)]]    0    1.4095
[6[1-(0),6-(1,6),6-(6,6)]    6[6-(1,6),6-(1,6),6-(1,6)]]    0    1.4539
[6[1-(0),6-(1,6),6-(6,6)]    6[6-(1,6),6-(1,6),6-(1,6)]]    1    1.4127
[6[1-(0),6-(1,6),6-(6,6)]    6[1-(0),6-(1,6),6-(6,6)]]    0    1.3556
[6[1-(0),6-(1,6),6-(6,6)]    6[1-(0),6-(1,6),6-(6,6)]]    1    1.3916
[6[1-(0),1-(0),6-(6,6),6-(8,8)]    6[6-(1,1,6),8-(0),8-(30)]]    0    1.5318
[6[6-(1,1,6),8-(0),8-(30)]    8[6-(6,8),30-(7,7,8)]]    0    1.3058
[6[6-(1,1,6),8-(0),8-(30)]    8[6-(6,8)]]    0    1.2461
[6[1-(0),1-(0),6-(6,6),6-(8,8)]    6[6-(1,1,6),6-(1,6),6-(1,6)]]    0    1.5103
[6[1-(0),6-(1,6),6-(6,6)]    6[6-(1,1,6),6-(1,6),6-(1,6)]]    0    1.4015
