# Supplementary material for: An automated protocol to construct flexibility parameters for classical forcefields: applications to metal–organic frameworks
Source: RSC Adv. 2024 Jul 19;14(31):22714–62. doi: 10.1039/d4ra01859a (PMC11258866; doi:10.1039/d4ra01859a)
Supplement: RA-014-D4RA01859A-s002 [file RA-014-D4RA01859A-s002.zip › MOFs_inputs/quadrant_1_2/ARAKAH/ARAKAH.xyz]

  312
jmolscript: load "" {1 1 1} spacegroup "x,y,z" unitcell [{     17.2452     0.0    0.0 }, {     0.0    17.2452    0.0 }, {     0.0     0.0    15.4338 }]
O     2.0179179772657663   4.34776328762153     4.54634823096692    
O     2.6255936032666556   4.469581071566191    2.405220131951477   
O     11.744267129262596   3.938693609722727    1.3192273833993002  
O     12.970361668528612   6.6046786580866685   0.6878996106319698  
O     10.354514828809876   4.675007490944765    15.14295233107192   
O     13.092183284792503   5.997009324456459    13.980568578779353  
O     4.274844380704703    10.640524635348783   8.404797030623453   
O     3.947592662305943    1.7319117236452357   3.5676029567851906  
O     4.153024166789674    11.248200089280315   6.263668520075344   
O     4.6839097182029      3.121664990245658    5.177673918798776   
O     6.890692612832663    12.570195984331024   7.426063588331415   
O     5.500940100734562    13.30651251155635    9.036134479028835   
O     15.22727953803546    12.89744522147424    12.263247198702022  
O     14.619605611031908   12.775621204541977   10.12211724313145   
O     13.29760507644769    15.513280693693252   11.284513982704766  
O     12.561296008663833   14.123530999672122   12.894589570771043  
O     10.640521278488292   4.274838595029475    7.029000353792145   
O     1.7319193483073605   3.9475949559726833   11.866185942775697  
O     11.248190649850585   4.153016697019807    9.170131359211684   
O     3.121669036196418    4.683904031638473    10.256110373160839  
O     4.347754572231919    2.0179205738723884   10.887453078490427  
O     4.46957873086006     2.625594442194774    13.028583031370577  
O     15.513288370605249   13.297607462067273   4.14929707787887    
O     5.996999980077085    13.092175808232009   1.4532315637330377  
O     14.123535096045442   12.561290338298663   2.5392261367131446  
O     12.897436580827762   15.227282072296624   3.170551567104939   
O     12.775618850423992   14.619606418190331   5.311679668366222   
O     6.604675408710366    12.970355996518279   14.745903028700221  
O     4.675004314699027    10.354507265791447   0.2908362445517228  
O     3.9386875238153802   11.74425989642182    14.114565673445249  
O     12.570192929735336   6.890685174639668    8.007747710970314   
O     13.306506529270392   5.5009328044081816   6.397672592316113   
C     1.7120419313846125   4.427854841748232    3.3277792554124486  
C     0.5211659065146595   3.7884964454116634   0.5506017503775753  
C     0.26126025725678387  4.510570459075169    2.9537175900922876  
C     7.125126483681065    4.262495147662524    2.596256510321993   
C     9.489982849242002    4.361010532728287    1.9215938916244086  
C     15.564042743727613   4.323401441331381    1.4523570185717012  
C     6.393104850147593    3.267538724119697    0.10979274215394101 
C     10.577327712213267   4.316263978944138    0.8886928497929344  
C     7.492888767062964    4.689525856034835    3.896114353448272   
C     16.982513957446074   4.2085608015891      1.6553599115255277  
C     14.714796560069269   4.715171517852542    2.5133311560989395  
C     15.248470293836828   5.0062849236274145   3.7492574941054957  
C     8.818332411998457    4.91931741137541     4.1980326215993715  
C     7.721739042493827    3.5583128139853266   0.3365178428142136  
C     9.809467766326234    4.751261947460199    3.2099644084891765  
C     8.130014043904506    4.074728967683486    1.5918053165227009  
C     5.461404108313364    3.5293765714939194   1.128200248983167   
C     16.636116977822404   4.90595898568604     3.9586946916764907  
C     17.173864708181682   3.535548550484667    14.764315185347584  
C     15.781373720175438   3.67939200036257     14.648958195249634  
C     4.194749770502288    10.334647919286324   7.1862279154294395  
C     4.261592663728232    0.8673805471306181   5.780044435393943   
C     4.299199020179726    6.941446505228988    5.310809392318753   
C     4.3063387292409265   1.9547257606477442   4.747144245412057   
C     5.087053724896239    8.551267298854736    3.1889648282796097  
C     4.414042004391372    8.35991860727773     5.51381080834949    
C     4.834107359400374    9.143768579170246    4.40905151579117    
C     3.907429316462032    6.092201737572858    6.37178409155353    
C     3.616316524336282    6.6258767775411185   7.607709441073669   
C     3.7032846457387922   0.19573321988631087  8.056483439519035   
C     3.8713399461971827   1.186868091082865    7.06841401245565    
C     4.943207221558111    7.158775820261168    3.073609517280982   
C     3.716642872011879    8.013523687460122    7.817145737536535   
C     4.112033274166389    8.883866790775267    6.812168005185291   
C     4.360109656407967    15.747725934456133   6.454710085910215   
C     5.355063135996912    15.015701693016705   3.968245115075165   
C     3.933077935529671    16.115489643433058   7.754567354483219   
C     5.064290685952336    16.34433723845979    4.194968861617491   
C     4.547874669511561    16.752611958742474   5.450257916475539   
C     5.093226821338838    14.084003552873764   4.986654180360702   
C     10.120078246746308   12.98270875849523    10.313167644844183  
C     7.755225332654388    12.884192690208307   9.638504170143106   
C     1.681159604485       12.921799421083891   9.169261787826223   
C     10.852102878337055   13.977664790816224   7.826700113392759   
C     6.667878765728858    12.92894014340748    8.605605184663673   
C     9.752317205038008    12.555675836383676   11.613025407802116  
C     0.07134086284859284  13.709652405961902   7.047416642817204   
C     0.26268765272608574  13.036640583123315   9.372262982282217   
C     2.5304032924331925   12.53002884142183    10.230236372332927  
C     1.9967272082160736   12.238915488430344   11.466162432487856  
C     8.426873638987178    12.325882680927693   11.914943488004203  
C     9.523467644377863    13.686893399080308   8.053425162332843   
C     7.435738452316656    12.493939676762182   10.926874583799858  
C     9.11519352852279     13.170475172692147   9.308715246237593   
C     11.783800482797423   13.71582750477304    8.845107607725216   
C     1.4638318711681102   13.565808127039714   6.932062697525437   
C     0.6090795528877173   12.339243621746075   11.675597402615027  
C     15.533156130872085   12.817348952194866   11.044677127272779  
C     16.72403842792709    13.456705386123286   8.267503407268581   
C     16.983937764816375   12.734631143821657   10.670619789183304  
C     12.885090575501822   1.4974763880102246   14.171609311830398  
C     11.890134779514916   2.22949240352041     11.685143278462512  
C     12.180908811580068   0.9008590306894861   11.911871570026447  
C     12.697324572447126   0.4925866445289115   13.167161037919099  
C     12.151972280242124   3.1611938594379483   12.703547075502232  
C     13.541915169392539   17.049477270788838   0.33959024687666295 
C     13.05045566030819    6.910557755849222    14.903131148864825  
C     12.983607139872559   16.37781937289098    13.496953389793566  
C     12.946004008861205   10.303760870612184   13.027715545028824  
C     12.938862892900993   15.290471852871349   12.464053580562753  
C     12.158152988715697   8.693940811725078    10.905872805190526  
C     12.831164147494512   8.885289040120634    13.230717967778617  
C     12.411099286743754   8.10143887334889     12.125959183522841  
C     13.3377750219036     11.15300464086976    14.088690463618997  
C     13.628886108729509   10.619329529861973   15.324616424541373  
C     13.373859889216966   16.05833789533489    14.785323744848837  
C     12.301995330087538   10.086431692219001   10.790516524836558  
C     13.528560044424625   9.231682059495704    0.10025271836715687 
C     13.133172694790211   8.361339801746636    14.529074981958459  
C     13.312122071449124   1.1297197204414158   0.03766840203907456 
C     10.334642200023994   4.194744454431924    8.247568814063477   
C     0.8673806482481519   4.26159289912599     9.65374655334355    
C     6.941439094603043    4.2991959919352345   10.122984462392761  
C     1.9547281912233438   4.306337147451385    10.68664636169671   
C     8.551259161820473    5.08704703907335     12.244827171227818  
C     8.359910908321005    4.414035893871442    9.919982011326859   
C     9.143761099096674    4.834100755710669    11.024740788886481  
C     6.09219532205325     3.9074249151438507   9.062009548373563   
C     6.625870452744196    3.616313860409084    7.826083585825464   
C     0.19572274306236104  3.703284785526421    7.377309715325088   
C     1.1868621193175117   3.871340141317148    8.365376203780789   
C     7.158768295789521    4.943204698452709    12.360183466791662  
C     8.013517898196337    3.7166400030041924   7.6166472584974905  
C     8.88386015956411     4.112027382042989    8.621624998526555   
C     15.747723619160011   4.360109333153647    8.979090653618004   
C     15.015707578053208   5.355065177393668    11.465556657986102  
C     16.11548028642695    3.9330778184371136   7.679231569415234   
C     16.3443409700863     5.064291217293155    11.238828361354724  
C     16.752613363333683   4.547875417467765    9.983538908153538   
C     14.084006124343148   5.093227581940252    10.447152900305975  
C     1.497474140443521    12.885090219174915   1.2621899394632639  
C     2.2294983423684376   11.890136787260854   3.748654950660974   
C     0.9008628171592251   12.18090929754378    3.52193119022312    
C     0.4925881098254424   12.69732527959639    2.266642123004905   
C     3.1611964912629507   12.151973025850213   2.7302458588676353  
C     6.91055213072501     13.050450401723008   0.5306721535340065  
C     16.37781953264899    12.983607336360224   1.9368556001503083  
C     10.303753576981384   12.946000934451414   2.4060906285815635  
C     15.290474335215768   12.938861343659761   2.9697557970974953  
C     8.693932768313466    12.158146301432227   4.527935231187598   
C     8.885281453883474    12.83115803469386    2.2030892480974518  
C     8.101431495457755    12.411092713871023   3.307848552706756   
C     11.15299833863544    13.337770589868995   1.3451159261259353  
C     10.61932330724397    13.628883451855817   0.10919059030581765 
C     16.058331994905217   13.37386003673329    0.6484860136248535  
C     10.086424269089632   12.301992733171407   4.643290514344795   
C     9.231676376212775    13.528557204277911   -0.10024567281188151
C     8.361333274497936    13.133166830655675   0.904732056281603   
C     17.049466869455554   13.541915270459752   -0.33958342025925986
C     4.42785089182171     1.712043963320507    12.106023138786986  
C     3.788494477496665    0.5211615218783635   14.883196925100574  
C     4.510568626360118    0.2612623752153195   12.48008047666143   
C     3.5355475014791535   17.173859207169805   0.6694835793333541  
C     3.6793918695043524   15.781368033974502   0.7848373190952188  
C     4.262491031957737    7.125121721938959    12.837532300307783  
C     4.3610073978059765   9.489974618818422    13.51219583755073   
C     4.323400374063429    15.564040459802257   13.981438131468748  
C     3.2675351393702012   6.393097162564993    15.32399993614623   
C     4.316259871466682    10.577321184916087   14.54509476389962   
C     4.6895237709236195   7.492882799360917    11.53767443744453   
C     4.2085593161733685   16.982512358688332   13.778436965030068  
C     4.715171031910975    14.714796467671627   12.920463327393556  
C     5.00628421977589     15.248472910276762   11.684537554958172  
C     4.919317351159308    8.818326271216842    11.235756522827899  
C     3.5583066035577264   7.72173241233677     15.097274939735552  
C     4.751260474155861    9.809461477708929    12.223825431628661  
C     4.0747244803900635   8.130006523755188    13.841984611462125  
C     3.5293724455267617   5.461399541096262    14.30559254113145   
C     4.905956104281913    16.63612047030623    11.475102751192855  
C     12.98270513731924    10.120073512910094   5.120643523630937   
C     12.884189868050019   7.755217147396917    5.795306132514252   
C     12.921798385118112   1.6811572447018828   6.264542836067824   
C     13.977661470455974   10.852095218713957   7.607107299560592   
C     12.928936355413231   6.667872275436375    6.82820716288627    
C     12.555674432333475   9.752311224196504    3.8207856849399073  
C     13.709651418501592   0.07133525352186557  8.386384595014801   
C     13.036639047906107   0.2626860437200832   6.061539906335704   
C     12.5300282168588     2.5304034426993893   5.203568738776987   
C     12.238914754943249   1.9967297236639716   3.9676424081603665  
C     12.325882940210855   8.426867571721445    3.518867401174186   
C     13.686887487650377   9.523460997134071    7.3803822035854045  
C     12.493938459131352   7.435732217769275    4.506935609393322   
C     13.170471380900079   9.115185957039248    6.125094707304166   
C     13.71582356549247    11.783795935948733   6.58869980046679    
C     13.565807953293797   1.4638262314533694   8.501741617369415   
C     12.339240739198052   0.6090830519006251   3.7582051684116147  
C     12.817345021656983   15.533158106285926   4.38912053880699    
C     13.456703479672177   16.72403407252186    7.166298031032691   
C     12.734629347647562   16.983939768505287   4.763182234337098   
C     1.129710441981885    13.312121922230274   -0.03766734489179595
H     1.5951834920275765   3.6863946581718676   0.6939873971792218  
H     6.719921088947941    4.799368628846039    4.656668518546959   
H     13.64378621070114    4.793595564397579    2.328672928507547   
H     14.599371250200395   5.309392247454105    4.574204862676583   
H     9.121047421898648    5.210440082841132    5.205484455446174   
H     10.854071849097707   4.940171158739474    3.4531078602631813  
H     4.396370910037476    3.3346046218291563   0.9893241017070545  
H     -0.184164733348424   5.142991191109071    4.9337389567101955  
H     6.037205515994282    2.855720930414497    14.597413051085086  
H     8.474626956337316    3.4012182376559394   14.99863920625989   
H     15.278807874274406   3.483019481019088    13.69929040451635   
H     5.372853558706822    9.137594378318836    2.3132258796598926  
H     4.936210838248677    10.21778602847662    4.552436901134396   
H     3.829002599201218    5.021190906409508    6.1871275165971635  
H     3.3132084225503657   5.976778856305924    8.432657698529013   
H     3.412161879999442    0.4984507645753298   9.06393395910238    
H     3.6824304840897946   2.231471917794889    7.311555802280265   
H     5.139577319724623    6.656210077779724    2.123942174460401   
H     3.479613529745084    8.438445270968456    8.792189279468719   
H     5.766882530540129    14.659803468087341   3.022066035192826   
H     3.823235546159711    15.34252385467117    8.51512332166538    
H     5.221385882830283    -0.14797403828356823 3.423291022920343   
H     5.28799744680373     13.01896866178399    4.847778451442911   
H     11.20800235932773    14.38948215329933    6.880518598197653   
H     10.52528567763977    12.445831470183718   12.373580548801325  
H     3.6014144617245543   12.451601839292449   10.04558110996545   
H     2.645825251673418    11.93580742933213    12.291110355117317  
H     8.124157806186883    12.03475742508339    12.922393179422489  
H     8.77057819923848     13.84398746138091    7.281750254157444   
H     6.39113524914735     12.305030978156543   11.17001831498989   
H     12.84883659835192    13.910595484983336   8.706236204514127   
H     1.9663988159786212   13.762178915215523   5.982395848937886   
H     0.18416038152411307  12.102212930325715   12.650642024486167  
H     16.730213597319807   13.995451166822624   6.171677056505941   
H     15.650021017722876   13.558807143569869   8.410887343512096   
H     11.478317549267107   2.585389015377806    10.73896253534977   
H     12.023815848725672   0.1479687055623818   11.140196095856922  
H     11.957199917167936   4.226229041385227    12.564668294583715  
H     13.931995007584103   11.2684273241598     0.7157641980867345  
H     13.8330382920369     16.74676545214764    1.3470405698175218  
H     13.76559118108274    8.806762911215602    1.0752970724713686  
H     11.872354103040605   8.10761219592726     10.030133715101124  
H     12.308997052907829   7.027421169094962    12.26934251801979   
H     13.416200853330697   12.224015280191182   13.904032166978876  
H     13.562770078700867   15.013734975182635   15.028471354004163  
H     12.105624035262206   10.588995089264156   9.840847764483664   
H     0.5149919462193919   3.249749047756887    13.888577127915571  
H     13.421964861434754   1.9026907844106526   0.7982219019066886  
H     9.13758779421747     5.372845917185601    13.120566262672709  
H     10.217778794135278   4.936202987553704    10.88135742922404   
H     5.021184692291782    3.828999025330166    9.246667848720099   
H     5.976772663147247    3.3132049230930227   7.001135812431835   
H     0.49843456487882754  3.412161639340251    6.369859394958101   
H     2.2314650497307182   3.682430004335013    8.122228594285907   
H     6.656204899358265    5.139576008480973    13.309852227063805  
H     8.438437054361527    3.479608905936746    6.6416028980455     
H     14.659810963127416   5.766882425585813    12.411737390522966  
H     15.342509213032708   3.823234929404736    6.918678085173204   
H     -0.14796870250914673 5.221384275790921    12.010503811866453  
H     13.018970933145836   5.287999884705277    10.586031694040049  
H     2.585396559952446    11.478317426836082   4.694834048237028   
H     0.1479740929808744   12.023814186814695   4.293609045197324   
H     4.226231377067081    11.957202361747475   2.869121599740567   
H     8.107605690129818    11.872346503607137   5.403674185049426   
H     7.0274140293795915   12.308989298080023   3.1644631963611674  
H     12.224009183065293   13.416197242850101   1.5297724875582759  
H     15.013728173836869   13.562769537815795   0.4053442260174686  
H     10.588990007328196   12.105622623132868   5.592957847048826   
H     11.268421215736343   13.931991517166402   14.718042317646614  
H     16.746749331487024   13.83303802501411    14.086766057279412  
H     8.806754787203282    13.765586594708774   14.358510797695985  
H     3.686392743187898    1.5951790043374747   14.739812939771074  
H     2.8557179416900733   6.037197687378848    0.8363815192862051  
H     3.401212454491436    8.474621849717455    0.435149696325454   
H     3.483021069384124    15.278801136084537   1.7345043647210185  
H     4.7993676888614925   6.719914333797247    10.777119341398926  
H     4.793597878913859    13.643785599001928   13.105118997556728  
H     5.309392199949387    14.5993748530776     10.859589731074093  
H     5.210442619778383    9.12104205315962     10.228306816277932  
H     4.940169533212206    10.854064663683536   11.98068171335883   
H     3.3346040892483626   4.39636345493271     14.444463786228349  
H     5.142986765253919    -0.1841602657064484  10.500058163395178  
H     14.38947921714939    11.207994569475266   8.553287009633536   
H     12.445831569785225   10.525278910113997   3.06023154040932    
H     12.45160415681473    3.6014137843314136   5.388226994779366   
H     11.935807379519208   2.6458287834847543   3.142695070920314   
H     12.034760223883929   8.12415255498507     2.51141558710962    
H     13.843982110387303   8.770573099361819    8.152060835535272   
H     12.305029274000404   6.391128133022805    4.263792164952501   
H     13.910595429900294   12.848829156311949   6.7275759496613965  
H     13.762180517361843   1.966392062377489    9.451409410164356   
H     12.102208529040507   0.18416477854619454  2.783160897262277   
H     13.995450969761892   16.73020799964972    9.262122628098737   
H     13.558805285591736   15.650016495168694   7.022912357774209   
H     1.9026762278557297   13.421964248294048   14.635576683334984  
H     3.2497487805509753   0.5149863769740947   1.5452232219011297  
Zn    4.260076991170539    4.364559533197278    3.664960558448223   
Zn    12.987155671136522   4.362525578807227    15.24030521671885   
Zn    4.25804842097881     12.882678875454658   7.523418255702505   
Zn    12.98513107254081    12.88064792304819    11.38186580198425   
Zn    4.364552050673139    4.260068923082378    11.768834234310523  
Zn    12.882674406466338   4.258044296001761    7.910394727098343   
Zn    4.3625211804721475   12.987151593145384   0.19348179179308966 
Zn    12.880640522473628   12.985122978178255   4.051939456362423   
N     15.001521450525537   4.0530186705415945   0.22709561201828343 
N     5.801762567519214    4.01724597530314     2.3168191562960034  
N     12.639840998911948   2.8208391164914333   13.892167415028625  
N     4.5695799890446365   6.378924735411601    4.085548292247372   
N     4.605359856326279    14.42436174827883    6.175273363653092   
N     2.2436832495582983   13.19218228535855    7.94400104921878    
N     11.443442129638555   13.227958276339729   10.033728366193609  
N     12.675622038218338   10.866284027831739   11.802455217789683  
N     6.378915933448993    4.569577965774588    11.348244790072968  
N     4.017241358472009    5.80175786801966     13.116971591074268  
N     14.424360877203704   4.605358848390853    9.258532559125268   
N     2.8208383131933363   12.63983996278702    1.5416266749637844  
N     10.8662753415177     12.6756199217138     3.6313517238641166  
N     13.227954206157127   11.443437446368705   5.400080883288029   
N     4.053017718679893    15.001516873510012   15.206698644681067  
N     13.192181217708967   2.243678515437027    7.4898042394812645  
