# Supplementary material for: An automated protocol to construct flexibility parameters for classical forcefields: applications to metal–organic frameworks
Source: RSC Adv. 2024 Jul 19;14(31):22714–62. doi: 10.1039/d4ra01859a (PMC11258866; doi:10.1039/d4ra01859a)
Supplement: RA-014-D4RA01859A-s002 [file RA-014-D4RA01859A-s002.zip › MOFs_inputs/quadrant_1_2/ARAKAH/ARAKAH_angle_instances_list.txt]

[ 2	289	[0	0	0]	33	[0	0	0]	0	0	1.6928 ]
[ 6	290	[0	0	0]	99	[0	0	0]	0	0	1.6928 ]
[ 9	291	[0	0	0]	53	[0	0	0]	0	0	1.6928 ]
[ 14	292	[0	0	0]	90	[0	0	0]	0	0	1.6928 ]
[ 19	294	[0	0	0]	113	[0	0	0]	0	0	1.6928 ]
[ 22	293	[0	0	0]	152	[0	0	0]	0	0	1.6928 ]
[ 24	295	[0	0	0]	138	[0	0	0]	0	0	1.6928 ]
[ 27	296	[0	0	0]	189	[0	0	0]	0	0	1.6928 ]
[ 3	290	[0	0	-1]	40	[0	0	0]	1	0	1.8188 ]
[ 10	289	[0	0	0]	56	[0	0	0]	1	0	1.8188 ]
[ 12	291	[0	0	0]	77	[0	0	0]	1	0	1.8188 ]
[ 16	292	[0	0	0]	102	[0	0	0]	1	0	1.8188 ]
[ 20	293	[0	0	0]	116	[0	0	0]	1	0	1.8188 ]
[ 25	296	[0	0	0]	141	[0	0	0]	1	0	1.8188 ]
[ 30	295	[0	0	1]	161	[0	0	0]	1	0	1.8188 ]
[ 32	294	[0	0	0]	176	[0	0	0]	1	0	1.8188 ]
[ 33	2	[0	0	0]	1	[0	0	0]	2	0	2.116 ]
[ 53	9	[0	0	0]	7	[0	0	0]	2	0	2.116 ]
[ 90	14	[0	0	0]	13	[0	0	0]	2	0	2.116 ]
[ 99	6	[0	0	0]	4	[0	0	1]	2	0	2.116 ]
[ 113	19	[0	0	0]	17	[0	0	0]	2	0	2.116 ]
[ 138	24	[0	0	0]	28	[0	0	-1]	2	0	2.116 ]
[ 152	22	[0	0	0]	21	[0	0	0]	2	0	2.116 ]
[ 189	27	[0	0	0]	26	[0	0	0]	2	0	2.116 ]
[ 40	3	[0	0	0]	5	[0	0	-1]	3	0	2.1588 ]
[ 56	10	[0	0	0]	8	[0	0	0]	3	0	2.1588 ]
[ 77	12	[0	0	0]	11	[0	0	0]	3	0	2.1587 ]
[ 102	16	[0	0	0]	15	[0	0	0]	3	0	2.1587 ]
[ 116	20	[0	0	0]	18	[0	0	0]	3	0	2.1587 ]
[ 141	25	[0	0	0]	23	[0	0	0]	3	0	2.1588 ]
[ 161	30	[0	0	0]	29	[0	0	1]	3	0	2.1587 ]
[ 176	32	[0	0	0]	31	[0	0	0]	3	0	2.1588 ]
[ 33	35	[0	0	0]	1	[0	0	0]	4	0	2.0711 ]
[ 53	66	[0	0	0]	7	[0	0	0]	4	0	2.0711 ]
[ 90	92	[0	0	0]	13	[0	0	0]	4	0	2.0711 ]
[ 99	111	[0	0	0]	4	[0	0	1]	4	0	2.0711 ]
[ 113	126	[0	0	0]	17	[0	0	0]	4	0	2.0711 ]
[ 138	150	[0	0	0]	28	[0	0	-1]	4	0	2.0711 ]
[ 152	154	[0	0	0]	21	[0	0	0]	4	0	2.0711 ]
[ 189	191	[0	0	0]	26	[0	0	0]	4	0	2.0711 ]
[ 40	37	[0	0	0]	5	[0	0	-1]	5	0	2.1068 ]
[ 56	54	[0	0	0]	8	[0	0	0]	5	0	2.1068 ]
[ 77	74	[0	0	0]	11	[0	0	0]	5	0	2.1068 ]
[ 102	100	[0	0	0]	15	[0	0	0]	5	0	2.1068 ]
[ 116	114	[0	0	0]	18	[0	0	0]	5	0	2.1068 ]
[ 141	139	[0	0	0]	23	[0	0	0]	5	0	2.1068 ]
[ 161	158	[0	0	0]	29	[0	0	1]	5	0	2.1068 ]
[ 176	173	[0	0	0]	31	[0	0	0]	5	0	2.1068 ]
[ 33	35	[0	0	0]	2	[0	0	0]	6	0	2.0957 ]
[ 53	66	[0	0	0]	9	[0	0	0]	6	0	2.0957 ]
[ 90	92	[0	0	0]	14	[0	0	0]	6	0	2.0957 ]
[ 99	111	[0	0	0]	6	[0	0	0]	6	0	2.0957 ]
[ 113	126	[0	0	0]	19	[0	0	0]	6	0	2.0957 ]
[ 138	150	[0	0	0]	24	[0	0	0]	6	0	2.0957 ]
[ 152	154	[0	0	0]	22	[0	0	0]	6	0	2.0957 ]
[ 189	191	[0	0	0]	27	[0	0	0]	6	0	2.0957 ]
[ 40	37	[0	0	0]	3	[0	0	0]	7	0	2.0167 ]
[ 56	54	[0	0	0]	10	[0	0	0]	7	0	2.0167 ]
[ 77	74	[0	0	0]	12	[0	0	0]	7	0	2.0167 ]
[ 102	100	[0	0	0]	16	[0	0	0]	7	0	2.0167 ]
[ 116	114	[0	0	0]	20	[0	0	0]	7	0	2.0167 ]
[ 141	139	[0	0	0]	25	[0	0	0]	7	0	2.0167 ]
[ 161	158	[0	0	0]	30	[0	0	0]	7	0	2.0167 ]
[ 176	173	[0	0	0]	32	[0	0	0]	7	0	2.0167 ]
[ 34	51	[-1	0	-1]	42	[-1	0	0]	8	0	2.1011 ]
[ 59	57	[0	0	0]	58	[0	0	0]	8	0	2.1011 ]
[ 91	79	[1	0	0]	80	[1	0	0]	8	0	2.1011 ]
[ 105	103	[0	0	0]	104	[0	0	0]	8	0	2.1011 ]
[ 119	117	[0	0	0]	118	[0	0	0]	8	0	2.1011 ]
[ 144	142	[0	0	0]	143	[0	0	0]	8	0	2.1011 ]
[ 153	155	[0	-1	1]	163	[0	-1	0]	8	0	2.1011 ]
[ 190	178	[0	1	0]	179	[0	1	0]	8	0	2.1011 ]
[ 46	39	[0	0	0]	48	[0	0	0]	9	0	2.0944 ]
[ 70	68	[0	0	0]	71	[0	0	0]	9	0	2.0944 ]
[ 84	76	[0	0	0]	86	[0	0	0]	9	0	2.0944 ]
[ 95	94	[0	0	0]	96	[0	0	0]	9	0	2.0944 ]
[ 130	128	[0	0	0]	131	[0	0	0]	9	0	2.0944 ]
[ 135	134	[0	0	0]	136	[0	0	0]	9	0	2.0944 ]
[ 167	160	[0	0	0]	169	[0	0	0]	9	0	2.0944 ]
[ 183	175	[0	0	0]	185	[0	0	0]	9	0	2.0944 ]
[ 34	193	[0	0	0]	42	[-1	0	0]	10	0	2.0607 ]
[ 59	205	[0	0	0]	58	[0	0	0]	10	0	2.0607 ]
[ 91	227	[0	0	0]	80	[1	0	0]	10	0	2.0607 ]
[ 105	235	[0	0	0]	104	[0	0	0]	10	0	2.0607 ]
[ 119	242	[0	0	0]	118	[0	0	0]	10	0	2.0607 ]
[ 144	257	[0	0	0]	143	[0	0	0]	10	0	2.0607 ]
[ 153	264	[0	0	0]	163	[0	-1	0]	10	0	2.0607 ]
[ 190	286	[0	0	0]	179	[0	1	0]	10	0	2.0607 ]
[ 46	202	[0	0	-1]	48	[0	0	0]	11	0	2.0723 ]
[ 70	214	[0	1	0]	71	[0	0	0]	11	0	2.0723 ]
[ 84	221	[0	0	0]	86	[0	0	0]	11	0	2.0723 ]
[ 95	229	[0	0	0]	96	[0	0	0]	11	0	2.0723 ]
[ 130	251	[1	0	0]	131	[0	0	0]	11	0	2.0723 ]
[ 135	254	[0	0	0]	136	[0	0	0]	11	0	2.0723 ]
[ 167	266	[0	0	1]	169	[0	0	0]	11	0	2.0723 ]
[ 183	280	[0	0	0]	185	[0	0	0]	11	0	2.0723 ]
[ 34	193	[0	0	0]	51	[-1	0	-1]	12	0	2.1213 ]
[ 46	202	[0	0	-1]	39	[0	0	0]	12	0	2.1165 ]
[ 59	205	[0	0	0]	57	[0	0	0]	12	0	2.1213 ]
[ 70	214	[0	1	0]	68	[0	0	0]	12	0	2.1165 ]
[ 84	221	[0	0	0]	76	[0	0	0]	12	0	2.1165 ]
[ 91	227	[0	0	0]	79	[1	0	0]	12	0	2.1213 ]
[ 95	229	[0	0	0]	94	[0	0	0]	12	0	2.1165 ]
[ 105	235	[0	0	0]	103	[0	0	0]	12	0	2.1213 ]
[ 119	242	[0	0	0]	117	[0	0	0]	12	0	2.1213 ]
[ 130	251	[1	0	0]	128	[0	0	0]	12	0	2.1165 ]
[ 135	254	[0	0	0]	134	[0	0	0]	12	0	2.1165 ]
[ 144	257	[0	0	0]	142	[0	0	0]	12	0	2.1213 ]
[ 153	264	[0	0	0]	155	[0	-1	1]	12	0	2.1213 ]
[ 167	266	[0	0	1]	160	[0	0	0]	12	0	2.1165 ]
[ 183	280	[0	0	0]	175	[0	0	0]	12	0	2.1165 ]
[ 190	286	[0	0	0]	178	[0	1	0]	12	0	2.1213 ]
[ 35	42	[-1	0	0]	33	[0	0	0]	13	0	2.1749 ]
[ 66	58	[0	0	0]	53	[0	0	0]	13	0	2.1749 ]
[ 92	80	[1	0	0]	90	[0	0	0]	13	0	2.1749 ]
[ 111	104	[0	0	0]	99	[0	0	0]	13	0	2.1749 ]
[ 126	118	[0	0	0]	113	[0	0	0]	13	0	2.1749 ]
[ 150	143	[0	0	0]	138	[0	0	0]	13	0	2.1749 ]
[ 154	163	[0	-1	0]	152	[0	0	0]	13	0	2.1749 ]
[ 191	179	[0	1	0]	189	[0	0	0]	13	0	2.1749 ]
[ 37	48	[0	0	0]	40	[0	0	0]	14	0	2.1236 ]
[ 54	71	[0	-1	0]	56	[0	0	0]	14	0	2.1236 ]
[ 74	86	[0	0	0]	77	[0	0	0]	14	0	2.1236 ]
[ 100	96	[0	1	0]	102	[0	0	0]	14	0	2.1236 ]
[ 114	131	[-1	0	0]	116	[0	0	0]	14	0	2.1236 ]
[ 139	136	[1	0	0]	141	[0	0	0]	14	0	2.1236 ]
[ 158	169	[0	0	0]	161	[0	0	0]	14	0	2.1236 ]
[ 173	185	[0	0	0]	176	[0	0	0]	14	0	2.1236 ]
[ 35	50	[-1	0	0]	33	[0	0	0]	15	0	2.0284 ]
[ 66	65	[0	0	0]	53	[0	0	0]	15	0	2.0284 ]
[ 92	89	[1	0	0]	90	[0	0	0]	15	0	2.0284 ]
[ 111	110	[0	0	1]	99	[0	0	0]	15	0	2.0284 ]
[ 126	125	[0	0	0]	113	[0	0	0]	15	0	2.0284 ]
[ 150	149	[0	0	0]	138	[0	0	0]	15	0	2.0284 ]
[ 154	171	[0	-1	0]	152	[0	0	0]	15	0	2.0284 ]
[ 191	188	[0	1	0]	189	[0	0	0]	15	0	2.0284 ]
[ 37	47	[0	0	0]	40	[0	0	0]	16	0	2.0739 ]
[ 54	63	[0	0	0]	56	[0	0	0]	16	0	2.0739 ]
[ 74	85	[0	0	0]	77	[0	0	0]	16	0	2.0739 ]
[ 100	108	[0	0	0]	102	[0	0	0]	16	0	2.0739 ]
[ 114	123	[0	0	0]	116	[0	0	0]	16	0	2.0739 ]
[ 139	147	[0	0	0]	141	[0	0	0]	16	0	2.0739 ]
[ 158	168	[0	0	0]	161	[0	0	0]	16	0	2.0739 ]
[ 173	184	[0	0	0]	176	[0	0	0]	16	0	2.0739 ]
[ 35	50	[-1	0	0]	42	[-1	0	0]	17	0	2.0799 ]
[ 37	47	[0	0	0]	48	[0	0	0]	17	0	2.0845 ]
[ 54	63	[0	0	0]	71	[0	-1	0]	17	0	2.0845 ]
[ 66	65	[0	0	0]	58	[0	0	0]	17	0	2.0799 ]
[ 74	85	[0	0	0]	86	[0	0	0]	17	0	2.0845 ]
[ 92	89	[1	0	0]	80	[1	0	0]	17	0	2.0799 ]
[ 100	108	[0	0	0]	96	[0	1	0]	17	0	2.0845 ]
[ 111	110	[0	0	1]	104	[0	0	0]	17	0	2.0799 ]
[ 114	123	[0	0	0]	131	[-1	0	0]	17	0	2.0845 ]
[ 126	125	[0	0	0]	118	[0	0	0]	17	0	2.0799 ]
[ 139	147	[0	0	0]	136	[1	0	0]	17	0	2.0845 ]
[ 150	149	[0	0	0]	143	[0	0	0]	17	0	2.0799 ]
[ 154	171	[0	-1	0]	163	[0	-1	0]	17	0	2.0799 ]
[ 158	168	[0	0	0]	169	[0	0	0]	17	0	2.0845 ]
[ 173	184	[0	0	0]	185	[0	0	0]	17	0	2.0845 ]
[ 191	188	[0	1	0]	179	[0	1	0]	17	0	2.0799 ]
[ 36	41	[0	0	0]	48	[0	0	0]	18	0	2.095 ]
[ 67	69	[0	0	0]	71	[0	0	0]	18	0	2.095 ]
[ 73	78	[0	0	0]	86	[0	0	0]	18	0	2.095 ]
[ 93	112	[0	0	1]	96	[0	0	0]	18	0	2.095 ]
[ 127	129	[0	0	0]	131	[0	0	0]	18	0	2.095 ]
[ 133	192	[0	0	0]	136	[0	0	0]	18	0	2.095 ]
[ 157	162	[0	0	0]	169	[0	0	0]	18	0	2.095 ]
[ 172	177	[0	0	0]	185	[0	0	0]	18	0	2.095 ]
[ 38	43	[0	0	0]	42	[0	0	0]	19	0	2.1045 ]
[ 55	60	[0	0	0]	58	[0	0	0]	19	0	2.1045 ]
[ 75	81	[0	0	0]	80	[0	0	0]	19	0	2.1045 ]
[ 101	106	[0	0	0]	104	[0	0	0]	19	0	2.1045 ]
[ 115	120	[0	0	0]	118	[0	0	0]	19	0	2.1045 ]
[ 140	145	[0	0	0]	143	[0	0	0]	19	0	2.1045 ]
[ 159	164	[0	0	0]	163	[0	0	0]	19	0	2.1045 ]
[ 174	180	[0	0	0]	179	[0	0	0]	19	0	2.1045 ]
[ 36	41	[0	0	0]	298	[0	0	0]	20	0	2.0831 ]
[ 67	69	[0	0	0]	301	[0	0	0]	20	0	2.0831 ]
[ 73	78	[0	0	0]	303	[0	0	0]	20	0	2.0831 ]
[ 93	112	[0	0	1]	299	[0	0	0]	20	0	2.0831 ]
[ 127	129	[0	0	0]	307	[0	0	0]	20	0	2.0831 ]
[ 133	192	[0	0	0]	308	[0	0	0]	20	0	2.0831 ]
[ 157	162	[0	0	0]	306	[0	0	0]	20	0	2.0831 ]
[ 172	177	[0	0	0]	310	[0	0	0]	20	0	2.0831 ]
[ 38	43	[0	0	0]	297	[0	0	0]	21	0	2.0683 ]
[ 55	60	[0	0	0]	300	[0	0	0]	21	0	2.0683 ]
[ 75	81	[0	0	0]	302	[0	0	0]	21	0	2.0683 ]
[ 101	106	[0	0	0]	304	[0	0	0]	21	0	2.0683 ]
[ 115	120	[0	0	0]	305	[0	0	0]	21	0	2.0683 ]
[ 140	145	[0	0	0]	309	[0	0	0]	21	0	2.0683 ]
[ 159	164	[0	0	0]	311	[0	0	0]	21	0	2.0683 ]
[ 174	180	[0	0	0]	312	[0	0	0]	21	0	2.0683 ]
[ 36	48	[0	0	0]	298	[0	0	0]	22	0	2.105 ]
[ 38	42	[0	0	0]	297	[0	0	0]	22	0	2.1104 ]
[ 55	58	[0	0	0]	300	[0	0	0]	22	0	2.1104 ]
[ 67	71	[0	0	0]	301	[0	0	0]	22	0	2.105 ]
[ 73	86	[0	0	0]	303	[0	0	0]	22	0	2.105 ]
[ 75	80	[0	0	0]	302	[0	0	0]	22	0	2.1104 ]
[ 93	96	[0	0	0]	299	[0	0	0]	22	0	2.105 ]
[ 101	104	[0	0	0]	304	[0	0	0]	22	0	2.1104 ]
[ 115	118	[0	0	0]	305	[0	0	0]	22	0	2.1104 ]
[ 127	131	[0	0	0]	307	[0	0	0]	22	0	2.105 ]
[ 133	136	[0	0	0]	308	[0	0	0]	22	0	2.105 ]
[ 140	143	[0	0	0]	309	[0	0	0]	22	0	2.1104 ]
[ 157	169	[0	0	0]	306	[0	0	0]	22	0	2.105 ]
[ 159	163	[0	0	0]	311	[0	0	0]	22	0	2.1104 ]
[ 172	185	[0	0	0]	310	[0	0	0]	22	0	2.105 ]
[ 174	179	[0	0	0]	312	[0	0	0]	22	0	2.1104 ]
[ 39	46	[0	0	0]	49	[0	0	0]	23	0	2.072 ]
[ 51	34	[1	0	1]	52	[0	0	0]	23	0	2.071 ]
[ 57	59	[0	0	0]	64	[0	0	0]	23	0	2.071 ]
[ 68	70	[0	0	0]	72	[0	0	0]	23	0	2.0721 ]
[ 76	84	[0	0	0]	87	[0	0	0]	23	0	2.072 ]
[ 79	91	[-1	0	0]	88	[0	0	0]	23	0	2.071 ]
[ 94	95	[0	0	0]	97	[0	0	0]	23	0	2.072 ]
[ 103	105	[0	0	0]	109	[0	0	0]	23	0	2.0709 ]
[ 117	119	[0	0	0]	124	[0	0	0]	23	0	2.0709 ]
[ 128	130	[0	0	0]	132	[0	0	0]	23	0	2.072 ]
[ 134	135	[0	0	0]	137	[0	0	0]	23	0	2.0721 ]
[ 142	144	[0	0	0]	148	[0	0	0]	23	0	2.071 ]
[ 155	153	[0	1	-1]	156	[0	0	0]	23	0	2.071 ]
[ 160	167	[0	0	0]	170	[0	0	0]	23	0	2.072 ]
[ 175	183	[0	0	0]	186	[0	0	0]	23	0	2.072 ]
[ 178	190	[0	-1	0]	187	[0	0	0]	23	0	2.071 ]
[ 39	201	[0	0	-1]	46	[0	0	0]	24	0	2.1368 ]
[ 68	212	[0	0	0]	70	[0	0	0]	24	0	2.1368 ]
[ 76	216	[0	0	0]	84	[0	0	0]	24	0	2.1368 ]
[ 94	228	[0	0	0]	95	[0	0	0]	24	0	2.1368 ]
[ 128	249	[0	0	0]	130	[0	0	0]	24	0	2.1368 ]
[ 134	253	[0	0	0]	135	[0	0	0]	24	0	2.1368 ]
[ 160	265	[0	0	1]	167	[0	0	0]	24	0	2.1368 ]
[ 175	275	[0	0	0]	183	[0	0	0]	24	0	2.1368 ]
[ 51	239	[1	0	0]	34	[1	0	1]	25	0	2.1254 ]
[ 57	204	[0	0	0]	59	[0	0	0]	25	0	2.1254 ]
[ 79	226	[-1	0	0]	91	[-1	0	0]	25	0	2.1254 ]
[ 103	234	[0	0	0]	105	[0	0	0]	25	0	2.1254 ]
[ 117	241	[0	0	0]	119	[0	0	0]	25	0	2.1254 ]
[ 142	256	[0	0	0]	144	[0	0	0]	25	0	2.1254 ]
[ 155	288	[0	1	0]	153	[0	1	-1]	25	0	2.1254 ]
[ 178	285	[0	-1	0]	190	[0	-1	0]	25	0	2.1254 ]
[ 39	201	[0	0	-1]	49	[0	0	0]	26	0	2.0742 ]
[ 68	212	[0	0	0]	72	[0	0	0]	26	0	2.0742 ]
[ 76	216	[0	0	0]	87	[0	0	0]	26	0	2.0742 ]
[ 94	228	[0	0	0]	97	[0	0	0]	26	0	2.0742 ]
[ 128	249	[0	0	0]	132	[0	0	0]	26	0	2.0742 ]
[ 134	253	[0	0	0]	137	[0	0	0]	26	0	2.0742 ]
[ 160	265	[0	0	1]	170	[0	0	0]	26	0	2.0742 ]
[ 175	275	[0	0	0]	186	[0	0	0]	26	0	2.0742 ]
[ 51	239	[1	0	0]	52	[0	0	0]	27	0	2.0866 ]
[ 57	204	[0	0	0]	64	[0	0	0]	27	0	2.0866 ]
[ 79	226	[-1	0	0]	88	[0	0	0]	27	0	2.0866 ]
[ 103	234	[0	0	0]	109	[0	0	0]	27	0	2.0866 ]
[ 117	241	[0	0	0]	124	[0	0	0]	27	0	2.0866 ]
[ 142	256	[0	0	0]	148	[0	0	0]	27	0	2.0866 ]
[ 155	288	[0	1	0]	156	[0	0	0]	27	0	2.0866 ]
[ 178	285	[0	-1	0]	187	[0	0	0]	27	0	2.0866 ]
[ 41	45	[0	0	0]	36	[0	0	0]	28	0	2.0952 ]
[ 69	62	[0	1	0]	67	[0	0	0]	28	0	2.0952 ]
[ 78	83	[0	0	0]	73	[0	0	0]	28	0	2.0952 ]
[ 112	98	[0	-1	0]	93	[0	0	-1]	28	0	2.0952 ]
[ 129	122	[1	0	0]	127	[0	0	0]	28	0	2.0952 ]
[ 162	166	[0	0	0]	157	[0	0	0]	28	0	2.0952 ]
[ 177	182	[0	0	0]	172	[0	0	0]	28	0	2.0952 ]
[ 192	151	[-1	0	0]	133	[0	0	0]	28	0	2.0952 ]
[ 43	44	[0	0	0]	38	[0	0	0]	29	0	2.0933 ]
[ 60	61	[0	0	0]	55	[0	0	0]	29	0	2.0933 ]
[ 81	82	[0	0	0]	75	[0	0	0]	29	0	2.0933 ]
[ 106	107	[0	0	0]	101	[0	0	0]	29	0	2.0933 ]
[ 120	121	[0	0	0]	115	[0	0	0]	29	0	2.0933 ]
[ 145	146	[0	0	0]	140	[0	0	0]	29	0	2.0933 ]
[ 164	165	[0	0	0]	159	[0	0	0]	29	0	2.0933 ]
[ 180	181	[0	0	0]	174	[0	0	0]	29	0	2.0933 ]
[ 41	194	[0	0	0]	36	[0	0	0]	30	0	2.0789 ]
[ 69	213	[0	0	0]	67	[0	0	0]	30	0	2.0789 ]
[ 78	217	[0	0	0]	73	[0	0	0]	30	0	2.0789 ]
[ 112	240	[0	0	0]	93	[0	0	-1]	30	0	2.0789 ]
[ 129	250	[0	0	0]	127	[0	0	0]	30	0	2.0789 ]
[ 162	268	[0	0	0]	157	[0	0	0]	30	0	2.0789 ]
[ 177	276	[0	0	0]	172	[0	0	0]	30	0	2.0789 ]
[ 192	287	[0	0	-1]	133	[0	0	0]	30	0	2.0789 ]
[ 43	195	[0	0	0]	38	[0	0	0]	31	0	2.0749 ]
[ 60	206	[0	0	0]	55	[0	0	0]	31	0	2.0749 ]
[ 81	218	[0	0	0]	75	[0	0	0]	31	0	2.0749 ]
[ 106	236	[0	0	0]	101	[0	0	0]	31	0	2.0749 ]
[ 120	243	[0	0	0]	115	[0	0	0]	31	0	2.0749 ]
[ 145	258	[0	0	0]	140	[0	0	0]	31	0	2.0749 ]
[ 164	269	[0	0	0]	159	[0	0	0]	31	0	2.0749 ]
[ 180	277	[0	0	0]	174	[0	0	0]	31	0	2.0749 ]
[ 41	194	[0	0	0]	45	[0	0	0]	32	0	2.1085 ]
[ 43	195	[0	0	0]	44	[0	0	0]	32	0	2.115 ]
[ 60	206	[0	0	0]	61	[0	0	0]	32	0	2.1149 ]
[ 69	213	[0	0	0]	62	[0	1	0]	32	0	2.1085 ]
[ 78	217	[0	0	0]	83	[0	0	0]	32	0	2.1085 ]
[ 81	218	[0	0	0]	82	[0	0	0]	32	0	2.115 ]
[ 106	236	[0	0	0]	107	[0	0	0]	32	0	2.115 ]
[ 112	240	[0	0	0]	98	[0	-1	0]	32	0	2.1085 ]
[ 120	243	[0	0	0]	121	[0	0	0]	32	0	2.115 ]
[ 129	250	[0	0	0]	122	[1	0	0]	32	0	2.1085 ]
[ 145	258	[0	0	0]	146	[0	0	0]	32	0	2.1149 ]
[ 162	268	[0	0	0]	166	[0	0	0]	32	0	2.1085 ]
[ 164	269	[0	0	0]	165	[0	0	0]	32	0	2.115 ]
[ 177	276	[0	0	0]	182	[0	0	0]	32	0	2.1085 ]
[ 180	277	[0	0	0]	181	[0	0	0]	32	0	2.115 ]
[ 192	287	[0	0	-1]	151	[-1	0	0]	32	0	2.1085 ]
[ 42	34	[1	0	0]	35	[1	0	0]	33	0	2.1729 ]
[ 58	59	[0	0	0]	66	[0	0	0]	33	0	2.1729 ]
[ 80	91	[-1	0	0]	92	[-1	0	0]	33	0	2.1729 ]
[ 104	105	[0	0	0]	111	[0	0	0]	33	0	2.1729 ]
[ 118	119	[0	0	0]	126	[0	0	0]	33	0	2.1729 ]
[ 143	144	[0	0	0]	150	[0	0	0]	33	0	2.1729 ]
[ 163	153	[0	1	0]	154	[0	1	0]	33	0	2.1729 ]
[ 179	190	[0	-1	0]	191	[0	-1	0]	33	0	2.1729 ]
[ 48	46	[0	0	0]	37	[0	0	0]	34	0	2.1552 ]
[ 71	70	[0	0	0]	54	[0	1	0]	34	0	2.1552 ]
[ 86	84	[0	0	0]	74	[0	0	0]	34	0	2.1552 ]
[ 96	95	[0	0	0]	100	[0	-1	0]	34	0	2.1552 ]
[ 131	130	[0	0	0]	114	[1	0	0]	34	0	2.1552 ]
[ 136	135	[0	0	0]	139	[-1	0	0]	34	0	2.1552 ]
[ 169	167	[0	0	0]	158	[0	0	0]	34	0	2.1552 ]
[ 185	183	[0	0	0]	173	[0	0	0]	34	0	2.1552 ]
[ 42	34	[1	0	0]	38	[0	0	0]	35	0	2.0477 ]
[ 58	59	[0	0	0]	55	[0	0	0]	35	0	2.0477 ]
[ 80	91	[-1	0	0]	75	[0	0	0]	35	0	2.0477 ]
[ 104	105	[0	0	0]	101	[0	0	0]	35	0	2.0477 ]
[ 118	119	[0	0	0]	115	[0	0	0]	35	0	2.0477 ]
[ 143	144	[0	0	0]	140	[0	0	0]	35	0	2.0477 ]
[ 163	153	[0	1	0]	159	[0	0	0]	35	0	2.0477 ]
[ 179	190	[0	-1	0]	174	[0	0	0]	35	0	2.0477 ]
[ 48	46	[0	0	0]	36	[0	0	0]	36	0	2.0561 ]
[ 71	70	[0	0	0]	67	[0	0	0]	36	0	2.0561 ]
[ 86	84	[0	0	0]	73	[0	0	0]	36	0	2.0561 ]
[ 96	95	[0	0	0]	93	[0	0	0]	36	0	2.0561 ]
[ 131	130	[0	0	0]	127	[0	0	0]	36	0	2.0561 ]
[ 136	135	[0	0	0]	133	[0	0	0]	36	0	2.0561 ]
[ 169	167	[0	0	0]	157	[0	0	0]	36	0	2.0561 ]
[ 185	183	[0	0	0]	172	[0	0	0]	36	0	2.0561 ]
[ 42	35	[1	0	0]	38	[0	0	0]	37	0	2.0625 ]
[ 58	66	[0	0	0]	55	[0	0	0]	37	0	2.0625 ]
[ 80	92	[-1	0	0]	75	[0	0	0]	37	0	2.0625 ]
[ 104	111	[0	0	0]	101	[0	0	0]	37	0	2.0625 ]
[ 118	126	[0	0	0]	115	[0	0	0]	37	0	2.0625 ]
[ 143	150	[0	0	0]	140	[0	0	0]	37	0	2.0625 ]
[ 163	154	[0	1	0]	159	[0	0	0]	37	0	2.0625 ]
[ 179	191	[0	-1	0]	174	[0	0	0]	37	0	2.0625 ]
[ 48	37	[0	0	0]	36	[0	0	0]	38	0	2.0709 ]
[ 71	54	[0	1	0]	67	[0	0	0]	38	0	2.0709 ]
[ 86	74	[0	0	0]	73	[0	0	0]	38	0	2.0709 ]
[ 96	100	[0	-1	0]	93	[0	0	0]	38	0	2.0709 ]
[ 131	114	[1	0	0]	127	[0	0	0]	38	0	2.0709 ]
[ 136	139	[-1	0	0]	133	[0	0	0]	38	0	2.0709 ]
[ 169	158	[0	0	0]	157	[0	0	0]	38	0	2.0709 ]
[ 185	173	[0	0	0]	172	[0	0	0]	38	0	2.0709 ]
[ 44	50	[0	0	0]	43	[0	0	0]	39	0	2.0951 ]
[ 45	47	[0	0	0]	41	[0	0	0]	39	0	2.0974 ]
[ 61	65	[0	0	0]	60	[0	0	0]	39	0	2.0952 ]
[ 62	63	[0	0	0]	69	[0	-1	0]	39	0	2.0974 ]
[ 82	89	[0	0	0]	81	[0	0	0]	39	0	2.0952 ]
[ 83	85	[0	0	0]	78	[0	0	0]	39	0	2.0974 ]
[ 98	108	[0	0	-1]	112	[0	1	0]	39	0	2.0974 ]
[ 107	110	[0	0	1]	106	[0	0	0]	39	0	2.0951 ]
[ 121	125	[0	0	0]	120	[0	0	0]	39	0	2.0951 ]
[ 122	123	[0	0	0]	129	[-1	0	0]	39	0	2.0974 ]
[ 146	149	[0	0	0]	145	[0	0	0]	39	0	2.0952 ]
[ 151	147	[0	0	0]	192	[1	0	0]	39	0	2.0974 ]
[ 165	171	[0	0	0]	164	[0	0	0]	39	0	2.0952 ]
[ 166	168	[0	0	0]	162	[0	0	0]	39	0	2.0974 ]
[ 181	188	[0	0	0]	180	[0	0	0]	39	0	2.0951 ]
[ 182	184	[0	0	0]	177	[0	0	0]	39	0	2.0974 ]
[ 44	196	[0	0	0]	43	[0	0	0]	40	0	2.1013 ]
[ 61	207	[0	0	0]	60	[0	0	0]	40	0	2.1013 ]
[ 82	219	[0	0	0]	81	[0	0	0]	40	0	2.1013 ]
[ 107	231	[0	0	1]	106	[0	0	0]	40	0	2.1013 ]
[ 121	244	[0	0	0]	120	[0	0	0]	40	0	2.1013 ]
[ 146	261	[0	0	-1]	145	[0	0	0]	40	0	2.1013 ]
[ 165	270	[0	0	0]	164	[0	0	0]	40	0	2.1013 ]
[ 181	278	[0	0	0]	180	[0	0	0]	40	0	2.1013 ]
[ 45	197	[0	0	0]	41	[0	0	0]	41	0	2.1097 ]
[ 62	208	[0	0	0]	69	[0	-1	0]	41	0	2.1097 ]
[ 83	220	[0	0	0]	78	[0	0	0]	41	0	2.1097 ]
[ 98	232	[0	0	0]	112	[0	1	0]	41	0	2.1097 ]
[ 122	245	[0	0	0]	129	[-1	0	0]	41	0	2.1097 ]
[ 151	262	[0	0	-1]	192	[1	0	0]	41	0	2.1097 ]
[ 166	271	[0	0	0]	162	[0	0	0]	41	0	2.1097 ]
[ 182	279	[0	0	0]	177	[0	0	0]	41	0	2.1097 ]
[ 44	196	[0	0	0]	50	[0	0	0]	42	0	2.0867 ]
[ 61	207	[0	0	0]	65	[0	0	0]	42	0	2.0867 ]
[ 82	219	[0	0	0]	89	[0	0	0]	42	0	2.0867 ]
[ 107	231	[0	0	1]	110	[0	0	1]	42	0	2.0867 ]
[ 121	244	[0	0	0]	125	[0	0	0]	42	0	2.0867 ]
[ 146	261	[0	0	-1]	149	[0	0	0]	42	0	2.0867 ]
[ 165	270	[0	0	0]	171	[0	0	0]	42	0	2.0867 ]
[ 181	278	[0	0	0]	188	[0	0	0]	42	0	2.0867 ]
[ 45	197	[0	0	0]	47	[0	0	0]	43	0	2.0758 ]
[ 62	208	[0	0	0]	63	[0	0	0]	43	0	2.0758 ]
[ 83	220	[0	0	0]	85	[0	0	0]	43	0	2.0758 ]
[ 98	232	[0	0	0]	108	[0	0	-1]	43	0	2.0758 ]
[ 122	245	[0	0	0]	123	[0	0	0]	43	0	2.0758 ]
[ 151	262	[0	0	-1]	147	[0	0	0]	43	0	2.0758 ]
[ 166	271	[0	0	0]	168	[0	0	0]	43	0	2.0758 ]
[ 182	279	[0	0	0]	184	[0	0	0]	43	0	2.0758 ]
[ 47	45	[0	0	0]	37	[0	0	0]	44	0	2.1223 ]
[ 63	62	[0	0	0]	54	[0	0	0]	44	0	2.1223 ]
[ 85	83	[0	0	0]	74	[0	0	0]	44	0	2.1223 ]
[ 108	98	[0	0	1]	100	[0	0	0]	44	0	2.1223 ]
[ 123	122	[0	0	0]	114	[0	0	0]	44	0	2.1223 ]
[ 147	151	[0	0	0]	139	[0	0	0]	44	0	2.1223 ]
[ 168	166	[0	0	0]	158	[0	0	0]	44	0	2.1223 ]
[ 184	182	[0	0	0]	173	[0	0	0]	44	0	2.1223 ]
[ 50	44	[0	0	0]	35	[1	0	0]	45	0	2.131 ]
[ 65	61	[0	0	0]	66	[0	0	0]	45	0	2.131 ]
[ 89	82	[0	0	0]	92	[-1	0	0]	45	0	2.131 ]
[ 110	107	[0	0	-1]	111	[0	0	-1]	45	0	2.131 ]
[ 125	121	[0	0	0]	126	[0	0	0]	45	0	2.131 ]
[ 149	146	[0	0	0]	150	[0	0	0]	45	0	2.131 ]
[ 171	165	[0	0	0]	154	[0	1	0]	45	0	2.131 ]
[ 188	181	[0	0	0]	191	[0	-1	0]	45	0	2.131 ]
[ 47	198	[0	0	0]	37	[0	0	0]	46	0	2.0695 ]
[ 63	209	[0	0	0]	54	[0	0	0]	46	0	2.0695 ]
[ 85	222	[0	0	0]	74	[0	0	0]	46	0	2.0695 ]
[ 108	237	[0	0	0]	100	[0	0	0]	46	0	2.0695 ]
[ 123	246	[0	0	0]	114	[0	0	0]	46	0	2.0695 ]
[ 147	259	[0	0	0]	139	[0	0	0]	46	0	2.0695 ]
[ 168	272	[0	0	0]	158	[0	0	0]	46	0	2.0695 ]
[ 184	281	[0	0	0]	173	[0	0	0]	46	0	2.0695 ]
[ 50	200	[1	0	0]	35	[1	0	0]	47	0	2.0552 ]
[ 65	211	[0	0	0]	66	[0	0	0]	47	0	2.0551 ]
[ 89	225	[0	0	0]	92	[-1	0	0]	47	0	2.0552 ]
[ 110	233	[0	0	0]	111	[0	0	-1]	47	0	2.0552 ]
[ 125	248	[0	0	0]	126	[0	0	0]	47	0	2.0552 ]
[ 149	263	[0	0	-1]	150	[0	0	0]	47	0	2.0551 ]
[ 171	274	[0	1	0]	154	[0	1	0]	47	0	2.0552 ]
[ 188	284	[0	0	0]	191	[0	-1	0]	47	0	2.0552 ]
[ 47	198	[0	0	0]	45	[0	0	0]	48	0	2.0912 ]
[ 63	209	[0	0	0]	62	[0	0	0]	48	0	2.0912 ]
[ 85	222	[0	0	0]	83	[0	0	0]	48	0	2.0912 ]
[ 108	237	[0	0	0]	98	[0	0	1]	48	0	2.0913 ]
[ 123	246	[0	0	0]	122	[0	0	0]	48	0	2.0913 ]
[ 147	259	[0	0	0]	151	[0	0	0]	48	0	2.0912 ]
[ 168	272	[0	0	0]	166	[0	0	0]	48	0	2.0912 ]
[ 184	281	[0	0	0]	182	[0	0	0]	48	0	2.0912 ]
[ 50	200	[1	0	0]	44	[0	0	0]	49	0	2.097 ]
[ 65	211	[0	0	0]	61	[0	0	0]	49	0	2.097 ]
[ 89	225	[0	0	0]	82	[0	0	0]	49	0	2.097 ]
[ 110	233	[0	0	0]	107	[0	0	-1]	49	0	2.097 ]
[ 125	248	[0	0	0]	121	[0	0	0]	49	0	2.097 ]
[ 149	263	[0	0	-1]	146	[0	0	0]	49	0	2.097 ]
[ 171	274	[0	1	0]	165	[0	0	0]	49	0	2.097 ]
[ 188	284	[0	0	0]	181	[0	0	0]	49	0	2.097 ]
[ 49	199	[0	0	0]	39	[0	0	0]	50	0	2.1195 ]
[ 72	215	[0	0	0]	68	[0	0	0]	50	0	2.1195 ]
[ 87	223	[0	0	0]	76	[0	0	0]	50	0	2.1195 ]
[ 97	230	[0	0	0]	94	[0	0	0]	50	0	2.1195 ]
[ 132	252	[0	0	0]	128	[0	0	0]	50	0	2.1195 ]
[ 137	255	[0	0	0]	134	[0	0	0]	50	0	2.1195 ]
[ 170	273	[0	0	0]	160	[0	0	0]	50	0	2.1195 ]
[ 186	282	[0	0	0]	175	[0	0	0]	50	0	2.1195 ]
[ 52	203	[0	0	0]	51	[0	0	0]	51	0	2.105 ]
[ 64	210	[0	0	0]	57	[0	0	0]	51	0	2.105 ]
[ 88	224	[0	0	0]	79	[0	0	0]	51	0	2.105 ]
[ 109	238	[0	0	0]	103	[0	0	0]	51	0	2.105 ]
[ 124	247	[0	0	0]	117	[0	0	0]	51	0	2.105 ]
[ 148	260	[0	0	0]	142	[0	0	0]	51	0	2.105 ]
[ 156	267	[0	0	0]	155	[0	0	0]	51	0	2.105 ]
[ 187	283	[0	0	0]	178	[0	0	0]	51	0	2.105 ]
[ 49	39	[0	0	0]	298	[0	0	0]	52	0	2.1494 ]
[ 52	51	[0	0	0]	297	[0	0	1]	52	0	2.1497 ]
[ 64	57	[0	0	0]	300	[0	0	0]	52	0	2.1497 ]
[ 72	68	[0	0	0]	301	[0	0	0]	52	0	2.1494 ]
[ 87	76	[0	0	0]	303	[0	0	0]	52	0	2.1494 ]
[ 88	79	[0	0	0]	302	[0	0	0]	52	0	2.1497 ]
[ 97	94	[0	0	0]	299	[0	0	0]	52	0	2.1494 ]
[ 109	103	[0	0	0]	304	[0	0	0]	52	0	2.1497 ]
[ 124	117	[0	0	0]	305	[0	0	0]	52	0	2.1497 ]
[ 132	128	[0	0	0]	307	[0	0	0]	52	0	2.1494 ]
[ 137	134	[0	0	0]	308	[0	0	0]	52	0	2.1494 ]
[ 148	142	[0	0	0]	309	[0	0	0]	52	0	2.1497 ]
[ 156	155	[0	0	0]	311	[0	0	-1]	52	0	2.1497 ]
[ 170	160	[0	0	0]	306	[0	0	0]	52	0	2.1494 ]
[ 186	175	[0	0	0]	310	[0	0	0]	52	0	2.1494 ]
[ 187	178	[0	0	0]	312	[0	0	0]	52	0	2.1497 ]
[ 49	199	[0	0	0]	298	[0	0	0]	53	0	2.0143 ]
[ 72	215	[0	0	0]	301	[0	0	0]	53	0	2.0143 ]
[ 87	223	[0	0	0]	303	[0	0	0]	53	0	2.0143 ]
[ 97	230	[0	0	0]	299	[0	0	0]	53	0	2.0143 ]
[ 132	252	[0	0	0]	307	[0	0	0]	53	0	2.0143 ]
[ 137	255	[0	0	0]	308	[0	0	0]	53	0	2.0143 ]
[ 170	273	[0	0	0]	306	[0	0	0]	53	0	2.0143 ]
[ 186	282	[0	0	0]	310	[0	0	0]	53	0	2.0143 ]
[ 52	203	[0	0	0]	297	[0	0	1]	54	0	2.0285 ]
[ 64	210	[0	0	0]	300	[0	0	0]	54	0	2.0285 ]
[ 88	224	[0	0	0]	302	[0	0	0]	54	0	2.0285 ]
[ 109	238	[0	0	0]	304	[0	0	0]	54	0	2.0285 ]
[ 124	247	[0	0	0]	305	[0	0	0]	54	0	2.0285 ]
[ 148	260	[0	0	0]	309	[0	0	0]	54	0	2.0285 ]
[ 156	267	[0	0	0]	311	[0	0	-1]	54	0	2.0285 ]
[ 187	283	[0	0	0]	312	[0	0	0]	54	0	2.0285 ]
[ 289	2	[0	0	0]	10	[0	0	0]	55	0	2.2907 ]
[ 290	3	[0	0	1]	6	[0	0	0]	55	0	2.2907 ]
[ 291	9	[0	0	0]	12	[0	0	0]	55	0	2.2907 ]
[ 292	14	[0	0	0]	16	[0	0	0]	55	0	2.2907 ]
[ 293	20	[0	0	0]	22	[0	0	0]	55	0	2.2907 ]
[ 294	19	[0	0	0]	32	[0	0	0]	55	0	2.2907 ]
[ 295	24	[0	0	0]	30	[0	0	-1]	55	0	2.2907 ]
[ 296	25	[0	0	0]	27	[0	0	0]	55	0	2.2907 ]
[ 289	298	[0	0	0]	2	[0	0	0]	56	0	1.7721 ]
[ 290	299	[0	0	0]	6	[0	0	0]	56	0	1.7721 ]
[ 291	301	[0	0	0]	9	[0	0	0]	56	0	1.772 ]
[ 292	303	[0	0	0]	14	[0	0	0]	56	0	1.7721 ]
[ 293	306	[0	0	0]	22	[0	0	0]	56	0	1.7721 ]
[ 294	307	[0	0	0]	19	[0	0	0]	56	0	1.7721 ]
[ 295	308	[0	0	0]	24	[0	0	0]	56	0	1.772 ]
[ 296	310	[0	0	0]	27	[0	0	0]	56	0	1.7721 ]
[ 289	300	[0	0	0]	2	[0	0	0]	57	0	1.7637 ]
[ 290	297	[0	0	1]	6	[0	0	0]	57	0	1.7637 ]
[ 291	302	[0	0	0]	9	[0	0	0]	57	0	1.7637 ]
[ 292	304	[0	0	0]	14	[0	0	0]	57	0	1.7637 ]
[ 293	305	[0	0	0]	22	[0	0	0]	57	0	1.7637 ]
[ 294	312	[0	0	0]	19	[0	0	0]	57	0	1.7637 ]
[ 295	311	[0	0	-1]	24	[0	0	0]	57	0	1.7637 ]
[ 296	309	[0	0	0]	27	[0	0	0]	57	0	1.7637 ]
[ 289	298	[0	0	0]	10	[0	0	0]	58	0	1.8022 ]
[ 290	299	[0	0	0]	3	[0	0	1]	58	0	1.8022 ]
[ 291	301	[0	0	0]	12	[0	0	0]	58	0	1.8022 ]
[ 292	303	[0	0	0]	16	[0	0	0]	58	0	1.8022 ]
[ 293	306	[0	0	0]	20	[0	0	0]	58	0	1.8022 ]
[ 294	307	[0	0	0]	32	[0	0	0]	58	0	1.8022 ]
[ 295	308	[0	0	0]	30	[0	0	-1]	58	0	1.8022 ]
[ 296	310	[0	0	0]	25	[0	0	0]	58	0	1.8022 ]
[ 289	300	[0	0	0]	10	[0	0	0]	59	0	2.0004 ]
[ 290	297	[0	0	1]	3	[0	0	1]	59	0	2.0004 ]
[ 291	302	[0	0	0]	12	[0	0	0]	59	0	2.0004 ]
[ 292	304	[0	0	0]	16	[0	0	0]	59	0	2.0004 ]
[ 293	305	[0	0	0]	20	[0	0	0]	59	0	2.0004 ]
[ 294	312	[0	0	0]	32	[0	0	0]	59	0	2.0004 ]
[ 295	311	[0	0	-1]	30	[0	0	-1]	59	0	2.0004 ]
[ 296	309	[0	0	0]	25	[0	0	0]	59	0	2.0004 ]
[ 289	298	[0	0	0]	300	[0	0	0]	60	0	1.7545 ]
[ 290	297	[0	0	1]	299	[0	0	0]	60	0	1.7545 ]
[ 291	301	[0	0	0]	302	[0	0	0]	60	0	1.7545 ]
[ 292	303	[0	0	0]	304	[0	0	0]	60	0	1.7545 ]
[ 293	305	[0	0	0]	306	[0	0	0]	60	0	1.7545 ]
[ 294	307	[0	0	0]	312	[0	0	0]	60	0	1.7545 ]
[ 295	308	[0	0	0]	311	[0	0	-1]	60	0	1.7545 ]
[ 296	309	[0	0	0]	310	[0	0	0]	60	0	1.7545 ]
[ 297	52	[0	0	-1]	38	[0	0	0]	61	0	2.0863 ]
[ 298	49	[0	0	0]	36	[0	0	0]	61	0	2.0873 ]
[ 299	97	[0	0	0]	93	[0	0	0]	61	0	2.0873 ]
[ 300	64	[0	0	0]	55	[0	0	0]	61	0	2.0862 ]
[ 301	72	[0	0	0]	67	[0	0	0]	61	0	2.0873 ]
[ 302	88	[0	0	0]	75	[0	0	0]	61	0	2.0863 ]
[ 303	87	[0	0	0]	73	[0	0	0]	61	0	2.0873 ]
[ 304	109	[0	0	0]	101	[0	0	0]	61	0	2.0863 ]
[ 305	124	[0	0	0]	115	[0	0	0]	61	0	2.0863 ]
[ 306	170	[0	0	0]	157	[0	0	0]	61	0	2.0873 ]
[ 307	132	[0	0	0]	127	[0	0	0]	61	0	2.0873 ]
[ 308	137	[0	0	0]	133	[0	0	0]	61	0	2.0873 ]
[ 309	148	[0	0	0]	140	[0	0	0]	61	0	2.0862 ]
[ 310	186	[0	0	0]	172	[0	0	0]	61	0	2.0873 ]
[ 311	156	[0	0	1]	159	[0	0	0]	61	0	2.0863 ]
[ 312	187	[0	0	0]	174	[0	0	0]	61	0	2.0863 ]
[ 297	290	[0	0	-1]	38	[0	0	0]	62	0	2.1494 ]
[ 300	289	[0	0	0]	55	[0	0	0]	62	0	2.1494 ]
[ 302	291	[0	0	0]	75	[0	0	0]	62	0	2.1494 ]
[ 304	292	[0	0	0]	101	[0	0	0]	62	0	2.1494 ]
[ 305	293	[0	0	0]	115	[0	0	0]	62	0	2.1494 ]
[ 309	296	[0	0	0]	140	[0	0	0]	62	0	2.1494 ]
[ 311	295	[0	0	1]	159	[0	0	0]	62	0	2.1494 ]
[ 312	294	[0	0	0]	174	[0	0	0]	62	0	2.1494 ]
[ 298	289	[0	0	0]	36	[0	0	0]	63	0	2.1565 ]
[ 299	290	[0	0	0]	93	[0	0	0]	63	0	2.1565 ]
[ 301	291	[0	0	0]	67	[0	0	0]	63	0	2.1565 ]
[ 303	292	[0	0	0]	73	[0	0	0]	63	0	2.1565 ]
[ 306	293	[0	0	0]	157	[0	0	0]	63	0	2.1565 ]
[ 307	294	[0	0	0]	127	[0	0	0]	63	0	2.1565 ]
[ 308	295	[0	0	0]	133	[0	0	0]	63	0	2.1565 ]
[ 310	296	[0	0	0]	172	[0	0	0]	63	0	2.1565 ]
[ 297	290	[0	0	-1]	52	[0	0	-1]	64	0	2.0434 ]
[ 298	289	[0	0	0]	49	[0	0	0]	64	0	2.0395 ]
[ 299	290	[0	0	0]	97	[0	0	0]	64	0	2.0395 ]
[ 300	289	[0	0	0]	64	[0	0	0]	64	0	2.0434 ]
[ 301	291	[0	0	0]	72	[0	0	0]	64	0	2.0395 ]
[ 302	291	[0	0	0]	88	[0	0	0]	64	0	2.0434 ]
[ 303	292	[0	0	0]	87	[0	0	0]	64	0	2.0395 ]
[ 304	292	[0	0	0]	109	[0	0	0]	64	0	2.0434 ]
[ 305	293	[0	0	0]	124	[0	0	0]	64	0	2.0434 ]
[ 306	293	[0	0	0]	170	[0	0	0]	64	0	2.0395 ]
[ 307	294	[0	0	0]	132	[0	0	0]	64	0	2.0395 ]
[ 308	295	[0	0	0]	137	[0	0	0]	64	0	2.0395 ]
[ 309	296	[0	0	0]	148	[0	0	0]	64	0	2.0434 ]
[ 310	296	[0	0	0]	186	[0	0	0]	64	0	2.0395 ]
[ 311	295	[0	0	1]	156	[0	0	1]	64	0	2.0434 ]
[ 312	294	[0	0	0]	187	[0	0	0]	64	0	2.0434 ]
