# Supplementary material for: An automated protocol to construct flexibility parameters for classical forcefields: applications to metal–organic frameworks
Source: RSC Adv. 2024 Jul 19;14(31):22714–62. doi: 10.1039/d4ra01859a (PMC11258866; doi:10.1039/d4ra01859a)
Supplement: RA-014-D4RA01859A-s002 [file RA-014-D4RA01859A-s002.zip › MOFs_inputs/quadrant_1_2/ARAKAH/ARAKAH_angle_types_list.txt]

[8[6-(6,8),30-(7,7,8)]    30[7-(6,6),7-(6,6),8-(6),8-(6)]    6[6-(6,6),8-(0),8-(30)]]    0    1.6928
[8[6-(6,8),30-(7,7,8)]    30[7-(6,6),7-(6,6),8-(6),8-(6)]    6[6-(6,6),8-(0),8-(30)]]    1    1.8188
[6[6-(6,6),8-(0),8-(30)]    8[6-(6,8),30-(7,7,8)]    8[6-(6,8)]]    0    2.116
[6[6-(6,6),8-(0),8-(30)]    8[6-(6,8),30-(7,7,8)]    8[6-(6,8)]]    1    2.1587
[6[6-(6,6),8-(0),8-(30)]    6[6-(1,6),6-(6,6),6-(8,8)]    8[6-(6,8)]]    0    2.0711
[6[6-(6,6),8-(0),8-(30)]    6[6-(1,6),6-(6,6),6-(8,8)]    8[6-(6,8)]]    1    2.1068
[6[6-(6,6),8-(0),8-(30)]    6[6-(1,6),6-(6,6),6-(8,8)]    8[6-(6,8),30-(7,7,8)]]    0    2.0957
[6[6-(6,6),8-(0),8-(30)]    6[6-(1,6),6-(6,6),6-(8,8)]    8[6-(6,8),30-(7,7,8)]]    1    2.0167
[6[1-(0),6-(1,6),6-(6,6)]    6[1-(0),6-(1,6),6-(1,7)]    6[6-(1,6),6-(6,6),6-(6,7)]]    0    2.1011
[6[1-(0),6-(1,6),6-(6,6)]    6[1-(0),6-(1,6),6-(1,7)]    6[6-(1,6),6-(6,6),6-(6,7)]]    1    2.0944
[6[1-(0),6-(1,6),6-(6,6)]    1[6-(6,6)]    6[6-(1,6),6-(6,6),6-(6,7)]]    0    2.0607
[6[1-(0),6-(1,6),6-(6,6)]    1[6-(6,6)]    6[6-(1,6),6-(6,6),6-(6,7)]]    1    2.0723
[6[1-(0),6-(1,6),6-(6,6)]    1[6-(6,6)]    6[1-(0),6-(1,6),6-(1,7)]]    0    2.1189
[6[6-(1,6),6-(6,6),6-(8,8)]    6[6-(1,6),6-(6,6),6-(6,7)]    6[6-(6,6),8-(0),8-(30)]]    0    2.1749
[6[6-(1,6),6-(6,6),6-(8,8)]    6[6-(1,6),6-(6,6),6-(6,7)]    6[6-(6,6),8-(0),8-(30)]]    1    2.1236
[6[6-(1,6),6-(6,6),6-(8,8)]    6[1-(0),6-(1,6),6-(6,6)]    6[6-(6,6),8-(0),8-(30)]]    0    2.0284
[6[6-(1,6),6-(6,6),6-(8,8)]    6[1-(0),6-(1,6),6-(6,6)]    6[6-(6,6),8-(0),8-(30)]]    1    2.0739
[6[6-(1,6),6-(6,6),6-(8,8)]    6[1-(0),6-(1,6),6-(6,6)]    6[6-(1,6),6-(6,6),6-(6,7)]]    0    2.0822
[6[6-(1,6),6-(6,6),7-(6,30)]    6[1-(0),6-(1,6),6-(6,7)]    6[6-(1,6),6-(6,6),6-(6,7)]]    0    2.095
[6[6-(1,6),6-(6,6),7-(6,30)]    6[1-(0),6-(1,6),6-(6,7)]    6[6-(1,6),6-(6,6),6-(6,7)]]    1    2.1045
[6[6-(1,6),6-(6,6),7-(6,30)]    6[1-(0),6-(1,6),6-(6,7)]    7[6-(1,6),6-(6,6),30-(7,8,8)]]    0    2.0831
[6[6-(1,6),6-(6,6),7-(6,30)]    6[1-(0),6-(1,6),6-(6,7)]    7[6-(1,6),6-(6,6),30-(7,8,8)]]    1    2.0683
[6[6-(1,6),6-(6,6),7-(6,30)]    6[6-(1,6),6-(6,6),6-(6,7)]    7[6-(1,6),6-(6,6),30-(7,8,8)]]    0    2.1077
[6[1-(0),6-(1,6),6-(1,7)]    6[1-(0),6-(1,6),6-(6,6)]    6[1-(0),6-(1,6),7-(6,30)]]    0    2.0715
[6[1-(0),6-(1,6),6-(1,7)]    1[6-(6,6)]    6[1-(0),6-(1,6),6-(6,6)]]    0    2.1368
[6[1-(0),6-(1,6),6-(1,7)]    1[6-(6,6)]    6[1-(0),6-(1,6),6-(6,6)]]    1    2.1254
[6[1-(0),6-(1,6),6-(1,7)]    1[6-(6,6)]    6[1-(0),6-(1,6),7-(6,30)]]    0    2.0742
[6[1-(0),6-(1,6),6-(1,7)]    1[6-(6,6)]    6[1-(0),6-(1,6),7-(6,30)]]    1    2.0866
[6[1-(0),6-(1,6),6-(6,7)]    6[1-(0),6-(1,6),6-(1,6)]    6[6-(1,6),6-(6,6),7-(6,30)]]    0    2.0952
[6[1-(0),6-(1,6),6-(6,7)]    6[1-(0),6-(1,6),6-(1,6)]    6[6-(1,6),6-(6,6),7-(6,30)]]    1    2.0933
[6[1-(0),6-(1,6),6-(6,7)]    1[6-(6,6)]    6[6-(1,6),6-(6,6),7-(6,30)]]    0    2.0789
[6[1-(0),6-(1,6),6-(6,7)]    1[6-(6,6)]    6[6-(1,6),6-(6,6),7-(6,30)]]    1    2.0749
[6[1-(0),6-(1,6),6-(6,7)]    1[6-(6,6)]    6[1-(0),6-(1,6),6-(1,6)]]    0    2.1117
[6[6-(1,6),6-(6,6),6-(6,7)]    6[1-(0),6-(1,6),6-(6,6)]    6[6-(1,6),6-(6,6),6-(8,8)]]    0    2.1729
[6[6-(1,6),6-(6,6),6-(6,7)]    6[1-(0),6-(1,6),6-(6,6)]    6[6-(1,6),6-(6,6),6-(8,8)]]    1    2.1552
[6[6-(1,6),6-(6,6),6-(6,7)]    6[1-(0),6-(1,6),6-(6,6)]    6[6-(1,6),6-(6,6),7-(6,30)]]    0    2.0477
[6[6-(1,6),6-(6,6),6-(6,7)]    6[1-(0),6-(1,6),6-(6,6)]    6[6-(1,6),6-(6,6),7-(6,30)]]    1    2.0561
[6[6-(1,6),6-(6,6),6-(6,7)]    6[6-(1,6),6-(6,6),6-(8,8)]    6[6-(1,6),6-(6,6),7-(6,30)]]    0    2.0625
[6[6-(1,6),6-(6,6),6-(6,7)]    6[6-(1,6),6-(6,6),6-(8,8)]    6[6-(1,6),6-(6,6),7-(6,30)]]    1    2.0709
[6[1-(0),6-(1,6),6-(1,6)]    6[1-(0),6-(1,6),6-(6,6)]    6[1-(0),6-(1,6),6-(6,7)]]    0    2.0963
[6[1-(0),6-(1,6),6-(1,6)]    1[6-(6,6)]    6[1-(0),6-(1,6),6-(6,7)]]    0    2.1013
[6[1-(0),6-(1,6),6-(1,6)]    1[6-(6,6)]    6[1-(0),6-(1,6),6-(6,7)]]    1    2.1097
[6[1-(0),6-(1,6),6-(1,6)]    1[6-(6,6)]    6[1-(0),6-(1,6),6-(6,6)]]    0    2.0867
[6[1-(0),6-(1,6),6-(1,6)]    1[6-(6,6)]    6[1-(0),6-(1,6),6-(6,6)]]    1    2.0758
[6[1-(0),6-(1,6),6-(6,6)]    6[1-(0),6-(1,6),6-(1,6)]    6[6-(1,6),6-(6,6),6-(8,8)]]    0    2.1223
[6[1-(0),6-(1,6),6-(6,6)]    6[1-(0),6-(1,6),6-(1,6)]    6[6-(1,6),6-(6,6),6-(8,8)]]    1    2.131
[6[1-(0),6-(1,6),6-(6,6)]    1[6-(6,6)]    6[6-(1,6),6-(6,6),6-(8,8)]]    0    2.0695
[6[1-(0),6-(1,6),6-(6,6)]    1[6-(6,6)]    6[6-(1,6),6-(6,6),6-(8,8)]]    1    2.0552
[6[1-(0),6-(1,6),6-(6,6)]    1[6-(6,6)]    6[1-(0),6-(1,6),6-(1,6)]]    0    2.0912
[6[1-(0),6-(1,6),6-(6,6)]    1[6-(6,6)]    6[1-(0),6-(1,6),6-(1,6)]]    1    2.097
[6[1-(0),6-(1,6),7-(6,30)]    1[6-(6,7)]    6[1-(0),6-(1,6),6-(1,7)]]    0    2.1195
[6[1-(0),6-(1,6),7-(6,30)]    1[6-(6,7)]    6[1-(0),6-(1,6),6-(1,7)]]    1    2.105
[6[1-(0),6-(1,6),7-(6,30)]    6[1-(0),6-(1,6),6-(1,7)]    7[6-(1,6),6-(6,6),30-(7,8,8)]]    0    2.1495
[6[1-(0),6-(1,6),7-(6,30)]    1[6-(6,7)]    7[6-(1,6),6-(6,6),30-(7,8,8)]]    0    2.0143
[6[1-(0),6-(1,6),7-(6,30)]    1[6-(6,7)]    7[6-(1,6),6-(6,6),30-(7,8,8)]]    1    2.0285
[30[7-(6,6),7-(6,6),8-(6),8-(6)]    8[6-(6,8),30-(7,7,8)]    8[6-(6,8),30-(7,7,8)]]    0    2.2907
[30[7-(6,6),7-(6,6),8-(6),8-(6)]    7[6-(1,6),6-(6,6),30-(7,8,8)]    8[6-(6,8),30-(7,7,8)]]    0    1.7721
[30[7-(6,6),7-(6,6),8-(6),8-(6)]    7[6-(1,6),6-(6,6),30-(7,8,8)]    8[6-(6,8),30-(7,7,8)]]    1    1.7637
[30[7-(6,6),7-(6,6),8-(6),8-(6)]    7[6-(1,6),6-(6,6),30-(7,8,8)]    8[6-(6,8),30-(7,7,8)]]    2    1.8022
[30[7-(6,6),7-(6,6),8-(6),8-(6)]    7[6-(1,6),6-(6,6),30-(7,8,8)]    8[6-(6,8),30-(7,7,8)]]    3    2.0004
[30[7-(6,6),7-(6,6),8-(6),8-(6)]    7[6-(1,6),6-(6,6),30-(7,8,8)]    7[6-(1,6),6-(6,6),30-(7,8,8)]]    0    1.7545
[7[6-(1,6),6-(6,6),30-(7,8,8)]    6[1-(0),6-(1,6),7-(6,30)]    6[6-(1,6),6-(6,6),7-(6,30)]]    0    2.0868
[7[6-(1,6),6-(6,6),30-(7,8,8)]    30[7-(6,6),7-(6,6),8-(6),8-(6)]    6[6-(1,6),6-(6,6),7-(6,30)]]    0    2.1494
[7[6-(1,6),6-(6,6),30-(7,8,8)]    30[7-(6,6),7-(6,6),8-(6),8-(6)]    6[6-(1,6),6-(6,6),7-(6,30)]]    1    2.1565
[7[6-(1,6),6-(6,6),30-(7,8,8)]    30[7-(6,6),7-(6,6),8-(6),8-(6)]    6[1-(0),6-(1,6),7-(6,30)]]    0    2.0414
