# Supplementary material for: An automated protocol to construct flexibility parameters for classical forcefields: applications to metal–organic frameworks
Source: RSC Adv. 2024 Jul 19;14(31):22714–62. doi: 10.1039/d4ra01859a (PMC11258866; doi:10.1039/d4ra01859a)
Supplement: RA-014-D4RA01859A-s002 [file RA-014-D4RA01859A-s002.zip › MOFs_inputs/quadrant_1_2/ARAKAH/ARAKAH_atom_types_with_coordinates.txt]

ARAKAH

17.2452000000000005    0.0000000000000000    0.0000000000000000
0.0000000000000000    17.2452000000000005    0.0000000000000000
0.0000000000000000    0.0000000000000000    15.4337999999999997

     1       2.0179179772657663         4.34776328762153         4.54634823096692    8[6-(6,8)]
     2       2.6255936032666556        4.469581071566191        2.405220131951477    8[6-(6,8),30-(7,7,8)]
     3       11.744267129262596        3.938693609722727       1.3192273833993002    8[6-(6,8),30-(7,7,8)]
     4       12.970361668528612       6.6046786580866685       0.6878996106319698    8[6-(6,8)]
     5       10.354514828809876        4.675007490944765        15.14295233107192    8[6-(6,8)]
     6       13.092183284792503        5.997009324456459       13.980568578779353    8[6-(6,8),30-(7,7,8)]
     7        4.274844380704703       10.640524635348783        8.404797030623453    8[6-(6,8)]
     8        3.947592662305943       1.7319117236452357       3.5676029567851906    8[6-(6,8)]
     9        4.153024166789674       11.248200089280315        6.263668520075344    8[6-(6,8),30-(7,7,8)]
    10          4.6839097182029        3.121664990245658        5.177673918798776    8[6-(6,8),30-(7,7,8)]
    11        6.890692612832663       12.570195984331024        7.426063588331415    8[6-(6,8)]
    12        5.500940100734562        13.30651251155635        9.036134479028835    8[6-(6,8),30-(7,7,8)]
    13        15.22727953803546        12.89744522147424       12.263247198702022    8[6-(6,8)]
    14       14.619605611031908       12.775621204541977        10.12211724313145    8[6-(6,8),30-(7,7,8)]
    15        13.29760507644769       15.513280693693252       11.284513982704766    8[6-(6,8)]
    16       12.561296008663833       14.123530999672122       12.894589570771043    8[6-(6,8),30-(7,7,8)]
    17       10.640521278488292        4.274838595029475        7.029000353792145    8[6-(6,8)]
    18       1.7319193483073605       3.9475949559726833       11.866185942775697    8[6-(6,8)]
    19       11.248190649850585        4.153016697019807        9.170131359211684    8[6-(6,8),30-(7,7,8)]
    20        3.121669036196418        4.683904031638473       10.256110373160839    8[6-(6,8),30-(7,7,8)]
    21        4.347754572231919       2.0179205738723884       10.887453078490427    8[6-(6,8)]
    22         4.46957873086006        2.625594442194774       13.028583031370577    8[6-(6,8),30-(7,7,8)]
    23       15.513288370605249       13.297607462067273         4.14929707787887    8[6-(6,8)]
    24        5.996999980077085       13.092175808232009       1.4532315637330377    8[6-(6,8),30-(7,7,8)]
    25       14.123535096045442       12.561290338298663       2.5392261367131446    8[6-(6,8),30-(7,7,8)]
    26       12.897436580827762       15.227282072296624        3.170551567104939    8[6-(6,8)]
    27       12.775618850423992       14.619606418190331        5.311679668366222    8[6-(6,8),30-(7,7,8)]
    28        6.604675408710366       12.970355996518279       14.745903028700221    8[6-(6,8)]
    29        4.675004314699027       10.354507265791447       0.2908362445517228    8[6-(6,8)]
    30       3.9386875238153802        11.74425989642182       14.114565673445249    8[6-(6,8),30-(7,7,8)]
    31       12.570192929735336        6.890685174639668        8.007747710970314    8[6-(6,8)]
    32       13.306506529270392       5.5009328044081816        6.397672592316113    8[6-(6,8),30-(7,7,8)]
    33       1.7120419313846125        4.427854841748232       3.3277792554124486    6[6-(6,6),8-(0),8-(30)]
    34       0.5211659065146595       3.7884964454116634       0.5506017503775753    6[1-(0),6-(1,6),6-(6,6)]
    35      0.26126025725678387        4.510570459075169       2.9537175900922876    6[6-(1,6),6-(6,6),6-(8,8)]
    36        7.125126483681065        4.262495147662524        2.596256510321993    6[6-(1,6),6-(6,6),7-(6,30)]
    37        9.489982849242002        4.361010532728287       1.9215938916244086    6[6-(1,6),6-(6,6),6-(8,8)]
    38       15.564042743727613        4.323401441331381       1.4523570185717012    6[6-(1,6),6-(6,6),7-(6,30)]
    39        6.393104850147593        3.267538724119697      0.10979274215394101    6[1-(0),6-(1,6),6-(1,7)]
    40       10.577327712213267        4.316263978944138       0.8886928497929344    6[6-(6,6),8-(0),8-(30)]
    41        7.492888767062964        4.689525856034835        3.896114353448272    6[1-(0),6-(1,6),6-(6,7)]
    42       16.982513957446074          4.2085608015891       1.6553599115255277    6[6-(1,6),6-(6,6),6-(6,7)]
    43       14.714796560069269        4.715171517852542       2.5133311560989395    6[1-(0),6-(1,6),6-(6,7)]
    44       15.248470293836828       5.0062849236274145       3.7492574941054957    6[1-(0),6-(1,6),6-(1,6)]
    45        8.818332411998457         4.91931741137541       4.1980326215993715    6[1-(0),6-(1,6),6-(1,6)]
    46        7.721739042493827       3.5583128139853266       0.3365178428142136    6[1-(0),6-(1,6),6-(6,6)]
    47        9.809467766326234        4.751261947460199       3.2099644084891765    6[1-(0),6-(1,6),6-(6,6)]
    48        8.130014043904506        4.074728967683486       1.5918053165227009    6[6-(1,6),6-(6,6),6-(6,7)]
    49        5.461404108313364       3.5293765714939194        1.128200248983167    6[1-(0),6-(1,6),7-(6,30)]
    50       16.636116977822404         4.90595898568604       3.9586946916764907    6[1-(0),6-(1,6),6-(6,6)]
    51       17.173864708181682        3.535548550484667       14.764315185347584    6[1-(0),6-(1,6),6-(1,7)]
    52       15.781373720175438         3.67939200036257       14.648958195249634    6[1-(0),6-(1,6),7-(6,30)]
    53        4.194749770502288       10.334647919286324       7.1862279154294395    6[6-(6,6),8-(0),8-(30)]
    54        4.261592663728232       0.8673805471306181        5.780044435393943    6[6-(1,6),6-(6,6),6-(8,8)]
    55        4.299199020179726        6.941446505228988        5.310809392318753    6[6-(1,6),6-(6,6),7-(6,30)]
    56       4.3063387292409265       1.9547257606477442        4.747144245412057    6[6-(6,6),8-(0),8-(30)]
    57        5.087053724896239        8.551267298854736       3.1889648282796097    6[1-(0),6-(1,6),6-(1,7)]
    58        4.414042004391372         8.35991860727773         5.51381080834949    6[6-(1,6),6-(6,6),6-(6,7)]
    59        4.834107359400374        9.143768579170246         4.40905151579117    6[1-(0),6-(1,6),6-(6,6)]
    60        3.907429316462032        6.092201737572858         6.37178409155353    6[1-(0),6-(1,6),6-(6,7)]
    61        3.616316524336282       6.6258767775411185        7.607709441073669    6[1-(0),6-(1,6),6-(1,6)]
    62       3.7032846457387922      0.19573321988631087        8.056483439519035    6[1-(0),6-(1,6),6-(1,6)]
    63       3.8713399461971827        1.186868091082865         7.06841401245565    6[1-(0),6-(1,6),6-(6,6)]
    64        4.943207221558111        7.158775820261168        3.073609517280982    6[1-(0),6-(1,6),7-(6,30)]
    65        3.716642872011879        8.013523687460122        7.817145737536535    6[1-(0),6-(1,6),6-(6,6)]
    66        4.112033274166389        8.883866790775267        6.812168005185291    6[6-(1,6),6-(6,6),6-(8,8)]
    67        4.360109656407967       15.747725934456133        6.454710085910215    6[6-(1,6),6-(6,6),7-(6,30)]
    68        5.355063135996912       15.015701693016705        3.968245115075165    6[1-(0),6-(1,6),6-(1,7)]
    69        3.933077935529671       16.115489643433058        7.754567354483219    6[1-(0),6-(1,6),6-(6,7)]
    70        5.064290685952336        16.34433723845979        4.194968861617491    6[1-(0),6-(1,6),6-(6,6)]
    71        4.547874669511561       16.752611958742474        5.450257916475539    6[6-(1,6),6-(6,6),6-(6,7)]
    72        5.093226821338838       14.084003552873764        4.986654180360702    6[1-(0),6-(1,6),7-(6,30)]
    73       10.120078246746308        12.98270875849523       10.313167644844183    6[6-(1,6),6-(6,6),7-(6,30)]
    74        7.755225332654388       12.884192690208307        9.638504170143106    6[6-(1,6),6-(6,6),6-(8,8)]
    75           1.681159604485       12.921799421083891        9.169261787826223    6[6-(1,6),6-(6,6),7-(6,30)]
    76       10.852102878337055       13.977664790816224        7.826700113392759    6[1-(0),6-(1,6),6-(1,7)]
    77        6.667878765728858        12.92894014340748        8.605605184663673    6[6-(6,6),8-(0),8-(30)]
    78        9.752317205038008       12.555675836383676       11.613025407802116    6[1-(0),6-(1,6),6-(6,7)]
    79      0.07134086284859284       13.709652405961902        7.047416642817204    6[1-(0),6-(1,6),6-(1,7)]
    80      0.26268765272608574       13.036640583123315        9.372262982282217    6[6-(1,6),6-(6,6),6-(6,7)]
    81       2.5304032924331925        12.53002884142183       10.230236372332927    6[1-(0),6-(1,6),6-(6,7)]
    82       1.9967272082160736       12.238915488430344       11.466162432487856    6[1-(0),6-(1,6),6-(1,6)]
    83        8.426873638987178       12.325882680927693       11.914943488004203    6[1-(0),6-(1,6),6-(1,6)]
    84        9.523467644377863       13.686893399080308        8.053425162332843    6[1-(0),6-(1,6),6-(6,6)]
    85        7.435738452316656       12.493939676762182       10.926874583799858    6[1-(0),6-(1,6),6-(6,6)]
    86         9.11519352852279       13.170475172692147        9.308715246237593    6[6-(1,6),6-(6,6),6-(6,7)]
    87       11.783800482797423        13.71582750477304        8.845107607725216    6[1-(0),6-(1,6),7-(6,30)]
    88       1.4638318711681102       13.565808127039714        6.932062697525437    6[1-(0),6-(1,6),7-(6,30)]
    89       0.6090795528877173       12.339243621746075       11.675597402615027    6[1-(0),6-(1,6),6-(6,6)]
    90       15.533156130872085       12.817348952194866       11.044677127272779    6[6-(6,6),8-(0),8-(30)]
    91        16.72403842792709       13.456705386123286        8.267503407268581    6[1-(0),6-(1,6),6-(6,6)]
    92       16.983937764816375       12.734631143821657       10.670619789183304    6[6-(1,6),6-(6,6),6-(8,8)]
    93       12.885090575501822       1.4974763880102246       14.171609311830398    6[6-(1,6),6-(6,6),7-(6,30)]
    94       11.890134779514916         2.22949240352041       11.685143278462512    6[1-(0),6-(1,6),6-(1,7)]
    95       12.180908811580068       0.9008590306894861       11.911871570026447    6[1-(0),6-(1,6),6-(6,6)]
    96       12.697324572447126       0.4925866445289115       13.167161037919099    6[6-(1,6),6-(6,6),6-(6,7)]
    97       12.151972280242124       3.1611938594379483       12.703547075502232    6[1-(0),6-(1,6),7-(6,30)]
    98       13.541915169392539       17.049477270788838      0.33959024687666295    6[1-(0),6-(1,6),6-(1,6)]
    99        13.05045566030819        6.910557755849222       14.903131148864825    6[6-(6,6),8-(0),8-(30)]
   100       12.983607139872559        16.37781937289098       13.496953389793566    6[6-(1,6),6-(6,6),6-(8,8)]
   101       12.946004008861205       10.303760870612184       13.027715545028824    6[6-(1,6),6-(6,6),7-(6,30)]
   102       12.938862892900993       15.290471852871349       12.464053580562753    6[6-(6,6),8-(0),8-(30)]
   103       12.158152988715697        8.693940811725078       10.905872805190526    6[1-(0),6-(1,6),6-(1,7)]
   104       12.831164147494512        8.885289040120634       13.230717967778617    6[6-(1,6),6-(6,6),6-(6,7)]
   105       12.411099286743754         8.10143887334889       12.125959183522841    6[1-(0),6-(1,6),6-(6,6)]
   106         13.3377750219036        11.15300464086976       14.088690463618997    6[1-(0),6-(1,6),6-(6,7)]
   107       13.628886108729509       10.619329529861973       15.324616424541373    6[1-(0),6-(1,6),6-(1,6)]
   108       13.373859889216966        16.05833789533489       14.785323744848837    6[1-(0),6-(1,6),6-(6,6)]
   109       12.301995330087538       10.086431692219001       10.790516524836558    6[1-(0),6-(1,6),7-(6,30)]
   110       13.528560044424625        9.231682059495704      0.10025271836715687    6[1-(0),6-(1,6),6-(6,6)]
   111       13.133172694790211        8.361339801746636       14.529074981958459    6[6-(1,6),6-(6,6),6-(8,8)]
   112       13.312122071449124       1.1297197204414158      0.03766840203907456    6[1-(0),6-(1,6),6-(6,7)]
   113       10.334642200023994        4.194744454431924        8.247568814063477    6[6-(6,6),8-(0),8-(30)]
   114       0.8673806482481519         4.26159289912599         9.65374655334355    6[6-(1,6),6-(6,6),6-(8,8)]
   115        6.941439094603043       4.2991959919352345       10.122984462392761    6[6-(1,6),6-(6,6),7-(6,30)]
   116       1.9547281912233438        4.306337147451385        10.68664636169671    6[6-(6,6),8-(0),8-(30)]
   117        8.551259161820473         5.08704703907335       12.244827171227818    6[1-(0),6-(1,6),6-(1,7)]
   118        8.359910908321005        4.414035893871442        9.919982011326859    6[6-(1,6),6-(6,6),6-(6,7)]
   119        9.143761099096674        4.834100755710669       11.024740788886481    6[1-(0),6-(1,6),6-(6,6)]
   120         6.09219532205325       3.9074249151438507        9.062009548373563    6[1-(0),6-(1,6),6-(6,7)]
   121        6.625870452744196        3.616313860409084        7.826083585825464    6[1-(0),6-(1,6),6-(1,6)]
   122      0.19572274306236104        3.703284785526421        7.377309715325088    6[1-(0),6-(1,6),6-(1,6)]
   123       1.1868621193175117        3.871340141317148        8.365376203780789    6[1-(0),6-(1,6),6-(6,6)]
   124        7.158768295789521        4.943204698452709       12.360183466791662    6[1-(0),6-(1,6),7-(6,30)]
   125        8.013517898196337       3.7166400030041924       7.6166472584974905    6[1-(0),6-(1,6),6-(6,6)]
   126         8.88386015956411        4.112027382042989        8.621624998526555    6[6-(1,6),6-(6,6),6-(8,8)]
   127       15.747723619160011        4.360109333153647        8.979090653618004    6[6-(1,6),6-(6,6),7-(6,30)]
   128       15.015707578053208        5.355065177393668       11.465556657986102    6[1-(0),6-(1,6),6-(1,7)]
   129        16.11548028642695       3.9330778184371136        7.679231569415234    6[1-(0),6-(1,6),6-(6,7)]
   130         16.3443409700863        5.064291217293155       11.238828361354724    6[1-(0),6-(1,6),6-(6,6)]
   131       16.752613363333683        4.547875417467765        9.983538908153538    6[6-(1,6),6-(6,6),6-(6,7)]
   132       14.084006124343148        5.093227581940252       10.447152900305975    6[1-(0),6-(1,6),7-(6,30)]
   133        1.497474140443521       12.885090219174915       1.2621899394632639    6[6-(1,6),6-(6,6),7-(6,30)]
   134       2.2294983423684376       11.890136787260854        3.748654950660974    6[1-(0),6-(1,6),6-(1,7)]
   135       0.9008628171592251        12.18090929754378         3.52193119022312    6[1-(0),6-(1,6),6-(6,6)]
   136       0.4925881098254424        12.69732527959639        2.266642123004905    6[6-(1,6),6-(6,6),6-(6,7)]
   137       3.1611964912629507       12.151973025850213       2.7302458588676353    6[1-(0),6-(1,6),7-(6,30)]
   138         6.91055213072501       13.050450401723008       0.5306721535340065    6[6-(6,6),8-(0),8-(30)]
   139        16.37781953264899       12.983607336360224       1.9368556001503083    6[6-(1,6),6-(6,6),6-(8,8)]
   140       10.303753576981384       12.946000934451414       2.4060906285815635    6[6-(1,6),6-(6,6),7-(6,30)]
   141       15.290474335215768       12.938861343659761       2.9697557970974953    6[6-(6,6),8-(0),8-(30)]
   142        8.693932768313466       12.158146301432227        4.527935231187598    6[1-(0),6-(1,6),6-(1,7)]
   143        8.885281453883474        12.83115803469386       2.2030892480974518    6[6-(1,6),6-(6,6),6-(6,7)]
   144        8.101431495457755       12.411092713871023        3.307848552706756    6[1-(0),6-(1,6),6-(6,6)]
   145        11.15299833863544       13.337770589868995       1.3451159261259353    6[1-(0),6-(1,6),6-(6,7)]
   146        10.61932330724397       13.628883451855817      0.10919059030581765    6[1-(0),6-(1,6),6-(1,6)]
   147       16.058331994905217        13.37386003673329       0.6484860136248535    6[1-(0),6-(1,6),6-(6,6)]
   148       10.086424269089632       12.301992733171407        4.643290514344795    6[1-(0),6-(1,6),7-(6,30)]
   149        9.231676376212775       13.528557204277911     -0.10024567281188151    6[1-(0),6-(1,6),6-(6,6)]
   150        8.361333274497936       13.133166830655675        0.904732056281603    6[6-(1,6),6-(6,6),6-(8,8)]
   151       17.049466869455554       13.541915270459752     -0.33958342025925986    6[1-(0),6-(1,6),6-(1,6)]
   152         4.42785089182171        1.712043963320507       12.106023138786986    6[6-(6,6),8-(0),8-(30)]
   153        3.788494477496665       0.5211615218783635       14.883196925100574    6[1-(0),6-(1,6),6-(6,6)]
   154        4.510568626360118       0.2612623752153195        12.48008047666143    6[6-(1,6),6-(6,6),6-(8,8)]
   155       3.5355475014791535       17.173859207169805       0.6694835793333541    6[1-(0),6-(1,6),6-(1,7)]
   156       3.6793918695043524       15.781368033974502       0.7848373190952188    6[1-(0),6-(1,6),7-(6,30)]
   157        4.262491031957737        7.125121721938959       12.837532300307783    6[6-(1,6),6-(6,6),7-(6,30)]
   158       4.3610073978059765        9.489974618818422        13.51219583755073    6[6-(1,6),6-(6,6),6-(8,8)]
   159        4.323400374063429       15.564040459802257       13.981438131468748    6[6-(1,6),6-(6,6),7-(6,30)]
   160       3.2675351393702012        6.393097162564993        15.32399993614623    6[1-(0),6-(1,6),6-(1,7)]
   161        4.316259871466682       10.577321184916087        14.54509476389962    6[6-(6,6),8-(0),8-(30)]
   162       4.6895237709236195        7.492882799360917        11.53767443744453    6[1-(0),6-(1,6),6-(6,7)]
   163       4.2085593161733685       16.982512358688332       13.778436965030068    6[6-(1,6),6-(6,6),6-(6,7)]
   164        4.715171031910975       14.714796467671627       12.920463327393556    6[1-(0),6-(1,6),6-(6,7)]
   165         5.00628421977589       15.248472910276762       11.684537554958172    6[1-(0),6-(1,6),6-(1,6)]
   166        4.919317351159308        8.818326271216842       11.235756522827899    6[1-(0),6-(1,6),6-(1,6)]
   167       3.5583066035577264         7.72173241233677       15.097274939735552    6[1-(0),6-(1,6),6-(6,6)]
   168        4.751260474155861        9.809461477708929       12.223825431628661    6[1-(0),6-(1,6),6-(6,6)]
   169       4.0747244803900635        8.130006523755188       13.841984611462125    6[6-(1,6),6-(6,6),6-(6,7)]
   170       3.5293724455267617        5.461399541096262        14.30559254113145    6[1-(0),6-(1,6),7-(6,30)]
   171        4.905956104281913        16.63612047030623       11.475102751192855    6[1-(0),6-(1,6),6-(6,6)]
   172        12.98270513731924       10.120073512910094        5.120643523630937    6[6-(1,6),6-(6,6),7-(6,30)]
   173       12.884189868050019        7.755217147396917        5.795306132514252    6[6-(1,6),6-(6,6),6-(8,8)]
   174       12.921798385118112       1.6811572447018828        6.264542836067824    6[6-(1,6),6-(6,6),7-(6,30)]
   175       13.977661470455974       10.852095218713957        7.607107299560592    6[1-(0),6-(1,6),6-(1,7)]
   176       12.928936355413231        6.667872275436375         6.82820716288627    6[6-(6,6),8-(0),8-(30)]
   177       12.555674432333475        9.752311224196504       3.8207856849399073    6[1-(0),6-(1,6),6-(6,7)]
   178       13.709651418501592      0.07133525352186557        8.386384595014801    6[1-(0),6-(1,6),6-(1,7)]
   179       13.036639047906107       0.2626860437200832        6.061539906335704    6[6-(1,6),6-(6,6),6-(6,7)]
   180         12.5300282168588       2.5304034426993893        5.203568738776987    6[1-(0),6-(1,6),6-(6,7)]
   181       12.238914754943249       1.9967297236639716       3.9676424081603665    6[1-(0),6-(1,6),6-(1,6)]
   182       12.325882940210855        8.426867571721445        3.518867401174186    6[1-(0),6-(1,6),6-(1,6)]
   183       13.686887487650377        9.523460997134071       7.3803822035854045    6[1-(0),6-(1,6),6-(6,6)]
   184       12.493938459131352        7.435732217769275        4.506935609393322    6[1-(0),6-(1,6),6-(6,6)]
   185       13.170471380900079        9.115185957039248        6.125094707304166    6[6-(1,6),6-(6,6),6-(6,7)]
   186        13.71582356549247       11.783795935948733         6.58869980046679    6[1-(0),6-(1,6),7-(6,30)]
   187       13.565807953293797       1.4638262314533694        8.501741617369415    6[1-(0),6-(1,6),7-(6,30)]
   188       12.339240739198052       0.6090830519006251       3.7582051684116147    6[1-(0),6-(1,6),6-(6,6)]
   189       12.817345021656983       15.533158106285926         4.38912053880699    6[6-(6,6),8-(0),8-(30)]
   190       13.456703479672177        16.72403407252186        7.166298031032691    6[1-(0),6-(1,6),6-(6,6)]
   191       12.734629347647562       16.983939768505287        4.763182234337098    6[6-(1,6),6-(6,6),6-(8,8)]
   192        1.129710441981885       13.312121922230274     -0.03766734489179595    6[1-(0),6-(1,6),6-(6,7)]
   193       1.5951834920275765       3.6863946581718676       0.6939873971792218    1[6-(6,6)]
   194        6.719921088947941        4.799368628846039        4.656668518546959    1[6-(6,6)]
   195        13.64378621070114        4.793595564397579        2.328672928507547    1[6-(6,6)]
   196       14.599371250200395        5.309392247454105        4.574204862676583    1[6-(6,6)]
   197        9.121047421898648        5.210440082841132        5.205484455446174    1[6-(6,6)]
   198       10.854071849097707        4.940171158739474       3.4531078602631813    1[6-(6,6)]
   199        4.396370910037476       3.3346046218291563       0.9893241017070545    1[6-(6,7)]
   200       -0.184164733348424        5.142991191109071       4.9337389567101955    1[6-(6,6)]
   201        6.037205515994282        2.855720930414497       14.597413051085086    1[6-(6,6)]
   202        8.474626956337316       3.4012182376559394        14.99863920625989    1[6-(6,6)]
   203       15.278807874274406        3.483019481019088        13.69929040451635    1[6-(6,7)]
   204        5.372853558706822        9.137594378318836       2.3132258796598926    1[6-(6,6)]
   205        4.936210838248677        10.21778602847662        4.552436901134396    1[6-(6,6)]
   206        3.829002599201218        5.021190906409508       6.1871275165971635    1[6-(6,6)]
   207       3.3132084225503657        5.976778856305924        8.432657698529013    1[6-(6,6)]
   208        3.412161879999442       0.4984507645753298         9.06393395910238    1[6-(6,6)]
   209       3.6824304840897946        2.231471917794889        7.311555802280265    1[6-(6,6)]
   210        5.139577319724623        6.656210077779724        2.123942174460401    1[6-(6,7)]
   211        3.479613529745084        8.438445270968456        8.792189279468719    1[6-(6,6)]
   212        5.766882530540129       14.659803468087341        3.022066035192826    1[6-(6,6)]
   213        3.823235546159711        15.34252385467117         8.51512332166538    1[6-(6,6)]
   214        5.221385882830283     -0.14797403828356823        3.423291022920343    1[6-(6,6)]
   215         5.28799744680373        13.01896866178399        4.847778451442911    1[6-(6,7)]
   216        11.20800235932773        14.38948215329933        6.880518598197653    1[6-(6,6)]
   217        10.52528567763977       12.445831470183718       12.373580548801325    1[6-(6,6)]
   218       3.6014144617245543       12.451601839292449        10.04558110996545    1[6-(6,6)]
   219        2.645825251673418        11.93580742933213       12.291110355117317    1[6-(6,6)]
   220        8.124157806186883        12.03475742508339       12.922393179422489    1[6-(6,6)]
   221         8.77057819923848        13.84398746138091        7.281750254157444    1[6-(6,6)]
   222         6.39113524914735       12.305030978156543        11.17001831498989    1[6-(6,6)]
   223        12.84883659835192       13.910595484983336        8.706236204514127    1[6-(6,7)]
   224       1.9663988159786212       13.762178915215523        5.982395848937886    1[6-(6,7)]
   225      0.18416038152411307       12.102212930325715       12.650642024486167    1[6-(6,6)]
   226       16.730213597319807       13.995451166822624        6.171677056505941    1[6-(6,6)]
   227       15.650021017722876       13.558807143569869        8.410887343512096    1[6-(6,6)]
   228       11.478317549267107        2.585389015377806        10.73896253534977    1[6-(6,6)]
   229       12.023815848725672       0.1479687055623818       11.140196095856922    1[6-(6,6)]
   230       11.957199917167936        4.226229041385227       12.564668294583715    1[6-(6,7)]
   231       13.931995007584103         11.2684273241598       0.7157641980867345    1[6-(6,6)]
   232         13.8330382920369        16.74676545214764       1.3470405698175218    1[6-(6,6)]
   233        13.76559118108274        8.806762911215602       1.0752970724713686    1[6-(6,6)]
   234       11.872354103040605         8.10761219592726       10.030133715101124    1[6-(6,6)]
   235       12.308997052907829        7.027421169094962        12.26934251801979    1[6-(6,6)]
   236       13.416200853330697       12.224015280191182       13.904032166978876    1[6-(6,6)]
   237       13.562770078700867       15.013734975182635       15.028471354004163    1[6-(6,6)]
   238       12.105624035262206       10.588995089264156        9.840847764483664    1[6-(6,7)]
   239       0.5149919462193919        3.249749047756887       13.888577127915571    1[6-(6,6)]
   240       13.421964861434754       1.9026907844106526       0.7982219019066886    1[6-(6,6)]
   241         9.13758779421747        5.372845917185601       13.120566262672709    1[6-(6,6)]
   242       10.217778794135278        4.936202987553704        10.88135742922404    1[6-(6,6)]
   243        5.021184692291782        3.828999025330166        9.246667848720099    1[6-(6,6)]
   244        5.976772663147247       3.3132049230930227        7.001135812431835    1[6-(6,6)]
   245      0.49843456487882754        3.412161639340251        6.369859394958101    1[6-(6,6)]
   246       2.2314650497307182        3.682430004335013        8.122228594285907    1[6-(6,6)]
   247        6.656204899358265        5.139576008480973       13.309852227063805    1[6-(6,7)]
   248        8.438437054361527        3.479608905936746          6.6416028980455    1[6-(6,6)]
   249       14.659810963127416        5.766882425585813       12.411737390522966    1[6-(6,6)]
   250       15.342509213032708        3.823234929404736        6.918678085173204    1[6-(6,6)]
   251     -0.14796870250914673        5.221384275790921       12.010503811866453    1[6-(6,6)]
   252       13.018970933145836        5.287999884705277       10.586031694040049    1[6-(6,7)]
   253        2.585396559952446       11.478317426836082        4.694834048237028    1[6-(6,6)]
   254       0.1479740929808744       12.023814186814695        4.293609045197324    1[6-(6,6)]
   255        4.226231377067081       11.957202361747475        2.869121599740567    1[6-(6,7)]
   256        8.107605690129818       11.872346503607137        5.403674185049426    1[6-(6,6)]
   257       7.0274140293795915       12.308989298080023       3.1644631963611674    1[6-(6,6)]
   258       12.224009183065293       13.416197242850101       1.5297724875582759    1[6-(6,6)]
   259       15.013728173836869       13.562769537815795       0.4053442260174686    1[6-(6,6)]
   260       10.588990007328196       12.105622623132868        5.592957847048826    1[6-(6,7)]
   261       11.268421215736343       13.931991517166402       14.718042317646614    1[6-(6,6)]
   262       16.746749331487024        13.83303802501411       14.086766057279412    1[6-(6,6)]
   263        8.806754787203282       13.765586594708774       14.358510797695985    1[6-(6,6)]
   264        3.686392743187898       1.5951790043374747       14.739812939771074    1[6-(6,6)]
   265       2.8557179416900733        6.037197687378848       0.8363815192862051    1[6-(6,6)]
   266        3.401212454491436        8.474621849717455        0.435149696325454    1[6-(6,6)]
   267        3.483021069384124       15.278801136084537       1.7345043647210185    1[6-(6,7)]
   268       4.7993676888614925        6.719914333797247       10.777119341398926    1[6-(6,6)]
   269        4.793597878913859       13.643785599001928       13.105118997556728    1[6-(6,6)]
   270        5.309392199949387         14.5993748530776       10.859589731074093    1[6-(6,6)]
   271        5.210442619778383         9.12104205315962       10.228306816277932    1[6-(6,6)]
   272        4.940169533212206       10.854064663683536        11.98068171335883    1[6-(6,6)]
   273       3.3346040892483626         4.39636345493271       14.444463786228349    1[6-(6,7)]
   274        5.142986765253919      -0.1841602657064484       10.500058163395178    1[6-(6,6)]
   275        14.38947921714939       11.207994569475266        8.553287009633536    1[6-(6,6)]
   276       12.445831569785225       10.525278910113997         3.06023154040932    1[6-(6,6)]
   277        12.45160415681473       3.6014137843314136        5.388226994779366    1[6-(6,6)]
   278       11.935807379519208       2.6458287834847543        3.142695070920314    1[6-(6,6)]
   279       12.034760223883929         8.12415255498507         2.51141558710962    1[6-(6,6)]
   280       13.843982110387303        8.770573099361819        8.152060835535272    1[6-(6,6)]
   281       12.305029274000404        6.391128133022805        4.263792164952501    1[6-(6,6)]
   282       13.910595429900294       12.848829156311949       6.7275759496613965    1[6-(6,7)]
   283       13.762180517361843        1.966392062377489        9.451409410164356    1[6-(6,7)]
   284       12.102208529040507      0.18416477854619454        2.783160897262277    1[6-(6,6)]
   285       13.995450969761892        16.73020799964972        9.262122628098737    1[6-(6,6)]
   286       13.558805285591736       15.650016495168694        7.022912357774209    1[6-(6,6)]
   287       1.9026762278557297       13.421964248294048       14.635576683334984    1[6-(6,6)]
   288       3.2497487805509753       0.5149863769740947       1.5452232219011297    1[6-(6,6)]
   289        4.260076991170539        4.364559533197278        3.664960558448223    30[7-(6,6),7-(6,6),8-(6),8-(6)]
   290       12.987155671136522        4.362525578807227        15.24030521671885    30[7-(6,6),7-(6,6),8-(6),8-(6)]
   291         4.25804842097881       12.882678875454658        7.523418255702505    30[7-(6,6),7-(6,6),8-(6),8-(6)]
   292        12.98513107254081        12.88064792304819        11.38186580198425    30[7-(6,6),7-(6,6),8-(6),8-(6)]
   293        4.364552050673139        4.260068923082378       11.768834234310523    30[7-(6,6),7-(6,6),8-(6),8-(6)]
   294       12.882674406466338        4.258044296001761        7.910394727098343    30[7-(6,6),7-(6,6),8-(6),8-(6)]
   295       4.3625211804721475       12.987151593145384      0.19348179179308966    30[7-(6,6),7-(6,6),8-(6),8-(6)]
   296       12.880640522473628       12.985122978178255        4.051939456362423    30[7-(6,6),7-(6,6),8-(6),8-(6)]
   297       15.001521450525537       4.0530186705415945      0.22709561201828343    7[6-(1,6),6-(6,6),30-(7,8,8)]
   298        5.801762567519214         4.01724597530314       2.3168191562960034    7[6-(1,6),6-(6,6),30-(7,8,8)]
   299       12.639840998911948       2.8208391164914333       13.892167415028625    7[6-(1,6),6-(6,6),30-(7,8,8)]
   300       4.5695799890446365        6.378924735411601        4.085548292247372    7[6-(1,6),6-(6,6),30-(7,8,8)]
   301        4.605359856326279        14.42436174827883        6.175273363653092    7[6-(1,6),6-(6,6),30-(7,8,8)]
   302       2.2436832495582983        13.19218228535855         7.94400104921878    7[6-(1,6),6-(6,6),30-(7,8,8)]
   303       11.443442129638555       13.227958276339729       10.033728366193609    7[6-(1,6),6-(6,6),30-(7,8,8)]
   304       12.675622038218338       10.866284027831739       11.802455217789683    7[6-(1,6),6-(6,6),30-(7,8,8)]
   305        6.378915933448993        4.569577965774588       11.348244790072968    7[6-(1,6),6-(6,6),30-(7,8,8)]
   306        4.017241358472009         5.80175786801966       13.116971591074268    7[6-(1,6),6-(6,6),30-(7,8,8)]
   307       14.424360877203704        4.605358848390853        9.258532559125268    7[6-(1,6),6-(6,6),30-(7,8,8)]
   308       2.8208383131933363        12.63983996278702       1.5416266749637844    7[6-(1,6),6-(6,6),30-(7,8,8)]
   309         10.8662753415177         12.6756199217138       3.6313517238641166    7[6-(1,6),6-(6,6),30-(7,8,8)]
   310       13.227954206157127       11.443437446368705        5.400080883288029    7[6-(1,6),6-(6,6),30-(7,8,8)]
   311        4.053017718679893       15.001516873510012       15.206698644681067    7[6-(1,6),6-(6,6),30-(7,8,8)]
   312       13.192181217708967        2.243678515437027       7.4898042394812645    7[6-(1,6),6-(6,6),30-(7,8,8)]
