# Supplementary material for: An automated protocol to construct flexibility parameters for classical forcefields: applications to metal–organic frameworks
Source: RSC Adv. 2024 Jul 19;14(31):22714–62. doi: 10.1039/d4ra01859a (PMC11258866; doi:10.1039/d4ra01859a)
Supplement: RA-014-D4RA01859A-s002 [file RA-014-D4RA01859A-s002.zip › MOFs_inputs/quadrant_1_2/ARAKAH/ARAKAH_bond_and_UB_instances_list.txt]

[ 33	[0	0	0]	1	[0	0	0]	0	1	1	1.2589 ]
[ 99	[0	0	-1]	4	[0	0	0]	0	1	2	1.2589 ]
[ 40	[0	0	1]	5	[0	0	0]	0	1	2	1.2529 ]
[ 53	[0	0	0]	7	[0	0	0]	0	1	1	1.2589 ]
[ 56	[0	0	0]	8	[0	0	0]	0	1	1	1.2529 ]
[ 77	[0	0	0]	11	[0	0	0]	0	1	1	1.2529 ]
[ 90	[0	0	0]	13	[0	0	0]	0	1	1	1.2589 ]
[ 102	[0	0	0]	15	[0	0	0]	0	1	1	1.2529 ]
[ 113	[0	0	0]	17	[0	0	0]	0	1	1	1.2589 ]
[ 116	[0	0	0]	18	[0	0	0]	0	1	1	1.2529 ]
[ 152	[0	0	0]	21	[0	0	0]	0	1	1	1.2589 ]
[ 141	[0	0	0]	23	[0	0	0]	0	1	1	1.2529 ]
[ 189	[0	0	0]	26	[0	0	0]	0	1	1	1.2589 ]
[ 138	[0	0	1]	28	[0	0	0]	0	1	2	1.2589 ]
[ 161	[0	0	-1]	29	[0	0	0]	0	1	2	1.2529 ]
[ 176	[0	0	0]	31	[0	0	0]	0	1	1	1.2529 ]
[ 40	[0	0	0]	5	[0	0	-1]	0	1	2	1.2529 ]
[ 99	[0	0	0]	4	[0	0	1]	0	1	2	1.2589 ]
[ 138	[0	0	0]	28	[0	0	-1]	0	1	2	1.2589 ]
[ 161	[0	0	0]	29	[0	0	1]	0	1	2	1.2529 ]
[ 33	[0	0	0]	2	[0	0	0]	1	1	1	1.299 ]
[ 40	[0	0	0]	3	[0	0	0]	1	1	1	1.2999 ]
[ 99	[0	0	0]	6	[0	0	0]	1	1	1	1.299 ]
[ 53	[0	0	0]	9	[0	0	0]	1	1	1	1.299 ]
[ 56	[0	0	0]	10	[0	0	0]	1	1	1	1.2999 ]
[ 77	[0	0	0]	12	[0	0	0]	1	1	1	1.2999 ]
[ 90	[0	0	0]	14	[0	0	0]	1	1	1	1.299 ]
[ 102	[0	0	0]	16	[0	0	0]	1	1	1	1.2999 ]
[ 113	[0	0	0]	19	[0	0	0]	1	1	1	1.299 ]
[ 116	[0	0	0]	20	[0	0	0]	1	1	1	1.2999 ]
[ 152	[0	0	0]	22	[0	0	0]	1	1	1	1.299 ]
[ 138	[0	0	0]	24	[0	0	0]	1	1	1	1.299 ]
[ 141	[0	0	0]	25	[0	0	0]	1	1	1	1.2999 ]
[ 189	[0	0	0]	27	[0	0	0]	1	1	1	1.299 ]
[ 161	[0	0	0]	30	[0	0	0]	1	1	1	1.2999 ]
[ 176	[0	0	0]	32	[0	0	0]	1	1	1	1.2999 ]
[ 289	[0	0	0]	2	[0	0	0]	2	1	1	2.0663 ]
[ 290	[0	0	0]	6	[0	0	0]	2	1	1	2.0663 ]
[ 291	[0	0	0]	9	[0	0	0]	2	1	1	2.0663 ]
[ 292	[0	0	0]	14	[0	0	0]	2	1	1	2.0663 ]
[ 294	[0	0	0]	19	[0	0	0]	2	1	1	2.0663 ]
[ 293	[0	0	0]	22	[0	0	0]	2	1	1	2.0663 ]
[ 295	[0	0	0]	24	[0	0	0]	2	1	1	2.0663 ]
[ 296	[0	0	0]	27	[0	0	0]	2	1	1	2.0663 ]
[ 290	[0	0	-1]	3	[0	0	0]	3	1	2	2.0032 ]
[ 289	[0	0	0]	10	[0	0	0]	3	1	1	2.0032 ]
[ 291	[0	0	0]	12	[0	0	0]	3	1	1	2.0032 ]
[ 292	[0	0	0]	16	[0	0	0]	3	1	1	2.0032 ]
[ 293	[0	0	0]	20	[0	0	0]	3	1	1	2.0032 ]
[ 296	[0	0	0]	25	[0	0	0]	3	1	1	2.0032 ]
[ 295	[0	0	1]	30	[0	0	0]	3	1	2	2.0032 ]
[ 294	[0	0	0]	32	[0	0	0]	3	1	1	2.0032 ]
[ 290	[0	0	0]	3	[0	0	1]	3	1	2	2.0032 ]
[ 295	[0	0	0]	30	[0	0	-1]	3	1	2	2.0032 ]
[ 35	[0	0	0]	33	[0	0	0]	4	1	1	1.5005 ]
[ 37	[0	0	0]	40	[0	0	0]	4	1	1	1.5004 ]
[ 66	[0	0	0]	53	[0	0	0]	4	1	1	1.5005 ]
[ 54	[0	0	0]	56	[0	0	0]	4	1	1	1.5004 ]
[ 74	[0	0	0]	77	[0	0	0]	4	1	1	1.5004 ]
[ 92	[0	0	0]	90	[0	0	0]	4	1	1	1.5005 ]
[ 111	[0	0	0]	99	[0	0	0]	4	1	1	1.5005 ]
[ 100	[0	0	0]	102	[0	0	0]	4	1	1	1.5004 ]
[ 126	[0	0	0]	113	[0	0	0]	4	1	1	1.5005 ]
[ 114	[0	0	0]	116	[0	0	0]	4	1	1	1.5004 ]
[ 150	[0	0	0]	138	[0	0	0]	4	1	1	1.5005 ]
[ 139	[0	0	0]	141	[0	0	0]	4	1	1	1.5004 ]
[ 154	[0	0	0]	152	[0	0	0]	4	1	1	1.5005 ]
[ 158	[0	0	0]	161	[0	0	0]	4	1	1	1.5004 ]
[ 173	[0	0	0]	176	[0	0	0]	4	1	1	1.5004 ]
[ 191	[0	0	0]	189	[0	0	0]	4	1	1	1.5005 ]
[ 34	[0	0	0]	42	[-1	0	0]	5	1	2	1.4182 ]
[ 34	[1	0	0]	42	[0	0	0]	5	1	2	1.4182 ]
[ 46	[0	0	0]	48	[0	0	0]	5	1	1	1.4174 ]
[ 59	[0	0	0]	58	[0	0	0]	5	1	1	1.4182 ]
[ 70	[0	0	0]	71	[0	0	0]	5	1	1	1.4174 ]
[ 91	[-1	0	0]	80	[0	0	0]	5	1	2	1.4182 ]
[ 84	[0	0	0]	86	[0	0	0]	5	1	1	1.4174 ]
[ 91	[0	0	0]	80	[1	0	0]	5	1	2	1.4182 ]
[ 95	[0	0	0]	96	[0	0	0]	5	1	1	1.4174 ]
[ 105	[0	0	0]	104	[0	0	0]	5	1	1	1.4182 ]
[ 119	[0	0	0]	118	[0	0	0]	5	1	1	1.4182 ]
[ 130	[0	0	0]	131	[0	0	0]	5	1	1	1.4174 ]
[ 135	[0	0	0]	136	[0	0	0]	5	1	1	1.4174 ]
[ 144	[0	0	0]	143	[0	0	0]	5	1	1	1.4182 ]
[ 153	[0	0	0]	163	[0	-1	0]	5	1	2	1.4182 ]
[ 153	[0	1	0]	163	[0	0	0]	5	1	2	1.4182 ]
[ 167	[0	0	0]	169	[0	0	0]	5	1	1	1.4174 ]
[ 190	[0	-1	0]	179	[0	0	0]	5	1	2	1.4182 ]
[ 183	[0	0	0]	185	[0	0	0]	5	1	1	1.4174 ]
[ 190	[0	0	0]	179	[0	1	0]	5	1	2	1.4182 ]
[ 51	[-1	0	-1]	34	[0	0	0]	6	1	2	1.3797 ]
[ 39	[0	0	0]	46	[0	0	0]	6	1	1	1.3789 ]
[ 51	[0	0	0]	34	[1	0	1]	6	1	2	1.3797 ]
[ 57	[0	0	0]	59	[0	0	0]	6	1	1	1.3797 ]
[ 68	[0	0	0]	70	[0	0	0]	6	1	1	1.3789 ]
[ 76	[0	0	0]	84	[0	0	0]	6	1	1	1.3788 ]
[ 79	[0	0	0]	91	[-1	0	0]	6	1	2	1.3797 ]
[ 79	[1	0	0]	91	[0	0	0]	6	1	2	1.3797 ]
[ 94	[0	0	0]	95	[0	0	0]	6	1	1	1.3788 ]
[ 103	[0	0	0]	105	[0	0	0]	6	1	1	1.3797 ]
[ 117	[0	0	0]	119	[0	0	0]	6	1	1	1.3797 ]
[ 128	[0	0	0]	130	[0	0	0]	6	1	1	1.3788 ]
[ 134	[0	0	0]	135	[0	0	0]	6	1	1	1.3789 ]
[ 142	[0	0	0]	144	[0	0	0]	6	1	1	1.3797 ]
[ 155	[0	-1	1]	153	[0	0	0]	6	1	2	1.3797 ]
[ 155	[0	0	0]	153	[0	1	-1]	6	1	2	1.3797 ]
[ 160	[0	0	0]	167	[0	0	0]	6	1	1	1.3788 ]
[ 175	[0	0	0]	183	[0	0	0]	6	1	1	1.3789 ]
[ 178	[0	0	0]	190	[0	-1	0]	6	1	2	1.3797 ]
[ 178	[0	1	0]	190	[0	0	0]	6	1	2	1.3797 ]
[ 193	[0	0	0]	34	[0	0	0]	7	1	1	1.0883 ]
[ 202	[0	0	-1]	46	[0	0	0]	7	1	2	1.0895 ]
[ 198	[0	0	0]	47	[0	0	0]	7	1	1	1.089 ]
[ 200	[1	0	0]	50	[0	0	0]	7	1	2	1.0897 ]
[ 205	[0	0	0]	59	[0	0	0]	7	1	1	1.0883 ]
[ 209	[0	0	0]	63	[0	0	0]	7	1	1	1.089 ]
[ 211	[0	0	0]	65	[0	0	0]	7	1	1	1.0897 ]
[ 214	[0	1	0]	70	[0	0	0]	7	1	2	1.0895 ]
[ 221	[0	0	0]	84	[0	0	0]	7	1	1	1.0895 ]
[ 222	[0	0	0]	85	[0	0	0]	7	1	1	1.089 ]
[ 225	[0	0	0]	89	[0	0	0]	7	1	1	1.0897 ]
[ 227	[0	0	0]	91	[0	0	0]	7	1	1	1.0883 ]
[ 229	[0	0	0]	95	[0	0	0]	7	1	1	1.0895 ]
[ 235	[0	0	0]	105	[0	0	0]	7	1	1	1.0883 ]
[ 237	[0	0	0]	108	[0	0	0]	7	1	1	1.089 ]
[ 233	[0	0	0]	110	[0	0	0]	7	1	1	1.0897 ]
[ 242	[0	0	0]	119	[0	0	0]	7	1	1	1.0883 ]
[ 246	[0	0	0]	123	[0	0	0]	7	1	1	1.089 ]
[ 248	[0	0	0]	125	[0	0	0]	7	1	1	1.0897 ]
[ 251	[1	0	0]	130	[0	0	0]	7	1	2	1.0895 ]
[ 254	[0	0	0]	135	[0	0	0]	7	1	1	1.0895 ]
[ 257	[0	0	0]	144	[0	0	0]	7	1	1	1.0883 ]
[ 259	[0	0	0]	147	[0	0	0]	7	1	1	1.089 ]
[ 263	[0	0	-1]	149	[0	0	0]	7	1	2	1.0897 ]
[ 264	[0	0	0]	153	[0	0	0]	7	1	1	1.0883 ]
[ 266	[0	0	1]	167	[0	0	0]	7	1	2	1.0895 ]
[ 272	[0	0	0]	168	[0	0	0]	7	1	1	1.089 ]
[ 274	[0	1	0]	171	[0	0	0]	7	1	2	1.0897 ]
[ 280	[0	0	0]	183	[0	0	0]	7	1	1	1.0895 ]
[ 281	[0	0	0]	184	[0	0	0]	7	1	1	1.089 ]
[ 284	[0	0	0]	188	[0	0	0]	7	1	1	1.0897 ]
[ 286	[0	0	0]	190	[0	0	0]	7	1	1	1.0883 ]
[ 200	[0	0	0]	50	[-1	0	0]	7	1	2	1.0897 ]
[ 202	[0	0	0]	46	[0	0	1]	7	1	2	1.0895 ]
[ 214	[0	0	0]	70	[0	-1	0]	7	1	2	1.0895 ]
[ 251	[0	0	0]	130	[-1	0	0]	7	1	2	1.0895 ]
[ 263	[0	0	0]	149	[0	0	1]	7	1	2	1.0897 ]
[ 266	[0	0	0]	167	[0	0	-1]	7	1	2	1.0895 ]
[ 274	[0	0	0]	171	[0	-1	0]	7	1	2	1.0897 ]
[ 42	[-1	0	0]	35	[0	0	0]	8	1	2	1.4323 ]
[ 48	[0	0	0]	37	[0	0	0]	8	1	1	1.4284 ]
[ 42	[0	0	0]	35	[1	0	0]	8	1	2	1.4323 ]
[ 71	[0	-1	0]	54	[0	0	0]	8	1	2	1.4284 ]
[ 58	[0	0	0]	66	[0	0	0]	8	1	1	1.4323 ]
[ 71	[0	0	0]	54	[0	1	0]	8	1	2	1.4284 ]
[ 86	[0	0	0]	74	[0	0	0]	8	1	1	1.4284 ]
[ 80	[0	0	0]	92	[-1	0	0]	8	1	2	1.4323 ]
[ 80	[1	0	0]	92	[0	0	0]	8	1	2	1.4323 ]
[ 96	[0	0	0]	100	[0	-1	0]	8	1	2	1.4284 ]
[ 96	[0	1	0]	100	[0	0	0]	8	1	2	1.4284 ]
[ 104	[0	0	0]	111	[0	0	0]	8	1	1	1.4323 ]
[ 131	[-1	0	0]	114	[0	0	0]	8	1	2	1.4284 ]
[ 118	[0	0	0]	126	[0	0	0]	8	1	1	1.4323 ]
[ 131	[0	0	0]	114	[1	0	0]	8	1	2	1.4284 ]
[ 136	[0	0	0]	139	[-1	0	0]	8	1	2	1.4284 ]
[ 136	[1	0	0]	139	[0	0	0]	8	1	2	1.4284 ]
[ 143	[0	0	0]	150	[0	0	0]	8	1	1	1.4323 ]
[ 163	[0	-1	0]	154	[0	0	0]	8	1	2	1.4323 ]
[ 169	[0	0	0]	158	[0	0	0]	8	1	1	1.4284 ]
[ 163	[0	0	0]	154	[0	1	0]	8	1	2	1.4323 ]
[ 185	[0	0	0]	173	[0	0	0]	8	1	1	1.4284 ]
[ 179	[0	0	0]	191	[0	-1	0]	8	1	2	1.4323 ]
[ 179	[0	1	0]	191	[0	0	0]	8	1	2	1.4323 ]
[ 50	[-1	0	0]	35	[0	0	0]	9	1	2	1.387 ]
[ 47	[0	0	0]	37	[0	0	0]	9	1	1	1.3836 ]
[ 50	[0	0	0]	35	[1	0	0]	9	1	2	1.387 ]
[ 63	[0	0	0]	54	[0	0	0]	9	1	1	1.3836 ]
[ 65	[0	0	0]	66	[0	0	0]	9	1	1	1.387 ]
[ 85	[0	0	0]	74	[0	0	0]	9	1	1	1.3836 ]
[ 89	[0	0	0]	92	[-1	0	0]	9	1	2	1.387 ]
[ 89	[1	0	0]	92	[0	0	0]	9	1	2	1.387 ]
[ 108	[0	0	0]	100	[0	0	0]	9	1	1	1.3836 ]
[ 110	[0	0	0]	111	[0	0	-1]	9	1	2	1.387 ]
[ 110	[0	0	1]	111	[0	0	0]	9	1	2	1.387 ]
[ 123	[0	0	0]	114	[0	0	0]	9	1	1	1.3836 ]
[ 125	[0	0	0]	126	[0	0	0]	9	1	1	1.387 ]
[ 147	[0	0	0]	139	[0	0	0]	9	1	1	1.3836 ]
[ 149	[0	0	0]	150	[0	0	0]	9	1	1	1.387 ]
[ 171	[0	-1	0]	154	[0	0	0]	9	1	2	1.387 ]
[ 168	[0	0	0]	158	[0	0	0]	9	1	1	1.3836 ]
[ 171	[0	0	0]	154	[0	1	0]	9	1	2	1.387 ]
[ 184	[0	0	0]	173	[0	0	0]	9	1	1	1.3836 ]
[ 188	[0	0	0]	191	[0	-1	0]	9	1	2	1.387 ]
[ 188	[0	1	0]	191	[0	0	0]	9	1	2	1.387 ]
[ 41	[0	0	0]	36	[0	0	0]	10	1	1	1.4168 ]
[ 43	[0	0	0]	38	[0	0	0]	10	1	1	1.4143 ]
[ 60	[0	0	0]	55	[0	0	0]	10	1	1	1.4143 ]
[ 69	[0	0	0]	67	[0	0	0]	10	1	1	1.4168 ]
[ 78	[0	0	0]	73	[0	0	0]	10	1	1	1.4168 ]
[ 81	[0	0	0]	75	[0	0	0]	10	1	1	1.4143 ]
[ 112	[0	0	1]	93	[0	0	0]	10	1	2	1.4168 ]
[ 106	[0	0	0]	101	[0	0	0]	10	1	1	1.4143 ]
[ 112	[0	0	0]	93	[0	0	-1]	10	1	2	1.4168 ]
[ 120	[0	0	0]	115	[0	0	0]	10	1	1	1.4143 ]
[ 129	[0	0	0]	127	[0	0	0]	10	1	1	1.4168 ]
[ 192	[0	0	0]	133	[0	0	0]	10	1	1	1.4168 ]
[ 145	[0	0	0]	140	[0	0	0]	10	1	1	1.4143 ]
[ 162	[0	0	0]	157	[0	0	0]	10	1	1	1.4168 ]
[ 164	[0	0	0]	159	[0	0	0]	10	1	1	1.4143 ]
[ 177	[0	0	0]	172	[0	0	0]	10	1	1	1.4168 ]
[ 180	[0	0	0]	174	[0	0	0]	10	1	1	1.4143 ]
[ 48	[0	0	0]	36	[0	0	0]	11	1	1	1.4332 ]
[ 42	[0	0	0]	38	[0	0	0]	11	1	1	1.4375 ]
[ 58	[0	0	0]	55	[0	0	0]	11	1	1	1.4375 ]
[ 71	[0	0	0]	67	[0	0	0]	11	1	1	1.4332 ]
[ 86	[0	0	0]	73	[0	0	0]	11	1	1	1.4332 ]
[ 80	[0	0	0]	75	[0	0	0]	11	1	1	1.4375 ]
[ 96	[0	0	0]	93	[0	0	0]	11	1	1	1.4332 ]
[ 104	[0	0	0]	101	[0	0	0]	11	1	1	1.4375 ]
[ 118	[0	0	0]	115	[0	0	0]	11	1	1	1.4375 ]
[ 131	[0	0	0]	127	[0	0	0]	11	1	1	1.4332 ]
[ 136	[0	0	0]	133	[0	0	0]	11	1	1	1.4332 ]
[ 143	[0	0	0]	140	[0	0	0]	11	1	1	1.4375 ]
[ 169	[0	0	0]	157	[0	0	0]	11	1	1	1.4332 ]
[ 163	[0	0	0]	159	[0	0	0]	11	1	1	1.4375 ]
[ 185	[0	0	0]	172	[0	0	0]	11	1	1	1.4332 ]
[ 179	[0	0	0]	174	[0	0	0]	11	1	1	1.4375 ]
[ 36	[0	0	0]	298	[0	0	0]	12	1	1	1.3746 ]
[ 38	[0	0	0]	297	[0	0	0]	12	1	1	1.3751 ]
[ 55	[0	0	0]	300	[0	0	0]	12	1	1	1.3751 ]
[ 67	[0	0	0]	301	[0	0	0]	12	1	1	1.3746 ]
[ 73	[0	0	0]	303	[0	0	0]	12	1	1	1.3746 ]
[ 75	[0	0	0]	302	[0	0	0]	12	1	1	1.3751 ]
[ 93	[0	0	0]	299	[0	0	0]	12	1	1	1.3746 ]
[ 101	[0	0	0]	304	[0	0	0]	12	1	1	1.3751 ]
[ 115	[0	0	0]	305	[0	0	0]	12	1	1	1.3751 ]
[ 127	[0	0	0]	307	[0	0	0]	12	1	1	1.3746 ]
[ 133	[0	0	0]	308	[0	0	0]	12	1	1	1.3746 ]
[ 140	[0	0	0]	309	[0	0	0]	12	1	1	1.3751 ]
[ 157	[0	0	0]	306	[0	0	0]	12	1	1	1.3746 ]
[ 159	[0	0	0]	311	[0	0	0]	12	1	1	1.3751 ]
[ 172	[0	0	0]	310	[0	0	0]	12	1	1	1.3746 ]
[ 174	[0	0	0]	312	[0	0	0]	12	1	1	1.3751 ]
[ 39	[0	0	0]	49	[0	0	0]	13	1	1	1.4049 ]
[ 51	[0	0	0]	52	[0	0	0]	13	1	1	1.4046 ]
[ 57	[0	0	0]	64	[0	0	0]	13	1	1	1.4046 ]
[ 68	[0	0	0]	72	[0	0	0]	13	1	1	1.4049 ]
[ 76	[0	0	0]	87	[0	0	0]	13	1	1	1.4049 ]
[ 79	[0	0	0]	88	[0	0	0]	13	1	1	1.4046 ]
[ 94	[0	0	0]	97	[0	0	0]	13	1	1	1.4049 ]
[ 103	[0	0	0]	109	[0	0	0]	13	1	1	1.4046 ]
[ 117	[0	0	0]	124	[0	0	0]	13	1	1	1.4046 ]
[ 128	[0	0	0]	132	[0	0	0]	13	1	1	1.4049 ]
[ 134	[0	0	0]	137	[0	0	0]	13	1	1	1.4049 ]
[ 142	[0	0	0]	148	[0	0	0]	13	1	1	1.4046 ]
[ 155	[0	0	0]	156	[0	0	0]	13	1	1	1.4046 ]
[ 160	[0	0	0]	170	[0	0	0]	13	1	1	1.4049 ]
[ 175	[0	0	0]	186	[0	0	0]	13	1	1	1.4049 ]
[ 178	[0	0	0]	187	[0	0	0]	13	1	1	1.4046 ]
[ 201	[0	0	-1]	39	[0	0	0]	14	1	2	1.0916 ]
[ 239	[1	0	0]	51	[0	0	0]	14	1	2	1.092 ]
[ 204	[0	0	0]	57	[0	0	0]	14	1	1	1.092 ]
[ 212	[0	0	0]	68	[0	0	0]	14	1	1	1.0916 ]
[ 216	[0	0	0]	76	[0	0	0]	14	1	1	1.0916 ]
[ 226	[-1	0	0]	79	[0	0	0]	14	1	2	1.092 ]
[ 228	[0	0	0]	94	[0	0	0]	14	1	1	1.0916 ]
[ 234	[0	0	0]	103	[0	0	0]	14	1	1	1.092 ]
[ 241	[0	0	0]	117	[0	0	0]	14	1	1	1.092 ]
[ 249	[0	0	0]	128	[0	0	0]	14	1	1	1.0916 ]
[ 253	[0	0	0]	134	[0	0	0]	14	1	1	1.0916 ]
[ 256	[0	0	0]	142	[0	0	0]	14	1	1	1.092 ]
[ 288	[0	1	0]	155	[0	0	0]	14	1	2	1.092 ]
[ 265	[0	0	1]	160	[0	0	0]	14	1	2	1.0916 ]
[ 275	[0	0	0]	175	[0	0	0]	14	1	1	1.0916 ]
[ 285	[0	-1	0]	178	[0	0	0]	14	1	2	1.092 ]
[ 201	[0	0	0]	39	[0	0	1]	14	1	2	1.0916 ]
[ 226	[0	0	0]	79	[1	0	0]	14	1	2	1.092 ]
[ 239	[0	0	0]	51	[-1	0	0]	14	1	2	1.092 ]
[ 265	[0	0	0]	160	[0	0	-1]	14	1	2	1.0916 ]
[ 285	[0	0	0]	178	[0	1	0]	14	1	2	1.092 ]
[ 288	[0	0	0]	155	[0	-1	0]	14	1	2	1.092 ]
[ 45	[0	0	0]	41	[0	0	0]	15	1	1	1.3787 ]
[ 44	[0	0	0]	43	[0	0	0]	15	1	1	1.3773 ]
[ 61	[0	0	0]	60	[0	0	0]	15	1	1	1.3773 ]
[ 62	[0	0	0]	69	[0	-1	0]	15	1	2	1.3787 ]
[ 62	[0	1	0]	69	[0	0	0]	15	1	2	1.3787 ]
[ 83	[0	0	0]	78	[0	0	0]	15	1	1	1.3787 ]
[ 82	[0	0	0]	81	[0	0	0]	15	1	1	1.3773 ]
[ 98	[0	0	0]	112	[0	1	0]	15	1	2	1.3787 ]
[ 107	[0	0	0]	106	[0	0	0]	15	1	1	1.3773 ]
[ 98	[0	-1	0]	112	[0	0	0]	15	1	2	1.3787 ]
[ 121	[0	0	0]	120	[0	0	0]	15	1	1	1.3773 ]
[ 122	[0	0	0]	129	[-1	0	0]	15	1	2	1.3787 ]
[ 122	[1	0	0]	129	[0	0	0]	15	1	2	1.3787 ]
[ 146	[0	0	0]	145	[0	0	0]	15	1	1	1.3773 ]
[ 151	[0	0	0]	192	[1	0	0]	15	1	2	1.3787 ]
[ 166	[0	0	0]	162	[0	0	0]	15	1	1	1.3787 ]
[ 165	[0	0	0]	164	[0	0	0]	15	1	1	1.3773 ]
[ 182	[0	0	0]	177	[0	0	0]	15	1	1	1.3787 ]
[ 181	[0	0	0]	180	[0	0	0]	15	1	1	1.3773 ]
[ 151	[-1	0	0]	192	[0	0	0]	15	1	2	1.3787 ]
[ 194	[0	0	0]	41	[0	0	0]	16	1	1	1.09 ]
[ 195	[0	0	0]	43	[0	0	0]	16	1	1	1.0896 ]
[ 206	[0	0	0]	60	[0	0	0]	16	1	1	1.0896 ]
[ 213	[0	0	0]	69	[0	0	0]	16	1	1	1.0899 ]
[ 217	[0	0	0]	78	[0	0	0]	16	1	1	1.0899 ]
[ 218	[0	0	0]	81	[0	0	0]	16	1	1	1.0896 ]
[ 236	[0	0	0]	106	[0	0	0]	16	1	1	1.0896 ]
[ 240	[0	0	0]	112	[0	0	0]	16	1	1	1.0899 ]
[ 243	[0	0	0]	120	[0	0	0]	16	1	1	1.0896 ]
[ 250	[0	0	0]	129	[0	0	0]	16	1	1	1.0899 ]
[ 258	[0	0	0]	145	[0	0	0]	16	1	1	1.0896 ]
[ 268	[0	0	0]	162	[0	0	0]	16	1	1	1.0899 ]
[ 269	[0	0	0]	164	[0	0	0]	16	1	1	1.0896 ]
[ 276	[0	0	0]	177	[0	0	0]	16	1	1	1.09 ]
[ 277	[0	0	0]	180	[0	0	0]	16	1	1	1.0896 ]
[ 287	[0	0	-1]	192	[0	0	0]	16	1	2	1.0899 ]
[ 287	[0	0	0]	192	[0	0	1]	16	1	2	1.0899 ]
[ 44	[0	0	0]	50	[0	0	0]	17	1	1	1.4069 ]
[ 45	[0	0	0]	47	[0	0	0]	17	1	1	1.4096 ]
[ 61	[0	0	0]	65	[0	0	0]	17	1	1	1.4069 ]
[ 62	[0	0	0]	63	[0	0	0]	17	1	1	1.4096 ]
[ 82	[0	0	0]	89	[0	0	0]	17	1	1	1.4069 ]
[ 83	[0	0	0]	85	[0	0	0]	17	1	1	1.4096 ]
[ 98	[0	0	0]	108	[0	0	-1]	17	1	2	1.4096 ]
[ 107	[0	0	0]	110	[0	0	1]	17	1	2	1.4069 ]
[ 98	[0	0	1]	108	[0	0	0]	17	1	2	1.4096 ]
[ 107	[0	0	-1]	110	[0	0	0]	17	1	2	1.4069 ]
[ 121	[0	0	0]	125	[0	0	0]	17	1	1	1.4069 ]
[ 122	[0	0	0]	123	[0	0	0]	17	1	1	1.4096 ]
[ 146	[0	0	0]	149	[0	0	0]	17	1	1	1.4069 ]
[ 151	[0	0	0]	147	[0	0	0]	17	1	1	1.4096 ]
[ 165	[0	0	0]	171	[0	0	0]	17	1	1	1.4069 ]
[ 166	[0	0	0]	168	[0	0	0]	17	1	1	1.4096 ]
[ 181	[0	0	0]	188	[0	0	0]	17	1	1	1.4069 ]
[ 182	[0	0	0]	184	[0	0	0]	17	1	1	1.4096 ]
[ 196	[0	0	0]	44	[0	0	0]	18	1	1	1.0926 ]
[ 197	[0	0	0]	45	[0	0	0]	18	1	1	1.0915 ]
[ 207	[0	0	0]	61	[0	0	0]	18	1	1	1.0926 ]
[ 208	[0	0	0]	62	[0	0	0]	18	1	1	1.0915 ]
[ 219	[0	0	0]	82	[0	0	0]	18	1	1	1.0926 ]
[ 220	[0	0	0]	83	[0	0	0]	18	1	1	1.0915 ]
[ 232	[0	0	0]	98	[0	0	0]	18	1	1	1.0915 ]
[ 231	[0	0	1]	107	[0	0	0]	18	1	2	1.0926 ]
[ 244	[0	0	0]	121	[0	0	0]	18	1	1	1.0926 ]
[ 245	[0	0	0]	122	[0	0	0]	18	1	1	1.0915 ]
[ 261	[0	0	-1]	146	[0	0	0]	18	1	2	1.0926 ]
[ 262	[0	0	-1]	151	[0	0	0]	18	1	2	1.0915 ]
[ 270	[0	0	0]	165	[0	0	0]	18	1	1	1.0926 ]
[ 271	[0	0	0]	166	[0	0	0]	18	1	1	1.0915 ]
[ 278	[0	0	0]	181	[0	0	0]	18	1	1	1.0926 ]
[ 279	[0	0	0]	182	[0	0	0]	18	1	1	1.0915 ]
[ 231	[0	0	0]	107	[0	0	-1]	18	1	2	1.0926 ]
[ 261	[0	0	0]	146	[0	0	1]	18	1	2	1.0926 ]
[ 262	[0	0	0]	151	[0	0	1]	18	1	2	1.0915 ]
[ 199	[0	0	0]	49	[0	0	0]	19	1	1	1.0916 ]
[ 203	[0	0	0]	52	[0	0	0]	19	1	1	1.0922 ]
[ 210	[0	0	0]	64	[0	0	0]	19	1	1	1.0923 ]
[ 215	[0	0	0]	72	[0	0	0]	19	1	1	1.0916 ]
[ 223	[0	0	0]	87	[0	0	0]	19	1	1	1.0916 ]
[ 224	[0	0	0]	88	[0	0	0]	19	1	1	1.0922 ]
[ 230	[0	0	0]	97	[0	0	0]	19	1	1	1.0916 ]
[ 238	[0	0	0]	109	[0	0	0]	19	1	1	1.0923 ]
[ 247	[0	0	0]	124	[0	0	0]	19	1	1	1.0923 ]
[ 252	[0	0	0]	132	[0	0	0]	19	1	1	1.0916 ]
[ 255	[0	0	0]	137	[0	0	0]	19	1	1	1.0916 ]
[ 260	[0	0	0]	148	[0	0	0]	19	1	1	1.0923 ]
[ 267	[0	0	0]	156	[0	0	0]	19	1	1	1.0922 ]
[ 273	[0	0	0]	170	[0	0	0]	19	1	1	1.0916 ]
[ 282	[0	0	0]	186	[0	0	0]	19	1	1	1.0916 ]
[ 283	[0	0	0]	187	[0	0	0]	19	1	1	1.0922 ]
[ 49	[0	0	0]	298	[0	0	0]	20	1	1	1.3292 ]
[ 52	[0	0	0]	297	[0	0	1]	20	1	2	1.3311 ]
[ 64	[0	0	0]	300	[0	0	0]	20	1	1	1.3311 ]
[ 72	[0	0	0]	301	[0	0	0]	20	1	1	1.3292 ]
[ 87	[0	0	0]	303	[0	0	0]	20	1	1	1.3292 ]
[ 88	[0	0	0]	302	[0	0	0]	20	1	1	1.3311 ]
[ 97	[0	0	0]	299	[0	0	0]	20	1	1	1.3292 ]
[ 109	[0	0	0]	304	[0	0	0]	20	1	1	1.3311 ]
[ 124	[0	0	0]	305	[0	0	0]	20	1	1	1.3311 ]
[ 132	[0	0	0]	307	[0	0	0]	20	1	1	1.3292 ]
[ 137	[0	0	0]	308	[0	0	0]	20	1	1	1.3292 ]
[ 148	[0	0	0]	309	[0	0	0]	20	1	1	1.3311 ]
[ 156	[0	0	0]	311	[0	0	-1]	20	1	2	1.3311 ]
[ 170	[0	0	0]	306	[0	0	0]	20	1	1	1.3292 ]
[ 186	[0	0	0]	310	[0	0	0]	20	1	1	1.3292 ]
[ 187	[0	0	0]	312	[0	0	0]	20	1	1	1.3311 ]
[ 52	[0	0	-1]	297	[0	0	0]	20	1	2	1.3311 ]
[ 156	[0	0	1]	311	[0	0	0]	20	1	2	1.3311 ]
[ 289	[0	0	0]	298	[0	0	0]	21	1	1	2.0772 ]
[ 289	[0	0	0]	300	[0	0	0]	21	1	1	2.0809 ]
[ 290	[0	0	0]	297	[0	0	1]	21	1	2	2.0809 ]
[ 290	[0	0	0]	299	[0	0	0]	21	1	1	2.0772 ]
[ 291	[0	0	0]	301	[0	0	0]	21	1	1	2.0772 ]
[ 291	[0	0	0]	302	[0	0	0]	21	1	1	2.081 ]
[ 292	[0	0	0]	303	[0	0	0]	21	1	1	2.0772 ]
[ 292	[0	0	0]	304	[0	0	0]	21	1	1	2.081 ]
[ 293	[0	0	0]	305	[0	0	0]	21	1	1	2.081 ]
[ 293	[0	0	0]	306	[0	0	0]	21	1	1	2.0772 ]
[ 294	[0	0	0]	307	[0	0	0]	21	1	1	2.0772 ]
[ 294	[0	0	0]	312	[0	0	0]	21	1	1	2.0809 ]
[ 295	[0	0	0]	308	[0	0	0]	21	1	1	2.0772 ]
[ 295	[0	0	0]	311	[0	0	-1]	21	1	2	2.081 ]
[ 296	[0	0	0]	309	[0	0	0]	21	1	1	2.0809 ]
[ 296	[0	0	0]	310	[0	0	0]	21	1	1	2.0772 ]
[ 290	[0	0	-1]	297	[0	0	0]	21	1	2	2.0809 ]
[ 295	[0	0	1]	311	[0	0	0]	21	1	2	2.081 ]
