# Supplementary material for: An automated protocol to construct flexibility parameters for classical forcefields: applications to metal–organic frameworks
Source: RSC Adv. 2024 Jul 19;14(31):22714–62. doi: 10.1039/d4ra01859a (PMC11258866; doi:10.1039/d4ra01859a)
Supplement: RA-014-D4RA01859A-s002 [file RA-014-D4RA01859A-s002.zip › MOFs_inputs/quadrant_1_2/ARAKAH/ARAKAH_bond_and_UB_types_list.txt]

[6[6-(6,6),8-(0),8-(30)]    8[6-(6,8)]]    0    1.2559
[6[6-(6,6),8-(0),8-(30)]    8[6-(6,8),30-(7,7,8)]]    0    1.2994
[30[7-(6,6),7-(6,6),8-(6),8-(6)]    8[6-(6,8),30-(7,7,8)]]    0    2.0663
[30[7-(6,6),7-(6,6),8-(6),8-(6)]    8[6-(6,8),30-(7,7,8)]]    1    2.0032
[6[6-(1,6),6-(6,6),6-(8,8)]    6[6-(6,6),8-(0),8-(30)]]    0    1.5005
[6[1-(0),6-(1,6),6-(6,6)]    6[6-(1,6),6-(6,6),6-(6,7)]]    0    1.4179
[6[1-(0),6-(1,6),6-(1,7)]    6[1-(0),6-(1,6),6-(6,6)]]    0    1.3794
[1[6-(6,6)]    6[1-(0),6-(1,6),6-(6,6)]]    0    1.0892
[6[6-(1,6),6-(6,6),6-(6,7)]    6[6-(1,6),6-(6,6),6-(8,8)]]    0    1.4303
[6[1-(0),6-(1,6),6-(6,6)]    6[6-(1,6),6-(6,6),6-(8,8)]]    0    1.3857
[6[1-(0),6-(1,6),6-(6,7)]    6[6-(1,6),6-(6,6),7-(6,30)]]    0    1.4156
[6[6-(1,6),6-(6,6),6-(6,7)]    6[6-(1,6),6-(6,6),7-(6,30)]]    0    1.4353
[6[6-(1,6),6-(6,6),7-(6,30)]    7[6-(1,6),6-(6,6),30-(7,8,8)]]    0    1.3748
[6[1-(0),6-(1,6),6-(1,7)]    6[1-(0),6-(1,6),7-(6,30)]]    0    1.4048
[1[6-(6,6)]    6[1-(0),6-(1,6),6-(1,7)]]    0    1.0918
[6[1-(0),6-(1,6),6-(1,6)]    6[1-(0),6-(1,6),6-(6,7)]]    0    1.3781
[1[6-(6,6)]    6[1-(0),6-(1,6),6-(6,7)]]    0    1.0898
[6[1-(0),6-(1,6),6-(1,6)]    6[1-(0),6-(1,6),6-(6,6)]]    0    1.4083
[1[6-(6,6)]    6[1-(0),6-(1,6),6-(1,6)]]    0    1.0921
[1[6-(6,7)]    6[1-(0),6-(1,6),7-(6,30)]]    0    1.0919
[6[1-(0),6-(1,6),7-(6,30)]    7[6-(1,6),6-(6,6),30-(7,8,8)]]    0    1.3302
[30[7-(6,6),7-(6,6),8-(6),8-(6)]    7[6-(1,6),6-(6,6),30-(7,8,8)]]    0    2.0793
