# Supplementary material for: An automated protocol to construct flexibility parameters for classical forcefields: applications to metal–organic frameworks
Source: RSC Adv. 2024 Jul 19;14(31):22714–62. doi: 10.1039/d4ra01859a (PMC11258866; doi:10.1039/d4ra01859a)
Supplement: RA-014-D4RA01859A-s002 [file RA-014-D4RA01859A-s002.zip › MOFs_inputs/quadrant_1_2/ARAKAH/ARAKAH_dihedral_types_list.txt]

[30[7-(6,6),7-(6,6),8-(6),8-(6)]    8[6-(6,8),30-(7,7,8)]    6[6-(6,6),8-(0),8-(30)]    8[6-(6,8)]]      0      Nonrotatable      0.0002
[30[7-(6,6),7-(6,6),8-(6),8-(6)]    8[6-(6,8),30-(7,7,8)]    6[6-(6,6),8-(0),8-(30)]    6[6-(1,6),6-(6,6),6-(8,8)]]      0      Nonrotatable      2.9425
[6[6-(6,6),8-(0),8-(30)]    8[6-(6,8),30-(7,7,8)]    30[7-(6,6),7-(6,6),8-(6),8-(6)]    7[6-(1,6),6-(6,6),30-(7,8,8)]]      0      Nonrotatable      1.5388
[6[6-(6,6),8-(0),8-(30)]    8[6-(6,8),30-(7,7,8)]    30[7-(6,6),7-(6,6),8-(6),8-(6)]    7[6-(1,6),6-(6,6),30-(7,8,8)]]      1      Nonrotatable      1.351
[8[6-(6,8)]    6[6-(6,6),8-(0),8-(30)]    6[6-(1,6),6-(6,6),6-(8,8)]    6[6-(1,6),6-(6,6),6-(6,7)]]      0      Nonrotatable      2.8
[8[6-(6,8)]    6[6-(6,6),8-(0),8-(30)]    6[6-(1,6),6-(6,6),6-(8,8)]    6[6-(1,6),6-(6,6),6-(6,7)]]      1      Nonrotatable      0.6154
[6[1-(0),6-(1,6),6-(1,7)]    6[1-(0),6-(1,6),6-(6,6)]    6[6-(1,6),6-(6,6),6-(6,7)]    6[6-(1,6),6-(6,6),6-(8,8)]]      0      Nonrotatable      3.1275
[6[1-(0),6-(1,6),6-(1,7)]    6[1-(0),6-(1,6),6-(6,6)]    6[6-(1,6),6-(6,6),6-(6,7)]    6[6-(1,6),6-(6,6),7-(6,30)]]      0      Nonrotatable      0.0117
[6[6-(1,6),6-(6,6),6-(6,7)]    6[1-(0),6-(1,6),6-(6,6)]    6[1-(0),6-(1,6),6-(1,7)]    6[1-(0),6-(1,6),7-(6,30)]]      0      Nonrotatable      0.0198
[6[6-(1,6),6-(6,6),6-(6,7)]    6[1-(0),6-(1,6),6-(6,6)]    6[1-(0),6-(1,6),6-(1,7)]    6[1-(0),6-(1,6),7-(6,30)]]      1      Nonrotatable      0.0315
[6[6-(6,6),8-(0),8-(30)]    6[6-(1,6),6-(6,6),6-(8,8)]    6[6-(1,6),6-(6,6),6-(6,7)]    6[1-(0),6-(1,6),6-(6,6)]]      0      Nonrotatable      0.0021
[6[6-(6,6),8-(0),8-(30)]    6[6-(1,6),6-(6,6),6-(8,8)]    6[6-(1,6),6-(6,6),6-(6,7)]    6[6-(1,6),6-(6,6),7-(6,30)]]      0      Nonrotatable      3.0369
[6[6-(6,6),8-(0),8-(30)]    6[6-(1,6),6-(6,6),6-(8,8)]    6[1-(0),6-(1,6),6-(6,6)]    1[6-(6,6)]]      0      Nonrotatable      0.0177
[6[6-(6,6),8-(0),8-(30)]    6[6-(1,6),6-(6,6),6-(8,8)]    6[1-(0),6-(1,6),6-(6,6)]    1[6-(6,6)]]      1      Nonrotatable      0.0809
[7[6-(1,6),6-(6,6),30-(7,8,8)]    6[6-(1,6),6-(6,6),7-(6,30)]    6[1-(0),6-(1,6),6-(6,7)]    1[6-(6,6)]]      0      Nonrotatable      0.0182
[7[6-(1,6),6-(6,6),30-(7,8,8)]    6[6-(1,6),6-(6,6),7-(6,30)]    6[1-(0),6-(1,6),6-(6,7)]    1[6-(6,6)]]      1      Nonrotatable      0.0028
[6[1-(0),6-(1,6),6-(6,7)]    6[6-(1,6),6-(6,6),7-(6,30)]    7[6-(1,6),6-(6,6),30-(7,8,8)]    6[1-(0),6-(1,6),7-(6,30)]]      0      Nonrotatable      3.0616
[6[1-(0),6-(1,6),6-(6,7)]    6[6-(1,6),6-(6,6),7-(6,30)]    7[6-(1,6),6-(6,6),30-(7,8,8)]    6[1-(0),6-(1,6),7-(6,30)]]      1      Nonrotatable      3.1387
[7[6-(1,6),6-(6,6),30-(7,8,8)]    6[6-(1,6),6-(6,6),7-(6,30)]    6[6-(1,6),6-(6,6),6-(6,7)]    6[1-(0),6-(1,6),6-(6,6)]]      0      Nonrotatable      0.0617
[7[6-(1,6),6-(6,6),30-(7,8,8)]    6[6-(1,6),6-(6,6),7-(6,30)]    6[6-(1,6),6-(6,6),6-(6,7)]    6[1-(0),6-(1,6),6-(6,6)]]      1      Nonrotatable      0.0158
[6[1-(0),6-(1,6),6-(6,6)]    6[1-(0),6-(1,6),6-(1,7)]    6[1-(0),6-(1,6),7-(6,30)]    1[6-(6,7)]]      0      Nonrotatable      3.1205
[6[1-(0),6-(1,6),6-(6,6)]    6[1-(0),6-(1,6),6-(1,7)]    6[1-(0),6-(1,6),7-(6,30)]    1[6-(6,7)]]      1      Nonrotatable      3.1368
[6[6-(1,6),6-(6,6),7-(6,30)]    6[1-(0),6-(1,6),6-(6,7)]    6[1-(0),6-(1,6),6-(1,6)]    6[1-(0),6-(1,6),6-(6,6)]]      0      Nonrotatable      0.0178
[6[6-(1,6),6-(6,6),7-(6,30)]    6[1-(0),6-(1,6),6-(6,7)]    6[1-(0),6-(1,6),6-(1,6)]    6[1-(0),6-(1,6),6-(6,6)]]      1      Nonrotatable      0.007
[6[1-(0),6-(1,6),6-(6,7)]    6[1-(0),6-(1,6),6-(1,6)]    6[1-(0),6-(1,6),6-(6,6)]    6[6-(1,6),6-(6,6),6-(8,8)]]      0      Nonrotatable      0.0067
[6[1-(0),6-(1,6),6-(6,7)]    6[1-(0),6-(1,6),6-(1,6)]    6[1-(0),6-(1,6),6-(6,6)]    1[6-(6,6)]]      0      Nonrotatable      3.1352
[1[6-(6,7)]    6[1-(0),6-(1,6),7-(6,30)]    7[6-(1,6),6-(6,6),30-(7,8,8)]    30[7-(6,6),7-(6,6),8-(6),8-(6)]]      0      Nonrotatable      0.0266
[1[6-(6,7)]    6[1-(0),6-(1,6),7-(6,30)]    7[6-(1,6),6-(6,6),30-(7,8,8)]    30[7-(6,6),7-(6,6),8-(6),8-(6)]]      1      Nonrotatable      0.0893
[8[6-(6,8),30-(7,7,8)]    30[7-(6,6),7-(6,6),8-(6),8-(6)]    7[6-(1,6),6-(6,6),30-(7,8,8)]    6[6-(1,6),6-(6,6),7-(6,30)]]      0      Nonrotatable      2.7877
[8[6-(6,8),30-(7,7,8)]    30[7-(6,6),7-(6,6),8-(6),8-(6)]    7[6-(1,6),6-(6,6),30-(7,8,8)]    6[1-(0),6-(1,6),7-(6,30)]]      0      Nonrotatable      2.5881
