# Supplementary material for: An automated protocol to construct flexibility parameters for classical forcefields: applications to metal–organic frameworks
Source: RSC Adv. 2024 Jul 19;14(31):22714–62. doi: 10.1039/d4ra01859a (PMC11258866; doi:10.1039/d4ra01859a)
Supplement: RA-014-D4RA01859A-s002 [file RA-014-D4RA01859A-s002.zip › MOFs_inputs/quadrant_1_2/ARIBOS/ARIBOS.xyz]

  156
jmolscript: load "" {1 1 1} spacegroup "x,y,z" unitcell [{     9.9943     0.0    0.0 }, {     0.0    19.7593    0.0 }, {     -3.85302328     0.0    9.58808117 }]
Cd    -0.7129564530805759  9.990580370092061    3.9355247967642955  
Cd    6.854237321917081    9.768714036369168    5.652554263566377   
Cd    -2.6394721719717946  19.648364677304585   8.729567642624472   
Cd    8.780748900586822    0.11093543329351226  0.8585139191181408  
O     6.242445929968671    1.2481387972927067   7.300234540958909   
O     4.394155165039402    1.3325033195225289   8.622342771187604   
O     -0.2397567794587776  8.115001582882085    5.168295392368754   
O     -2.0997473915171714  7.926636820813146    6.462493405499489   
O     4.454519878832379    17.994652722435198   9.213827304157421   
O     6.314510074098433    17.806289290075323   7.919627441106306   
O     -2.0276780818593467  11.127786581711343   7.081885738797145   
O     -0.17938620912308423 11.212151259470748   5.759778234809855   
O     -0.1732323479770269  1.9530093806452757   1.6684557122882453  
O     -0.10116961424546178 18.51115983666713    2.2878457435798882  
O     1.74712321974032     18.426799540584433   0.9657400644577562  
O     6.3810349785382225   11.644300160900427   4.419790805202072   
O     8.241021062568036    11.832659184092469   3.1255848731662033  
O     1.686755048748439    1.7646486630925742   0.3742521447169993  
O     8.168956698789843    8.631510368196002    2.506195405642879   
O     6.320662675130217    8.547151091091347    3.8283000713608777  
C     5.069534425968827    1.6614112257496711   7.593294549486622   
C     4.4133187304306745   2.6066358334516275   6.636140746179969   
C     3.0937455201199584   3.0035379828468787   6.873943163258846   
C     2.426918216130183    3.863467381133905    5.995495411409403   
C     3.118834081474069    4.320459438578892    4.8590933712984725  
C     4.441131957595497    3.9427792932907324   4.625160702729625   
C     5.096197431877973    3.088534523116481    5.511933511258731   
C     -1.022193079979286   7.477593583194197    5.953810602888763   
C     -0.6336560865272631  6.070574074544603    6.300797967014058   
C     0.6433708456755958   5.608554675377507    5.970254470220536   
C     1.046287632136707    4.305346615761972    6.284675585066604   
C     0.11847590623244786  3.4586340317708673   6.917339216989276   
C     -1.1686590405117518  3.9015067317718444   7.227532996991918   
C     -1.5442878074779436  5.212702008375994    6.934544926334717   
C     -0.854766587214727   11.541058752026478   6.788826493808814   
C     -0.1985518718928172  12.486284007504931   7.745980736602859   
C     1.1210212436059654   12.883186549662671   7.5081791253268     
C     1.7878476875289655   13.74311694463786    8.386626800250866   
C     1.095930921596624    14.200109735021377   9.52302769003123    
C     -0.881431162637913   12.96818291099366    8.870187379680694   
C     5.236956078149436    17.357245562263266   8.428311647287726   
C     4.84842086730663     15.950225673516943   8.08132389053058    
C     3.5713941996581138   15.488205415203398   8.411867551221906   
C     3.1684782081518588   14.184997109912004   8.097446691993978   
C     4.096290320316708    13.338285030714587   7.464782938334128   
C     5.383425116829713    13.781158376485054   7.154589077878957   
C     5.759052926755919    15.092353943511995   7.44757703191109    
C     4.891561579759938    10.149975049264588   0.6095179116205943  
C     3.615304805191994    10.17054118389407    1.3022777636175564  
C     2.4089976675252576   9.734806805723979    0.7196680944417676  
C     1.249174465628077    9.739132541343006    1.475697568618585   
C     2.353102425974954    10.62684451502076    3.31135654119446    
C     3.561671338512706    10.637124054735656   2.629929929120467   
C     1.0717428259294943   18.09788938206996    1.994787017562458   
C     1.727958495673546    17.152664618711864   2.951940682013598   
C     3.047531839339963    16.75576236465328    2.714138175301874   
C     3.7143589355948388   15.895832616488272   3.592585943140536   
C     3.0224429789904317   15.438840545243089   4.728987732489843   
C     1.7001451554640556   15.81652097357842    4.962920583870561   
C     1.045080074034409    16.670765624525735   4.0761475850123166  
C     7.163469200830226    12.281705247166089   3.634271664828634   
C     6.774933113697454    13.688725258811246   3.287283644059535   
C     5.497906107674282    14.15074513349232    3.6178273236637817  
C     5.0949895854395235   15.453953018342613   3.303405623980393   
C     6.022801119462948    16.300665278471016   2.6707415442772326  
C     7.3099362585508      15.85779230572305    2.360547800586554   
C     7.6855646005932545   14.546596968903422   2.653536249499605   
C     1.2497157115634954   9.609325157669165    8.97856374506446    
C     2.525972355489661    9.588758828259065    8.285803813503444   
C     3.7322796041032196   10.024493287528292   8.868413186733621   
C     4.8921026567898025   10.020167701507095   8.112383004375824   
C     3.788174188295805    9.13245588769315     6.276724633197128   
C     2.579605243561348    9.122176635139596    6.958151377858494   
C     6.996043477080651    8.218240298418568    2.79925400361429    
C     6.339828843777221    7.273015326690663    1.8421001452020975  
C     5.020255620382232    6.876112827545722    2.0799023954851132  
C     4.353428725961726    6.016183244484062    1.2014544454604186  
C     5.045344556825325    5.559191371175053    0.06505258271321204 
C     7.022707518880599    6.791116362494811    0.7178932987789468  
C     0.9043200821971815   2.4020546550686173   1.1597700403841376  
C     1.292855687676246    3.8090746302045297   1.5067578437911848  
C     2.5698822394895324   4.271095070442003    1.1762136108572132  
C     2.9727983258756305   5.574303250136156    1.4906349604595948  
C     2.044986278918439    6.421014954328405    2.1232992230525136  
C     0.7578515345871509   5.978141553590675    2.433493266429544   
C     0.3822236957159981   4.666945927387811    2.1405053400232963  
C     5.658790665222894    19.61445722356628    4.074372507936186   
C     6.818614115224661    19.61878245719742    3.318342767517963   
C     2.965049062620826    19.488975801342573   5.403557948780863   
C     1.6887922751449191   19.468409142557526   6.096317601420346   
C     0.42659024902382026  19.01210570856891    8.105396392691846   
C     1.635159322510356    19.00182662445229    7.4239699359396285  
C     3.1762266483726513   0.2703255251416539   4.184522620304208   
C     4.452483530528795    0.29089170153269717  3.4917629107573886  
C     5.714686107077077    0.7471950128107699   1.4826843618683274  
C     4.506116939685773    0.7574745920763275   2.1641107765644203  
C     0.4824849496692374   0.14484353230936048  5.513708204433216   
C     -0.6773381891421428  0.14051787638235103  6.269738219577637   
C     3.6266564504838597   13.82242869203531    0.16887969401751063 
C     6.367642486368944    5.93687177432186     -0.16887998992592063
H     2.60287880289749     2.641802134117114    7.777201677305477   
H     2.608753783718994    4.967029605975127    4.145108610762047   
H     4.958339959452089    4.317304469073932    3.739509131407133   
H     6.130149472445867    2.785477145710281    5.346313769164455   
H     1.3354975639493212   6.296043987775844    5.4850567588040935  
H     0.4105143619951477   2.4374189390327166   7.163882097080175   
H     -1.8722913002981367  3.221650873254457    7.711515169478022   
H     -2.537244019281564   5.585441706771482    7.1867100150953185  
H     1.6118891729198137   12.52145083360753    6.604920559673033   
H     -1.91538309659651    12.665124723444102   9.035806862926815   
H     2.879266792735539    16.17569382071775    8.89706527322698    
H     3.8042531098712735   12.317069316681934   7.218240198186258   
H     6.087057896291277    13.1013031611832     6.670606877322147   
H     6.752008618394505    15.465094790396574   7.195411636644584   
H     7.630590237421386    10.372691964724586   0.31235639368794804 
H     5.721592772487011    10.608331643157387   1.1539436622194348  
H     2.273330624859027    10.98502174661869    4.340190690069066   
H     4.465601011147063    10.99138546628193    3.131869471909617   
H     0.30598765911021736  9.363563532102281    1.073552060474068   
H     3.5383987263885657   17.117498157551555   1.810879569083382   
H     3.532523193821754    14.79226995868348    5.44297228285499    
H     1.182936957508121    15.441995373421804   5.848572122730657   
H     0.011127608145971246 16.97382326078169    4.241767272460004   
H     4.805779371740538    13.463256465559912   4.103025607531807   
H     5.730763161143737    17.321880489575875   2.4241983361177035  
H     8.013568682594155    16.537647749211338   1.8765656299382485  
H     8.678520563484515    14.173856542751977   2.4013708824071642  
H     0.41968446877682597  9.1509685874442      8.434137980254231   
H     5.835289702266817    10.395736138755295   8.514528316602519   
H     3.8679454081915075   8.774278969897386    5.247890266758276   
H     1.6756754323938892   8.767915391973013    6.456212093793619   
H     -1.4893128581966906  9.386608188134316    9.275724851167174   
H     4.529388455768242    7.237848188685358    2.9831611173083394  
H     8.056659963487947    7.094174137250368    0.5522741499189583  
H     3.262009152143976    3.583606647742535    0.6910152200946276  
H     2.337024147805339    7.442230374371823    2.369842311680116   
H     0.054218763359542566 6.6579967357655905   2.917475271731313   
H     -0.6107319327813581  4.294205016584714    2.3926708821383746  
H     5.704077859958853    19.26625837090051    5.106396858162199   
H     7.761800699565349    19.24321365545561    3.720488331740498   
H     3.795080325196908    19.030619485509995   5.9479841020091975  
H     0.3468188372285783   18.653928584645477   9.134230699458241   
H     2.5390890395149253   18.647565207675928   7.925909374884798   
H     2.3461954645443344   0.7286818382263398   3.6400964049870144  
H     5.79445773757761     1.1053723608794512   0.45385017916836645 
H     3.602187336237224    1.1117360753049659   1.662171132325543   
H     0.43719767814267274  0.49304234152151666  4.4816838865021245  
H     -1.6205252002766648  0.5160865031020917   5.867593082468521   
H     5.459033407332938    14.84668122591344    0.6489308454323317  
H     3.1094475267429305   14.196954095508005   1.0545305581292972  
H     0.6822413559649423   4.912620646695537    8.939149211602436   
H     3.0318276183959596   5.562346216535518    8.533549919485706   
N     1.2133005775877588   10.169653067270392   2.754918714230075   
N     4.927976450522564    9.58964691063088     6.8331618571677035  
N     -0.7132120941907161  19.46929687613665    7.548959342043401   
N     6.854488308534756    0.2900036561458773   2.0391217150650376  
