# Supplementary material for: An automated protocol to construct flexibility parameters for classical forcefields: applications to metal–organic frameworks
Source: RSC Adv. 2024 Jul 19;14(31):22714–62. doi: 10.1039/d4ra01859a (PMC11258866; doi:10.1039/d4ra01859a)
Supplement: RA-014-D4RA01859A-s002 [file RA-014-D4RA01859A-s002.zip › MOFs_inputs/quadrant_1_2/ARIBOS/ARIBOS_angle_instances_list.txt]

[ 1	2	[-1	0	0]	7	[0	0	0]	0	0	1.367 ]
[ 2	1	[1	0	0]	16	[0	0	0]	0	0	1.367 ]
[ 3	4	[-1	1	1]	18	[0	1	1]	0	0	1.367 ]
[ 4	3	[1	-1	-1]	9	[0	-1	-1]	0	0	1.367 ]
[ 1	2	[-1	0	0]	12	[0	0	0]	1	0	1.3361 ]
[ 2	1	[1	0	0]	20	[0	0	0]	1	0	1.3361 ]
[ 3	4	[-1	1	1]	15	[0	0	1]	1	0	1.3361 ]
[ 4	3	[1	-1	-1]	6	[0	0	-1]	1	0	1.3361 ]
[ 1	2	[-1	0	0]	17	[-1	0	0]	2	0	1.4632 ]
[ 2	1	[1	0	0]	8	[1	0	0]	2	0	1.4632 ]
[ 3	4	[-1	1	1]	10	[-1	0	0]	2	0	1.4632 ]
[ 4	3	[1	-1	-1]	13	[1	0	0]	2	0	1.4632 ]
[ 1	2	[-1	0	0]	19	[-1	0	0]	3	0	1.4896 ]
[ 2	1	[1	0	0]	11	[1	0	0]	3	0	1.4897 ]
[ 3	4	[-1	1	1]	5	[-1	1	0]	3	0	1.4897 ]
[ 4	3	[1	-1	-1]	14	[1	-1	0]	3	0	1.4897 ]
[ 1	2	[-1	0	0]	153	[0	0	0]	4	0	3.0758 ]
[ 2	1	[1	0	0]	154	[0	0	0]	4	0	3.0758 ]
[ 3	4	[-1	1	1]	155	[0	0	0]	4	0	3.0758 ]
[ 4	3	[1	-1	-1]	156	[0	0	0]	4	0	3.0758 ]
[ 1	7	[0	0	0]	12	[0	0	0]	5	0	1.5302 ]
[ 2	16	[0	0	0]	20	[0	0	0]	5	0	1.5302 ]
[ 3	15	[0	0	1]	18	[0	1	1]	5	0	1.5302 ]
[ 4	6	[0	0	-1]	9	[0	-1	-1]	5	0	1.5302 ]
[ 1	12	[0	0	0]	17	[-1	0	0]	6	0	1.5283 ]
[ 2	8	[1	0	0]	20	[0	0	0]	6	0	1.5283 ]
[ 3	10	[-1	0	0]	15	[0	0	1]	6	0	1.5283 ]
[ 4	6	[0	0	-1]	13	[1	0	0]	6	0	1.5283 ]
[ 1	7	[0	0	0]	17	[-1	0	0]	7	0	2.8299 ]
[ 2	8	[1	0	0]	16	[0	0	0]	7	0	2.8299 ]
[ 3	10	[-1	0	0]	18	[0	1	1]	7	0	2.8299 ]
[ 4	9	[0	-1	-1]	13	[1	0	0]	7	0	2.8299 ]
[ 1	7	[0	0	0]	19	[-1	0	0]	8	0	1.5206 ]
[ 2	11	[1	0	0]	16	[0	0	0]	8	0	1.5206 ]
[ 3	5	[-1	1	0]	18	[0	1	1]	8	0	1.5206 ]
[ 4	9	[0	-1	-1]	14	[1	-1	0]	8	0	1.5206 ]
[ 1	12	[0	0	0]	19	[-1	0	0]	9	0	2.8246 ]
[ 2	11	[1	0	0]	20	[0	0	0]	9	0	2.8246 ]
[ 3	5	[-1	1	0]	15	[0	0	1]	9	0	2.8246 ]
[ 4	6	[0	0	-1]	14	[1	-1	0]	9	0	2.8246 ]
[ 1	17	[-1	0	0]	19	[-1	0	0]	10	0	1.6076 ]
[ 2	8	[1	0	0]	11	[1	0	0]	10	0	1.6076 ]
[ 3	5	[-1	1	0]	10	[-1	0	0]	10	0	1.6076 ]
[ 4	13	[1	0	0]	14	[1	-1	0]	10	0	1.6076 ]
[ 1	153	[0	0	0]	7	[0	0	0]	11	0	1.7408 ]
[ 2	154	[0	0	0]	16	[0	0	0]	11	0	1.7408 ]
[ 3	155	[0	0	0]	18	[0	1	1]	11	0	1.7408 ]
[ 4	156	[0	0	0]	9	[0	-1	-1]	11	0	1.7408 ]
[ 1	153	[0	0	0]	12	[0	0	0]	12	0	1.7489 ]
[ 2	154	[0	0	0]	20	[0	0	0]	12	0	1.7489 ]
[ 3	155	[0	0	0]	15	[0	0	1]	12	0	1.7489 ]
[ 4	156	[0	0	0]	6	[0	0	-1]	12	0	1.7489 ]
[ 1	153	[0	0	0]	17	[-1	0	0]	13	0	1.7111 ]
[ 1	153	[0	0	0]	19	[-1	0	0]	13	0	1.7074 ]
[ 2	154	[0	0	0]	8	[1	0	0]	13	0	1.7111 ]
[ 2	154	[0	0	0]	11	[1	0	0]	13	0	1.7073 ]
[ 3	155	[0	0	0]	5	[-1	1	0]	13	0	1.7073 ]
[ 3	155	[0	0	0]	10	[-1	0	0]	13	0	1.7111 ]
[ 4	156	[0	0	0]	13	[1	0	0]	13	0	1.7111 ]
[ 4	156	[0	0	0]	14	[1	-1	0]	13	0	1.7073 ]
[ 5	3	[1	-1	0]	21	[0	0	0]	14	0	2.0948 ]
[ 11	2	[-1	0	0]	35	[0	0	0]	14	0	2.0948 ]
[ 14	4	[-1	1	0]	54	[0	0	0]	14	0	2.0948 ]
[ 19	1	[1	0	0]	74	[0	0	0]	14	0	2.0948 ]
[ 6	4	[0	0	1]	21	[0	0	0]	15	0	2.3003 ]
[ 12	1	[0	0	0]	35	[0	0	0]	15	0	2.3003 ]
[ 15	3	[0	0	-1]	54	[0	0	0]	15	0	2.3003 ]
[ 20	2	[0	0	0]	74	[0	0	0]	15	0	2.3003 ]
[ 7	1	[0	0	0]	28	[0	0	0]	16	0	2.2287 ]
[ 9	4	[0	1	1]	41	[0	0	0]	16	0	2.2287 ]
[ 16	2	[0	0	0]	61	[0	0	0]	16	0	2.2287 ]
[ 18	3	[0	-1	-1]	80	[0	0	0]	16	0	2.2287 ]
[ 8	2	[-1	0	0]	28	[0	0	0]	17	0	2.1324 ]
[ 10	3	[1	0	0]	41	[0	0	0]	17	0	2.1324 ]
[ 13	4	[-1	0	0]	80	[0	0	0]	17	0	2.1324 ]
[ 17	1	[1	0	0]	61	[0	0	0]	17	0	2.1324 ]
[ 21	5	[0	0	0]	6	[0	0	0]	18	0	2.1999 ]
[ 28	7	[0	0	0]	8	[0	0	0]	18	0	2.1985 ]
[ 35	11	[0	0	0]	12	[0	0	0]	18	0	2.1999 ]
[ 41	9	[0	0	0]	10	[0	0	0]	18	0	2.1986 ]
[ 54	14	[0	0	0]	15	[0	0	0]	18	0	2.1999 ]
[ 61	16	[0	0	0]	17	[0	0	0]	18	0	2.1985 ]
[ 74	19	[0	0	0]	20	[0	0	0]	18	0	2.1999 ]
[ 80	13	[0	0	0]	18	[0	0	0]	18	0	2.1986 ]
[ 21	22	[0	0	0]	5	[0	0	0]	19	0	2.0489 ]
[ 28	29	[0	0	0]	8	[0	0	0]	19	0	2.0459 ]
[ 35	36	[0	0	0]	11	[0	0	0]	19	0	2.0489 ]
[ 41	42	[0	0	0]	10	[0	0	0]	19	0	2.0459 ]
[ 54	55	[0	0	0]	14	[0	0	0]	19	0	2.0489 ]
[ 61	62	[0	0	0]	17	[0	0	0]	19	0	2.0459 ]
[ 74	75	[0	0	0]	19	[0	0	0]	19	0	2.0489 ]
[ 80	81	[0	0	0]	13	[0	0	0]	19	0	2.0459 ]
[ 21	22	[0	0	0]	6	[0	0	0]	20	0	2.0344 ]
[ 35	36	[0	0	0]	12	[0	0	0]	20	0	2.0343 ]
[ 54	55	[0	0	0]	15	[0	0	0]	20	0	2.0343 ]
[ 74	75	[0	0	0]	20	[0	0	0]	20	0	2.0344 ]
[ 28	29	[0	0	0]	7	[0	0	0]	21	0	2.0387 ]
[ 41	42	[0	0	0]	9	[0	0	0]	21	0	2.0387 ]
[ 61	62	[0	0	0]	16	[0	0	0]	21	0	2.0387 ]
[ 80	81	[0	0	0]	18	[0	0	0]	21	0	2.0387 ]
[ 22	23	[0	0	0]	21	[0	0	0]	22	0	2.0763 ]
[ 36	37	[0	0	0]	35	[0	0	0]	22	0	2.0763 ]
[ 55	56	[0	0	0]	54	[0	0	0]	22	0	2.0763 ]
[ 75	76	[0	0	0]	74	[0	0	0]	22	0	2.0763 ]
[ 29	30	[0	0	0]	28	[0	0	0]	23	0	2.0851 ]
[ 42	43	[0	0	0]	41	[0	0	0]	23	0	2.0851 ]
[ 62	63	[0	0	0]	61	[0	0	0]	23	0	2.0851 ]
[ 81	82	[0	0	0]	80	[0	0	0]	23	0	2.0851 ]
[ 22	27	[0	0	0]	21	[0	0	0]	24	0	2.1138 ]
[ 29	34	[0	0	0]	28	[0	0	0]	24	0	2.106 ]
[ 36	40	[0	0	0]	35	[0	0	0]	24	0	2.1138 ]
[ 42	47	[0	0	0]	41	[0	0	0]	24	0	2.106 ]
[ 55	60	[0	0	0]	54	[0	0	0]	24	0	2.1138 ]
[ 62	67	[0	0	0]	61	[0	0	0]	24	0	2.106 ]
[ 75	79	[0	0	0]	74	[0	0	0]	24	0	2.1138 ]
[ 81	86	[0	0	0]	80	[0	0	0]	24	0	2.106 ]
[ 22	27	[0	0	0]	23	[0	0	0]	25	0	2.0931 ]
[ 29	34	[0	0	0]	30	[0	0	0]	25	0	2.092 ]
[ 36	40	[0	0	0]	37	[0	0	0]	25	0	2.0931 ]
[ 42	47	[0	0	0]	43	[0	0	0]	25	0	2.092 ]
[ 55	60	[0	0	0]	56	[0	0	0]	25	0	2.0931 ]
[ 62	67	[0	0	0]	63	[0	0	0]	25	0	2.092 ]
[ 75	79	[0	0	0]	76	[0	0	0]	25	0	2.0931 ]
[ 81	86	[0	0	0]	82	[0	0	0]	25	0	2.092 ]
[ 23	24	[0	0	0]	22	[0	0	0]	26	0	2.1149 ]
[ 30	31	[0	0	0]	29	[0	0	0]	26	0	2.1148 ]
[ 37	38	[0	0	0]	36	[0	0	0]	26	0	2.1149 ]
[ 43	44	[0	0	0]	42	[0	0	0]	26	0	2.1148 ]
[ 56	57	[0	0	0]	55	[0	0	0]	26	0	2.1149 ]
[ 63	64	[0	0	0]	62	[0	0	0]	26	0	2.1148 ]
[ 76	77	[0	0	0]	75	[0	0	0]	26	0	2.1149 ]
[ 82	83	[0	0	0]	81	[0	0	0]	26	0	2.1149 ]
[ 23	101	[0	0	0]	22	[0	0	0]	27	0	2.0621 ]
[ 37	109	[0	0	0]	36	[0	0	0]	27	0	2.0621 ]
[ 56	120	[0	0	0]	55	[0	0	0]	27	0	2.0621 ]
[ 76	133	[0	0	0]	75	[0	0	0]	27	0	2.0621 ]
[ 30	105	[0	0	0]	29	[0	0	0]	28	0	2.0682 ]
[ 43	111	[0	0	0]	42	[0	0	0]	28	0	2.0682 ]
[ 63	124	[0	0	0]	62	[0	0	0]	28	0	2.0682 ]
[ 82	135	[0	0	0]	81	[0	0	0]	28	0	2.0682 ]
[ 23	101	[0	0	0]	24	[0	0	0]	29	0	2.1059 ]
[ 37	109	[0	0	0]	38	[0	0	0]	29	0	2.1059 ]
[ 56	120	[0	0	0]	57	[0	0	0]	29	0	2.1059 ]
[ 76	133	[0	0	0]	77	[0	0	0]	29	0	2.1059 ]
[ 30	105	[0	0	0]	31	[0	0	0]	30	0	2.0997 ]
[ 43	111	[0	0	0]	44	[0	0	0]	30	0	2.0997 ]
[ 63	124	[0	0	0]	64	[0	0	0]	30	0	2.0997 ]
[ 82	135	[0	0	0]	83	[0	0	0]	30	0	2.0997 ]
[ 24	25	[0	0	0]	23	[0	0	0]	31	0	2.0631 ]
[ 31	32	[0	0	0]	30	[0	0	0]	31	0	2.0619 ]
[ 38	39	[0	0	0]	37	[0	0	0]	31	0	2.0631 ]
[ 44	45	[0	0	0]	43	[0	0	0]	31	0	2.0619 ]
[ 57	58	[0	0	0]	56	[0	0	0]	31	0	2.0631 ]
[ 64	65	[0	0	0]	63	[0	0	0]	31	0	2.0619 ]
[ 77	78	[0	0	0]	76	[0	0	0]	31	0	2.0631 ]
[ 83	84	[0	0	0]	82	[0	0	0]	31	0	2.0619 ]
[ 24	23	[0	0	0]	31	[0	0	0]	32	0	2.1017 ]
[ 31	30	[0	0	0]	24	[0	0	0]	32	0	2.0981 ]
[ 38	37	[0	0	0]	44	[0	0	0]	32	0	2.1017 ]
[ 44	43	[0	0	0]	38	[0	0	0]	32	0	2.0981 ]
[ 57	56	[0	0	0]	64	[0	0	0]	32	0	2.1017 ]
[ 64	63	[0	0	0]	57	[0	0	0]	32	0	2.0981 ]
[ 77	76	[0	0	0]	83	[0	0	0]	32	0	2.1017 ]
[ 83	82	[0	0	0]	77	[0	0	0]	32	0	2.0981 ]
[ 24	25	[0	0	0]	31	[0	0	0]	33	0	2.118 ]
[ 31	32	[0	0	0]	24	[0	0	0]	33	0	2.1226 ]
[ 38	39	[0	0	0]	44	[0	0	0]	33	0	2.118 ]
[ 44	45	[0	0	0]	38	[0	0	0]	33	0	2.1226 ]
[ 57	58	[0	0	0]	64	[0	0	0]	33	0	2.118 ]
[ 64	65	[0	0	0]	57	[0	0	0]	33	0	2.1226 ]
[ 77	78	[0	0	0]	83	[0	0	0]	33	0	2.118 ]
[ 83	84	[0	0	0]	77	[0	0	0]	33	0	2.1226 ]
[ 25	26	[0	0	0]	24	[0	0	0]	34	0	2.1103 ]
[ 32	33	[0	0	0]	31	[0	0	0]	34	0	2.1143 ]
[ 39	99	[0	0	1]	38	[0	0	0]	34	0	2.1104 ]
[ 45	46	[0	0	0]	44	[0	0	0]	34	0	2.1144 ]
[ 58	59	[0	0	0]	57	[0	0	0]	34	0	2.1104 ]
[ 65	66	[0	0	0]	64	[0	0	0]	34	0	2.1143 ]
[ 78	100	[0	0	0]	77	[0	0	0]	34	0	2.1103 ]
[ 84	85	[0	0	0]	83	[0	0	0]	34	0	2.1144 ]
[ 25	102	[0	0	0]	24	[0	0	0]	35	0	2.0848 ]
[ 32	106	[0	0	0]	31	[0	0	0]	35	0	2.0816 ]
[ 39	149	[0	0	1]	38	[0	0	0]	35	0	2.0848 ]
[ 45	112	[0	0	0]	44	[0	0	0]	35	0	2.0816 ]
[ 58	121	[0	0	0]	57	[0	0	0]	35	0	2.0848 ]
[ 65	125	[0	0	0]	64	[0	0	0]	35	0	2.0816 ]
[ 78	151	[0	0	-1]	77	[0	0	0]	35	0	2.0848 ]
[ 84	136	[0	0	0]	83	[0	0	0]	35	0	2.0816 ]
[ 25	102	[0	0	0]	26	[0	0	0]	36	0	2.0879 ]
[ 32	106	[0	0	0]	33	[0	0	0]	36	0	2.0872 ]
[ 39	149	[0	0	1]	99	[0	0	1]	36	0	2.0879 ]
[ 45	112	[0	0	0]	46	[0	0	0]	36	0	2.0872 ]
[ 58	121	[0	0	0]	59	[0	0	0]	36	0	2.0879 ]
[ 65	125	[0	0	0]	66	[0	0	0]	36	0	2.0872 ]
[ 78	151	[0	0	-1]	100	[0	0	0]	36	0	2.0879 ]
[ 84	136	[0	0	0]	85	[0	0	0]	36	0	2.0872 ]
[ 27	104	[0	0	0]	26	[0	0	0]	37	0	2.1167 ]
[ 34	108	[0	0	0]	33	[0	0	0]	37	0	2.1153 ]
[ 40	110	[0	0	0]	99	[0	0	1]	37	0	2.1167 ]
[ 47	114	[0	0	0]	46	[0	0	0]	37	0	2.1153 ]
[ 60	123	[0	0	0]	59	[0	0	0]	37	0	2.1167 ]
[ 67	127	[0	0	0]	66	[0	0	0]	37	0	2.1153 ]
[ 79	134	[0	0	0]	100	[0	0	0]	37	0	2.1167 ]
[ 86	138	[0	0	0]	85	[0	0	0]	37	0	2.1153 ]
[ 26	25	[0	0	0]	27	[0	0	0]	38	0	2.0995 ]
[ 59	58	[0	0	0]	60	[0	0	0]	38	0	2.0995 ]
[ 99	39	[0	0	-1]	40	[0	0	-1]	38	0	2.0995 ]
[ 100	78	[0	0	0]	79	[0	0	0]	38	0	2.0995 ]
[ 33	32	[0	0	0]	34	[0	0	0]	39	0	2.0941 ]
[ 46	45	[0	0	0]	47	[0	0	0]	39	0	2.0941 ]
[ 66	65	[0	0	0]	67	[0	0	0]	39	0	2.0941 ]
[ 85	84	[0	0	0]	86	[0	0	0]	39	0	2.0941 ]
[ 26	103	[0	0	0]	25	[0	0	0]	40	0	2.0854 ]
[ 33	107	[0	0	0]	32	[0	0	0]	40	0	2.0889 ]
[ 46	113	[0	0	0]	45	[0	0	0]	40	0	2.0889 ]
[ 59	122	[0	0	0]	58	[0	0	0]	40	0	2.0854 ]
[ 66	126	[0	0	0]	65	[0	0	0]	40	0	2.0889 ]
[ 85	137	[0	0	0]	84	[0	0	0]	40	0	2.0889 ]
[ 99	150	[0	0	0]	39	[0	0	-1]	40	0	2.0854 ]
[ 100	152	[0	0	-1]	78	[0	0	0]	40	0	2.0854 ]
[ 26	103	[0	0	0]	27	[0	0	0]	41	0	2.0983 ]
[ 33	107	[0	0	0]	34	[0	0	0]	41	0	2.1001 ]
[ 46	113	[0	0	0]	47	[0	0	0]	41	0	2.1001 ]
[ 59	122	[0	0	0]	60	[0	0	0]	41	0	2.0983 ]
[ 66	126	[0	0	0]	67	[0	0	0]	41	0	2.1001 ]
[ 85	137	[0	0	0]	86	[0	0	0]	41	0	2.1001 ]
[ 99	150	[0	0	0]	40	[0	0	-1]	41	0	2.0983 ]
[ 100	152	[0	0	-1]	79	[0	0	0]	41	0	2.0983 ]
[ 27	26	[0	0	0]	22	[0	0	0]	42	0	2.0852 ]
[ 34	33	[0	0	0]	29	[0	0	0]	42	0	2.0886 ]
[ 40	99	[0	0	1]	36	[0	0	0]	42	0	2.0852 ]
[ 47	46	[0	0	0]	42	[0	0	0]	42	0	2.0886 ]
[ 60	59	[0	0	0]	55	[0	0	0]	42	0	2.0852 ]
[ 67	66	[0	0	0]	62	[0	0	0]	42	0	2.0886 ]
[ 79	100	[0	0	0]	75	[0	0	0]	42	0	2.0852 ]
[ 86	85	[0	0	0]	81	[0	0	0]	42	0	2.0886 ]
[ 27	104	[0	0	0]	22	[0	0	0]	43	0	2.0813 ]
[ 34	108	[0	0	0]	29	[0	0	0]	43	0	2.0792 ]
[ 40	110	[0	0	0]	36	[0	0	0]	43	0	2.0813 ]
[ 47	114	[0	0	0]	42	[0	0	0]	43	0	2.0792 ]
[ 60	123	[0	0	0]	55	[0	0	0]	43	0	2.0813 ]
[ 67	127	[0	0	0]	62	[0	0	0]	43	0	2.0792 ]
[ 79	134	[0	0	0]	75	[0	0	0]	43	0	2.0813 ]
[ 86	138	[0	0	0]	81	[0	0	0]	43	0	2.0792 ]
[ 48	68	[0	0	-1]	49	[0	0	0]	44	0	2.1819 ]
[ 68	48	[0	0	1]	69	[0	0	0]	44	0	2.1819 ]
[ 89	93	[0	1	0]	90	[0	0	0]	44	0	2.1819 ]
[ 93	89	[0	-1	0]	94	[0	0	0]	44	0	2.1819 ]
[ 48	116	[0	0	0]	49	[0	0	0]	45	0	2.0083 ]
[ 68	128	[0	0	0]	69	[0	0	0]	45	0	2.0083 ]
[ 89	141	[0	0	0]	90	[0	0	0]	45	0	2.0083 ]
[ 93	144	[0	0	0]	94	[0	0	0]	45	0	2.0083 ]
[ 48	116	[0	0	0]	68	[0	0	-1]	46	0	2.0929 ]
[ 68	128	[0	0	0]	48	[0	0	1]	46	0	2.0929 ]
[ 89	141	[0	0	0]	93	[0	1	0]	46	0	2.0929 ]
[ 93	144	[0	0	0]	89	[0	-1	0]	46	0	2.0929 ]
[ 49	48	[0	0	0]	50	[0	0	0]	47	0	2.1542 ]
[ 69	68	[0	0	0]	70	[0	0	0]	47	0	2.1542 ]
[ 90	89	[0	0	0]	97	[0	1	0]	47	0	2.1542 ]
[ 94	93	[0	0	0]	87	[0	-1	0]	47	0	2.1542 ]
[ 49	48	[0	0	0]	53	[0	0	0]	48	0	2.0804 ]
[ 69	68	[0	0	0]	73	[0	0	0]	48	0	2.0804 ]
[ 90	89	[0	0	0]	92	[0	0	0]	48	0	2.0804 ]
[ 94	93	[0	0	0]	96	[0	0	0]	48	0	2.0804 ]
[ 49	50	[0	0	0]	53	[0	0	0]	49	0	2.0485 ]
[ 69	70	[0	0	0]	73	[0	0	0]	49	0	2.0485 ]
[ 90	92	[0	0	0]	97	[0	1	0]	49	0	2.0485 ]
[ 94	87	[0	-1	0]	96	[0	0	0]	49	0	2.0485 ]
[ 50	51	[0	0	0]	49	[0	0	0]	50	0	2.0835 ]
[ 70	71	[0	0	0]	69	[0	0	0]	50	0	2.0835 ]
[ 87	88	[0	0	0]	94	[0	1	0]	50	0	2.0835 ]
[ 97	98	[0	0	0]	90	[0	-1	0]	50	0	2.0835 ]
[ 53	52	[0	0	0]	49	[0	0	0]	51	0	2.0872 ]
[ 73	72	[0	0	0]	69	[0	0	0]	51	0	2.0872 ]
[ 92	91	[0	0	0]	90	[0	0	0]	51	0	2.0872 ]
[ 96	95	[0	0	0]	94	[0	0	0]	51	0	2.0872 ]
[ 50	132	[0	0	-1]	49	[0	0	0]	52	0	2.1246 ]
[ 70	115	[0	0	1]	69	[0	0	0]	52	0	2.1246 ]
[ 87	139	[0	0	0]	94	[0	1	0]	52	0	2.1246 ]
[ 97	147	[0	0	0]	90	[0	-1	0]	52	0	2.1246 ]
[ 53	118	[0	0	0]	49	[0	0	0]	53	0	2.1047 ]
[ 73	131	[0	0	0]	69	[0	0	0]	53	0	2.1046 ]
[ 92	143	[0	0	0]	90	[0	0	0]	53	0	2.1047 ]
[ 96	146	[0	0	0]	94	[0	0	0]	53	0	2.1046 ]
[ 50	132	[0	0	-1]	51	[0	0	0]	54	0	2.0751 ]
[ 70	115	[0	0	1]	71	[0	0	0]	54	0	2.0751 ]
[ 87	139	[0	0	0]	88	[0	0	0]	54	0	2.0751 ]
[ 97	147	[0	0	0]	98	[0	0	0]	54	0	2.0751 ]
[ 53	118	[0	0	0]	52	[0	0	0]	55	0	2.0912 ]
[ 73	131	[0	0	0]	72	[0	0	0]	55	0	2.0912 ]
[ 92	143	[0	0	0]	91	[0	0	0]	55	0	2.0912 ]
[ 96	146	[0	0	0]	95	[0	0	0]	55	0	2.0912 ]
[ 51	119	[0	0	0]	50	[0	0	0]	56	0	2.1193 ]
[ 52	117	[0	0	0]	53	[0	0	0]	56	0	2.1221 ]
[ 71	129	[0	0	0]	70	[0	0	0]	56	0	2.1193 ]
[ 72	130	[0	0	0]	73	[0	0	0]	56	0	2.1221 ]
[ 88	140	[0	0	0]	87	[0	0	0]	56	0	2.1193 ]
[ 91	142	[0	0	0]	92	[0	0	0]	56	0	2.1221 ]
[ 95	145	[0	0	0]	96	[0	0	0]	56	0	2.1221 ]
[ 98	148	[0	0	0]	97	[0	0	0]	56	0	2.1193 ]
[ 51	50	[0	0	0]	153	[0	0	0]	57	0	2.142 ]
[ 52	53	[0	0	0]	153	[0	0	0]	57	0	2.1367 ]
[ 71	70	[0	0	0]	154	[0	0	0]	57	0	2.142 ]
[ 72	73	[0	0	0]	154	[0	0	0]	57	0	2.1367 ]
[ 88	87	[0	0	0]	156	[0	1	0]	57	0	2.142 ]
[ 91	92	[0	0	0]	155	[0	0	0]	57	0	2.1367 ]
[ 95	96	[0	0	0]	156	[0	0	0]	57	0	2.1367 ]
[ 98	97	[0	0	0]	155	[0	-1	0]	57	0	2.142 ]
[ 51	119	[0	0	0]	153	[0	0	0]	58	0	2.0216 ]
[ 52	117	[0	0	0]	153	[0	0	0]	58	0	2.0244 ]
[ 71	129	[0	0	0]	154	[0	0	0]	58	0	2.0215 ]
[ 72	130	[0	0	0]	154	[0	0	0]	58	0	2.0244 ]
[ 88	140	[0	0	0]	156	[0	1	0]	58	0	2.0215 ]
[ 91	142	[0	0	0]	155	[0	0	0]	58	0	2.0244 ]
[ 95	145	[0	0	0]	156	[0	0	0]	58	0	2.0244 ]
[ 98	148	[0	0	0]	155	[0	-1	0]	58	0	2.0215 ]
[ 153	1	[0	0	0]	51	[0	0	0]	59	0	2.0839 ]
[ 154	2	[0	0	0]	71	[0	0	0]	59	0	2.084 ]
[ 155	3	[0	0	0]	98	[0	1	0]	59	0	2.084 ]
[ 156	4	[0	0	0]	88	[0	-1	0]	59	0	2.084 ]
[ 153	1	[0	0	0]	52	[0	0	0]	60	0	2.1298 ]
[ 154	2	[0	0	0]	72	[0	0	0]	60	0	2.1298 ]
[ 155	3	[0	0	0]	91	[0	0	0]	60	0	2.1298 ]
[ 156	4	[0	0	0]	95	[0	0	0]	60	0	2.1298 ]
[ 153	51	[0	0	0]	52	[0	0	0]	61	0	2.0677 ]
[ 154	71	[0	0	0]	72	[0	0	0]	61	0	2.0677 ]
[ 155	91	[0	0	0]	98	[0	1	0]	61	0	2.0677 ]
[ 156	88	[0	-1	0]	95	[0	0	0]	61	0	2.0677 ]
