# Supplementary material for: An automated protocol to construct flexibility parameters for classical forcefields: applications to metal–organic frameworks
Source: RSC Adv. 2024 Jul 19;14(31):22714–62. doi: 10.1039/d4ra01859a (PMC11258866; doi:10.1039/d4ra01859a)
Supplement: RA-014-D4RA01859A-s002 [file RA-014-D4RA01859A-s002.zip › MOFs_inputs/quadrant_1_2/ARIBOS/ARIBOS_angle_types_list.txt]

[48[7-(6,6),8-(6),8-(6),8-(6),8-(6),48-(7,8,8,8,8)]    48[7-(6,6),8-(6),8-(6),8-(6),8-(6),48-(7,8,8,8,8)]    8[6-(6,8),48-(7,8,8,8,48)]]    0    1.367
[48[7-(6,6),8-(6),8-(6),8-(6),8-(6),48-(7,8,8,8,8)]    48[7-(6,6),8-(6),8-(6),8-(6),8-(6),48-(7,8,8,8,8)]    8[6-(6,8),48-(7,8,8,8,48)]]    1    1.3361
[48[7-(6,6),8-(6),8-(6),8-(6),8-(6),48-(7,8,8,8,8)]    48[7-(6,6),8-(6),8-(6),8-(6),8-(6),48-(7,8,8,8,8)]    8[6-(6,8),48-(7,8,8,8,48)]]    2    1.4632
[48[7-(6,6),8-(6),8-(6),8-(6),8-(6),48-(7,8,8,8,8)]    48[7-(6,6),8-(6),8-(6),8-(6),8-(6),48-(7,8,8,8,8)]    8[6-(6,8),48-(7,8,8,8,48)]]    3    1.4897
[48[7-(6,6),8-(6),8-(6),8-(6),8-(6),48-(7,8,8,8,8)]    48[7-(6,6),8-(6),8-(6),8-(6),8-(6),48-(7,8,8,8,8)]    7[6-(1,6),6-(1,6),48-(8,8,8,8,48)]]    0    3.0758
[48[7-(6,6),8-(6),8-(6),8-(6),8-(6),48-(7,8,8,8,8)]    8[6-(6,8),48-(7,8,8,8,48)]    8[6-(6,8),48-(7,8,8,8,48)]]    0    1.5302
[48[7-(6,6),8-(6),8-(6),8-(6),8-(6),48-(7,8,8,8,8)]    8[6-(6,8),48-(7,8,8,8,48)]    8[6-(6,8),48-(7,8,8,8,48)]]    1    1.5283
[48[7-(6,6),8-(6),8-(6),8-(6),8-(6),48-(7,8,8,8,8)]    8[6-(6,8),48-(7,8,8,8,48)]    8[6-(6,8),48-(7,8,8,8,48)]]    2    2.8299
[48[7-(6,6),8-(6),8-(6),8-(6),8-(6),48-(7,8,8,8,8)]    8[6-(6,8),48-(7,8,8,8,48)]    8[6-(6,8),48-(7,8,8,8,48)]]    3    1.5206
[48[7-(6,6),8-(6),8-(6),8-(6),8-(6),48-(7,8,8,8,8)]    8[6-(6,8),48-(7,8,8,8,48)]    8[6-(6,8),48-(7,8,8,8,48)]]    4    2.8246
[48[7-(6,6),8-(6),8-(6),8-(6),8-(6),48-(7,8,8,8,8)]    8[6-(6,8),48-(7,8,8,8,48)]    8[6-(6,8),48-(7,8,8,8,48)]]    5    1.6076
[48[7-(6,6),8-(6),8-(6),8-(6),8-(6),48-(7,8,8,8,8)]    7[6-(1,6),6-(1,6),48-(8,8,8,8,48)]    8[6-(6,8),48-(7,8,8,8,48)]]    0    1.7408
[48[7-(6,6),8-(6),8-(6),8-(6),8-(6),48-(7,8,8,8,8)]    7[6-(1,6),6-(1,6),48-(8,8,8,8,48)]    8[6-(6,8),48-(7,8,8,8,48)]]    1    1.7489
[48[7-(6,6),8-(6),8-(6),8-(6),8-(6),48-(7,8,8,8,8)]    7[6-(1,6),6-(1,6),48-(8,8,8,8,48)]    8[6-(6,8),48-(7,8,8,8,48)]]    2    1.7092
[8[6-(6,8),48-(7,8,8,8,48)]    48[7-(6,6),8-(6),8-(6),8-(6),8-(6),48-(7,8,8,8,8)]    6[6-(6,6),8-(48),8-(48)]]    0    2.0948
[8[6-(6,8),48-(7,8,8,8,48)]    48[7-(6,6),8-(6),8-(6),8-(6),8-(6),48-(7,8,8,8,8)]    6[6-(6,6),8-(48),8-(48)]]    1    2.3003
[8[6-(6,8),48-(7,8,8,8,48)]    48[7-(6,6),8-(6),8-(6),8-(6),8-(6),48-(7,8,8,8,8)]    6[6-(6,6),8-(48),8-(48)]]    2    2.2287
[8[6-(6,8),48-(7,8,8,8,48)]    48[7-(6,6),8-(6),8-(6),8-(6),8-(6),48-(7,8,8,8,8)]    6[6-(6,6),8-(48),8-(48)]]    3    2.1324
[6[6-(6,6),8-(48),8-(48)]    8[6-(6,8),48-(7,8,8,8,48)]    8[6-(6,8),48-(7,8,8,8,48)]]    0    2.1992
[6[6-(6,6),8-(48),8-(48)]    6[6-(1,6),6-(1,6),6-(8,8)]    8[6-(6,8),48-(7,8,8,8,48)]]    0    2.0474
[6[6-(6,6),8-(48),8-(48)]    6[6-(1,6),6-(1,6),6-(8,8)]    8[6-(6,8),48-(7,8,8,8,48)]]    1    2.0344
[6[6-(6,6),8-(48),8-(48)]    6[6-(1,6),6-(1,6),6-(8,8)]    8[6-(6,8),48-(7,8,8,8,48)]]    2    2.0387
[6[6-(1,6),6-(1,6),6-(8,8)]    6[1-(0),6-(6,6),6-(6,6)]    6[6-(6,6),8-(48),8-(48)]]    0    2.0763
[6[6-(1,6),6-(1,6),6-(8,8)]    6[1-(0),6-(6,6),6-(6,6)]    6[6-(6,6),8-(48),8-(48)]]    1    2.0851
[6[6-(1,6),6-(1,6),6-(8,8)]    6[1-(0),6-(1,6),6-(6,6)]    6[6-(6,6),8-(48),8-(48)]]    0    2.1099
[6[6-(1,6),6-(1,6),6-(8,8)]    6[1-(0),6-(1,6),6-(6,6)]    6[1-(0),6-(6,6),6-(6,6)]]    0    2.0925
[6[1-(0),6-(6,6),6-(6,6)]    6[6-(1,6),6-(1,6),6-(6,6)]    6[6-(1,6),6-(1,6),6-(8,8)]]    0    2.1149
[6[1-(0),6-(6,6),6-(6,6)]    1[6-(6,6)]    6[6-(1,6),6-(1,6),6-(8,8)]]    0    2.0621
[6[1-(0),6-(6,6),6-(6,6)]    1[6-(6,6)]    6[6-(1,6),6-(1,6),6-(8,8)]]    1    2.0682
[6[1-(0),6-(6,6),6-(6,6)]    1[6-(6,6)]    6[6-(1,6),6-(1,6),6-(6,6)]]    0    2.1059
[6[1-(0),6-(6,6),6-(6,6)]    1[6-(6,6)]    6[6-(1,6),6-(1,6),6-(6,6)]]    1    2.0997
[6[6-(1,6),6-(1,6),6-(6,6)]    6[1-(0),6-(1,6),6-(6,6)]    6[1-(0),6-(6,6),6-(6,6)]]    0    2.0625
[6[6-(1,6),6-(1,6),6-(6,6)]    6[1-(0),6-(6,6),6-(6,6)]    6[6-(1,6),6-(1,6),6-(6,6)]]    0    2.0999
[6[6-(1,6),6-(1,6),6-(6,6)]    6[1-(0),6-(1,6),6-(6,6)]    6[6-(1,6),6-(1,6),6-(6,6)]]    0    2.1203
[6[1-(0),6-(1,6),6-(6,6)]    6[1-(0),6-(1,6),6-(1,6)]    6[6-(1,6),6-(1,6),6-(6,6)]]    0    2.1123
[6[1-(0),6-(1,6),6-(6,6)]    1[6-(6,6)]    6[6-(1,6),6-(1,6),6-(6,6)]]    0    2.0832
[6[1-(0),6-(1,6),6-(6,6)]    1[6-(6,6)]    6[1-(0),6-(1,6),6-(1,6)]]    0    2.0876
[6[1-(0),6-(1,6),6-(6,6)]    1[6-(6,6)]    6[1-(0),6-(1,6),6-(1,6)]]    1    2.116
[6[1-(0),6-(1,6),6-(1,6)]    6[1-(0),6-(1,6),6-(6,6)]    6[1-(0),6-(1,6),6-(6,6)]]    0    2.0995
[6[1-(0),6-(1,6),6-(1,6)]    6[1-(0),6-(1,6),6-(6,6)]    6[1-(0),6-(1,6),6-(6,6)]]    1    2.0941
[6[1-(0),6-(1,6),6-(1,6)]    1[6-(6,6)]    6[1-(0),6-(1,6),6-(6,6)]]    0    2.0871
[6[1-(0),6-(1,6),6-(1,6)]    1[6-(6,6)]    6[1-(0),6-(1,6),6-(6,6)]]    1    2.0992
[6[1-(0),6-(1,6),6-(6,6)]    6[1-(0),6-(1,6),6-(1,6)]    6[6-(1,6),6-(1,6),6-(8,8)]]    0    2.0869
[6[1-(0),6-(1,6),6-(6,6)]    1[6-(6,6)]    6[6-(1,6),6-(1,6),6-(8,8)]]    0    2.0803
[6[1-(0),6-(1,6),6-(6,6)]    6[1-(0),6-(1,6),6-(6,6)]    6[6-(1,6),6-(1,6),6-(1,6)]]    0    2.1819
[6[1-(0),6-(1,6),6-(6,6)]    1[6-(6,6)]    6[6-(1,6),6-(1,6),6-(1,6)]]    0    2.0083
[6[1-(0),6-(1,6),6-(6,6)]    1[6-(6,6)]    6[1-(0),6-(1,6),6-(6,6)]]    0    2.0929
[6[6-(1,6),6-(1,6),6-(1,6)]    6[1-(0),6-(1,6),6-(6,6)]    6[1-(0),6-(1,7),6-(6,6)]]    0    2.1542
[6[6-(1,6),6-(1,6),6-(1,6)]    6[1-(0),6-(1,6),6-(6,6)]    6[1-(0),6-(1,7),6-(6,6)]]    1    2.0804
[6[6-(1,6),6-(1,6),6-(1,6)]    6[1-(0),6-(1,7),6-(6,6)]    6[1-(0),6-(1,7),6-(6,6)]]    0    2.0485
[6[1-(0),6-(1,7),6-(6,6)]    6[1-(0),6-(1,6),7-(6,48)]    6[6-(1,6),6-(1,6),6-(1,6)]]    0    2.0835
[6[1-(0),6-(1,7),6-(6,6)]    6[1-(0),6-(1,6),7-(6,48)]    6[6-(1,6),6-(1,6),6-(1,6)]]    1    2.0872
[6[1-(0),6-(1,7),6-(6,6)]    1[6-(6,6)]    6[6-(1,6),6-(1,6),6-(1,6)]]    0    2.1246
[6[1-(0),6-(1,7),6-(6,6)]    1[6-(6,6)]    6[6-(1,6),6-(1,6),6-(1,6)]]    1    2.1046
[6[1-(0),6-(1,7),6-(6,6)]    1[6-(6,6)]    6[1-(0),6-(1,6),7-(6,48)]]    0    2.0751
[6[1-(0),6-(1,7),6-(6,6)]    1[6-(6,6)]    6[1-(0),6-(1,6),7-(6,48)]]    1    2.0912
[6[1-(0),6-(1,6),7-(6,48)]    1[6-(6,7)]    6[1-(0),6-(1,7),6-(6,6)]]    0    2.1207
[6[1-(0),6-(1,6),7-(6,48)]    6[1-(0),6-(1,7),6-(6,6)]    7[6-(1,6),6-(1,6),48-(8,8,8,8,48)]]    0    2.1393
[6[1-(0),6-(1,6),7-(6,48)]    1[6-(6,7)]    7[6-(1,6),6-(1,6),48-(8,8,8,8,48)]]    0    2.023
[7[6-(1,6),6-(1,6),48-(8,8,8,8,48)]    48[7-(6,6),8-(6),8-(6),8-(6),8-(6),48-(7,8,8,8,8)]    6[1-(0),6-(1,6),7-(6,48)]]    0    2.084
[7[6-(1,6),6-(1,6),48-(8,8,8,8,48)]    48[7-(6,6),8-(6),8-(6),8-(6),8-(6),48-(7,8,8,8,8)]    6[1-(0),6-(1,6),7-(6,48)]]    1    2.1298
[7[6-(1,6),6-(1,6),48-(8,8,8,8,48)]    6[1-(0),6-(1,6),7-(6,48)]    6[1-(0),6-(1,6),7-(6,48)]]    0    2.0677
