# Supplementary material for: An automated protocol to construct flexibility parameters for classical forcefields: applications to metal–organic frameworks
Source: RSC Adv. 2024 Jul 19;14(31):22714–62. doi: 10.1039/d4ra01859a (PMC11258866; doi:10.1039/d4ra01859a)
Supplement: RA-014-D4RA01859A-s002 [file RA-014-D4RA01859A-s002.zip › MOFs_inputs/quadrant_1_2/ARIBOS/ARIBOS_atom_types_with_coordinates.txt]

ARIBOS

9.9943000000000008    0.0000000000000000    0.0000000000000000
0.0000000000000000    19.7592999999999996    0.0000000000000000
-3.8530232799999999    0.0000000000000000    9.5880811700000006

     1      -0.7129564530805759        9.990580370092061       3.9355247967642955    48[7-(6,6),8-(6),8-(6),8-(6),8-(6),48-(7,8,8,8,8)]
     2        6.854237321917081        9.768714036369168        5.652554263566377    48[7-(6,6),8-(6),8-(6),8-(6),8-(6),48-(7,8,8,8,8)]
     3      -2.6394721719717946       19.648364677304585        8.729567642624472    48[7-(6,6),8-(6),8-(6),8-(6),8-(6),48-(7,8,8,8,8)]
     4        8.780748900586822      0.11093543329351226       0.8585139191181408    48[7-(6,6),8-(6),8-(6),8-(6),8-(6),48-(7,8,8,8,8)]
     5        6.242445929968671       1.2481387972927067        7.300234540958909    8[6-(6,8),48-(7,8,8,8,48)]
     6        4.394155165039402       1.3325033195225289        8.622342771187604    8[6-(6,8),48-(7,8,8,8,48)]
     7      -0.2397567794587776        8.115001582882085        5.168295392368754    8[6-(6,8),48-(7,8,8,8,48)]
     8      -2.0997473915171714        7.926636820813146        6.462493405499489    8[6-(6,8),48-(7,8,8,8,48)]
     9        4.454519878832379       17.994652722435198        9.213827304157421    8[6-(6,8),48-(7,8,8,8,48)]
    10        6.314510074098433       17.806289290075323        7.919627441106306    8[6-(6,8),48-(7,8,8,8,48)]
    11      -2.0276780818593467       11.127786581711343        7.081885738797145    8[6-(6,8),48-(7,8,8,8,48)]
    12     -0.17938620912308423       11.212151259470748        5.759778234809855    8[6-(6,8),48-(7,8,8,8,48)]
    13      -0.1732323479770269       1.9530093806452757       1.6684557122882453    8[6-(6,8),48-(7,8,8,8,48)]
    14     -0.10116961424546178        18.51115983666713       2.2878457435798882    8[6-(6,8),48-(7,8,8,8,48)]
    15         1.74712321974032       18.426799540584433       0.9657400644577562    8[6-(6,8),48-(7,8,8,8,48)]
    16       6.3810349785382225       11.644300160900427        4.419790805202072    8[6-(6,8),48-(7,8,8,8,48)]
    17        8.241021062568036       11.832659184092469       3.1255848731662033    8[6-(6,8),48-(7,8,8,8,48)]
    18        1.686755048748439       1.7646486630925742       0.3742521447169993    8[6-(6,8),48-(7,8,8,8,48)]
    19        8.168956698789843        8.631510368196002        2.506195405642879    8[6-(6,8),48-(7,8,8,8,48)]
    20        6.320662675130217        8.547151091091347       3.8283000713608777    8[6-(6,8),48-(7,8,8,8,48)]
    21        5.069534425968827       1.6614112257496711        7.593294549486622    6[6-(6,6),8-(48),8-(48)]
    22       4.4133187304306745       2.6066358334516275        6.636140746179969    6[6-(1,6),6-(1,6),6-(8,8)]
    23       3.0937455201199584       3.0035379828468787        6.873943163258846    6[1-(0),6-(6,6),6-(6,6)]
    24        2.426918216130183        3.863467381133905        5.995495411409403    6[6-(1,6),6-(1,6),6-(6,6)]
    25        3.118834081474069        4.320459438578892       4.8590933712984725    6[1-(0),6-(1,6),6-(6,6)]
    26        4.441131957595497       3.9427792932907324        4.625160702729625    6[1-(0),6-(1,6),6-(1,6)]
    27        5.096197431877973        3.088534523116481        5.511933511258731    6[1-(0),6-(1,6),6-(6,6)]
    28       -1.022193079979286        7.477593583194197        5.953810602888763    6[6-(6,6),8-(48),8-(48)]
    29      -0.6336560865272631        6.070574074544603        6.300797967014058    6[6-(1,6),6-(1,6),6-(8,8)]
    30       0.6433708456755958        5.608554675377507        5.970254470220536    6[1-(0),6-(6,6),6-(6,6)]
    31        1.046287632136707        4.305346615761972        6.284675585066604    6[6-(1,6),6-(1,6),6-(6,6)]
    32      0.11847590623244786       3.4586340317708673        6.917339216989276    6[1-(0),6-(1,6),6-(6,6)]
    33      -1.1686590405117518       3.9015067317718444        7.227532996991918    6[1-(0),6-(1,6),6-(1,6)]
    34      -1.5442878074779436        5.212702008375994        6.934544926334717    6[1-(0),6-(1,6),6-(6,6)]
    35       -0.854766587214727       11.541058752026478        6.788826493808814    6[6-(6,6),8-(48),8-(48)]
    36      -0.1985518718928172       12.486284007504931        7.745980736602859    6[6-(1,6),6-(1,6),6-(8,8)]
    37       1.1210212436059654       12.883186549662671          7.5081791253268    6[1-(0),6-(6,6),6-(6,6)]
    38       1.7878476875289655        13.74311694463786        8.386626800250866    6[6-(1,6),6-(1,6),6-(6,6)]
    39        1.095930921596624       14.200109735021377         9.52302769003123    6[1-(0),6-(1,6),6-(6,6)]
    40       -0.881431162637913        12.96818291099366        8.870187379680694    6[1-(0),6-(1,6),6-(6,6)]
    41        5.236956078149436       17.357245562263266        8.428311647287726    6[6-(6,6),8-(48),8-(48)]
    42         4.84842086730663       15.950225673516943         8.08132389053058    6[6-(1,6),6-(1,6),6-(8,8)]
    43       3.5713941996581138       15.488205415203398        8.411867551221906    6[1-(0),6-(6,6),6-(6,6)]
    44       3.1684782081518588       14.184997109912004        8.097446691993978    6[6-(1,6),6-(1,6),6-(6,6)]
    45        4.096290320316708       13.338285030714587        7.464782938334128    6[1-(0),6-(1,6),6-(6,6)]
    46        5.383425116829713       13.781158376485054        7.154589077878957    6[1-(0),6-(1,6),6-(1,6)]
    47        5.759052926755919       15.092353943511995         7.44757703191109    6[1-(0),6-(1,6),6-(6,6)]
    48        4.891561579759938       10.149975049264588       0.6095179116205943    6[1-(0),6-(1,6),6-(6,6)]
    49        3.615304805191994        10.17054118389407       1.3022777636175564    6[6-(1,6),6-(1,6),6-(1,6)]
    50       2.4089976675252576        9.734806805723979       0.7196680944417676    6[1-(0),6-(1,7),6-(6,6)]
    51        1.249174465628077        9.739132541343006        1.475697568618585    6[1-(0),6-(1,6),7-(6,48)]
    52        2.353102425974954        10.62684451502076         3.31135654119446    6[1-(0),6-(1,6),7-(6,48)]
    53        3.561671338512706       10.637124054735656        2.629929929120467    6[1-(0),6-(1,7),6-(6,6)]
    54       1.0717428259294943        18.09788938206996        1.994787017562458    6[6-(6,6),8-(48),8-(48)]
    55        1.727958495673546       17.152664618711864        2.951940682013598    6[6-(1,6),6-(1,6),6-(8,8)]
    56        3.047531839339963        16.75576236465328        2.714138175301874    6[1-(0),6-(6,6),6-(6,6)]
    57       3.7143589355948388       15.895832616488272        3.592585943140536    6[6-(1,6),6-(1,6),6-(6,6)]
    58       3.0224429789904317       15.438840545243089        4.728987732489843    6[1-(0),6-(1,6),6-(6,6)]
    59       1.7001451554640556        15.81652097357842        4.962920583870561    6[1-(0),6-(1,6),6-(1,6)]
    60        1.045080074034409       16.670765624525735       4.0761475850123166    6[1-(0),6-(1,6),6-(6,6)]
    61        7.163469200830226       12.281705247166089        3.634271664828634    6[6-(6,6),8-(48),8-(48)]
    62        6.774933113697454       13.688725258811246        3.287283644059535    6[6-(1,6),6-(1,6),6-(8,8)]
    63        5.497906107674282        14.15074513349232       3.6178273236637817    6[1-(0),6-(6,6),6-(6,6)]
    64       5.0949895854395235       15.453953018342613        3.303405623980393    6[6-(1,6),6-(1,6),6-(6,6)]
    65        6.022801119462948       16.300665278471016       2.6707415442772326    6[1-(0),6-(1,6),6-(6,6)]
    66          7.3099362585508        15.85779230572305        2.360547800586554    6[1-(0),6-(1,6),6-(1,6)]
    67       7.6855646005932545       14.546596968903422        2.653536249499605    6[1-(0),6-(1,6),6-(6,6)]
    68       1.2497157115634954        9.609325157669165         8.97856374506446    6[1-(0),6-(1,6),6-(6,6)]
    69        2.525972355489661        9.588758828259065        8.285803813503444    6[6-(1,6),6-(1,6),6-(1,6)]
    70       3.7322796041032196       10.024493287528292        8.868413186733621    6[1-(0),6-(1,7),6-(6,6)]
    71       4.8921026567898025       10.020167701507095        8.112383004375824    6[1-(0),6-(1,6),7-(6,48)]
    72        3.788174188295805         9.13245588769315        6.276724633197128    6[1-(0),6-(1,6),7-(6,48)]
    73        2.579605243561348        9.122176635139596        6.958151377858494    6[1-(0),6-(1,7),6-(6,6)]
    74        6.996043477080651        8.218240298418568         2.79925400361429    6[6-(6,6),8-(48),8-(48)]
    75        6.339828843777221        7.273015326690663       1.8421001452020975    6[6-(1,6),6-(1,6),6-(8,8)]
    76        5.020255620382232        6.876112827545722       2.0799023954851132    6[1-(0),6-(6,6),6-(6,6)]
    77        4.353428725961726        6.016183244484062       1.2014544454604186    6[6-(1,6),6-(1,6),6-(6,6)]
    78        5.045344556825325        5.559191371175053      0.06505258271321204    6[1-(0),6-(1,6),6-(6,6)]
    79        7.022707518880599        6.791116362494811       0.7178932987789468    6[1-(0),6-(1,6),6-(6,6)]
    80       0.9043200821971815       2.4020546550686173       1.1597700403841376    6[6-(6,6),8-(48),8-(48)]
    81        1.292855687676246       3.8090746302045297       1.5067578437911848    6[6-(1,6),6-(1,6),6-(8,8)]
    82       2.5698822394895324        4.271095070442003       1.1762136108572132    6[1-(0),6-(6,6),6-(6,6)]
    83       2.9727983258756305        5.574303250136156       1.4906349604595948    6[6-(1,6),6-(1,6),6-(6,6)]
    84        2.044986278918439        6.421014954328405       2.1232992230525136    6[1-(0),6-(1,6),6-(6,6)]
    85       0.7578515345871509        5.978141553590675        2.433493266429544    6[1-(0),6-(1,6),6-(1,6)]
    86       0.3822236957159981        4.666945927387811       2.1405053400232963    6[1-(0),6-(1,6),6-(6,6)]
    87        5.658790665222894        19.61445722356628        4.074372507936186    6[1-(0),6-(1,7),6-(6,6)]
    88        6.818614115224661        19.61878245719742        3.318342767517963    6[1-(0),6-(1,6),7-(6,48)]
    89        2.965049062620826       19.488975801342573        5.403557948780863    6[1-(0),6-(1,6),6-(6,6)]
    90       1.6887922751449191       19.468409142557526        6.096317601420346    6[6-(1,6),6-(1,6),6-(1,6)]
    91      0.42659024902382026        19.01210570856891        8.105396392691846    6[1-(0),6-(1,6),7-(6,48)]
    92        1.635159322510356        19.00182662445229       7.4239699359396285    6[1-(0),6-(1,7),6-(6,6)]
    93       3.1762266483726513       0.2703255251416539        4.184522620304208    6[1-(0),6-(1,6),6-(6,6)]
    94        4.452483530528795      0.29089170153269717       3.4917629107573886    6[6-(1,6),6-(1,6),6-(1,6)]
    95        5.714686107077077       0.7471950128107699       1.4826843618683274    6[1-(0),6-(1,6),7-(6,48)]
    96        4.506116939685773       0.7574745920763275       2.1641107765644203    6[1-(0),6-(1,7),6-(6,6)]
    97       0.4824849496692374      0.14484353230936048        5.513708204433216    6[1-(0),6-(1,7),6-(6,6)]
    98      -0.6773381891421428      0.14051787638235103        6.269738219577637    6[1-(0),6-(1,6),7-(6,48)]
    99       3.6266564504838597        13.82242869203531      0.16887969401751063    6[1-(0),6-(1,6),6-(1,6)]
   100        6.367642486368944         5.93687177432186     -0.16887998992592063    6[1-(0),6-(1,6),6-(1,6)]
   101         2.60287880289749        2.641802134117114        7.777201677305477    1[6-(6,6)]
   102        2.608753783718994        4.967029605975127        4.145108610762047    1[6-(6,6)]
   103        4.958339959452089        4.317304469073932        3.739509131407133    1[6-(6,6)]
   104        6.130149472445867        2.785477145710281        5.346313769164455    1[6-(6,6)]
   105       1.3354975639493212        6.296043987775844       5.4850567588040935    1[6-(6,6)]
   106       0.4105143619951477       2.4374189390327166        7.163882097080175    1[6-(6,6)]
   107      -1.8722913002981367        3.221650873254457        7.711515169478022    1[6-(6,6)]
   108       -2.537244019281564        5.585441706771482       7.1867100150953185    1[6-(6,6)]
   109       1.6118891729198137        12.52145083360753        6.604920559673033    1[6-(6,6)]
   110        -1.91538309659651       12.665124723444102        9.035806862926815    1[6-(6,6)]
   111        2.879266792735539        16.17569382071775         8.89706527322698    1[6-(6,6)]
   112       3.8042531098712735       12.317069316681934        7.218240198186258    1[6-(6,6)]
   113        6.087057896291277         13.1013031611832        6.670606877322147    1[6-(6,6)]
   114        6.752008618394505       15.465094790396574        7.195411636644584    1[6-(6,6)]
   115        7.630590237421386       10.372691964724586      0.31235639368794804    1[6-(6,6)]
   116        5.721592772487011       10.608331643157387       1.1539436622194348    1[6-(6,6)]
   117        2.273330624859027        10.98502174661869        4.340190690069066    1[6-(6,7)]
   118        4.465601011147063        10.99138546628193        3.131869471909617    1[6-(6,6)]
   119      0.30598765911021736        9.363563532102281        1.073552060474068    1[6-(6,7)]
   120       3.5383987263885657       17.117498157551555        1.810879569083382    1[6-(6,6)]
   121        3.532523193821754        14.79226995868348         5.44297228285499    1[6-(6,6)]
   122        1.182936957508121       15.441995373421804        5.848572122730657    1[6-(6,6)]
   123     0.011127608145971246        16.97382326078169        4.241767272460004    1[6-(6,6)]
   124        4.805779371740538       13.463256465559912        4.103025607531807    1[6-(6,6)]
   125        5.730763161143737       17.321880489575875       2.4241983361177035    1[6-(6,6)]
   126        8.013568682594155       16.537647749211338       1.8765656299382485    1[6-(6,6)]
   127        8.678520563484515       14.173856542751977       2.4013708824071642    1[6-(6,6)]
   128      0.41968446877682597          9.1509685874442        8.434137980254231    1[6-(6,6)]
   129        5.835289702266817       10.395736138755295        8.514528316602519    1[6-(6,7)]
   130       3.8679454081915075        8.774278969897386        5.247890266758276    1[6-(6,7)]
   131       1.6756754323938892        8.767915391973013        6.456212093793619    1[6-(6,6)]
   132      -1.4893128581966906        9.386608188134316        9.275724851167174    1[6-(6,6)]
   133        4.529388455768242        7.237848188685358       2.9831611173083394    1[6-(6,6)]
   134        8.056659963487947        7.094174137250368       0.5522741499189583    1[6-(6,6)]
   135        3.262009152143976        3.583606647742535       0.6910152200946276    1[6-(6,6)]
   136        2.337024147805339        7.442230374371823        2.369842311680116    1[6-(6,6)]
   137     0.054218763359542566       6.6579967357655905        2.917475271731313    1[6-(6,6)]
   138      -0.6107319327813581        4.294205016584714       2.3926708821383746    1[6-(6,6)]
   139        5.704077859958853        19.26625837090051        5.106396858162199    1[6-(6,6)]
   140        7.761800699565349        19.24321365545561        3.720488331740498    1[6-(6,7)]
   141        3.795080325196908       19.030619485509995       5.9479841020091975    1[6-(6,6)]
   142       0.3468188372285783       18.653928584645477        9.134230699458241    1[6-(6,7)]
   143       2.5390890395149253       18.647565207675928        7.925909374884798    1[6-(6,6)]
   144       2.3461954645443344       0.7286818382263398       3.6400964049870144    1[6-(6,6)]
   145         5.79445773757761       1.1053723608794512      0.45385017916836645    1[6-(6,7)]
   146        3.602187336237224       1.1117360753049659        1.662171132325543    1[6-(6,6)]
   147      0.43719767814267274      0.49304234152151666       4.4816838865021245    1[6-(6,6)]
   148      -1.6205252002766648       0.5160865031020917        5.867593082468521    1[6-(6,7)]
   149        5.459033407332938        14.84668122591344       0.6489308454323317    1[6-(6,6)]
   150       3.1094475267429305       14.196954095508005       1.0545305581292972    1[6-(6,6)]
   151       0.6822413559649423        4.912620646695537        8.939149211602436    1[6-(6,6)]
   152       3.0318276183959596        5.562346216535518        8.533549919485706    1[6-(6,6)]
   153       1.2133005775877588       10.169653067270392        2.754918714230075    7[6-(1,6),6-(1,6),48-(8,8,8,8,48)]
   154        4.927976450522564         9.58964691063088       6.8331618571677035    7[6-(1,6),6-(1,6),48-(8,8,8,8,48)]
   155      -0.7132120941907161        19.46929687613665        7.548959342043401    7[6-(1,6),6-(1,6),48-(8,8,8,8,48)]
   156        6.854488308534756       0.2900036561458773       2.0391217150650376    7[6-(1,6),6-(1,6),48-(8,8,8,8,48)]
