# Supplementary material for: An automated protocol to construct flexibility parameters for classical forcefields: applications to metal–organic frameworks
Source: RSC Adv. 2024 Jul 19;14(31):22714–62. doi: 10.1039/d4ra01859a (PMC11258866; doi:10.1039/d4ra01859a)
Supplement: RA-014-D4RA01859A-s002 [file RA-014-D4RA01859A-s002.zip › MOFs_inputs/quadrant_1_2/ARIBOS/ARIBOS_bond_and_UB_types_list.txt]

[48[7-(6,6),8-(6),8-(6),8-(6),8-(6),48-(7,8,8,8,8)]    48[7-(6,6),8-(6),8-(6),8-(6),8-(6),48-(7,8,8,8,8)]]    0    2.9813
[48[7-(6,6),8-(6),8-(6),8-(6),8-(6),48-(7,8,8,8,8)]    8[6-(6,8),48-(7,8,8,8,48)]]    0    2.2938
[48[7-(6,6),8-(6),8-(6),8-(6),8-(6),48-(7,8,8,8,8)]    8[6-(6,8),48-(7,8,8,8,48)]]    1    2.2633
[48[7-(6,6),8-(6),8-(6),8-(6),8-(6),48-(7,8,8,8,8)]    7[6-(1,6),6-(1,6),48-(8,8,8,8,48)]]    0    2.2664
[6[6-(6,6),8-(48),8-(48)]    8[6-(6,8),48-(7,8,8,8,48)]]    0    1.276
[6[6-(1,6),6-(1,6),6-(8,8)]    6[6-(6,6),8-(48),8-(48)]]    0    1.4985
[6[1-(0),6-(6,6),6-(6,6)]    6[6-(1,6),6-(1,6),6-(8,8)]]    0    1.398
[6[1-(0),6-(1,6),6-(6,6)]    6[6-(1,6),6-(1,6),6-(8,8)]]    0    1.4016
[6[1-(0),6-(6,6),6-(6,6)]    6[6-(1,6),6-(1,6),6-(6,6)]]    0    1.3992
[1[6-(6,6)]    6[1-(0),6-(6,6),6-(6,6)]]    0    1.0897
[6[1-(0),6-(1,6),6-(6,6)]    6[6-(1,6),6-(1,6),6-(6,6)]]    0    1.4066
[6[6-(1,6),6-(1,6),6-(6,6)]    6[6-(1,6),6-(1,6),6-(6,6)]]    0    1.4782
[6[1-(0),6-(1,6),6-(1,6)]    6[1-(0),6-(1,6),6-(6,6)]]    0    1.3952
[1[6-(6,6)]    6[1-(0),6-(1,6),6-(6,6)]]    0    1.0907
[1[6-(6,6)]    6[1-(0),6-(1,6),6-(1,6)]]    0    1.0917
[6[1-(0),6-(1,6),6-(6,6)]    6[6-(1,6),6-(1,6),6-(1,6)]]    0    1.4523
[6[1-(0),6-(1,6),6-(6,6)]    6[1-(0),6-(1,6),6-(6,6)]]    0    1.3502
[6[1-(0),6-(1,7),6-(6,6)]    6[6-(1,6),6-(1,6),6-(1,6)]]    0    1.4085
[6[1-(0),6-(1,6),7-(6,48)]    6[1-(0),6-(1,7),6-(6,6)]]    0    1.386
[1[6-(6,6)]    6[1-(0),6-(1,7),6-(6,6)]]    0    1.0913
[1[6-(6,7)]    6[1-(0),6-(1,6),7-(6,48)]]    0    1.0921
[6[1-(0),6-(1,6),7-(6,48)]    7[6-(1,6),6-(1,6),48-(8,8,8,8,48)]]    0    1.3494
