# Supplementary material for: An automated protocol to construct flexibility parameters for classical forcefields: applications to metal–organic frameworks
Source: RSC Adv. 2024 Jul 19;14(31):22714–62. doi: 10.1039/d4ra01859a (PMC11258866; doi:10.1039/d4ra01859a)
Supplement: RA-014-D4RA01859A-s002 [file RA-014-D4RA01859A-s002.zip › MOFs_inputs/quadrant_1_2/ARIBOS/ARIBOS_dihedral_types_list.txt]

[8[6-(6,8),48-(7,8,8,8,48)]    48[7-(6,6),8-(6),8-(6),8-(6),8-(6),48-(7,8,8,8,8)]    48[7-(6,6),8-(6),8-(6),8-(6),8-(6),48-(7,8,8,8,8)]    8[6-(6,8),48-(7,8,8,8,48)]]      0      Nonrotatable      3.1416
[48[7-(6,6),8-(6),8-(6),8-(6),8-(6),48-(7,8,8,8,8)]    48[7-(6,6),8-(6),8-(6),8-(6),8-(6),48-(7,8,8,8,8)]    8[6-(6,8),48-(7,8,8,8,48)]    6[6-(6,6),8-(48),8-(48)]]      0      Nonrotatable      0.1589
[48[7-(6,6),8-(6),8-(6),8-(6),8-(6),48-(7,8,8,8,8)]    48[7-(6,6),8-(6),8-(6),8-(6),8-(6),48-(7,8,8,8,8)]    8[6-(6,8),48-(7,8,8,8,48)]    6[6-(6,6),8-(48),8-(48)]]      1      Nonrotatable      0.0834
[48[7-(6,6),8-(6),8-(6),8-(6),8-(6),48-(7,8,8,8,8)]    48[7-(6,6),8-(6),8-(6),8-(6),8-(6),48-(7,8,8,8,8)]    8[6-(6,8),48-(7,8,8,8,48)]    6[6-(6,6),8-(48),8-(48)]]      2      Nonrotatable      0.1194
[48[7-(6,6),8-(6),8-(6),8-(6),8-(6),48-(7,8,8,8,8)]    48[7-(6,6),8-(6),8-(6),8-(6),8-(6),48-(7,8,8,8,8)]    8[6-(6,8),48-(7,8,8,8,48)]    6[6-(6,6),8-(48),8-(48)]]      3      Nonrotatable      0.0011
[48[7-(6,6),8-(6),8-(6),8-(6),8-(6),48-(7,8,8,8,8)]    48[7-(6,6),8-(6),8-(6),8-(6),8-(6),48-(7,8,8,8,8)]    7[6-(1,6),6-(1,6),48-(8,8,8,8,48)]    6[1-(0),6-(1,6),7-(6,48)]]      0      Nonrotatable      2.7846
[48[7-(6,6),8-(6),8-(6),8-(6),8-(6),48-(7,8,8,8,8)]    8[6-(6,8),48-(7,8,8,8,48)]    6[6-(6,6),8-(48),8-(48)]    8[6-(6,8),48-(7,8,8,8,48)]]      0      Nonrotatable      0.0618
[48[7-(6,6),8-(6),8-(6),8-(6),8-(6),48-(7,8,8,8,8)]    8[6-(6,8),48-(7,8,8,8,48)]    6[6-(6,6),8-(48),8-(48)]    8[6-(6,8),48-(7,8,8,8,48)]]      1      Nonrotatable      0.1169
[48[7-(6,6),8-(6),8-(6),8-(6),8-(6),48-(7,8,8,8,8)]    8[6-(6,8),48-(7,8,8,8,48)]    6[6-(6,6),8-(48),8-(48)]    6[6-(1,6),6-(1,6),6-(8,8)]]      0      Nonrotatable      2.8143
[48[7-(6,6),8-(6),8-(6),8-(6),8-(6),48-(7,8,8,8,8)]    8[6-(6,8),48-(7,8,8,8,48)]    6[6-(6,6),8-(48),8-(48)]    6[6-(1,6),6-(1,6),6-(8,8)]]      1      Nonrotatable      2.8487
[8[6-(6,8),48-(7,8,8,8,48)]    6[6-(6,6),8-(48),8-(48)]    6[6-(1,6),6-(1,6),6-(8,8)]    6[1-(0),6-(6,6),6-(6,6)]]      0      Nonrotatable      2.9442
[8[6-(6,8),48-(7,8,8,8,48)]    6[6-(6,6),8-(48),8-(48)]    6[6-(1,6),6-(1,6),6-(8,8)]    6[1-(0),6-(1,6),6-(6,6)]]      0      Nonrotatable      0.0744
[6[6-(6,6),8-(48),8-(48)]    6[6-(1,6),6-(1,6),6-(8,8)]    6[1-(0),6-(1,6),6-(6,6)]    1[6-(6,6)]]      0      Nonrotatable      0.0198
[6[1-(0),6-(1,6),6-(6,6)]    6[6-(1,6),6-(1,6),6-(8,8)]    6[1-(0),6-(6,6),6-(6,6)]    6[6-(1,6),6-(1,6),6-(6,6)]]      0      Nonrotatable      0.02
[6[1-(0),6-(1,6),6-(6,6)]    6[6-(1,6),6-(1,6),6-(8,8)]    6[1-(0),6-(6,6),6-(6,6)]    1[6-(6,6)]]      0      Nonrotatable      3.1011
[6[1-(0),6-(1,6),6-(6,6)]    6[6-(1,6),6-(1,6),6-(8,8)]    6[1-(0),6-(6,6),6-(6,6)]    1[6-(6,6)]]      1      Nonrotatable      3.1338
[6[1-(0),6-(6,6),6-(6,6)]    6[6-(1,6),6-(1,6),6-(8,8)]    6[1-(0),6-(1,6),6-(6,6)]    1[6-(6,6)]]      0      Nonrotatable      3.1235
[6[1-(0),6-(6,6),6-(6,6)]    6[6-(1,6),6-(1,6),6-(8,8)]    6[1-(0),6-(1,6),6-(6,6)]    1[6-(6,6)]]      1      Nonrotatable      3.1413
[1[6-(6,6)]    6[1-(0),6-(6,6),6-(6,6)]    6[6-(1,6),6-(1,6),6-(6,6)]    6[6-(1,6),6-(1,6),6-(6,6)]]      0      Nonrotatable      0.0089
[1[6-(6,6)]    6[1-(0),6-(6,6),6-(6,6)]    6[6-(1,6),6-(1,6),6-(6,6)]    6[6-(1,6),6-(1,6),6-(6,6)]]      1      Nonrotatable      0.0304
[6[1-(0),6-(6,6),6-(6,6)]    6[6-(1,6),6-(1,6),6-(6,6)]    6[1-(0),6-(1,6),6-(6,6)]    1[6-(6,6)]]      0      Nonrotatable      3.1093
[6[1-(0),6-(6,6),6-(6,6)]    6[6-(1,6),6-(1,6),6-(6,6)]    6[1-(0),6-(1,6),6-(6,6)]    1[6-(6,6)]]      1      Nonrotatable      3.1337
[6[1-(0),6-(6,6),6-(6,6)]    6[6-(1,6),6-(1,6),6-(6,6)]    6[6-(1,6),6-(1,6),6-(6,6)]    6[1-(0),6-(6,6),6-(6,6)]]      0      Nonrotatable      2.4977
[6[6-(1,6),6-(1,6),6-(6,6)]    6[1-(0),6-(1,6),6-(6,6)]    6[1-(0),6-(1,6),6-(1,6)]    1[6-(6,6)]]      0      Nonrotatable      3.1334
[1[6-(6,6)]    6[1-(0),6-(1,6),6-(6,6)]    6[1-(0),6-(1,6),6-(1,6)]    1[6-(6,6)]]      0      Nonrotatable      0.0234
[1[6-(6,6)]    6[1-(0),6-(1,6),6-(6,6)]    6[1-(0),6-(1,6),6-(1,6)]    1[6-(6,6)]]      1      Nonrotatable      0.0028
[6[1-(0),6-(1,6),6-(6,6)]    6[1-(0),6-(1,6),6-(1,6)]    6[1-(0),6-(1,6),6-(6,6)]    6[6-(1,6),6-(1,6),6-(8,8)]]      0      Nonrotatable      0.006
[6[1-(0),6-(1,6),6-(6,6)]    6[1-(0),6-(1,6),6-(1,6)]    6[1-(0),6-(1,6),6-(6,6)]    6[6-(1,6),6-(1,6),6-(8,8)]]      1      Nonrotatable      0.0254
[1[6-(6,6)]    6[1-(0),6-(1,6),6-(1,6)]    6[1-(0),6-(1,6),6-(6,6)]    6[6-(1,6),6-(1,6),6-(8,8)]]      0      Nonrotatable      3.1306
[6[1-(0),6-(1,6),6-(6,6)]    6[1-(0),6-(1,6),6-(6,6)]    6[6-(1,6),6-(1,6),6-(1,6)]    6[1-(0),6-(1,7),6-(6,6)]]      0      Nonrotatable      3.0228
[1[6-(6,6)]    6[1-(0),6-(1,6),6-(6,6)]    6[1-(0),6-(1,6),6-(6,6)]    1[6-(6,6)]]      0      Nonrotatable      3.1416
[6[1-(0),6-(1,7),6-(6,6)]    6[6-(1,6),6-(1,6),6-(1,6)]    6[1-(0),6-(1,7),6-(6,6)]    6[1-(0),6-(1,6),7-(6,48)]]      0      Nonrotatable      0.0379
[6[1-(0),6-(1,7),6-(6,6)]    6[6-(1,6),6-(1,6),6-(1,6)]    6[1-(0),6-(1,7),6-(6,6)]    6[1-(0),6-(1,6),7-(6,48)]]      1      Nonrotatable      0.0215
[6[6-(1,6),6-(1,6),6-(1,6)]    6[1-(0),6-(1,7),6-(6,6)]    6[1-(0),6-(1,6),7-(6,48)]    1[6-(6,7)]]      0      Nonrotatable      3.0894
[6[6-(1,6),6-(1,6),6-(1,6)]    6[1-(0),6-(1,7),6-(6,6)]    6[1-(0),6-(1,6),7-(6,48)]    1[6-(6,7)]]      1      Nonrotatable      3.1369
[1[6-(6,7)]    6[1-(0),6-(1,6),7-(6,48)]    7[6-(1,6),6-(1,6),48-(8,8,8,8,48)]    6[1-(0),6-(1,6),7-(6,48)]]      0      Nonrotatable      3.1254
[1[6-(6,7)]    6[1-(0),6-(1,6),7-(6,48)]    7[6-(1,6),6-(1,6),48-(8,8,8,8,48)]    6[1-(0),6-(1,6),7-(6,48)]]      1      Nonrotatable      3.1192
