# Supplementary material for: An automated protocol to construct flexibility parameters for classical forcefields: applications to metal–organic frameworks
Source: RSC Adv. 2024 Jul 19;14(31):22714–62. doi: 10.1039/d4ra01859a (PMC11258866; doi:10.1039/d4ra01859a)
Supplement: RA-014-D4RA01859A-s002 [file RA-014-D4RA01859A-s002.zip › MOFs_inputs/quadrant_1_2/ATOBIW/ATOBIW.xyz]

  424
jmolscript: load "" {1 1 1} spacegroup "x,y,z" unitcell [{     26.932     0.0    0.0 }, {     0.0    10.85    0.0 }, {     -1.07417914     0.0    21.76851314 }]
C     8.624828598854185    0.9099609852075938   4.067862691053447   
C     10.024811341012072   1.0832623604404494   3.5830845783886094  
C     10.954579987480924   0.05300610518968978  3.7796359765603076  
C     12.236389398230465   0.1262647335541891   3.2461489246865405  
C     12.59788559089773    1.2544618054006773   2.499585414760628   
C     11.691885505541569   2.308064460783137    2.311050704113751   
C     10.413660714140372   2.2171345212136084   2.8494339418260974  
C     14.779267762744817   0.39554567929236994  2.1119976024039926  
C     15.46606562114085    0.3713375799557594   3.326965637109668   
C     5.2591516522576125   10.120067101341002   2.224482097175413   
C     4.921537408402292    9.23127079024705     4.195711062512427   
C     4.658057205064588    8.251135930776062    3.2806810201173193  
C     4.820432123794405    8.173857009776437    0.7710999202818617  
C     4.412214386681603    6.844717087804765    0.6663459592595815  
C     15.063979620606073   10.331026361220077   1.0984828993658324  
C     16.0638526602457     9.381357048511697    1.3034611839005281  
C     16.764898223292654   9.337919609994284    2.5144330774741657  
C     16.455407998450323   10.259596741946735   3.5269767591968244  
C     17.835329421424536   8.301514809842775    2.722179793040501   
C     1.3132679189871752   5.820545738607271    2.11199756066067    
C     1.5979796759193199   4.906026255975477    1.0984829712273863  
C     2.597852753235313    3.956356862773685    1.303461230760679   
C     3.2988982891392244   3.9129193361555      2.5144331648199523  
C     2.989408126124683    4.834596561648264    3.52697678576334    
C     2.0000657228682597   5.79633753980179     3.326965653484455   
C     4.369329350861534    2.876514625909357    2.7221798783721667  
C     18.72515118896927    4.6950671705257365   2.2244819827219784  
C     18.387537250901268   3.806270900845083    4.195711055616101   
C     18.124056981756283   2.826136039884032    3.280681071662063   
C     18.286432044477916   2.748856967522395    0.7710999807354759  
C     17.878215113684004   1.419716767025559    0.6663461818647146  
C     22.090828453001926   6.334960318024525    4.06786191146133    
C     23.49081150274357    6.5082612532872925   3.583083555174304   
C     24.420580388841273   5.478004595480739    3.7796341070854087  
C     25.702389479893306   5.551264274731558    3.2461480048331706  
C     26.06388570708601    6.679461760367771    2.4995850906042856  
C     25.157886049005214   7.733064112230862    2.3110497053408183  
C     23.87966099578757    7.642134135150517    2.849433151546616   
C     16.810095103872392   0.8491365047937799   21.163849181802874  
C     17.213878503684114   1.600903214275977    20.06695241393197   
C     17.592259817525942   2.924181825203075    20.303640432169612  
C     18.045739769241006   3.3964453176217835   17.90970603218921   
C     18.640087855238903   4.992428561339559    19.351748319724347  
C     18.998473726879148   5.361675723900917    18.08303435051792   
C     4.722063893043072    0.7299271312213037   13.108739007901827  
C     4.384448397876817    1.618725590174421    15.079966921327479  
C     4.120968636966247    2.5988588737041014   14.164933880573615  
C     4.283343659847624    2.6761375987580514   11.655354294076476  
C     3.875125765680309    4.005277027813523    11.550602000684972  
C     3.8811851700930737   4.575859045666833    10.279593104300496  
C     4.284968483851759    3.8240946581949986   9.18269513560943    
C     4.6633514169099355   2.500815256716535    9.419381445885723   
C     5.116829418590079    2.028556239451394    7.025443845627858   
C     5.711181475270049    0.4325722687642249   8.46748369377373    
C     6.069566684524801    0.0633266256672981   7.198768672502106   
C     14.526895252971798   0.518976674698399    11.982741350629468  
C     15.526770563586176   1.468643313219726    12.187721309456652  
C     16.227814577040643   1.5120775214601316   13.39869417766059   
C     15.918320949741366   0.5904004595426761   14.41123642525414   
C     17.298248879397207   2.548480772798547    13.606443856641885  
C     18.188064585111164   6.154927371068783    13.108738618341992  
C     17.850448425179916   7.043726187552506    15.079966281631567  
C     17.586968651415756   8.023859226458368    14.164933043011489  
C     17.74934366966432    8.101137110791443    11.655353651826807  
C     17.34112517385907    9.430276403269614    11.550600916128468  
C     17.347183362801104   10.000858306663568   10.279591741535683  
C     17.750966892033624   9.249093415249225    9.182694072713645   
C     18.129350774867753   7.925814609893679    9.419380759774336   
C     18.582829104716602   7.453555833297435    7.025443199484702   
C     19.17718166099322    5.857571867342515    8.467483076227044   
C     19.535567010853295   5.488326410635238    7.198768091382413   
C     21.55374059438058    4.515042754149669    14.952123044090532  
C     22.953722032465848   4.3417422436439      14.467340340220758  
C     23.883492421163595   5.37199844050217     14.66389065705776   
C     25.165301874121837   5.29873883212648     14.130404249584434  
C     25.52679681428866    4.170540494863172    13.383838825938883  
C     24.620795868670452   3.1169400269202727   13.195302973920995  
C     23.342570974313542   3.20787116503144     13.733688104594908  
C     3.344093805611085    6.27413700294889     21.163848893616127  
C     3.747877496654147    7.02590355702043     20.066952141057815  
C     4.126259717945231    8.349181894350851    20.30364030443814   
C     4.579739792907597    8.821445114932754    17.90970604846446   
C     5.1740883239580455   10.417428367652096   19.351748145218682  
C     5.5324742930494635   10.786675268900737   18.083034061796226  
C     8.087740445918735    9.940042462599765    14.95212289142484   
C     9.487721953170837    9.766742268464704    14.467340106221414  
C     10.417492085353349   10.796998788187782   14.66389036771101   
C     11.699301590061511   10.723739307284692   14.130403941224705  
C     12.060796794341243   9.595540965335633    13.383838632608128  
C     11.154796050710134   8.541940321039734    13.195302843516105  
C     9.876571127800366    8.632871214403702    13.733687944014012  
C     14.24218128068339    10.45445663156006    12.996253836633928  
C     14.928977185198736   10.478662608463974   14.211222379133172  
C     0.7761812741944414   5.0294560437730835   12.996253889107647  
C     1.0608951220909382   5.94397613987377     11.98274143785521   
C     2.0607703059758213   6.893642924978883    12.18772138730924   
C     2.7618143764575107   6.937077171491626    13.398694193853226  
C     2.4523209031981033   6.015400014829783    14.411236446132666  
C     1.4629772448321603   5.053662082852135    14.21122241566289   
C     3.8322486455265725   7.973480468264602    13.606443817625092  
C     17.770080876194594   0.9099571348946557   6.8163899360651765  
C     16.37009892718857    1.083257297583381    7.3011726943291935  
C     15.440328802257977   0.05300098872655674  7.104622361346364   
C     14.158519348601335   0.12626093498618565  7.638108890430429   
C     13.797024035309649   1.2544591088110348   8.384674254582087   
C     14.70302525294774    2.3080593963514295   8.573209743683957   
C     15.981250309927484   2.217128583476541    8.034824809827134   
C     11.615639866873238   0.3955438760427224   8.772259175645237   
C     10.92884398553519    0.3713377657577757   7.557290739740422   
C     25.081639592502814   5.820543517764436    8.77225928035465    
C     24.79692573293947    4.906023400911883    9.785771691103031   
C     23.797050484165833   3.9563566873920153   9.580791746462689   
C     23.096006443504002   3.9129225181083402   8.369818902042109   
C     23.405499952378793   4.834599672849213    7.357276671881546   
C     24.3948436355459     5.796337576263282    7.557290763162582   
C     22.025572133897885   2.8765191386969713   8.162069138861384   
C     22.513725603611785   4.575863510436073    0.604663786975428   
C     22.109942161737      3.8240968795129215   1.7015605687985453  
C     21.73156074058147    2.500818296255734    1.464872544210881   
C     21.278080937468832   2.0285547794165186   3.8588069841907573  
C     20.683732703250644   0.43257157486907655  2.416764717666639   
C     20.3253469413677     0.06332435142728152  3.6854787170132717  
C     21.13575653126518    10.120072598931463   8.659774453054991   
C     21.473372389039454   9.231273631889621    6.688546797671566   
C     21.73685213607016    8.251140645564615    7.603580096725975   
C     21.574477414868188   8.173862828495082    10.113159507062537  
C     21.982696143558734   6.844723642711578    10.21791220864105   
C     21.97663810853844    6.274141854223923    11.48892137578937   
C     21.572854473362025   7.0259067706154354   12.585819057558318  
C     21.19447037088186    8.349185441701332    12.349132275655728  
C     20.74099197104734    8.821444228634956    14.743069808429352  
C     20.146639350990995   10.417428250539102   13.301029995329673  
C     19.788253995451196   10.786673538234208   14.569745084247655  
C     11.330925962352639   10.331023797070712   9.785771611456287   
C     10.331050528852378   9.381357111749407    9.580791696565363   
C     9.63000640821411     9.337922774026326    8.369818945282121   
C     9.939500080205795    10.259599933505086   7.357276774100939   
C     8.559572147518901    8.301519668303506    8.162069386502788   
C     7.669756945680394    4.695072888000587    8.659774230758151   
C     8.007372552469477    3.8062744454368067   6.688546325425633   
C     8.270852366759533    2.8261411880133194   7.603579377742974   
C     8.108477258341365    2.7488624705478966   10.113158966658654  
C     8.516695072098459    1.419723010407069    10.217911279646056  
C     8.510635610794779    0.8491409819238083   11.488920167836705  
C     8.106852325457352    1.6009054172436388   12.585818123244117  
C     7.728469494449915    2.924184851500653    12.349131803784678  
C     7.2749914723954845   3.396443902474241    14.74306939981187   
C     6.680639459405898    4.992427863614535    13.301029523969452  
C     6.322254219205253    5.361673514833094    14.56974452732329   
C     4.304080383777796    6.334957471535531    6.816390236922257   
C     2.9040989309170597   6.50825770548695     7.301173012784347   
C     1.9743287513606622   5.478001213011959    7.104622781149239   
C     0.6925192485140101   5.5512607225073545   7.638109198875398   
C     0.3310240746217377   6.679459102125538    8.384674507415774   
C     1.2370248743963685   7.733059730808477    8.573210284421528   
C     2.515249786142588    7.642128775732351    8.034825170178516   
C     20.598669443079267   0.729932777103349    19.54403107356071   
C     20.93628328491721    1.6187290220334691   17.57280196405742   
C     21.199763495160912   2.5988639330175265   18.487831902663753  
C     21.037388500751106   2.6761430991739084   20.997412988650815  
C     21.445605547319392   4.005283250204225    21.102166767076355  
C     10.793840965421973   0.5189739380933359   20.67003029902259   
C     9.793967864537194    1.468643296661171    20.46505201315171   
C     9.092922346420295    1.5120808025621708   19.254080066844654  
C     9.402412565884205    0.5904036131675564   18.24153645599358   
C     8.022491245643382    2.548485447432296    19.046333325627227  
C     17.232992272356796   9.9400395603672      17.70065122580353   
C     15.833009186258316   9.766738673134379    18.185429643751174  
C     14.90324032481974    10.796995387566819   17.9888790743221    
C     13.621431242281322   10.723735772813127   18.522365194127225  
C     13.25993493494662    9.59553833471034     19.268928149053593  
C     14.165934554752386   8.541935940972818    19.45746352323931   
C     15.44415961641114    8.632865835380928    18.919080065915647  
C     11.078552749940341   10.454454459283808   19.656515704562775  
C     10.391754993368322   10.478662651407317   18.441547591902822  
C     9.047726948687954    10.000863031785888   0.6046643837368072  
C     8.64394329797004     9.24909641683025     1.7015611222674698  
C     8.265561183114876    7.925818048570183    1.4648729454638274  
C     7.812081108985113    7.45355479940518     3.8588071908159125  
C     7.217732616783706    5.857571552607803    2.4167650836003975  
C     6.8593466276447      5.488324641832061    3.685479153176873   
C     7.13266915524509     6.154932956344174    19.54403113649653   
C     7.470283518573508    7.043729250667023    17.572802182087205  
C     7.733763788269219    8.023864077766222    18.487832238691464  
C     7.57138877249003     8.10114298275405     20.99741333835696   
C     7.979606410172841    9.43028293981663     21.102167323898517  
C     3.7669921324525477   4.515039148020479    17.700650467477015  
C     2.3670094334905607   4.34173773708935     18.185428584128502  
C     1.4372407452566707   5.371993950378863    17.988877218474     
C     0.15543133776586082  5.298735280493359    18.52236426687052   
C     -0.20606480122325266 4.170538191227328    19.26892775121623   
C     0.6999353223195489   3.1169355588745424   19.457462471602152  
C     1.978160094095054    3.2078655636535007   18.919079222552142  
C     24.544552998785754   5.029454227995361    19.65651554750132   
C     24.259841152257362   5.94397356493752     20.670030232122134  
C     23.259968112375535   6.893642883401644    20.46505195639535   
C     22.558922527436525   6.937080296785997    19.25408006914045   
C     22.868412735104787   6.0154031329296025   18.24153639660838   
C     23.857755107401076   5.053662299442775    18.441547532400964  
C     21.488491332928565   7.97348510893904     19.046333359715163  
H     12.003354373034801   3.1749747485428372   1.7265221201377736  
H     9.68605599512782     3.01410235080224     2.6887207566630535  
H     15.21795804386535    1.0954783561743575   4.105523487924676   
H     5.460924359361111    -0.021687337992493914 1.4306526663272223  
H     4.881498499091333    9.167501630702455    5.278193217208124   
H     4.35995741459582     7.218783473808496    3.4067484452398746  
H     4.1056061865772095   6.265629911434133    1.533732139434479   
H     10.64980511156684    10.022162700181568   4.346356340469783   
H     12.94360528081568    10.160231559829484   3.3904152254920183  
H     14.510155423512598   10.369925304487982   0.1609716602036309  
H     16.31971296768681    8.659556654315642    0.5258334701439945  
H     17.010839445786356   10.220891911276992   4.466958254240749   
H     1.0441554069900978   4.9449251753445775   0.16097179942779205 
H     2.8537127650640484   3.2345562715055163   0.5258336329519778  
H     3.54483933881428     4.7958913964455965   4.466958434491882   
H     1.7519582250099812   6.520478209887561    4.1055236516176885  
H     18.92692379928913    5.403312699441177    1.4306525132068348  
H     18.347498332888417   3.74250178479576     5.278193201902145   
H     17.82595725377301    1.7937835558659547   3.4067485016254655  
H     17.571607113258647   0.8406296048234038   1.5337324770644964  
H     24.115805504042658   4.597160623935325    4.346354026559718   
H     26.409605500789663   4.735231310914464    3.3904136657919572  
H     25.469354808187394   8.599975022225642    1.7265224568646131  
H     23.15205622133385    8.439102315140849    2.6887205136235908  
H     16.50582603943486    -0.18921074864980733 21.03087233495503   
H     17.25580521009483    1.1699853115621668   19.067932135971432  
H     17.669264333286815   2.4581501427660255   17.505789942759854  
H     18.743346448681404   5.478821531767808    20.31260205892188   
H     19.52065448116716    6.254890601861606    17.751104576891404  
H     4.923837604340917    0.02168026385305861  12.314912296272295  
H     4.344408721844583    1.682497712750337    16.162450844513913  
H     3.822867760559591    3.6312123018946765   14.291001499777426  
H     3.5685168728280474   4.584363089666619    12.417988759226217  
H     3.5769142577284785   5.614205570765183    10.146617757245528  
H     4.326894762468951    4.255013994359037    8.183675038110579   
H     4.7403520118721      2.966851869122927    6.621529995022434   
H     10.112719469250228   0.8278438830353637   15.230610729363809  
H     12.40651926608196    0.6897717375128435   14.274668688542956  
H     13.973072843148328   0.48008058968239314  11.045230355840399  
H     15.782633373049284   2.1904449102601014   11.410095971225877  
H     16.473751303121873   0.6291045678852267   15.351220117954618  
H     18.389838602887636   5.44668032312274     12.314912120299143  
H     17.810408377960307   7.1074983122407644   16.162450120066826  
H     17.288867558302393   9.056212521393892    14.29100039426435   
H     17.034516357695225   10.009362598227076   12.417987781730885  
H     17.042911369944125   0.18920468366752777  10.14661641046166   
H     17.792892699768608   9.68001238197923     8.18367373710654    
H     18.20635156859502    8.391851138409445    6.621529325921794   
H     19.280442755980268   5.371177391484863    9.428335596810951   
H     20.057748962530283   4.595111765490915    6.866836650103763   
H     23.578720120331415   6.252843445456677    15.23061118639414   
H     25.87251968154532    6.114771124573111    14.274669056264457  
H     24.932263379666963   2.250029480399863    12.610773923190786  
H     22.614965833371024   2.410903758323166    13.57297635132303   
H     5.277347057698926    0.053821371176761966 20.312601904149783  
H     6.054655517962368    0.8298897448781264   17.751103812283326  
H     3.039823970232077    5.235789932949907    21.03087208640458   
H     3.789803865264485    6.594985785172638    19.067931764519923  
H     4.203264240161161    7.883150015507411    17.505789973856647  
H     5.814442328863861    10.796178252842966   9.42833642521052    
H     6.591748146845859    10.020112181457417   6.866837416600284   
H     11.4662637326514     7.6750297694458105   12.610773882971165  
H     9.14896614044183     7.835903640953436    13.572976281749266  
H     14.680867324160545   9.754520826616433    14.989779591770844  
H     0.5070726947931905   5.905080022926196    11.045230445848263  
H     2.316632966346148    7.615444610433501    11.410096061001036  
H     3.0077513970577554   6.054104188617488    15.351220063011366  
H     1.2148674791151644   4.329520270334597    14.989779631421518  
H     20.0433780232594     0.05382265736582731  12.340177467545974  
H     19.26607113895963    0.8298881278776888   14.90167673536339   
H     14.391557644921413   3.1749701166133626   9.157738545244449   
H     16.70885529158031    3.0140959572016324   8.19553654227316    
H     11.176953778679474   1.0954795173423437   6.778733368009508   
H     25.350748165735865   4.944919444632544    10.723282658935759  
H     23.54118772560033    3.234555071505992    10.35841708737319   
H     22.850069537626815   4.795895626777598    6.417292989262168   
H     24.64295345341784    6.5204794359970455   6.778733610270787   
H     22.81799480551426    5.614210735479868    0.7376406276568845  
H     22.068015535507133   4.255014766073948    2.7005808386225825  
H     21.654556489352284   2.9668499074394377   4.262723080477782   
H     20.93398275387339    -0.021680277632254812 9.453600956409515   
H     21.513412344175748   9.167501478078346    5.6060628541559065  
H     22.034952903522928   7.218787264250355    7.477512732144133   
H     22.289305238742017   6.265637486992419    9.350525453902515   
H     22.28091034240479    5.235795576892417    11.62189695280886   
H     21.530928636418505   6.594987850282075    13.58483933601983   
H     21.117469844655197   7.883149012463956    15.146983443683188  
H     15.745101367758895   10.022155817708631   6.537901993457526   
H     13.45130154572613    10.160228471276074   7.493844182310664   
H     11.884748438461946   10.369919894980976   10.723282618698331  
H     10.075187721703129   8.659555527955025    10.358417340531249  
H     9.38406939081905     10.220895930876798   6.417293067323824   
H     7.467983153222458    5.403319746897946    9.453600933576134   
H     8.047412253113356    3.7425023110768243   5.606062414385664   
H     8.568953320431955    1.793787785700165    7.477511782725903   
H     8.82330392683393     0.840636894117294    9.350524511005899   
H     8.814906418701163    -0.1892055580995488  11.621895523444575  
H     8.06492597278516     1.1699860668662136   13.584838231477779  
H     7.65146886462739     2.458148275464767    15.146983260165193  
H     6.577378627786448    5.478821872687664    12.340176787505104  
H     5.800072767703552    6.25488798209511     14.901675763161323  
H     2.279101333576947    4.597156107902447    6.537902449608329   
H     -0.01469846547128345 4.735228325762461    7.493844469466047   
H     0.925557190771742    8.59997027827512     9.157739233016596   
H     3.2428547871676687   8.439096309003828    8.195536827258852   
H     20.396896923827      0.02168730048206596  20.337860573585615  
H     20.976322174606437   1.682498117917086    16.490319805731232  
H     21.497863149934993   3.6312164328464016   18.361764433821932  
H     21.75221365979979    4.5843703635578255   20.234780509976925  
H     15.208015229630215   0.8278393293955295   17.42215913353844   
H     12.91421525499258    0.6897687706915722   18.378099535516952  
H     12.421844383799069   0.480075011736693    -0.1609716664944025 
H     9.538107827682424    2.190443864664087    21.242679617519318  
H     8.846981382744367    0.6291087453591653   17.301554795363298  
H     13.85446577524934    7.675025057136205    20.041990790192216  
H     16.171764352704372   7.835897617793355    19.07979269768617   
H     10.639862531682505   9.754521986975341    17.662989593996723  
H     9.351996689606384    0.18921011945075794  0.7376412042643038  
H     8.602016864302351    9.68001420303533     2.7005815058965297  
H     8.188556642684928    8.391849895651518    4.262723272707445   
H     7.114473895850929    5.371178550779366    1.4559113178080205  
H     6.337165408781455    4.59511014109066     4.017409375153138   
H     6.930896369753654    5.446687394825414    20.337860552150143  
H     7.510322456691029    7.107498412511569    16.490320034876298  
H     8.03186365968947     9.05621650840796     18.36176483717009   
H     8.286214549245559    10.009370173425772   20.234781128986345  
H     1.7420155891757445   6.252837380725591    17.422156865139787  
H     -0.5517845832517518  6.1147684352957485   18.378097970315597  
H     0.38846646619263847  2.250025254480271    20.041991051541416  
H     2.705764837294387    2.4108977508074663   19.079792409586815  
H     25.887844483400066   5.905074643301738    -0.16097168681717072
H     23.004107827387447   7.615443304495896    21.242679647313388  
H     22.312981293322572   6.054107975584973    17.301554891249197  
H     24.10586265130883    4.329521520491737    17.66298969605765   
H     20.580473953182878   10.796178641512201   1.4559109710753508  
H     19.803166277508698   10.020109420228135   4.0174085290310835  
O     7.806964432148444    1.8981508691569344   3.880672240298444   
O     13.818552877427617   1.3806630466529863   1.8735460489975884  
O     4.787094541983619    2.7781582889802294   3.9531293066894806  
O     8.269713569048985    10.664152882503599   4.585604522611772   
O     18.25309446502069    8.203158334536258    3.953129194994406   
O     18.247799123705406   7.619155827733444    1.762361629694548   
O     0.3525532655536346   6.805663010527511    1.8735459382511528  
O     4.7817991133405915   2.194155602015428    1.7623617856277496  
O     21.735713800638162   5.239152142451319    4.585603774685614   
O     21.272964730259858   7.3231504701921395   3.880671272121803   
O     7.732627699480957    0.18585009095096677  15.469867314688795  
O     17.71600459585713    2.6468409949097667   14.837396809376292  
O     17.710728131372488   3.2308336533061435   12.646625018380727  
O     21.198627948264757   5.610850495678457    15.469867266535024  
O     20.735874849186345   3.5268544859818443   14.76493570382351   
O     7.269874828592038    8.95185416636576     14.764935344299722  
O     13.281465337539645   9.469341939715118    12.757798867284887  
O     4.250004684937416    8.07184054398826     14.837396769728215  
O     -0.1845346436628667  4.044341330317291    12.757799009409528  
O     4.244727623246751    8.655833544638147    12.646624988962946  
O     18.587946411050165   1.8981455346465366   7.003577445160941   
O     12.576356202507172   1.3806582597174848   9.010713828728369   
O     21.60781653840128    2.778158949802301    6.931116238211316   
O     26.042355544409617   6.80565819551342     9.010714254685825   
O     21.613092948547454   2.1941662628695826   9.121887976820167   
O     18.125193434604164   10.66414910838937    6.298645591766093   
O     8.141816223305815    8.203159556339575    6.931116546276395   
O     8.147093077428472    7.6191667919953705   9.121888249012537   
O     4.659193162004033    5.239149842942009    6.2986458522138005  
O     5.121946036083926    7.323145783245292    7.003577740108441   
O     17.588106888551614   0.18584774998255074  17.182909339525903  
O     7.604726158794032    2.6468418060783825   17.81538389884089   
O     7.610021359517227    3.2308444034585238   20.006151408722907  
O     18.050856004707548   8.951849410574516    17.88784180765276   
O     12.03926740944008    9.469337173154965    19.89496736207391   
O     21.07072616862863    8.071841522755422    17.81538393583302   
O     4.122107180108312    5.610847254073649    17.18290868326686   
O     4.584856310805291    3.526849256742354    17.88784086137618   
O     25.505267887816068   4.044336883498457    19.89496708070348   
O     21.07602172777916    8.655844165913727    20.006151510639697  
Zn    5.975195991178139    1.2518162249460463   4.3180611584471     
Zn    19.44119608832512    6.676816218344759    4.3180607502968265  
Zn    18.90410464928456    4.1731899828336525   15.202338131141081  
Zn    5.438104605089252    9.598189651486909    15.202337985785983  
Zn    20.41971645989128    1.2518098671303164   6.566174920270249   
Zn    6.953716296619343    6.67681038710179     6.566175247044561   
Zn    19.882624651409465   9.598183672869474    17.450452238504884  
Zn    6.4166247493576165   4.173183895854715    17.450452025352945  
N     5.6861643806355415   1.0628980835908004   6.316262346988471   
N     5.29197137419867     10.386355130793493   3.522847759360671   
N     4.882519718063431    8.820626973511533    2.0308753149234158  
N     18.757971001054905   4.961355237436779    3.522847594685504   
N     18.348519307198874   3.3956270658083962   2.0308753032116726  
N     19.152164439188436   6.4878978190011445   6.316261614510948   
N     17.597534471300747   3.499078127840241    21.503967377196343  
N     18.04259915160878    3.7403934513878627   19.233550698507532  
N     18.61507393478501    4.362105563284078    17.200526726919485  
N     4.754882966983497    0.4636402941392225   14.407105084279724  
N     4.345431719186671    2.0293662321939667   12.91512901645804   
N     4.668626598962429    1.9259175498444752   10.619707884182796  
N     5.113691360319449    1.6846063306420103   8.34928905507804    
N     18.220883416103014   5.888640841833205    14.407104710923084  
N     17.81143209565364    7.454366260837362    12.915128496705709  
N     18.134626457726654   7.350917348916623    10.619707293676242  
N     18.579691083388703   7.109605945524797    8.34928830635069    
N     4.131534928228296    8.924078030289644    21.503967330213772  
N     4.57659930727418     9.165393349262256    19.233550614054487  
N     5.149074146641403    9.78710509873363     17.200526615357877  
N     20.708746819327526   1.0628944953668806   4.567986297203839   
N     21.72628600190156    1.9259219598113806   0.2645455984587399  
N     21.28122141519187    1.684606640801501    2.534962319059155   
N     21.102937577801402   10.38635904658666    7.361408371314504   
N     21.51238887543702    8.820633711767675    8.85338456154848    
N     21.18919452800609    8.924082728724024    11.148805700131472  
N     20.74412987115254    9.165394153659564    13.419224613314936  
N     20.171656539820315   9.787102068577559    15.452251354191459  
N     7.636937885279649    4.9613597129525795   7.361408151854243   
N     8.046389214707736    3.3956338210605215   8.853384230958328   
N     7.7231943704915915   3.499082523028421    11.148805373204617  
N     7.278129571761109    3.7403937993371814   13.419224181677816  
N     6.705656490050596    4.362102057844384    15.452250866605857  
N     7.242746751499702    6.487894821393013    4.5679866127253685  
N     20.565849635454022   0.4636446609012791   18.245665448359304  
N     20.97530122691724    2.029372934004864    19.73763769842633   
N     8.260286034228706    7.350921952063431    0.26454592653780484 
N     7.8152216239257575   7.109606574632334    2.5349626271927628  
N     7.099849438478926    5.888644946112681    18.245665474477523  
N     7.509301201069331    7.454373039062011    19.737637929267862  
