# Supplementary material for: An automated protocol to construct flexibility parameters for classical forcefields: applications to metal–organic frameworks
Source: RSC Adv. 2024 Jul 19;14(31):22714–62. doi: 10.1039/d4ra01859a (PMC11258866; doi:10.1039/d4ra01859a)
Supplement: RA-014-D4RA01859A-s002 [file RA-014-D4RA01859A-s002.zip › MOFs_inputs/quadrant_1_2/ATOBIW/ATOBIW_angle_instances_list.txt]

[ 1	2	[0	0	0]	337	[0	0	0]	0	0	2.045 ]
[ 32	33	[0	0	0]	346	[0	0	0]	0	0	2.045 ]
[ 72	73	[0	0	0]	351	[0	0	0]	0	0	2.045 ]
[ 85	86	[0	0	0]	352	[0	0	0]	0	0	2.045 ]
[ 101	102	[0	0	0]	357	[0	0	0]	0	0	2.045 ]
[ 150	151	[0	0	0]	366	[0	0	0]	0	0	2.045 ]
[ 167	168	[0	0	0]	370	[0	0	0]	0	0	2.045 ]
[ 187	188	[0	0	0]	374	[0	0	0]	0	0	2.045 ]
[ 19	17	[0	0	0]	341	[0	0	0]	1	0	1.9937 ]
[ 26	23	[0	0	0]	339	[0	0	0]	1	0	1.9937 ]
[ 60	58	[0	0	0]	348	[0	0	0]	1	0	1.9937 ]
[ 100	97	[0	0	0]	354	[0	0	0]	1	0	1.9937 ]
[ 116	113	[0	0	0]	359	[0	0	0]	1	0	1.9937 ]
[ 138	136	[0	0	0]	363	[0	0	0]	1	0	1.9937 ]
[ 166	164	[0	0	0]	368	[0	0	0]	1	0	1.9937 ]
[ 200	197	[0	0	0]	372	[0	0	0]	1	0	1.9937 ]
[ 1	2	[0	0	0]	340	[0	-1	0]	2	0	2.092 ]
[ 32	33	[0	0	0]	345	[0	0	0]	2	0	2.092 ]
[ 72	73	[0	0	0]	350	[0	0	0]	2	0	2.092 ]
[ 85	86	[0	0	0]	347	[0	1	0]	2	0	2.092 ]
[ 101	102	[0	0	0]	362	[0	-1	0]	2	0	2.092 ]
[ 150	151	[0	0	0]	365	[0	0	0]	2	0	2.092 ]
[ 167	168	[0	0	0]	367	[0	1	0]	2	0	2.092 ]
[ 187	188	[0	0	0]	373	[0	0	0]	2	0	2.092 ]
[ 19	17	[0	0	0]	342	[0	0	0]	3	0	2.101 ]
[ 26	23	[0	0	0]	344	[0	0	0]	3	0	2.101 ]
[ 60	58	[0	0	0]	349	[0	0	0]	3	0	2.101 ]
[ 100	97	[0	0	0]	356	[0	0	0]	3	0	2.101 ]
[ 116	113	[0	0	0]	361	[0	0	0]	3	0	2.101 ]
[ 138	136	[0	0	0]	364	[0	0	0]	3	0	2.101 ]
[ 166	164	[0	0	0]	369	[0	0	0]	3	0	2.101 ]
[ 200	197	[0	0	0]	376	[0	0	0]	3	0	2.101 ]
[ 1	337	[0	0	0]	340	[0	-1	0]	4	0	2.1451 ]
[ 32	346	[0	0	0]	345	[0	0	0]	4	0	2.1451 ]
[ 72	351	[0	0	0]	350	[0	0	0]	4	0	2.1451 ]
[ 85	352	[0	0	0]	347	[0	1	0]	4	0	2.1451 ]
[ 101	357	[0	0	0]	362	[0	-1	0]	4	0	2.1451 ]
[ 150	366	[0	0	0]	365	[0	0	0]	4	0	2.1451 ]
[ 167	370	[0	0	0]	367	[0	1	0]	4	0	2.1451 ]
[ 187	374	[0	0	0]	373	[0	0	0]	4	0	2.1451 ]
[ 19	341	[0	0	0]	342	[0	0	0]	5	0	2.1885 ]
[ 26	339	[0	0	0]	344	[0	0	0]	5	0	2.1885 ]
[ 60	348	[0	0	0]	349	[0	0	0]	5	0	2.1885 ]
[ 100	354	[0	0	0]	356	[0	0	0]	5	0	2.1885 ]
[ 116	359	[0	0	0]	361	[0	0	0]	5	0	2.1885 ]
[ 138	363	[0	0	0]	364	[0	0	0]	5	0	2.1885 ]
[ 166	368	[0	0	0]	369	[0	0	0]	5	0	2.1885 ]
[ 200	372	[0	0	0]	376	[0	0	0]	5	0	2.1885 ]
[ 2	3	[0	0	0]	1	[0	0	0]	6	0	2.0847 ]
[ 33	34	[0	0	0]	32	[0	0	0]	6	0	2.0847 ]
[ 73	74	[0	0	0]	72	[0	0	0]	6	0	2.0847 ]
[ 86	87	[0	0	0]	85	[0	0	0]	6	0	2.0847 ]
[ 102	103	[0	0	0]	101	[0	0	0]	6	0	2.0847 ]
[ 151	152	[0	0	0]	150	[0	0	0]	6	0	2.0847 ]
[ 168	169	[0	0	0]	167	[0	0	0]	6	0	2.0847 ]
[ 188	189	[0	0	0]	187	[0	0	0]	6	0	2.0847 ]
[ 2	7	[0	0	0]	1	[0	0	0]	7	0	2.1213 ]
[ 33	38	[0	0	0]	32	[0	0	0]	7	0	2.1213 ]
[ 73	78	[0	0	0]	72	[0	0	0]	7	0	2.1213 ]
[ 86	91	[0	0	0]	85	[0	0	0]	7	0	2.1213 ]
[ 102	107	[0	0	0]	101	[0	0	0]	7	0	2.1213 ]
[ 151	156	[0	0	0]	150	[0	0	0]	7	0	2.1213 ]
[ 168	173	[0	0	0]	167	[0	0	0]	7	0	2.1213 ]
[ 188	193	[0	0	0]	187	[0	0	0]	7	0	2.1213 ]
[ 17	16	[0	0	0]	19	[0	0	0]	8	0	2.0911 ]
[ 23	22	[0	0	0]	26	[0	0	0]	8	0	2.0911 ]
[ 58	57	[0	0	0]	60	[0	0	0]	8	0	2.0911 ]
[ 97	96	[0	0	0]	100	[0	0	0]	8	0	2.0911 ]
[ 113	112	[0	0	0]	116	[0	0	0]	8	0	2.0911 ]
[ 136	135	[0	0	0]	138	[0	0	0]	8	0	2.0911 ]
[ 164	163	[0	0	0]	166	[0	0	0]	8	0	2.0911 ]
[ 197	196	[0	0	0]	200	[0	0	0]	8	0	2.0911 ]
[ 17	18	[0	0	0]	19	[0	0	0]	9	0	2.1055 ]
[ 23	24	[0	0	0]	26	[0	0	0]	9	0	2.1055 ]
[ 58	59	[0	0	0]	60	[0	0	0]	9	0	2.1055 ]
[ 97	98	[0	0	0]	100	[0	0	0]	9	0	2.1055 ]
[ 113	114	[0	0	0]	116	[0	0	0]	9	0	2.1055 ]
[ 136	137	[0	0	0]	138	[0	0	0]	9	0	2.1055 ]
[ 164	165	[0	0	0]	166	[0	0	0]	9	0	2.1055 ]
[ 197	198	[0	0	0]	200	[0	0	0]	9	0	2.1055 ]
[ 2	3	[0	0	0]	7	[0	0	0]	10	0	2.0745 ]
[ 33	34	[0	0	0]	38	[0	0	0]	10	0	2.0745 ]
[ 73	74	[0	0	0]	78	[0	0	0]	10	0	2.0745 ]
[ 86	87	[0	0	0]	91	[0	0	0]	10	0	2.0745 ]
[ 102	103	[0	0	0]	107	[0	0	0]	10	0	2.0745 ]
[ 151	152	[0	0	0]	156	[0	0	0]	10	0	2.0745 ]
[ 168	169	[0	0	0]	173	[0	0	0]	10	0	2.0745 ]
[ 188	189	[0	0	0]	193	[0	0	0]	10	0	2.0745 ]
[ 17	16	[0	0	0]	18	[0	0	0]	11	0	2.0865 ]
[ 23	22	[0	0	0]	24	[0	0	0]	11	0	2.0865 ]
[ 58	57	[0	0	0]	59	[0	0	0]	11	0	2.0865 ]
[ 97	96	[0	0	0]	98	[0	0	0]	11	0	2.0865 ]
[ 113	112	[0	0	0]	114	[0	0	0]	11	0	2.0865 ]
[ 136	135	[0	0	0]	137	[0	0	0]	11	0	2.0865 ]
[ 164	163	[0	0	0]	165	[0	0	0]	11	0	2.0865 ]
[ 197	196	[0	0	0]	198	[0	0	0]	11	0	2.0865 ]
[ 3	4	[0	0	0]	2	[0	0	0]	12	0	2.1165 ]
[ 34	35	[0	0	0]	33	[0	0	0]	12	0	2.1165 ]
[ 74	75	[0	0	0]	73	[0	0	0]	12	0	2.1165 ]
[ 87	88	[0	0	0]	86	[0	0	0]	12	0	2.1165 ]
[ 103	104	[0	0	0]	102	[0	0	0]	12	0	2.1165 ]
[ 152	153	[0	0	0]	151	[0	0	0]	12	0	2.1165 ]
[ 169	170	[0	0	0]	168	[0	0	0]	12	0	2.1165 ]
[ 189	190	[0	0	0]	188	[0	0	0]	12	0	2.1165 ]
[ 7	6	[0	0	0]	2	[0	0	0]	13	0	2.1053 ]
[ 38	37	[0	0	0]	33	[0	0	0]	13	0	2.1053 ]
[ 78	77	[0	0	0]	73	[0	0	0]	13	0	2.1053 ]
[ 91	90	[0	0	0]	86	[0	0	0]	13	0	2.1053 ]
[ 107	106	[0	0	0]	102	[0	0	0]	13	0	2.1053 ]
[ 156	155	[0	0	0]	151	[0	0	0]	13	0	2.1053 ]
[ 173	172	[0	0	0]	168	[0	0	0]	13	0	2.1053 ]
[ 193	192	[0	0	0]	188	[0	0	0]	13	0	2.1053 ]
[ 16	15	[0	0	0]	17	[0	0	0]	14	0	2.103 ]
[ 18	9	[0	1	0]	17	[0	0	0]	14	0	2.1012 ]
[ 22	21	[0	0	0]	23	[0	0	0]	14	0	2.103 ]
[ 24	25	[0	0	0]	23	[0	0	0]	14	0	2.1012 ]
[ 57	56	[0	0	0]	58	[0	0	0]	14	0	2.103 ]
[ 59	93	[0	-1	0]	58	[0	0	0]	14	0	2.1012 ]
[ 96	95	[0	0	0]	97	[0	0	0]	14	0	2.103 ]
[ 98	99	[0	0	0]	97	[0	0	0]	14	0	2.1012 ]
[ 112	111	[0	0	0]	113	[0	0	0]	14	0	2.103 ]
[ 114	115	[0	0	0]	113	[0	0	0]	14	0	2.1012 ]
[ 135	134	[0	0	0]	136	[0	0	0]	14	0	2.103 ]
[ 137	109	[0	1	0]	136	[0	0	0]	14	0	2.1012 ]
[ 163	162	[0	0	0]	164	[0	0	0]	14	0	2.103 ]
[ 165	175	[0	-1	0]	164	[0	0	0]	14	0	2.1012 ]
[ 196	195	[0	0	0]	197	[0	0	0]	14	0	2.103 ]
[ 198	199	[0	0	0]	197	[0	0	0]	14	0	2.1012 ]
[ 3	208	[0	-1	0]	2	[0	0	0]	15	0	2.0727 ]
[ 7	202	[0	0	0]	2	[0	0	0]	15	0	2.0734 ]
[ 16	211	[0	0	0]	17	[0	0	0]	15	0	2.0696 ]
[ 22	214	[0	0	0]	23	[0	0	0]	15	0	2.0696 ]
[ 34	221	[0	0	0]	33	[0	0	0]	15	0	2.0727 ]
[ 38	224	[0	0	0]	33	[0	0	0]	15	0	2.0734 ]
[ 57	240	[0	0	0]	58	[0	0	0]	15	0	2.0696 ]
[ 74	251	[0	0	0]	73	[0	0	0]	15	0	2.0727 ]
[ 78	254	[0	0	0]	73	[0	0	0]	15	0	2.0734 ]
[ 87	237	[0	1	0]	86	[0	0	0]	15	0	2.0727 ]
[ 91	263	[0	0	0]	86	[0	0	0]	15	0	2.0734 ]
[ 96	266	[0	0	0]	97	[0	0	0]	15	0	2.0696 ]
[ 103	288	[0	-1	0]	102	[0	0	0]	15	0	2.0727 ]
[ 107	272	[0	0	0]	102	[0	0	0]	15	0	2.0734 ]
[ 112	275	[0	0	0]	113	[0	0	0]	15	0	2.0696 ]
[ 135	291	[0	0	0]	136	[0	0	0]	15	0	2.0696 ]
[ 152	302	[0	0	0]	151	[0	0	0]	15	0	2.0727 ]
[ 156	305	[0	0	0]	151	[0	0	0]	15	0	2.0734 ]
[ 163	313	[0	0	0]	164	[0	0	0]	15	0	2.0696 ]
[ 169	310	[0	1	0]	168	[0	0	0]	15	0	2.0727 ]
[ 173	316	[0	0	0]	168	[0	0	0]	15	0	2.0734 ]
[ 189	327	[0	0	0]	188	[0	0	0]	15	0	2.0727 ]
[ 193	330	[0	0	0]	188	[0	0	0]	15	0	2.0734 ]
[ 196	332	[0	0	0]	197	[0	0	0]	15	0	2.0696 ]
[ 18	212	[0	0	0]	17	[0	0	0]	16	0	2.0775 ]
[ 24	215	[0	0	0]	23	[0	0	0]	16	0	2.0775 ]
[ 59	241	[0	0	0]	58	[0	0	0]	16	0	2.0775 ]
[ 98	267	[0	0	0]	97	[0	0	0]	16	0	2.0775 ]
[ 114	276	[0	0	0]	113	[0	0	0]	16	0	2.0775 ]
[ 137	292	[0	0	0]	136	[0	0	0]	16	0	2.0775 ]
[ 165	314	[0	0	0]	164	[0	0	0]	16	0	2.0775 ]
[ 198	333	[0	0	0]	197	[0	0	0]	16	0	2.0775 ]
[ 3	208	[0	-1	0]	4	[0	0	0]	17	0	2.0938 ]
[ 34	221	[0	0	0]	35	[0	0	0]	17	0	2.0938 ]
[ 74	251	[0	0	0]	75	[0	0	0]	17	0	2.0938 ]
[ 87	237	[0	1	0]	88	[0	0	0]	17	0	2.0938 ]
[ 103	288	[0	-1	0]	104	[0	0	0]	17	0	2.0938 ]
[ 152	302	[0	0	0]	153	[0	0	0]	17	0	2.0938 ]
[ 169	310	[0	1	0]	170	[0	0	0]	17	0	2.0938 ]
[ 189	327	[0	0	0]	190	[0	0	0]	17	0	2.0938 ]
[ 7	202	[0	0	0]	6	[0	0	0]	18	0	2.1042 ]
[ 18	212	[0	0	0]	9	[0	1	0]	18	0	2.1044 ]
[ 24	215	[0	0	0]	25	[0	0	0]	18	0	2.1044 ]
[ 38	224	[0	0	0]	37	[0	0	0]	18	0	2.1042 ]
[ 59	241	[0	0	0]	93	[0	-1	0]	18	0	2.1044 ]
[ 78	254	[0	0	0]	77	[0	0	0]	18	0	2.1042 ]
[ 91	263	[0	0	0]	90	[0	0	0]	18	0	2.1042 ]
[ 98	267	[0	0	0]	99	[0	0	0]	18	0	2.1044 ]
[ 107	272	[0	0	0]	106	[0	0	0]	18	0	2.1042 ]
[ 114	276	[0	0	0]	115	[0	0	0]	18	0	2.1044 ]
[ 137	292	[0	0	0]	109	[0	1	0]	18	0	2.1044 ]
[ 156	305	[0	0	0]	155	[0	0	0]	18	0	2.1042 ]
[ 165	314	[0	0	0]	175	[0	-1	0]	18	0	2.1044 ]
[ 173	316	[0	0	0]	172	[0	0	0]	18	0	2.1042 ]
[ 193	330	[0	0	0]	192	[0	0	0]	18	0	2.1042 ]
[ 198	333	[0	0	0]	199	[0	0	0]	18	0	2.1044 ]
[ 16	211	[0	0	0]	15	[0	0	0]	19	0	2.1105 ]
[ 22	214	[0	0	0]	21	[0	0	0]	19	0	2.1105 ]
[ 57	240	[0	0	0]	56	[0	0	0]	19	0	2.1105 ]
[ 96	266	[0	0	0]	95	[0	0	0]	19	0	2.1105 ]
[ 112	275	[0	0	0]	111	[0	0	0]	19	0	2.1105 ]
[ 135	291	[0	0	0]	134	[0	0	0]	19	0	2.1105 ]
[ 163	313	[0	0	0]	162	[0	0	0]	19	0	2.1105 ]
[ 196	332	[0	0	0]	195	[0	0	0]	19	0	2.1105 ]
[ 4	3	[0	0	0]	5	[0	0	0]	20	0	2.0772 ]
[ 9	18	[0	-1	0]	8	[0	0	0]	20	0	2.0783 ]
[ 15	16	[0	0	0]	8	[0	1	0]	20	0	2.0786 ]
[ 21	22	[0	0	0]	20	[0	0	0]	20	0	2.0786 ]
[ 25	24	[0	0	0]	20	[0	0	0]	20	0	2.0783 ]
[ 35	34	[0	0	0]	36	[0	0	0]	20	0	2.0772 ]
[ 56	57	[0	0	0]	92	[0	-1	0]	20	0	2.0786 ]
[ 75	74	[0	0	0]	76	[0	0	0]	20	0	2.0772 ]
[ 88	87	[0	0	0]	89	[0	0	0]	20	0	2.0772 ]
[ 93	59	[0	1	0]	92	[0	0	0]	20	0	2.0783 ]
[ 95	96	[0	0	0]	94	[0	0	0]	20	0	2.0786 ]
[ 99	98	[0	0	0]	94	[0	0	0]	20	0	2.0783 ]
[ 104	103	[0	0	0]	105	[0	0	0]	20	0	2.0772 ]
[ 109	137	[0	-1	0]	108	[0	0	0]	20	0	2.0783 ]
[ 111	112	[0	0	0]	110	[0	0	0]	20	0	2.0786 ]
[ 115	114	[0	0	0]	110	[0	0	0]	20	0	2.0783 ]
[ 134	135	[0	0	0]	108	[0	1	0]	20	0	2.0786 ]
[ 153	152	[0	0	0]	154	[0	0	0]	20	0	2.0772 ]
[ 162	163	[0	0	0]	174	[0	-1	0]	20	0	2.0786 ]
[ 170	169	[0	0	0]	171	[0	0	0]	20	0	2.0772 ]
[ 175	165	[0	1	0]	174	[0	0	0]	20	0	2.0783 ]
[ 190	189	[0	0	0]	191	[0	0	0]	20	0	2.0772 ]
[ 195	196	[0	0	0]	194	[0	0	0]	20	0	2.0786 ]
[ 199	198	[0	0	0]	194	[0	0	0]	20	0	2.0783 ]
[ 6	7	[0	0	0]	5	[0	0	0]	21	0	2.0862 ]
[ 37	38	[0	0	0]	36	[0	0	0]	21	0	2.0862 ]
[ 77	78	[0	0	0]	76	[0	0	0]	21	0	2.0862 ]
[ 90	91	[0	0	0]	89	[0	0	0]	21	0	2.0862 ]
[ 106	107	[0	0	0]	105	[0	0	0]	21	0	2.0862 ]
[ 155	156	[0	0	0]	154	[0	0	0]	21	0	2.0862 ]
[ 172	173	[0	0	0]	171	[0	0	0]	21	0	2.0862 ]
[ 192	193	[0	0	0]	191	[0	0	0]	21	0	2.0862 ]
[ 4	209	[0	-1	0]	3	[0	0	0]	22	0	2.1039 ]
[ 35	222	[0	0	0]	34	[0	0	0]	22	0	2.1039 ]
[ 75	252	[0	0	0]	74	[0	0	0]	22	0	2.1039 ]
[ 88	238	[0	1	0]	87	[0	0	0]	22	0	2.1039 ]
[ 104	289	[0	-1	0]	103	[0	0	0]	22	0	2.1039 ]
[ 153	303	[0	0	0]	152	[0	0	0]	22	0	2.1039 ]
[ 170	311	[0	1	0]	169	[0	0	0]	22	0	2.1039 ]
[ 190	328	[0	0	0]	189	[0	0	0]	22	0	2.1039 ]
[ 6	201	[0	0	0]	7	[0	0	0]	23	0	2.1201 ]
[ 37	223	[0	0	0]	38	[0	0	0]	23	0	2.12 ]
[ 77	253	[0	0	0]	78	[0	0	0]	23	0	2.1201 ]
[ 90	262	[0	0	0]	91	[0	0	0]	23	0	2.1201 ]
[ 106	271	[0	0	0]	107	[0	0	0]	23	0	2.1201 ]
[ 155	304	[0	0	0]	156	[0	0	0]	23	0	2.1201 ]
[ 172	315	[0	0	0]	173	[0	0	0]	23	0	2.1201 ]
[ 192	329	[0	0	0]	193	[0	0	0]	23	0	2.1201 ]
[ 9	203	[0	0	0]	18	[0	-1	0]	24	0	2.1135 ]
[ 15	210	[0	0	0]	16	[0	0	0]	24	0	2.1122 ]
[ 21	213	[0	0	0]	22	[0	0	0]	24	0	2.1122 ]
[ 25	216	[0	0	0]	24	[0	0	0]	24	0	2.1135 ]
[ 56	239	[0	0	0]	57	[0	0	0]	24	0	2.1123 ]
[ 93	264	[0	0	0]	59	[0	1	0]	24	0	2.1135 ]
[ 95	265	[0	0	0]	96	[0	0	0]	24	0	2.1123 ]
[ 99	268	[0	0	0]	98	[0	0	0]	24	0	2.1135 ]
[ 109	273	[0	0	0]	137	[0	-1	0]	24	0	2.1135 ]
[ 111	274	[0	0	0]	112	[0	0	0]	24	0	2.1122 ]
[ 115	277	[0	0	0]	114	[0	0	0]	24	0	2.1135 ]
[ 134	290	[0	0	0]	135	[0	0	0]	24	0	2.1122 ]
[ 162	312	[0	0	1]	163	[0	0	0]	24	0	2.1122 ]
[ 175	317	[0	0	0]	165	[0	1	0]	24	0	2.1135 ]
[ 195	331	[0	0	1]	196	[0	0	0]	24	0	2.1122 ]
[ 199	334	[0	0	0]	198	[0	0	0]	24	0	2.1135 ]
[ 4	209	[0	-1	0]	5	[0	0	0]	25	0	2.1019 ]
[ 35	222	[0	0	0]	36	[0	0	0]	25	0	2.1019 ]
[ 75	252	[0	0	0]	76	[0	0	0]	25	0	2.1019 ]
[ 88	238	[0	1	0]	89	[0	0	0]	25	0	2.1019 ]
[ 104	289	[0	-1	0]	105	[0	0	0]	25	0	2.1019 ]
[ 153	303	[0	0	0]	154	[0	0	0]	25	0	2.1019 ]
[ 170	311	[0	1	0]	171	[0	0	0]	25	0	2.1019 ]
[ 190	328	[0	0	0]	191	[0	0	0]	25	0	2.1019 ]
[ 6	201	[0	0	0]	5	[0	0	0]	26	0	2.0767 ]
[ 37	223	[0	0	0]	36	[0	0	0]	26	0	2.0767 ]
[ 77	253	[0	0	0]	76	[0	0	0]	26	0	2.0767 ]
[ 90	262	[0	0	0]	89	[0	0	0]	26	0	2.0767 ]
[ 106	271	[0	0	0]	105	[0	0	0]	26	0	2.0767 ]
[ 155	304	[0	0	0]	154	[0	0	0]	26	0	2.0767 ]
[ 172	315	[0	0	0]	171	[0	0	0]	26	0	2.0767 ]
[ 192	329	[0	0	0]	191	[0	0	0]	26	0	2.0767 ]
[ 9	203	[0	0	0]	8	[0	0	0]	27	0	2.0913 ]
[ 15	210	[0	0	0]	8	[0	1	0]	27	0	2.0923 ]
[ 21	213	[0	0	0]	20	[0	0	0]	27	0	2.0923 ]
[ 25	216	[0	0	0]	20	[0	0	0]	27	0	2.0913 ]
[ 56	239	[0	0	0]	92	[0	-1	0]	27	0	2.0923 ]
[ 93	264	[0	0	0]	92	[0	0	0]	27	0	2.0914 ]
[ 95	265	[0	0	0]	94	[0	0	0]	27	0	2.0923 ]
[ 99	268	[0	0	0]	94	[0	0	0]	27	0	2.0914 ]
[ 109	273	[0	0	0]	108	[0	0	0]	27	0	2.0914 ]
[ 111	274	[0	0	0]	110	[0	0	0]	27	0	2.0923 ]
[ 115	277	[0	0	0]	110	[0	0	0]	27	0	2.0914 ]
[ 134	290	[0	0	0]	108	[0	1	0]	27	0	2.0923 ]
[ 162	312	[0	0	1]	174	[0	-1	0]	27	0	2.0923 ]
[ 175	317	[0	0	0]	174	[0	0	0]	27	0	2.0913 ]
[ 195	331	[0	0	1]	194	[0	0	0]	27	0	2.0923 ]
[ 199	334	[0	0	0]	194	[0	0	0]	27	0	2.0914 ]
[ 5	4	[0	0	0]	6	[0	0	0]	28	0	2.1062 ]
[ 36	35	[0	0	0]	37	[0	0	0]	28	0	2.1062 ]
[ 76	75	[0	0	0]	77	[0	0	0]	28	0	2.1062 ]
[ 89	88	[0	0	0]	90	[0	0	0]	28	0	2.1062 ]
[ 105	104	[0	0	0]	106	[0	0	0]	28	0	2.1062 ]
[ 154	153	[0	0	0]	155	[0	0	0]	28	0	2.1062 ]
[ 171	170	[0	0	0]	172	[0	0	0]	28	0	2.1062 ]
[ 191	190	[0	0	0]	192	[0	0	0]	28	0	2.1062 ]
[ 8	9	[0	0	0]	15	[0	-1	0]	29	0	2.1186 ]
[ 20	21	[0	0	0]	25	[0	0	0]	29	0	2.1186 ]
[ 92	56	[0	1	0]	93	[0	0	0]	29	0	2.1186 ]
[ 94	95	[0	0	0]	99	[0	0	0]	29	0	2.1186 ]
[ 108	109	[0	0	0]	134	[0	-1	0]	29	0	2.1186 ]
[ 110	111	[0	0	0]	115	[0	0	0]	29	0	2.1186 ]
[ 174	162	[0	1	0]	175	[0	0	0]	29	0	2.1186 ]
[ 194	195	[0	0	0]	199	[0	0	0]	29	0	2.1186 ]
[ 5	4	[0	0	0]	338	[0	0	0]	30	0	2.147 ]
[ 36	35	[0	0	0]	343	[1	0	0]	30	0	2.147 ]
[ 76	75	[0	0	0]	355	[1	0	0]	30	0	2.147 ]
[ 89	88	[0	0	0]	353	[0	0	0]	30	0	2.147 ]
[ 105	104	[0	0	0]	358	[0	0	0]	30	0	2.147 ]
[ 154	153	[0	0	0]	360	[-1	0	0]	30	0	2.147 ]
[ 171	170	[0	0	0]	371	[0	0	0]	30	0	2.147 ]
[ 191	190	[0	0	0]	375	[-1	0	0]	30	0	2.147 ]
[ 5	6	[0	0	0]	338	[0	0	0]	31	0	2.0292 ]
[ 36	37	[0	0	0]	343	[1	0	0]	31	0	2.0292 ]
[ 76	77	[0	0	0]	355	[1	0	0]	31	0	2.0292 ]
[ 89	90	[0	0	0]	353	[0	0	0]	31	0	2.0292 ]
[ 105	106	[0	0	0]	358	[0	0	0]	31	0	2.0292 ]
[ 154	155	[0	0	0]	360	[-1	0	0]	31	0	2.0292 ]
[ 171	172	[0	0	0]	371	[0	0	0]	31	0	2.0292 ]
[ 191	192	[0	0	0]	375	[-1	0	0]	31	0	2.0292 ]
[ 8	9	[0	0	0]	338	[0	0	0]	32	0	2.0936 ]
[ 20	25	[0	0	0]	343	[0	0	0]	32	0	2.0936 ]
[ 92	93	[0	0	0]	353	[0	0	0]	32	0	2.0936 ]
[ 94	99	[0	0	0]	355	[0	0	0]	32	0	2.0936 ]
[ 108	109	[0	0	0]	358	[0	0	0]	32	0	2.0936 ]
[ 110	115	[0	0	0]	360	[0	0	0]	32	0	2.0936 ]
[ 174	175	[0	0	0]	371	[0	0	0]	32	0	2.0936 ]
[ 194	199	[0	0	0]	375	[0	0	0]	32	0	2.0936 ]
[ 8	15	[0	-1	0]	338	[0	0	0]	33	0	2.0703 ]
[ 20	21	[0	0	0]	343	[0	0	0]	33	0	2.0703 ]
[ 92	56	[0	1	0]	353	[0	0	0]	33	0	2.0703 ]
[ 94	95	[0	0	0]	355	[0	0	0]	33	0	2.0703 ]
[ 108	134	[0	-1	0]	358	[0	0	0]	33	0	2.0703 ]
[ 110	111	[0	0	0]	360	[0	0	0]	33	0	2.0703 ]
[ 174	162	[0	1	0]	371	[0	0	0]	33	0	2.0703 ]
[ 194	195	[0	0	0]	375	[0	0	0]	33	0	2.0703 ]
[ 10	204	[0	1	0]	386	[0	0	0]	34	0	2.1919 ]
[ 27	217	[0	0	0]	388	[0	0	0]	34	0	2.1919 ]
[ 42	227	[0	0	0]	393	[0	0	0]	34	0	2.1864 ]
[ 45	230	[0	0	0]	394	[0	0	0]	34	0	2.1919 ]
[ 53	236	[0	0	0]	385	[0	0	0]	34	0	2.1864 ]
[ 61	242	[0	0	0]	398	[0	0	0]	34	0	2.1919 ]
[ 69	248	[0	0	0]	390	[0	0	0]	34	0	2.1864 ]
[ 82	259	[0	0	0]	404	[0	0	0]	34	0	2.1864 ]
[ 120	280	[0	0	0]	405	[0	0	0]	34	0	2.1864 ]
[ 123	281	[0	1	0]	408	[0	0	0]	34	0	2.1919 ]
[ 131	287	[0	0	0]	412	[0	0	0]	34	0	2.1864 ]
[ 139	293	[0	0	0]	413	[0	0	0]	34	0	2.1919 ]
[ 147	299	[0	0	0]	417	[0	0	0]	34	0	2.1864 ]
[ 157	306	[0	0	0]	419	[0	0	0]	34	0	2.1919 ]
[ 179	320	[0	0	0]	418	[0	0	0]	34	0	2.1864 ]
[ 182	323	[0	0	0]	423	[0	0	0]	34	0	2.1919 ]
[ 10	204	[0	1	0]	387	[0	0	0]	35	0	2.1766 ]
[ 27	217	[0	0	0]	389	[0	0	0]	35	0	2.1766 ]
[ 42	227	[0	0	0]	392	[0	0	0]	35	0	2.1834 ]
[ 45	230	[0	0	0]	395	[0	0	0]	35	0	2.1766 ]
[ 53	236	[0	0	0]	397	[0	0	0]	35	0	2.1834 ]
[ 61	242	[0	0	0]	399	[0	0	0]	35	0	2.1766 ]
[ 69	248	[0	0	0]	401	[0	0	0]	35	0	2.1834 ]
[ 82	259	[0	0	0]	403	[0	0	0]	35	0	2.1834 ]
[ 120	280	[0	0	0]	407	[0	0	0]	35	0	2.1834 ]
[ 123	281	[0	1	0]	409	[0	0	0]	35	0	2.1766 ]
[ 131	287	[0	0	0]	411	[0	0	0]	35	0	2.1834 ]
[ 139	293	[0	0	0]	414	[0	0	0]	35	0	2.1766 ]
[ 147	299	[0	0	0]	416	[0	0	0]	35	0	2.1834 ]
[ 157	306	[0	0	0]	420	[0	0	0]	35	0	2.1765 ]
[ 179	320	[0	0	0]	422	[0	0	0]	35	0	2.1834 ]
[ 182	323	[0	0	0]	424	[0	0	0]	35	0	2.1765 ]
[ 10	386	[0	0	0]	387	[0	0	0]	36	0	1.914 ]
[ 27	388	[0	0	0]	389	[0	0	0]	36	0	1.914 ]
[ 42	393	[0	0	0]	392	[0	0	0]	36	0	1.9128 ]
[ 45	394	[0	0	0]	395	[0	0	0]	36	0	1.914 ]
[ 53	385	[0	0	0]	397	[0	0	0]	36	0	1.9128 ]
[ 61	398	[0	0	0]	399	[0	0	0]	36	0	1.914 ]
[ 69	390	[0	0	0]	401	[0	0	0]	36	0	1.9128 ]
[ 82	404	[0	0	0]	403	[0	0	0]	36	0	1.9128 ]
[ 120	405	[0	0	0]	407	[0	0	0]	36	0	1.9128 ]
[ 123	408	[0	0	0]	409	[0	0	0]	36	0	1.914 ]
[ 131	412	[0	0	0]	411	[0	0	0]	36	0	1.9128 ]
[ 139	413	[0	0	0]	414	[0	0	0]	36	0	1.914 ]
[ 147	417	[0	0	0]	416	[0	0	0]	36	0	1.9128 ]
[ 157	419	[0	0	0]	420	[0	0	0]	36	0	1.914 ]
[ 179	418	[0	0	0]	422	[0	0	0]	36	0	1.9128 ]
[ 182	423	[0	0	0]	424	[0	0	0]	36	0	1.914 ]
[ 11	205	[0	0	0]	12	[0	0	0]	37	0	2.2379 ]
[ 28	218	[0	0	0]	29	[0	0	0]	37	0	2.2379 ]
[ 46	231	[0	0	0]	47	[0	0	0]	37	0	2.2379 ]
[ 62	243	[0	0	0]	63	[0	0	0]	37	0	2.2379 ]
[ 124	282	[0	0	0]	125	[0	0	0]	37	0	2.2379 ]
[ 140	294	[0	0	0]	141	[0	0	0]	37	0	2.2379 ]
[ 158	307	[0	0	0]	159	[0	0	0]	37	0	2.2379 ]
[ 183	324	[0	0	0]	184	[0	0	0]	37	0	2.2379 ]
[ 44	229	[0	0	0]	43	[0	0	0]	38	0	2.2531 ]
[ 55	261	[0	-1	0]	54	[0	0	0]	38	0	2.2531 ]
[ 71	250	[0	0	0]	70	[0	0	0]	38	0	2.2531 ]
[ 84	256	[0	1	0]	83	[0	0	0]	38	0	2.2531 ]
[ 122	336	[0	-1	0]	121	[0	0	0]	38	0	2.2531 ]
[ 133	270	[0	1	0]	132	[0	0	0]	38	0	2.2531 ]
[ 149	301	[0	0	0]	148	[0	0	0]	38	0	2.2531 ]
[ 181	322	[0	0	0]	180	[0	0	0]	38	0	2.2531 ]
[ 11	12	[0	0	0]	386	[0	0	0]	39	0	1.9007 ]
[ 28	29	[0	0	0]	388	[0	0	0]	39	0	1.9007 ]
[ 44	43	[0	0	0]	393	[0	0	0]	39	0	1.8995 ]
[ 46	47	[0	0	0]	394	[0	0	0]	39	0	1.9007 ]
[ 55	54	[0	0	0]	385	[0	0	0]	39	0	1.8995 ]
[ 62	63	[0	0	0]	398	[0	0	0]	39	0	1.9007 ]
[ 71	70	[0	0	0]	390	[0	0	0]	39	0	1.8995 ]
[ 84	83	[0	0	0]	404	[0	0	0]	39	0	1.8995 ]
[ 122	121	[0	0	0]	405	[0	0	0]	39	0	1.8995 ]
[ 124	125	[0	0	0]	408	[0	0	0]	39	0	1.9007 ]
[ 133	132	[0	0	0]	412	[0	0	0]	39	0	1.8995 ]
[ 140	141	[0	0	0]	413	[0	0	0]	39	0	1.9007 ]
[ 149	148	[0	0	0]	417	[0	0	0]	39	0	1.8995 ]
[ 158	159	[0	0	0]	419	[0	0	0]	39	0	1.9007 ]
[ 181	180	[0	0	0]	418	[0	0	0]	39	0	1.8995 ]
[ 183	184	[0	0	0]	423	[0	0	0]	39	0	1.9007 ]
[ 11	205	[0	0	0]	386	[0	0	0]	40	0	2.1444 ]
[ 28	218	[0	0	0]	388	[0	0	0]	40	0	2.1444 ]
[ 46	231	[0	0	0]	394	[0	0	0]	40	0	2.1444 ]
[ 62	243	[0	0	0]	398	[0	0	0]	40	0	2.1444 ]
[ 124	282	[0	0	0]	408	[0	0	0]	40	0	2.1444 ]
[ 140	294	[0	0	0]	413	[0	0	0]	40	0	2.1444 ]
[ 158	307	[0	0	0]	419	[0	0	0]	40	0	2.1444 ]
[ 183	324	[0	0	0]	423	[0	0	0]	40	0	2.1444 ]
[ 44	229	[0	0	0]	393	[0	0	0]	41	0	2.1303 ]
[ 55	261	[0	-1	0]	385	[0	0	0]	41	0	2.1303 ]
[ 71	250	[0	0	0]	390	[0	0	0]	41	0	2.1303 ]
[ 84	256	[0	1	0]	404	[0	0	0]	41	0	2.1303 ]
[ 122	336	[0	-1	0]	405	[0	0	0]	41	0	2.1302 ]
[ 133	270	[0	1	0]	412	[0	0	0]	41	0	2.1303 ]
[ 149	301	[0	0	0]	417	[0	0	0]	41	0	2.1302 ]
[ 181	322	[0	0	0]	418	[0	0	0]	41	0	2.1302 ]
[ 12	206	[0	0	0]	11	[0	0	0]	42	0	2.291 ]
[ 29	219	[0	0	0]	28	[0	0	0]	42	0	2.291 ]
[ 47	232	[0	0	0]	46	[0	0	0]	42	0	2.2909 ]
[ 63	244	[0	0	0]	62	[0	0	0]	42	0	2.2909 ]
[ 125	283	[0	0	0]	124	[0	0	0]	42	0	2.2909 ]
[ 141	295	[0	0	0]	140	[0	0	0]	42	0	2.2909 ]
[ 159	308	[0	0	0]	158	[0	0	0]	42	0	2.291 ]
[ 184	325	[0	0	0]	183	[0	0	0]	42	0	2.291 ]
[ 43	228	[0	0	0]	44	[0	0	0]	43	0	2.3142 ]
[ 54	260	[0	-1	0]	55	[0	0	0]	43	0	2.3142 ]
[ 70	249	[0	0	0]	71	[0	0	0]	43	0	2.3142 ]
[ 83	255	[0	1	0]	84	[0	0	0]	43	0	2.3142 ]
[ 121	335	[0	-1	0]	122	[0	0	0]	43	0	2.3142 ]
[ 132	269	[0	1	0]	133	[0	0	0]	43	0	2.3142 ]
[ 148	300	[0	0	0]	149	[0	0	0]	43	0	2.3142 ]
[ 180	321	[0	0	0]	181	[0	0	0]	43	0	2.3142 ]
[ 12	11	[0	0	0]	387	[0	0	0]	44	0	1.8512 ]
[ 29	28	[0	0	0]	389	[0	0	0]	44	0	1.8512 ]
[ 43	44	[0	0	0]	392	[0	0	0]	44	0	1.8506 ]
[ 47	46	[0	0	0]	395	[0	0	0]	44	0	1.8512 ]
[ 54	55	[0	0	0]	397	[0	0	0]	44	0	1.8506 ]
[ 63	62	[0	0	0]	399	[0	0	0]	44	0	1.8512 ]
[ 70	71	[0	0	0]	401	[0	0	0]	44	0	1.8506 ]
[ 83	84	[0	0	0]	403	[0	0	0]	44	0	1.8506 ]
[ 121	122	[0	0	0]	407	[0	0	0]	44	0	1.8506 ]
[ 125	124	[0	0	0]	409	[0	0	0]	44	0	1.8512 ]
[ 132	133	[0	0	0]	411	[0	0	0]	44	0	1.8506 ]
[ 141	140	[0	0	0]	414	[0	0	0]	44	0	1.8512 ]
[ 148	149	[0	0	0]	416	[0	0	0]	44	0	1.8506 ]
[ 159	158	[0	0	0]	420	[0	0	0]	44	0	1.8512 ]
[ 180	181	[0	0	0]	422	[0	0	0]	44	0	1.8506 ]
[ 184	183	[0	0	0]	424	[0	0	0]	44	0	1.8512 ]
[ 12	206	[0	0	0]	387	[0	0	0]	45	0	2.1407 ]
[ 29	219	[0	0	0]	389	[0	0	0]	45	0	2.1407 ]
[ 47	232	[0	0	0]	395	[0	0	0]	45	0	2.1407 ]
[ 63	244	[0	0	0]	399	[0	0	0]	45	0	2.1407 ]
[ 125	283	[0	0	0]	409	[0	0	0]	45	0	2.1407 ]
[ 141	295	[0	0	0]	414	[0	0	0]	45	0	2.1407 ]
[ 159	308	[0	0	0]	420	[0	0	0]	45	0	2.1407 ]
[ 184	325	[0	0	0]	424	[0	0	0]	45	0	2.1407 ]
[ 43	228	[0	0	0]	392	[0	0	0]	46	0	2.1184 ]
[ 54	260	[0	-1	0]	397	[0	0	0]	46	0	2.1184 ]
[ 70	249	[0	0	0]	401	[0	0	0]	46	0	2.1184 ]
[ 83	255	[0	1	0]	403	[0	0	0]	46	0	2.1184 ]
[ 121	335	[0	-1	0]	407	[0	0	0]	46	0	2.1184 ]
[ 132	269	[0	1	0]	411	[0	0	0]	46	0	2.1184 ]
[ 148	300	[0	0	0]	416	[0	0	0]	46	0	2.1184 ]
[ 180	321	[0	0	0]	422	[0	0	0]	46	0	2.1184 ]
[ 13	14	[0	0	0]	387	[0	0	0]	47	0	2.1113 ]
[ 30	31	[0	0	0]	389	[0	0	0]	47	0	2.1113 ]
[ 48	49	[0	0	0]	395	[0	0	0]	47	0	2.1113 ]
[ 64	65	[0	0	0]	399	[0	0	0]	47	0	2.1113 ]
[ 126	127	[0	0	0]	409	[0	0	0]	47	0	2.1113 ]
[ 142	143	[0	0	0]	414	[0	0	0]	47	0	2.1113 ]
[ 160	161	[0	0	0]	420	[0	0	0]	47	0	2.1113 ]
[ 185	186	[0	0	0]	424	[0	0	0]	47	0	2.1113 ]
[ 41	40	[0	0	0]	392	[0	0	0]	48	0	2.098 ]
[ 52	51	[0	0	0]	397	[0	0	0]	48	0	2.098 ]
[ 68	67	[0	0	0]	401	[0	0	0]	48	0	2.098 ]
[ 81	80	[0	0	0]	403	[0	0	0]	48	0	2.098 ]
[ 119	118	[0	0	0]	407	[0	0	0]	48	0	2.098 ]
[ 130	129	[0	0	0]	411	[0	0	0]	48	0	2.098 ]
[ 146	145	[0	0	0]	416	[0	0	0]	48	0	2.098 ]
[ 178	177	[0	0	0]	422	[0	0	0]	48	0	2.098 ]
[ 13	14	[0	0	0]	402	[0	0	-1]	49	0	2.1672 ]
[ 30	31	[0	0	0]	391	[0	0	-1]	49	0	2.1672 ]
[ 41	40	[0	0	0]	391	[0	0	0]	49	0	2.1691 ]
[ 48	49	[0	0	0]	396	[0	0	0]	49	0	2.1672 ]
[ 52	51	[0	0	0]	396	[0	0	0]	49	0	2.1691 ]
[ 64	65	[0	0	0]	400	[0	0	0]	49	0	2.1672 ]
[ 68	67	[0	0	0]	400	[0	0	0]	49	0	2.1691 ]
[ 81	80	[0	0	0]	402	[0	0	0]	49	0	2.1691 ]
[ 119	118	[0	0	0]	406	[0	0	0]	49	0	2.1691 ]
[ 126	127	[0	0	0]	410	[0	0	0]	49	0	2.1672 ]
[ 130	129	[0	0	0]	410	[0	0	0]	49	0	2.1691 ]
[ 142	143	[0	0	0]	415	[0	0	0]	49	0	2.1672 ]
[ 146	145	[0	0	0]	415	[0	0	0]	49	0	2.1691 ]
[ 160	161	[0	0	0]	406	[0	0	1]	49	0	2.1672 ]
[ 178	177	[0	0	0]	421	[0	0	0]	49	0	2.1691 ]
[ 185	186	[0	0	0]	421	[0	0	1]	49	0	2.1672 ]
[ 13	387	[0	0	0]	402	[0	0	-1]	50	0	2.0045 ]
[ 30	389	[0	0	0]	391	[0	0	-1]	50	0	2.0045 ]
[ 48	395	[0	0	0]	396	[0	0	0]	50	0	2.0045 ]
[ 64	399	[0	0	0]	400	[0	0	0]	50	0	2.0045 ]
[ 126	409	[0	0	0]	410	[0	0	0]	50	0	2.0045 ]
[ 142	414	[0	0	0]	415	[0	0	0]	50	0	2.0045 ]
[ 160	420	[0	0	0]	406	[0	0	1]	50	0	2.0045 ]
[ 185	424	[0	0	0]	421	[0	0	1]	50	0	2.0045 ]
[ 41	392	[0	0	0]	391	[0	0	0]	51	0	2.0157 ]
[ 52	397	[0	0	0]	396	[0	0	0]	51	0	2.0157 ]
[ 68	401	[0	0	0]	400	[0	0	0]	51	0	2.0157 ]
[ 81	403	[0	0	0]	402	[0	0	0]	51	0	2.0157 ]
[ 119	407	[0	0	0]	406	[0	0	0]	51	0	2.0157 ]
[ 130	411	[0	0	0]	410	[0	0	0]	51	0	2.0157 ]
[ 146	416	[0	0	0]	415	[0	0	0]	51	0	2.0157 ]
[ 178	422	[0	0	0]	421	[0	0	0]	51	0	2.0157 ]
[ 14	79	[0	0	-1]	13	[0	0	0]	52	0	2.0461 ]
[ 31	39	[0	0	-1]	30	[0	0	0]	52	0	2.0461 ]
[ 40	39	[0	0	0]	41	[0	0	0]	52	0	2.046 ]
[ 49	50	[0	0	0]	48	[0	0	0]	52	0	2.0461 ]
[ 51	50	[0	0	0]	52	[0	0	0]	52	0	2.046 ]
[ 65	66	[0	0	0]	64	[0	0	0]	52	0	2.0461 ]
[ 67	66	[0	0	0]	68	[0	0	0]	52	0	2.046 ]
[ 80	79	[0	0	0]	81	[0	0	0]	52	0	2.046 ]
[ 118	117	[0	0	0]	119	[0	0	0]	52	0	2.046 ]
[ 127	128	[0	0	0]	126	[0	0	0]	52	0	2.0461 ]
[ 129	128	[0	0	0]	130	[0	0	0]	52	0	2.046 ]
[ 143	144	[0	0	0]	142	[0	0	0]	52	0	2.0461 ]
[ 145	144	[0	0	0]	146	[0	0	0]	52	0	2.046 ]
[ 161	117	[0	0	1]	160	[0	0	0]	52	0	2.0462 ]
[ 177	176	[0	0	0]	178	[0	0	0]	52	0	2.046 ]
[ 186	176	[0	0	1]	185	[0	0	0]	52	0	2.0462 ]
[ 14	207	[0	0	0]	13	[0	0	0]	53	0	2.1299 ]
[ 31	220	[0	0	0]	30	[0	0	0]	53	0	2.1299 ]
[ 49	233	[0	0	0]	48	[0	0	0]	53	0	2.1299 ]
[ 65	245	[0	0	0]	64	[0	0	0]	53	0	2.1299 ]
[ 127	284	[0	0	0]	126	[0	0	0]	53	0	2.1299 ]
[ 143	296	[0	0	0]	142	[0	0	0]	53	0	2.1299 ]
[ 161	309	[0	0	0]	160	[0	0	0]	53	0	2.1299 ]
[ 186	326	[0	0	0]	185	[0	0	0]	53	0	2.1299 ]
[ 40	226	[0	0	0]	41	[0	0	0]	54	0	2.1177 ]
[ 51	235	[0	0	0]	52	[0	0	0]	54	0	2.1178 ]
[ 67	247	[0	0	0]	68	[0	0	0]	54	0	2.1178 ]
[ 80	258	[0	0	0]	81	[0	0	0]	54	0	2.1178 ]
[ 118	279	[0	0	0]	119	[0	0	0]	54	0	2.1178 ]
[ 129	286	[0	0	0]	130	[0	0	0]	54	0	2.1178 ]
[ 145	298	[0	0	0]	146	[0	0	0]	54	0	2.1178 ]
[ 177	319	[0	0	0]	178	[0	0	0]	54	0	2.1178 ]
[ 14	207	[0	0	0]	79	[0	0	-1]	55	0	2.1071 ]
[ 31	220	[0	0	0]	39	[0	0	-1]	55	0	2.1071 ]
[ 49	233	[0	0	0]	50	[0	0	0]	55	0	2.1071 ]
[ 65	245	[0	0	0]	66	[0	0	0]	55	0	2.1071 ]
[ 127	284	[0	0	0]	128	[0	0	0]	55	0	2.1071 ]
[ 143	296	[0	0	0]	144	[0	0	0]	55	0	2.1071 ]
[ 161	309	[0	0	0]	117	[0	0	1]	55	0	2.1071 ]
[ 186	326	[0	0	0]	176	[0	0	1]	55	0	2.1071 ]
[ 40	226	[0	0	0]	39	[0	0	0]	56	0	2.1192 ]
[ 51	235	[0	0	0]	50	[0	0	0]	56	0	2.1192 ]
[ 67	247	[0	0	0]	66	[0	0	0]	56	0	2.1192 ]
[ 80	258	[0	0	0]	79	[0	0	0]	56	0	2.1192 ]
[ 118	279	[0	0	0]	117	[0	0	0]	56	0	2.1192 ]
[ 129	286	[0	0	0]	128	[0	0	0]	56	0	2.1192 ]
[ 145	298	[0	0	0]	144	[0	0	0]	56	0	2.1192 ]
[ 177	319	[0	0	0]	176	[0	0	0]	56	0	2.1192 ]
[ 39	31	[0	0	1]	40	[0	0	0]	57	0	2.0941 ]
[ 50	49	[0	0	0]	51	[0	0	0]	57	0	2.0941 ]
[ 66	65	[0	0	0]	67	[0	0	0]	57	0	2.0941 ]
[ 79	14	[0	0	1]	80	[0	0	0]	57	0	2.0941 ]
[ 117	118	[0	0	0]	161	[0	0	-1]	57	0	2.0941 ]
[ 128	127	[0	0	0]	129	[0	0	0]	57	0	2.0941 ]
[ 144	143	[0	0	0]	145	[0	0	0]	57	0	2.0941 ]
[ 176	177	[0	0	0]	186	[0	0	-1]	57	0	2.0941 ]
[ 39	225	[0	0	0]	31	[0	0	1]	58	0	2.0946 ]
[ 39	225	[0	0	0]	40	[0	0	0]	58	0	2.0944 ]
[ 50	234	[0	0	0]	49	[0	0	0]	58	0	2.0946 ]
[ 50	234	[0	0	0]	51	[0	0	0]	58	0	2.0945 ]
[ 66	246	[0	1	0]	65	[0	0	0]	58	0	2.0946 ]
[ 66	246	[0	1	0]	67	[0	0	0]	58	0	2.0945 ]
[ 79	257	[0	0	0]	14	[0	0	1]	58	0	2.0946 ]
[ 79	257	[0	0	0]	80	[0	0	0]	58	0	2.0944 ]
[ 117	278	[0	0	0]	118	[0	0	0]	58	0	2.0944 ]
[ 117	278	[0	0	0]	161	[0	0	-1]	58	0	2.0946 ]
[ 128	285	[0	0	0]	127	[0	0	0]	58	0	2.0946 ]
[ 128	285	[0	0	0]	129	[0	0	0]	58	0	2.0945 ]
[ 144	297	[0	0	0]	143	[0	0	0]	58	0	2.0946 ]
[ 144	297	[0	0	0]	145	[0	0	0]	58	0	2.0945 ]
[ 176	318	[0	1	0]	177	[0	0	0]	58	0	2.0944 ]
[ 176	318	[0	1	0]	186	[0	0	-1]	58	0	2.0946 ]
[ 337	377	[0	0	0]	1	[0	0	0]	59	0	1.8768 ]
[ 346	378	[0	0	0]	32	[0	0	0]	59	0	1.8768 ]
[ 351	379	[0	0	0]	72	[0	0	0]	59	0	1.8768 ]
[ 352	380	[0	0	0]	85	[0	0	0]	59	0	1.8768 ]
[ 357	381	[0	0	0]	101	[0	0	0]	59	0	1.8768 ]
[ 366	382	[0	0	0]	150	[0	0	0]	59	0	1.8768 ]
[ 370	383	[0	0	0]	167	[0	0	0]	59	0	1.8768 ]
[ 374	384	[0	0	0]	187	[0	0	0]	59	0	1.8768 ]
[ 339	377	[0	0	0]	26	[0	0	0]	60	0	2.012 ]
[ 341	378	[0	0	0]	19	[0	0	0]	60	0	2.012 ]
[ 348	379	[0	0	0]	60	[0	0	0]	60	0	2.012 ]
[ 354	380	[0	0	0]	100	[0	0	0]	60	0	2.012 ]
[ 359	381	[0	0	0]	116	[0	0	0]	60	0	2.012 ]
[ 363	382	[0	0	0]	138	[0	0	0]	60	0	2.012 ]
[ 368	384	[0	0	0]	166	[0	0	0]	60	0	2.012 ]
[ 372	383	[0	0	0]	200	[0	0	0]	60	0	2.012 ]
[ 338	5	[0	0	0]	8	[0	0	0]	61	0	2.0571 ]
[ 343	20	[0	0	0]	36	[-1	0	0]	61	0	2.0571 ]
[ 353	89	[0	0	0]	92	[0	0	0]	61	0	2.0571 ]
[ 355	76	[-1	0	0]	94	[0	0	0]	61	0	2.0571 ]
[ 358	105	[0	0	0]	108	[0	0	0]	61	0	2.0571 ]
[ 360	110	[0	0	0]	154	[1	0	0]	61	0	2.0571 ]
[ 371	171	[0	0	0]	174	[0	0	0]	61	0	2.0571 ]
[ 375	191	[1	0	0]	194	[0	0	0]	61	0	2.0571 ]
[ 377	337	[0	0	0]	339	[0	0	0]	62	0	1.8368 ]
[ 378	341	[0	0	0]	346	[0	0	0]	62	0	1.8368 ]
[ 379	348	[0	0	0]	351	[0	0	0]	62	0	1.8368 ]
[ 380	352	[0	0	0]	354	[0	0	0]	62	0	1.8368 ]
[ 381	357	[0	0	0]	359	[0	0	0]	62	0	1.8368 ]
[ 382	363	[0	0	0]	366	[0	0	0]	62	0	1.8368 ]
[ 383	370	[0	0	0]	372	[0	0	0]	62	0	1.8368 ]
[ 384	368	[0	0	0]	374	[0	0	0]	62	0	1.8368 ]
[ 377	385	[0	0	0]	337	[0	0	0]	63	0	1.9583 ]
[ 378	390	[0	0	0]	346	[0	0	0]	63	0	1.9583 ]
[ 379	393	[0	0	0]	351	[0	0	0]	63	0	1.9583 ]
[ 380	404	[0	0	0]	352	[0	0	0]	63	0	1.9583 ]
[ 381	405	[0	0	0]	357	[0	0	0]	63	0	1.9583 ]
[ 382	418	[0	0	0]	366	[0	0	0]	63	0	1.9583 ]
[ 383	412	[0	0	0]	370	[0	0	0]	63	0	1.9583 ]
[ 384	417	[0	0	0]	374	[0	0	0]	63	0	1.9583 ]
[ 377	386	[0	-1	0]	339	[0	0	0]	64	0	1.964 ]
[ 378	388	[0	0	0]	341	[0	0	0]	64	0	1.964 ]
[ 379	398	[0	0	0]	348	[0	0	0]	64	0	1.964 ]
[ 380	394	[0	1	0]	354	[0	0	0]	64	0	1.964 ]
[ 381	408	[0	-1	0]	359	[0	0	0]	64	0	1.964 ]
[ 382	413	[0	0	0]	363	[0	0	0]	64	0	1.964 ]
[ 383	419	[0	1	0]	372	[0	0	0]	64	0	1.964 ]
[ 384	423	[0	0	0]	368	[0	0	0]	64	0	1.964 ]
[ 377	386	[0	-1	0]	337	[0	0	0]	65	0	2.0976 ]
[ 378	388	[0	0	0]	346	[0	0	0]	65	0	2.0976 ]
[ 379	398	[0	0	0]	351	[0	0	0]	65	0	2.0975 ]
[ 380	394	[0	1	0]	352	[0	0	0]	65	0	2.0975 ]
[ 381	408	[0	-1	0]	357	[0	0	0]	65	0	2.0975 ]
[ 382	413	[0	0	0]	366	[0	0	0]	65	0	2.0975 ]
[ 383	419	[0	1	0]	370	[0	0	0]	65	0	2.0976 ]
[ 384	423	[0	0	0]	374	[0	0	0]	65	0	2.0976 ]
[ 377	385	[0	0	0]	339	[0	0	0]	66	0	1.7405 ]
[ 378	390	[0	0	0]	341	[0	0	0]	66	0	1.7405 ]
[ 379	393	[0	0	0]	348	[0	0	0]	66	0	1.7405 ]
[ 380	404	[0	0	0]	354	[0	0	0]	66	0	1.7405 ]
[ 381	405	[0	0	0]	359	[0	0	0]	66	0	1.7405 ]
[ 382	418	[0	0	0]	363	[0	0	0]	66	0	1.7405 ]
[ 383	412	[0	0	0]	372	[0	0	0]	66	0	1.7405 ]
[ 384	417	[0	0	0]	368	[0	0	0]	66	0	1.7405 ]
[ 377	385	[0	0	0]	386	[0	-1	0]	67	0	1.8357 ]
[ 378	388	[0	0	0]	390	[0	0	0]	67	0	1.8357 ]
[ 379	393	[0	0	0]	398	[0	0	0]	67	0	1.8357 ]
[ 380	394	[0	1	0]	404	[0	0	0]	67	0	1.8357 ]
[ 381	405	[0	0	0]	408	[0	-1	0]	67	0	1.8357 ]
[ 382	413	[0	0	0]	418	[0	0	0]	67	0	1.8357 ]
[ 383	412	[0	0	0]	419	[0	1	0]	67	0	1.8357 ]
[ 384	417	[0	0	0]	423	[0	0	0]	67	0	1.8357 ]
[ 385	55	[0	0	0]	53	[0	0	0]	68	0	1.8787 ]
[ 386	11	[0	0	0]	10	[0	0	0]	68	0	1.8767 ]
[ 388	28	[0	0	0]	27	[0	0	0]	68	0	1.8767 ]
[ 390	71	[0	0	0]	69	[0	0	0]	68	0	1.8787 ]
[ 393	44	[0	0	0]	42	[0	0	0]	68	0	1.8787 ]
[ 394	46	[0	0	0]	45	[0	0	0]	68	0	1.8767 ]
[ 398	62	[0	0	0]	61	[0	0	0]	68	0	1.8767 ]
[ 404	84	[0	0	0]	82	[0	0	0]	68	0	1.8787 ]
[ 405	122	[0	0	0]	120	[0	0	0]	68	0	1.8786 ]
[ 408	124	[0	0	0]	123	[0	0	0]	68	0	1.8767 ]
[ 412	133	[0	0	0]	131	[0	0	0]	68	0	1.8787 ]
[ 413	140	[0	0	0]	139	[0	0	0]	68	0	1.8767 ]
[ 417	149	[0	0	0]	147	[0	0	0]	68	0	1.8787 ]
[ 418	181	[0	0	0]	179	[0	0	0]	68	0	1.8786 ]
[ 419	158	[0	0	0]	157	[0	0	0]	68	0	1.8767 ]
[ 423	183	[0	0	0]	182	[0	0	0]	68	0	1.8767 ]
[ 385	377	[0	0	0]	53	[0	0	0]	69	0	2.1179 ]
[ 390	378	[0	0	0]	69	[0	0	0]	69	0	2.1179 ]
[ 393	379	[0	0	0]	42	[0	0	0]	69	0	2.1179 ]
[ 404	380	[0	0	0]	82	[0	0	0]	69	0	2.1179 ]
[ 405	381	[0	0	0]	120	[0	0	0]	69	0	2.1179 ]
[ 412	383	[0	0	0]	131	[0	0	0]	69	0	2.1179 ]
[ 417	384	[0	0	0]	147	[0	0	0]	69	0	2.1179 ]
[ 418	382	[0	0	0]	179	[0	0	0]	69	0	2.1179 ]
[ 386	377	[0	1	0]	10	[0	0	0]	70	0	2.1738 ]
[ 388	378	[0	0	0]	27	[0	0	0]	70	0	2.1738 ]
[ 394	380	[0	-1	0]	45	[0	0	0]	70	0	2.1738 ]
[ 398	379	[0	0	0]	61	[0	0	0]	70	0	2.1738 ]
[ 408	381	[0	1	0]	123	[0	0	0]	70	0	2.1738 ]
[ 413	382	[0	0	0]	139	[0	0	0]	70	0	2.1738 ]
[ 419	383	[0	-1	0]	157	[0	0	0]	70	0	2.1738 ]
[ 423	384	[0	0	0]	182	[0	0	0]	70	0	2.1738 ]
[ 385	377	[0	0	0]	55	[0	0	0]	71	0	2.2843 ]
[ 390	378	[0	0	0]	71	[0	0	0]	71	0	2.2843 ]
[ 393	379	[0	0	0]	44	[0	0	0]	71	0	2.2843 ]
[ 404	380	[0	0	0]	84	[0	0	0]	71	0	2.2843 ]
[ 405	381	[0	0	0]	122	[0	0	0]	71	0	2.2843 ]
[ 412	383	[0	0	0]	133	[0	0	0]	71	0	2.2843 ]
[ 417	384	[0	0	0]	149	[0	0	0]	71	0	2.2843 ]
[ 418	382	[0	0	0]	181	[0	0	0]	71	0	2.2843 ]
[ 386	377	[0	1	0]	11	[0	0	0]	72	0	2.2261 ]
[ 388	378	[0	0	0]	28	[0	0	0]	72	0	2.2261 ]
[ 394	380	[0	-1	0]	46	[0	0	0]	72	0	2.2261 ]
[ 398	379	[0	0	0]	62	[0	0	0]	72	0	2.2261 ]
[ 408	381	[0	1	0]	124	[0	0	0]	72	0	2.2261 ]
[ 413	382	[0	0	0]	140	[0	0	0]	72	0	2.2261 ]
[ 419	383	[0	-1	0]	158	[0	0	0]	72	0	2.2261 ]
[ 423	384	[0	0	0]	183	[0	0	0]	72	0	2.2261 ]
[ 387	12	[0	0	0]	10	[0	0	0]	73	0	1.8821 ]
[ 389	29	[0	0	0]	27	[0	0	0]	73	0	1.8821 ]
[ 392	43	[0	0	0]	42	[0	0	0]	73	0	1.8832 ]
[ 395	47	[0	0	0]	45	[0	0	0]	73	0	1.8821 ]
[ 397	54	[0	0	0]	53	[0	0	0]	73	0	1.8831 ]
[ 399	63	[0	0	0]	61	[0	0	0]	73	0	1.8821 ]
[ 401	70	[0	0	0]	69	[0	0	0]	73	0	1.8831 ]
[ 403	83	[0	0	0]	82	[0	0	0]	73	0	1.8832 ]
[ 407	121	[0	0	0]	120	[0	0	0]	73	0	1.8832 ]
[ 409	125	[0	0	0]	123	[0	0	0]	73	0	1.8821 ]
[ 411	132	[0	0	0]	131	[0	0	0]	73	0	1.8831 ]
[ 414	141	[0	0	0]	139	[0	0	0]	73	0	1.8821 ]
[ 416	148	[0	0	0]	147	[0	0	0]	73	0	1.8831 ]
[ 420	159	[0	0	0]	157	[0	0	0]	73	0	1.8821 ]
[ 422	180	[0	0	0]	179	[0	0	0]	73	0	1.8831 ]
[ 424	184	[0	0	0]	182	[0	0	0]	73	0	1.8821 ]
[ 387	10	[0	0	0]	13	[0	0	0]	74	0	2.1795 ]
[ 389	27	[0	0	0]	30	[0	0	0]	74	0	2.1795 ]
[ 395	45	[0	0	0]	48	[0	0	0]	74	0	2.1795 ]
[ 399	61	[0	0	0]	64	[0	0	0]	74	0	2.1795 ]
[ 409	123	[0	0	0]	126	[0	0	0]	74	0	2.1795 ]
[ 414	139	[0	0	0]	142	[0	0	0]	74	0	2.1795 ]
[ 420	157	[0	0	0]	160	[0	0	0]	74	0	2.1795 ]
[ 424	182	[0	0	0]	185	[0	0	0]	74	0	2.1795 ]
[ 392	42	[0	0	0]	41	[0	0	0]	75	0	2.1968 ]
[ 397	53	[0	0	0]	52	[0	0	0]	75	0	2.1968 ]
[ 401	69	[0	0	0]	68	[0	0	0]	75	0	2.1968 ]
[ 403	82	[0	0	0]	81	[0	0	0]	75	0	2.1968 ]
[ 407	120	[0	0	0]	119	[0	0	0]	75	0	2.1968 ]
[ 411	131	[0	0	0]	130	[0	0	0]	75	0	2.1968 ]
[ 416	147	[0	0	0]	146	[0	0	0]	75	0	2.1968 ]
[ 422	179	[0	0	0]	178	[0	0	0]	75	0	2.1968 ]
[ 387	12	[0	0	0]	13	[0	0	0]	76	0	2.2198 ]
[ 389	29	[0	0	0]	30	[0	0	0]	76	0	2.2198 ]
[ 395	47	[0	0	0]	48	[0	0	0]	76	0	2.2198 ]
[ 399	63	[0	0	0]	64	[0	0	0]	76	0	2.2198 ]
[ 409	125	[0	0	0]	126	[0	0	0]	76	0	2.2198 ]
[ 414	141	[0	0	0]	142	[0	0	0]	76	0	2.2198 ]
[ 420	159	[0	0	0]	160	[0	0	0]	76	0	2.2198 ]
[ 424	184	[0	0	0]	185	[0	0	0]	76	0	2.2198 ]
[ 392	43	[0	0	0]	41	[0	0	0]	77	0	2.201 ]
[ 397	54	[0	0	0]	52	[0	0	0]	77	0	2.201 ]
[ 401	70	[0	0	0]	68	[0	0	0]	77	0	2.201 ]
[ 403	83	[0	0	0]	81	[0	0	0]	77	0	2.201 ]
[ 407	121	[0	0	0]	119	[0	0	0]	77	0	2.201 ]
[ 411	132	[0	0	0]	130	[0	0	0]	77	0	2.201 ]
[ 416	148	[0	0	0]	146	[0	0	0]	77	0	2.201 ]
[ 422	180	[0	0	0]	178	[0	0	0]	77	0	2.201 ]
[ 391	30	[0	0	1]	41	[0	0	0]	78	0	2.0438 ]
[ 396	48	[0	0	0]	52	[0	0	0]	78	0	2.0438 ]
[ 400	64	[0	0	0]	68	[0	0	0]	78	0	2.0438 ]
[ 402	13	[0	0	1]	81	[0	0	0]	78	0	2.0438 ]
[ 406	119	[0	0	0]	160	[0	0	-1]	78	0	2.0438 ]
[ 410	126	[0	0	0]	130	[0	0	0]	78	0	2.0438 ]
[ 415	142	[0	0	0]	146	[0	0	0]	78	0	2.0438 ]
[ 421	178	[0	0	0]	185	[0	0	-1]	78	0	2.0438 ]
