# Supplementary material for: An automated protocol to construct flexibility parameters for classical forcefields: applications to metal–organic frameworks
Source: RSC Adv. 2024 Jul 19;14(31):22714–62. doi: 10.1039/d4ra01859a (PMC11258866; doi:10.1039/d4ra01859a)
Supplement: RA-014-D4RA01859A-s002 [file RA-014-D4RA01859A-s002.zip › MOFs_inputs/quadrant_1_2/ATOBIW/ATOBIW_angle_types_list.txt]

[6[6-(6,6),8-(0),8-(30)]    6[6-(1,6),6-(1,6),6-(8,8)]    8[6-(6,8),30-(7,7,8)]]    0    2.045
[6[6-(6,6),8-(0),8-(30)]    6[6-(1,6),6-(1,6),6-(8,8)]    8[6-(6,8),30-(7,7,8)]]    1    1.9937
[6[6-(6,6),8-(0),8-(30)]    6[6-(1,6),6-(1,6),6-(8,8)]    8[6-(6,8)]]    0    2.092
[6[6-(6,6),8-(0),8-(30)]    6[6-(1,6),6-(1,6),6-(8,8)]    8[6-(6,8)]]    1    2.101
[6[6-(6,6),8-(0),8-(30)]    8[6-(6,8),30-(7,7,8)]    8[6-(6,8)]]    0    2.1451
[6[6-(6,6),8-(0),8-(30)]    8[6-(6,8),30-(7,7,8)]    8[6-(6,8)]]    1    2.1885
[6[6-(1,6),6-(1,6),6-(8,8)]    6[1-(0),6-(1,6),6-(6,6)]    6[6-(6,6),8-(0),8-(30)]]    0    2.0847
[6[6-(1,6),6-(1,6),6-(8,8)]    6[1-(0),6-(1,6),6-(6,6)]    6[6-(6,6),8-(0),8-(30)]]    1    2.1213
[6[6-(1,6),6-(1,6),6-(8,8)]    6[1-(0),6-(1,6),6-(6,6)]    6[6-(6,6),8-(0),8-(30)]]    2    2.0911
[6[6-(1,6),6-(1,6),6-(8,8)]    6[1-(0),6-(1,6),6-(6,6)]    6[6-(6,6),8-(0),8-(30)]]    3    2.1055
[6[6-(1,6),6-(1,6),6-(8,8)]    6[1-(0),6-(1,6),6-(6,6)]    6[1-(0),6-(1,6),6-(6,6)]]    0    2.0745
[6[6-(1,6),6-(1,6),6-(8,8)]    6[1-(0),6-(1,6),6-(6,6)]    6[1-(0),6-(1,6),6-(6,6)]]    1    2.0865
[6[1-(0),6-(1,6),6-(6,6)]    6[1-(0),6-(1,6),6-(6,8)]    6[6-(1,6),6-(1,6),6-(8,8)]]    0    2.1165
[6[1-(0),6-(1,6),6-(6,6)]    6[1-(0),6-(1,6),6-(6,8)]    6[6-(1,6),6-(1,6),6-(8,8)]]    1    2.1053
[6[1-(0),6-(1,6),6-(6,6)]    6[1-(0),6-(1,6),6-(6,8)]    6[6-(1,6),6-(1,6),6-(8,8)]]    2    2.1021
[6[1-(0),6-(1,6),6-(6,6)]    1[6-(6,6)]    6[6-(1,6),6-(1,6),6-(8,8)]]    0    2.0719
[6[1-(0),6-(1,6),6-(6,6)]    1[6-(6,6)]    6[6-(1,6),6-(1,6),6-(8,8)]]    1    2.0775
[6[1-(0),6-(1,6),6-(6,6)]    1[6-(6,6)]    6[1-(0),6-(1,6),6-(6,8)]]    0    2.0938
[6[1-(0),6-(1,6),6-(6,6)]    1[6-(6,6)]    6[1-(0),6-(1,6),6-(6,8)]]    1    2.1043
[6[1-(0),6-(1,6),6-(6,6)]    1[6-(6,6)]    6[1-(0),6-(1,6),6-(6,8)]]    2    2.1105
[6[1-(0),6-(1,6),6-(6,8)]    6[1-(0),6-(1,6),6-(6,6)]    6[6-(1,6),6-(1,6),8-(6)]]    0    2.078
[6[1-(0),6-(1,6),6-(6,8)]    6[1-(0),6-(1,6),6-(6,6)]    6[6-(1,6),6-(1,6),8-(6)]]    1    2.0862
[6[1-(0),6-(1,6),6-(6,8)]    1[6-(6,6)]    6[1-(0),6-(1,6),6-(6,6)]]    0    2.1039
[6[1-(0),6-(1,6),6-(6,8)]    1[6-(6,6)]    6[1-(0),6-(1,6),6-(6,6)]]    1    2.1201
[6[1-(0),6-(1,6),6-(6,8)]    1[6-(6,6)]    6[1-(0),6-(1,6),6-(6,6)]]    2    2.1129
[6[1-(0),6-(1,6),6-(6,8)]    1[6-(6,6)]    6[6-(1,6),6-(1,6),8-(6)]]    0    2.1019
[6[1-(0),6-(1,6),6-(6,8)]    1[6-(6,6)]    6[6-(1,6),6-(1,6),8-(6)]]    1    2.0767
[6[1-(0),6-(1,6),6-(6,8)]    1[6-(6,6)]    6[6-(1,6),6-(1,6),8-(6)]]    2    2.0918
[6[6-(1,6),6-(1,6),8-(6)]    6[1-(0),6-(1,6),6-(6,8)]    6[1-(0),6-(1,6),6-(6,8)]]    0    2.1062
[6[6-(1,6),6-(1,6),8-(6)]    6[1-(0),6-(1,6),6-(6,8)]    6[1-(0),6-(1,6),6-(6,8)]]    1    2.1186
[6[6-(1,6),6-(1,6),8-(6)]    6[1-(0),6-(1,6),6-(6,8)]    8[6-(6,6),6-(6,6)]]    0    2.147
[6[6-(1,6),6-(1,6),8-(6)]    6[1-(0),6-(1,6),6-(6,8)]    8[6-(6,6),6-(6,6)]]    1    2.0292
[6[6-(1,6),6-(1,6),8-(6)]    6[1-(0),6-(1,6),6-(6,8)]    8[6-(6,6),6-(6,6)]]    2    2.0936
[6[6-(1,6),6-(1,6),8-(6)]    6[1-(0),6-(1,6),6-(6,8)]    8[6-(6,6),6-(6,6)]]    3    2.0703
[6[1-(0),7-(6,30),7-(6,6)]    1[6-(7,7)]    7[6-(1,6),6-(1,7),30-(7,8,8)]]    0    2.1892
[6[1-(0),7-(6,30),7-(6,6)]    1[6-(7,7)]    7[6-(1,6),6-(1,7),6-(6,7)]]    0    2.18
[6[1-(0),7-(6,30),7-(6,6)]    7[6-(1,6),6-(1,7),30-(7,8,8)]    7[6-(1,6),6-(1,7),6-(6,7)]]    0    1.9134
[6[1-(0),6-(1,7),7-(6,30)]    1[6-(6,7)]    6[1-(0),6-(1,7),7-(6,6)]]    0    2.2379
[6[1-(0),6-(1,7),7-(6,30)]    1[6-(6,7)]    6[1-(0),6-(1,7),7-(6,6)]]    1    2.2531
[6[1-(0),6-(1,7),7-(6,30)]    6[1-(0),6-(1,7),7-(6,6)]    7[6-(1,6),6-(1,7),30-(7,8,8)]]    0    1.9001
[6[1-(0),6-(1,7),7-(6,30)]    1[6-(6,7)]    7[6-(1,6),6-(1,7),30-(7,8,8)]]    0    2.1444
[6[1-(0),6-(1,7),7-(6,30)]    1[6-(6,7)]    7[6-(1,6),6-(1,7),30-(7,8,8)]]    1    2.1303
[6[1-(0),6-(1,7),7-(6,6)]    1[6-(6,7)]    6[1-(0),6-(1,7),7-(6,30)]]    0    2.2909
[6[1-(0),6-(1,7),7-(6,6)]    1[6-(6,7)]    6[1-(0),6-(1,7),7-(6,30)]]    1    2.3142
[6[1-(0),6-(1,7),7-(6,6)]    6[1-(0),6-(1,7),7-(6,30)]    7[6-(1,6),6-(1,7),6-(6,7)]]    0    1.8509
[6[1-(0),6-(1,7),7-(6,6)]    1[6-(6,7)]    7[6-(1,6),6-(1,7),6-(6,7)]]    0    2.1407
[6[1-(0),6-(1,7),7-(6,6)]    1[6-(6,7)]    7[6-(1,6),6-(1,7),6-(6,7)]]    1    2.1184
[6[6-(1,6),7-(6),7-(6,6)]    6[1-(0),6-(1,6),6-(7,7)]    7[6-(1,6),6-(1,7),6-(6,7)]]    0    2.1113
[6[6-(1,6),7-(6),7-(6,6)]    6[1-(0),6-(1,6),6-(7,7)]    7[6-(1,6),6-(1,7),6-(6,7)]]    1    2.098
[6[6-(1,6),7-(6),7-(6,6)]    6[1-(0),6-(1,6),6-(7,7)]    7[6-(6,7),6-(6,7)]]    0    2.1681
[6[6-(1,6),7-(6),7-(6,6)]    7[6-(1,6),6-(1,7),6-(6,7)]    7[6-(6,7),6-(6,7)]]    0    2.0045
[6[6-(1,6),7-(6),7-(6,6)]    7[6-(1,6),6-(1,7),6-(6,7)]    7[6-(6,7),6-(6,7)]]    1    2.0157
[6[1-(0),6-(1,6),6-(7,7)]    6[1-(0),6-(1,6),6-(1,6)]    6[6-(1,6),7-(6),7-(6,6)]]    0    2.0461
[6[1-(0),6-(1,6),6-(7,7)]    1[6-(6,6)]    6[6-(1,6),7-(6),7-(6,6)]]    0    2.1299
[6[1-(0),6-(1,6),6-(7,7)]    1[6-(6,6)]    6[6-(1,6),7-(6),7-(6,6)]]    1    2.1178
[6[1-(0),6-(1,6),6-(7,7)]    1[6-(6,6)]    6[1-(0),6-(1,6),6-(1,6)]]    0    2.1071
[6[1-(0),6-(1,6),6-(7,7)]    1[6-(6,6)]    6[1-(0),6-(1,6),6-(1,6)]]    1    2.1192
[6[1-(0),6-(1,6),6-(1,6)]    6[1-(0),6-(1,6),6-(7,7)]    6[1-(0),6-(1,6),6-(7,7)]]    0    2.0941
[6[1-(0),6-(1,6),6-(1,6)]    1[6-(6,6)]    6[1-(0),6-(1,6),6-(7,7)]]    0    2.0945
[8[6-(6,8),30-(7,7,8)]    30[7-(6,6),7-(6,6),8-(6),8-(6)]    6[6-(6,6),8-(0),8-(30)]]    0    1.8768
[8[6-(6,8),30-(7,7,8)]    30[7-(6,6),7-(6,6),8-(6),8-(6)]    6[6-(6,6),8-(0),8-(30)]]    1    2.012
[8[6-(6,6),6-(6,6)]    6[6-(1,6),6-(1,6),8-(6)]    6[6-(1,6),6-(1,6),8-(6)]]    0    2.0571
[30[7-(6,6),7-(6,6),8-(6),8-(6)]    8[6-(6,8),30-(7,7,8)]    8[6-(6,8),30-(7,7,8)]]    0    1.8368
[30[7-(6,6),7-(6,6),8-(6),8-(6)]    7[6-(1,6),6-(1,7),30-(7,8,8)]    8[6-(6,8),30-(7,7,8)]]    0    1.9583
[30[7-(6,6),7-(6,6),8-(6),8-(6)]    7[6-(1,6),6-(1,7),30-(7,8,8)]    8[6-(6,8),30-(7,7,8)]]    1    1.964
[30[7-(6,6),7-(6,6),8-(6),8-(6)]    7[6-(1,6),6-(1,7),30-(7,8,8)]    8[6-(6,8),30-(7,7,8)]]    2    2.0976
[30[7-(6,6),7-(6,6),8-(6),8-(6)]    7[6-(1,6),6-(1,7),30-(7,8,8)]    8[6-(6,8),30-(7,7,8)]]    3    1.7405
[30[7-(6,6),7-(6,6),8-(6),8-(6)]    7[6-(1,6),6-(1,7),30-(7,8,8)]    7[6-(1,6),6-(1,7),30-(7,8,8)]]    0    1.8357
[7[6-(1,6),6-(1,7),30-(7,8,8)]    6[1-(0),6-(1,7),7-(6,30)]    6[1-(0),7-(6,30),7-(6,6)]]    0    1.8777
[7[6-(1,6),6-(1,7),30-(7,8,8)]    30[7-(6,6),7-(6,6),8-(6),8-(6)]    6[1-(0),7-(6,30),7-(6,6)]]    0    2.1179
[7[6-(1,6),6-(1,7),30-(7,8,8)]    30[7-(6,6),7-(6,6),8-(6),8-(6)]    6[1-(0),7-(6,30),7-(6,6)]]    1    2.1738
[7[6-(1,6),6-(1,7),30-(7,8,8)]    30[7-(6,6),7-(6,6),8-(6),8-(6)]    6[1-(0),6-(1,7),7-(6,30)]]    0    2.2843
[7[6-(1,6),6-(1,7),30-(7,8,8)]    30[7-(6,6),7-(6,6),8-(6),8-(6)]    6[1-(0),6-(1,7),7-(6,30)]]    1    2.2261
[7[6-(1,6),6-(1,7),6-(6,7)]    6[1-(0),6-(1,7),7-(6,6)]    6[1-(0),7-(6,30),7-(6,6)]]    0    1.8826
[7[6-(1,6),6-(1,7),6-(6,7)]    6[1-(0),7-(6,30),7-(6,6)]    6[6-(1,6),7-(6),7-(6,6)]]    0    2.1795
[7[6-(1,6),6-(1,7),6-(6,7)]    6[1-(0),7-(6,30),7-(6,6)]    6[6-(1,6),7-(6),7-(6,6)]]    1    2.1968
[7[6-(1,6),6-(1,7),6-(6,7)]    6[1-(0),6-(1,7),7-(6,6)]    6[6-(1,6),7-(6),7-(6,6)]]    0    2.2198
[7[6-(1,6),6-(1,7),6-(6,7)]    6[1-(0),6-(1,7),7-(6,6)]    6[6-(1,6),7-(6),7-(6,6)]]    1    2.201
[7[6-(6,7),6-(6,7)]    6[6-(1,6),7-(6),7-(6,6)]    6[6-(1,6),7-(6),7-(6,6)]]    0    2.0438
