# Supplementary material for: An automated protocol to construct flexibility parameters for classical forcefields: applications to metal–organic frameworks
Source: RSC Adv. 2024 Jul 19;14(31):22714–62. doi: 10.1039/d4ra01859a (PMC11258866; doi:10.1039/d4ra01859a)
Supplement: RA-014-D4RA01859A-s002 [file RA-014-D4RA01859A-s002.zip › MOFs_inputs/quadrant_1_2/ATOBIW/ATOBIW_atom_types_with_coordinates.txt]

ATOBIW

26.9319999999999986    0.0000000000000000    0.0000000000000000
0.0000000000000000    10.8499999999999996    0.0000000000000000
-1.0741791400000000    0.0000000000000000    21.7685131399999996

     1        8.624828598854185       0.9099609852075938        4.067862691053447    6[6-(6,6),8-(0),8-(30)]
     2       10.024811341012072       1.0832623604404494       3.5830845783886094    6[6-(1,6),6-(1,6),6-(8,8)]
     3       10.954579987480924      0.05300610518968978       3.7796359765603076    6[1-(0),6-(1,6),6-(6,6)]
     4       12.236389398230465       0.1262647335541891       3.2461489246865405    6[1-(0),6-(1,6),6-(6,8)]
     5        12.59788559089773       1.2544618054006773        2.499585414760628    6[6-(1,6),6-(1,6),8-(6)]
     6       11.691885505541569        2.308064460783137        2.311050704113751    6[1-(0),6-(1,6),6-(6,8)]
     7       10.413660714140372       2.2171345212136084       2.8494339418260974    6[1-(0),6-(1,6),6-(6,6)]
     8       14.779267762744817      0.39554567929236994       2.1119976024039926    6[6-(1,6),6-(1,6),8-(6)]
     9        15.46606562114085       0.3713375799557594        3.326965637109668    6[1-(0),6-(1,6),6-(6,8)]
    10       5.2591516522576125       10.120067101341002        2.224482097175413    6[1-(0),7-(6,30),7-(6,6)]
    11        4.921537408402292         9.23127079024705        4.195711062512427    6[1-(0),6-(1,7),7-(6,30)]
    12        4.658057205064588        8.251135930776062       3.2806810201173193    6[1-(0),6-(1,7),7-(6,6)]
    13        4.820432123794405        8.173857009776437       0.7710999202818617    6[6-(1,6),7-(6),7-(6,6)]
    14        4.412214386681603        6.844717087804765       0.6663459592595815    6[1-(0),6-(1,6),6-(7,7)]
    15       15.063979620606073       10.331026361220077       1.0984828993658324    6[1-(0),6-(1,6),6-(6,8)]
    16         16.0638526602457        9.381357048511697       1.3034611839005281    6[1-(0),6-(1,6),6-(6,6)]
    17       16.764898223292654        9.337919609994284       2.5144330774741657    6[6-(1,6),6-(1,6),6-(8,8)]
    18       16.455407998450323       10.259596741946735       3.5269767591968244    6[1-(0),6-(1,6),6-(6,6)]
    19       17.835329421424536        8.301514809842775        2.722179793040501    6[6-(6,6),8-(0),8-(30)]
    20       1.3132679189871752        5.820545738607271         2.11199756066067    6[6-(1,6),6-(1,6),8-(6)]
    21       1.5979796759193199        4.906026255975477       1.0984829712273863    6[1-(0),6-(1,6),6-(6,8)]
    22        2.597852753235313        3.956356862773685        1.303461230760679    6[1-(0),6-(1,6),6-(6,6)]
    23       3.2988982891392244          3.9129193361555       2.5144331648199523    6[6-(1,6),6-(1,6),6-(8,8)]
    24        2.989408126124683        4.834596561648264         3.52697678576334    6[1-(0),6-(1,6),6-(6,6)]
    25       2.0000657228682597         5.79633753980179        3.326965653484455    6[1-(0),6-(1,6),6-(6,8)]
    26        4.369329350861534        2.876514625909357       2.7221798783721667    6[6-(6,6),8-(0),8-(30)]
    27        18.72515118896927       4.6950671705257365       2.2244819827219784    6[1-(0),7-(6,30),7-(6,6)]
    28       18.387537250901268        3.806270900845083        4.195711055616101    6[1-(0),6-(1,7),7-(6,30)]
    29       18.124056981756283        2.826136039884032        3.280681071662063    6[1-(0),6-(1,7),7-(6,6)]
    30       18.286432044477916        2.748856967522395       0.7710999807354759    6[6-(1,6),7-(6),7-(6,6)]
    31       17.878215113684004        1.419716767025559       0.6663461818647146    6[1-(0),6-(1,6),6-(7,7)]
    32       22.090828453001926        6.334960318024525         4.06786191146133    6[6-(6,6),8-(0),8-(30)]
    33        23.49081150274357       6.5082612532872925        3.583083555174304    6[6-(1,6),6-(1,6),6-(8,8)]
    34       24.420580388841273        5.478004595480739       3.7796341070854087    6[1-(0),6-(1,6),6-(6,6)]
    35       25.702389479893306        5.551264274731558       3.2461480048331706    6[1-(0),6-(1,6),6-(6,8)]
    36        26.06388570708601        6.679461760367771       2.4995850906042856    6[6-(1,6),6-(1,6),8-(6)]
    37       25.157886049005214        7.733064112230862       2.3110497053408183    6[1-(0),6-(1,6),6-(6,8)]
    38        23.87966099578757        7.642134135150517        2.849433151546616    6[1-(0),6-(1,6),6-(6,6)]
    39       16.810095103872392       0.8491365047937799       21.163849181802874    6[1-(0),6-(1,6),6-(1,6)]
    40       17.213878503684114        1.600903214275977        20.06695241393197    6[1-(0),6-(1,6),6-(7,7)]
    41       17.592259817525942        2.924181825203075       20.303640432169612    6[6-(1,6),7-(6),7-(6,6)]
    42       18.045739769241006       3.3964453176217835        17.90970603218921    6[1-(0),7-(6,30),7-(6,6)]
    43       18.640087855238903        4.992428561339559       19.351748319724347    6[1-(0),6-(1,7),7-(6,6)]
    44       18.998473726879148        5.361675723900917        18.08303435051792    6[1-(0),6-(1,7),7-(6,30)]
    45        4.722063893043072       0.7299271312213037       13.108739007901827    6[1-(0),7-(6,30),7-(6,6)]
    46        4.384448397876817        1.618725590174421       15.079966921327479    6[1-(0),6-(1,7),7-(6,30)]
    47        4.120968636966247       2.5988588737041014       14.164933880573615    6[1-(0),6-(1,7),7-(6,6)]
    48        4.283343659847624       2.6761375987580514       11.655354294076476    6[6-(1,6),7-(6),7-(6,6)]
    49        3.875125765680309        4.005277027813523       11.550602000684972    6[1-(0),6-(1,6),6-(7,7)]
    50       3.8811851700930737        4.575859045666833       10.279593104300496    6[1-(0),6-(1,6),6-(1,6)]
    51        4.284968483851759       3.8240946581949986         9.18269513560943    6[1-(0),6-(1,6),6-(7,7)]
    52       4.6633514169099355        2.500815256716535        9.419381445885723    6[6-(1,6),7-(6),7-(6,6)]
    53        5.116829418590079        2.028556239451394        7.025443845627858    6[1-(0),7-(6,30),7-(6,6)]
    54        5.711181475270049       0.4325722687642249         8.46748369377373    6[1-(0),6-(1,7),7-(6,6)]
    55        6.069566684524801       0.0633266256672981        7.198768672502106    6[1-(0),6-(1,7),7-(6,30)]
    56       14.526895252971798        0.518976674698399       11.982741350629468    6[1-(0),6-(1,6),6-(6,8)]
    57       15.526770563586176        1.468643313219726       12.187721309456652    6[1-(0),6-(1,6),6-(6,6)]
    58       16.227814577040643       1.5120775214601316        13.39869417766059    6[6-(1,6),6-(1,6),6-(8,8)]
    59       15.918320949741366       0.5904004595426761        14.41123642525414    6[1-(0),6-(1,6),6-(6,6)]
    60       17.298248879397207        2.548480772798547       13.606443856641885    6[6-(6,6),8-(0),8-(30)]
    61       18.188064585111164        6.154927371068783       13.108738618341992    6[1-(0),7-(6,30),7-(6,6)]
    62       17.850448425179916        7.043726187552506       15.079966281631567    6[1-(0),6-(1,7),7-(6,30)]
    63       17.586968651415756        8.023859226458368       14.164933043011489    6[1-(0),6-(1,7),7-(6,6)]
    64        17.74934366966432        8.101137110791443       11.655353651826807    6[6-(1,6),7-(6),7-(6,6)]
    65        17.34112517385907        9.430276403269614       11.550600916128468    6[1-(0),6-(1,6),6-(7,7)]
    66       17.347183362801104       10.000858306663568       10.279591741535683    6[1-(0),6-(1,6),6-(1,6)]
    67       17.750966892033624        9.249093415249225        9.182694072713645    6[1-(0),6-(1,6),6-(7,7)]
    68       18.129350774867753        7.925814609893679        9.419380759774336    6[6-(1,6),7-(6),7-(6,6)]
    69       18.582829104716602        7.453555833297435        7.025443199484702    6[1-(0),7-(6,30),7-(6,6)]
    70        19.17718166099322        5.857571867342515        8.467483076227044    6[1-(0),6-(1,7),7-(6,6)]
    71       19.535567010853295        5.488326410635238        7.198768091382413    6[1-(0),6-(1,7),7-(6,30)]
    72        21.55374059438058        4.515042754149669       14.952123044090532    6[6-(6,6),8-(0),8-(30)]
    73       22.953722032465848          4.3417422436439       14.467340340220758    6[6-(1,6),6-(1,6),6-(8,8)]
    74       23.883492421163595         5.37199844050217        14.66389065705776    6[1-(0),6-(1,6),6-(6,6)]
    75       25.165301874121837         5.29873883212648       14.130404249584434    6[1-(0),6-(1,6),6-(6,8)]
    76        25.52679681428866        4.170540494863172       13.383838825938883    6[6-(1,6),6-(1,6),8-(6)]
    77       24.620795868670452       3.1169400269202727       13.195302973920995    6[1-(0),6-(1,6),6-(6,8)]
    78       23.342570974313542         3.20787116503144       13.733688104594908    6[1-(0),6-(1,6),6-(6,6)]
    79        3.344093805611085         6.27413700294889       21.163848893616127    6[1-(0),6-(1,6),6-(1,6)]
    80        3.747877496654147         7.02590355702043       20.066952141057815    6[1-(0),6-(1,6),6-(7,7)]
    81        4.126259717945231        8.349181894350851        20.30364030443814    6[6-(1,6),7-(6),7-(6,6)]
    82        4.579739792907597        8.821445114932754        17.90970604846446    6[1-(0),7-(6,30),7-(6,6)]
    83       5.1740883239580455       10.417428367652096       19.351748145218682    6[1-(0),6-(1,7),7-(6,6)]
    84       5.5324742930494635       10.786675268900737       18.083034061796226    6[1-(0),6-(1,7),7-(6,30)]
    85        8.087740445918735        9.940042462599765        14.95212289142484    6[6-(6,6),8-(0),8-(30)]
    86        9.487721953170837        9.766742268464704       14.467340106221414    6[6-(1,6),6-(1,6),6-(8,8)]
    87       10.417492085353349       10.796998788187782        14.66389036771101    6[1-(0),6-(1,6),6-(6,6)]
    88       11.699301590061511       10.723739307284692       14.130403941224705    6[1-(0),6-(1,6),6-(6,8)]
    89       12.060796794341243        9.595540965335633       13.383838632608128    6[6-(1,6),6-(1,6),8-(6)]
    90       11.154796050710134        8.541940321039734       13.195302843516105    6[1-(0),6-(1,6),6-(6,8)]
    91        9.876571127800366        8.632871214403702       13.733687944014012    6[1-(0),6-(1,6),6-(6,6)]
    92        14.24218128068339        10.45445663156006       12.996253836633928    6[6-(1,6),6-(1,6),8-(6)]
    93       14.928977185198736       10.478662608463974       14.211222379133172    6[1-(0),6-(1,6),6-(6,8)]
    94       0.7761812741944414       5.0294560437730835       12.996253889107647    6[6-(1,6),6-(1,6),8-(6)]
    95       1.0608951220909382         5.94397613987377        11.98274143785521    6[1-(0),6-(1,6),6-(6,8)]
    96       2.0607703059758213        6.893642924978883        12.18772138730924    6[1-(0),6-(1,6),6-(6,6)]
    97       2.7618143764575107        6.937077171491626       13.398694193853226    6[6-(1,6),6-(1,6),6-(8,8)]
    98       2.4523209031981033        6.015400014829783       14.411236446132666    6[1-(0),6-(1,6),6-(6,6)]
    99       1.4629772448321603        5.053662082852135        14.21122241566289    6[1-(0),6-(1,6),6-(6,8)]
   100       3.8322486455265725        7.973480468264602       13.606443817625092    6[6-(6,6),8-(0),8-(30)]
   101       17.770080876194594       0.9099571348946557       6.8163899360651765    6[6-(6,6),8-(0),8-(30)]
   102        16.37009892718857        1.083257297583381       7.3011726943291935    6[6-(1,6),6-(1,6),6-(8,8)]
   103       15.440328802257977      0.05300098872655674        7.104622361346364    6[1-(0),6-(1,6),6-(6,6)]
   104       14.158519348601335      0.12626093498618565        7.638108890430429    6[1-(0),6-(1,6),6-(6,8)]
   105       13.797024035309649       1.2544591088110348        8.384674254582087    6[6-(1,6),6-(1,6),8-(6)]
   106        14.70302525294774       2.3080593963514295        8.573209743683957    6[1-(0),6-(1,6),6-(6,8)]
   107       15.981250309927484        2.217128583476541        8.034824809827134    6[1-(0),6-(1,6),6-(6,6)]
   108       11.615639866873238       0.3955438760427224        8.772259175645237    6[6-(1,6),6-(1,6),8-(6)]
   109        10.92884398553519       0.3713377657577757        7.557290739740422    6[1-(0),6-(1,6),6-(6,8)]
   110       25.081639592502814        5.820543517764436         8.77225928035465    6[6-(1,6),6-(1,6),8-(6)]
   111        24.79692573293947        4.906023400911883        9.785771691103031    6[1-(0),6-(1,6),6-(6,8)]
   112       23.797050484165833       3.9563566873920153        9.580791746462689    6[1-(0),6-(1,6),6-(6,6)]
   113       23.096006443504002       3.9129225181083402        8.369818902042109    6[6-(1,6),6-(1,6),6-(8,8)]
   114       23.405499952378793        4.834599672849213        7.357276671881546    6[1-(0),6-(1,6),6-(6,6)]
   115         24.3948436355459        5.796337576263282        7.557290763162582    6[1-(0),6-(1,6),6-(6,8)]
   116       22.025572133897885       2.8765191386969713        8.162069138861384    6[6-(6,6),8-(0),8-(30)]
   117       22.513725603611785        4.575863510436073        0.604663786975428    6[1-(0),6-(1,6),6-(1,6)]
   118          22.109942161737       3.8240968795129215       1.7015605687985453    6[1-(0),6-(1,6),6-(7,7)]
   119        21.73156074058147        2.500818296255734        1.464872544210881    6[6-(1,6),7-(6),7-(6,6)]
   120       21.278080937468832       2.0285547794165186       3.8588069841907573    6[1-(0),7-(6,30),7-(6,6)]
   121       20.683732703250644      0.43257157486907655        2.416764717666639    6[1-(0),6-(1,7),7-(6,6)]
   122         20.3253469413677      0.06332435142728152       3.6854787170132717    6[1-(0),6-(1,7),7-(6,30)]
   123        21.13575653126518       10.120072598931463        8.659774453054991    6[1-(0),7-(6,30),7-(6,6)]
   124       21.473372389039454        9.231273631889621        6.688546797671566    6[1-(0),6-(1,7),7-(6,30)]
   125        21.73685213607016        8.251140645564615        7.603580096725975    6[1-(0),6-(1,7),7-(6,6)]
   126       21.574477414868188        8.173862828495082       10.113159507062537    6[6-(1,6),7-(6),7-(6,6)]
   127       21.982696143558734        6.844723642711578        10.21791220864105    6[1-(0),6-(1,6),6-(7,7)]
   128        21.97663810853844        6.274141854223923        11.48892137578937    6[1-(0),6-(1,6),6-(1,6)]
   129       21.572854473362025       7.0259067706154354       12.585819057558318    6[1-(0),6-(1,6),6-(7,7)]
   130        21.19447037088186        8.349185441701332       12.349132275655728    6[6-(1,6),7-(6),7-(6,6)]
   131        20.74099197104734        8.821444228634956       14.743069808429352    6[1-(0),7-(6,30),7-(6,6)]
   132       20.146639350990995       10.417428250539102       13.301029995329673    6[1-(0),6-(1,7),7-(6,6)]
   133       19.788253995451196       10.786673538234208       14.569745084247655    6[1-(0),6-(1,7),7-(6,30)]
   134       11.330925962352639       10.331023797070712        9.785771611456287    6[1-(0),6-(1,6),6-(6,8)]
   135       10.331050528852378        9.381357111749407        9.580791696565363    6[1-(0),6-(1,6),6-(6,6)]
   136         9.63000640821411        9.337922774026326        8.369818945282121    6[6-(1,6),6-(1,6),6-(8,8)]
   137        9.939500080205795       10.259599933505086        7.357276774100939    6[1-(0),6-(1,6),6-(6,6)]
   138        8.559572147518901        8.301519668303506        8.162069386502788    6[6-(6,6),8-(0),8-(30)]
   139        7.669756945680394        4.695072888000587        8.659774230758151    6[1-(0),7-(6,30),7-(6,6)]
   140        8.007372552469477       3.8062744454368067        6.688546325425633    6[1-(0),6-(1,7),7-(6,30)]
   141        8.270852366759533       2.8261411880133194        7.603579377742974    6[1-(0),6-(1,7),7-(6,6)]
   142        8.108477258341365       2.7488624705478966       10.113158966658654    6[6-(1,6),7-(6),7-(6,6)]
   143        8.516695072098459        1.419723010407069       10.217911279646056    6[1-(0),6-(1,6),6-(7,7)]
   144        8.510635610794779       0.8491409819238083       11.488920167836705    6[1-(0),6-(1,6),6-(1,6)]
   145        8.106852325457352       1.6009054172436388       12.585818123244117    6[1-(0),6-(1,6),6-(7,7)]
   146        7.728469494449915        2.924184851500653       12.349131803784678    6[6-(1,6),7-(6),7-(6,6)]
   147       7.2749914723954845        3.396443902474241        14.74306939981187    6[1-(0),7-(6,30),7-(6,6)]
   148        6.680639459405898        4.992427863614535       13.301029523969452    6[1-(0),6-(1,7),7-(6,6)]
   149        6.322254219205253        5.361673514833094        14.56974452732329    6[1-(0),6-(1,7),7-(6,30)]
   150        4.304080383777796        6.334957471535531        6.816390236922257    6[6-(6,6),8-(0),8-(30)]
   151       2.9040989309170597         6.50825770548695        7.301173012784347    6[6-(1,6),6-(1,6),6-(8,8)]
   152       1.9743287513606622        5.478001213011959        7.104622781149239    6[1-(0),6-(1,6),6-(6,6)]
   153       0.6925192485140101       5.5512607225073545        7.638109198875398    6[1-(0),6-(1,6),6-(6,8)]
   154       0.3310240746217377        6.679459102125538        8.384674507415774    6[6-(1,6),6-(1,6),8-(6)]
   155       1.2370248743963685        7.733059730808477        8.573210284421528    6[1-(0),6-(1,6),6-(6,8)]
   156        2.515249786142588        7.642128775732351        8.034825170178516    6[1-(0),6-(1,6),6-(6,6)]
   157       20.598669443079267        0.729932777103349        19.54403107356071    6[1-(0),7-(6,30),7-(6,6)]
   158        20.93628328491721       1.6187290220334691        17.57280196405742    6[1-(0),6-(1,7),7-(6,30)]
   159       21.199763495160912       2.5988639330175265       18.487831902663753    6[1-(0),6-(1,7),7-(6,6)]
   160       21.037388500751106       2.6761430991739084       20.997412988650815    6[6-(1,6),7-(6),7-(6,6)]
   161       21.445605547319392        4.005283250204225       21.102166767076355    6[1-(0),6-(1,6),6-(7,7)]
   162       10.793840965421973       0.5189739380933359        20.67003029902259    6[1-(0),6-(1,6),6-(6,8)]
   163        9.793967864537194        1.468643296661171        20.46505201315171    6[1-(0),6-(1,6),6-(6,6)]
   164        9.092922346420295       1.5120808025621708       19.254080066844654    6[6-(1,6),6-(1,6),6-(8,8)]
   165        9.402412565884205       0.5904036131675564        18.24153645599358    6[1-(0),6-(1,6),6-(6,6)]
   166        8.022491245643382        2.548485447432296       19.046333325627227    6[6-(6,6),8-(0),8-(30)]
   167       17.232992272356796          9.9400395603672        17.70065122580353    6[6-(6,6),8-(0),8-(30)]
   168       15.833009186258316        9.766738673134379       18.185429643751174    6[6-(1,6),6-(1,6),6-(8,8)]
   169        14.90324032481974       10.796995387566819         17.9888790743221    6[1-(0),6-(1,6),6-(6,6)]
   170       13.621431242281322       10.723735772813127       18.522365194127225    6[1-(0),6-(1,6),6-(6,8)]
   171        13.25993493494662         9.59553833471034       19.268928149053593    6[6-(1,6),6-(1,6),8-(6)]
   172       14.165934554752386        8.541935940972818        19.45746352323931    6[1-(0),6-(1,6),6-(6,8)]
   173        15.44415961641114        8.632865835380928       18.919080065915647    6[1-(0),6-(1,6),6-(6,6)]
   174       11.078552749940341       10.454454459283808       19.656515704562775    6[6-(1,6),6-(1,6),8-(6)]
   175       10.391754993368322       10.478662651407317       18.441547591902822    6[1-(0),6-(1,6),6-(6,8)]
   176        9.047726948687954       10.000863031785888       0.6046643837368072    6[1-(0),6-(1,6),6-(1,6)]
   177         8.64394329797004         9.24909641683025       1.7015611222674698    6[1-(0),6-(1,6),6-(7,7)]
   178        8.265561183114876        7.925818048570183       1.4648729454638274    6[6-(1,6),7-(6),7-(6,6)]
   179        7.812081108985113         7.45355479940518       3.8588071908159125    6[1-(0),7-(6,30),7-(6,6)]
   180        7.217732616783706        5.857571552607803       2.4167650836003975    6[1-(0),6-(1,7),7-(6,6)]
   181          6.8593466276447        5.488324641832061        3.685479153176873    6[1-(0),6-(1,7),7-(6,30)]
   182         7.13266915524509        6.154932956344174        19.54403113649653    6[1-(0),7-(6,30),7-(6,6)]
   183        7.470283518573508        7.043729250667023       17.572802182087205    6[1-(0),6-(1,7),7-(6,30)]
   184        7.733763788269219        8.023864077766222       18.487832238691464    6[1-(0),6-(1,7),7-(6,6)]
   185         7.57138877249003         8.10114298275405        20.99741333835696    6[6-(1,6),7-(6),7-(6,6)]
   186        7.979606410172841         9.43028293981663       21.102167323898517    6[1-(0),6-(1,6),6-(7,7)]
   187       3.7669921324525477        4.515039148020479       17.700650467477015    6[6-(6,6),8-(0),8-(30)]
   188       2.3670094334905607         4.34173773708935       18.185428584128502    6[6-(1,6),6-(1,6),6-(8,8)]
   189       1.4372407452566707        5.371993950378863          17.988877218474    6[1-(0),6-(1,6),6-(6,6)]
   190      0.15543133776586082        5.298735280493359        18.52236426687052    6[1-(0),6-(1,6),6-(6,8)]
   191     -0.20606480122325266        4.170538191227328        19.26892775121623    6[6-(1,6),6-(1,6),8-(6)]
   192       0.6999353223195489       3.1169355588745424       19.457462471602152    6[1-(0),6-(1,6),6-(6,8)]
   193        1.978160094095054       3.2078655636535007       18.919079222552142    6[1-(0),6-(1,6),6-(6,6)]
   194       24.544552998785754        5.029454227995361        19.65651554750132    6[6-(1,6),6-(1,6),8-(6)]
   195       24.259841152257362         5.94397356493752       20.670030232122134    6[1-(0),6-(1,6),6-(6,8)]
   196       23.259968112375535        6.893642883401644        20.46505195639535    6[1-(0),6-(1,6),6-(6,6)]
   197       22.558922527436525        6.937080296785997        19.25408006914045    6[6-(1,6),6-(1,6),6-(8,8)]
   198       22.868412735104787       6.0154031329296025        18.24153639660838    6[1-(0),6-(1,6),6-(6,6)]
   199       23.857755107401076        5.053662299442775       18.441547532400964    6[1-(0),6-(1,6),6-(6,8)]
   200       21.488491332928565         7.97348510893904       19.046333359715163    6[6-(6,6),8-(0),8-(30)]
   201       12.003354373034801       3.1749747485428372       1.7265221201377736    1[6-(6,6)]
   202         9.68605599512782         3.01410235080224       2.6887207566630535    1[6-(6,6)]
   203        15.21795804386535       1.0954783561743575        4.105523487924676    1[6-(6,6)]
   204        5.460924359361111    -0.021687337992493914       1.4306526663272223    1[6-(7,7)]
   205        4.881498499091333        9.167501630702455        5.278193217208124    1[6-(6,7)]
   206         4.35995741459582        7.218783473808496       3.4067484452398746    1[6-(6,7)]
   207       4.1056061865772095        6.265629911434133        1.533732139434479    1[6-(6,6)]
   208        10.64980511156684       10.022162700181568        4.346356340469783    1[6-(6,6)]
   209        12.94360528081568       10.160231559829484       3.3904152254920183    1[6-(6,6)]
   210       14.510155423512598       10.369925304487982       0.1609716602036309    1[6-(6,6)]
   211        16.31971296768681        8.659556654315642       0.5258334701439945    1[6-(6,6)]
   212       17.010839445786356       10.220891911276992        4.466958254240749    1[6-(6,6)]
   213       1.0441554069900978       4.9449251753445775      0.16097179942779205    1[6-(6,6)]
   214       2.8537127650640484       3.2345562715055163       0.5258336329519778    1[6-(6,6)]
   215         3.54483933881428       4.7958913964455965        4.466958434491882    1[6-(6,6)]
   216       1.7519582250099812        6.520478209887561       4.1055236516176885    1[6-(6,6)]
   217        18.92692379928913        5.403312699441177       1.4306525132068348    1[6-(7,7)]
   218       18.347498332888417         3.74250178479576        5.278193201902145    1[6-(6,7)]
   219        17.82595725377301       1.7937835558659547       3.4067485016254655    1[6-(6,7)]
   220       17.571607113258647       0.8406296048234038       1.5337324770644964    1[6-(6,6)]
   221       24.115805504042658        4.597160623935325        4.346354026559718    1[6-(6,6)]
   222       26.409605500789663        4.735231310914464       3.3904136657919572    1[6-(6,6)]
   223       25.469354808187394        8.599975022225642       1.7265224568646131    1[6-(6,6)]
   224        23.15205622133385        8.439102315140849       2.6887205136235908    1[6-(6,6)]
   225        16.50582603943486     -0.18921074864980733        21.03087233495503    1[6-(6,6)]
   226        17.25580521009483       1.1699853115621668       19.067932135971432    1[6-(6,6)]
   227       17.669264333286815       2.4581501427660255       17.505789942759854    1[6-(7,7)]
   228       18.743346448681404        5.478821531767808        20.31260205892188    1[6-(6,7)]
   229        19.52065448116716        6.254890601861606       17.751104576891404    1[6-(6,7)]
   230        4.923837604340917      0.02168026385305861       12.314912296272295    1[6-(7,7)]
   231        4.344408721844583        1.682497712750337       16.162450844513913    1[6-(6,7)]
   232        3.822867760559591       3.6312123018946765       14.291001499777426    1[6-(6,7)]
   233       3.5685168728280474        4.584363089666619       12.417988759226217    1[6-(6,6)]
   234       3.5769142577284785        5.614205570765183       10.146617757245528    1[6-(6,6)]
   235        4.326894762468951        4.255013994359037        8.183675038110579    1[6-(6,6)]
   236          4.7403520118721        2.966851869122927        6.621529995022434    1[6-(7,7)]
   237       10.112719469250228       0.8278438830353637       15.230610729363809    1[6-(6,6)]
   238        12.40651926608196       0.6897717375128435       14.274668688542956    1[6-(6,6)]
   239       13.973072843148328      0.48008058968239314       11.045230355840399    1[6-(6,6)]
   240       15.782633373049284       2.1904449102601014       11.410095971225877    1[6-(6,6)]
   241       16.473751303121873       0.6291045678852267       15.351220117954618    1[6-(6,6)]
   242       18.389838602887636         5.44668032312274       12.314912120299143    1[6-(7,7)]
   243       17.810408377960307       7.1074983122407644       16.162450120066826    1[6-(6,7)]
   244       17.288867558302393        9.056212521393892        14.29100039426435    1[6-(6,7)]
   245       17.034516357695225       10.009362598227076       12.417987781730885    1[6-(6,6)]
   246       17.042911369944125      0.18920468366752777        10.14661641046166    1[6-(6,6)]
   247       17.792892699768608         9.68001238197923         8.18367373710654    1[6-(6,6)]
   248        18.20635156859502        8.391851138409445        6.621529325921794    1[6-(7,7)]
   249       19.280442755980268        5.371177391484863        9.428335596810951    1[6-(6,7)]
   250       20.057748962530283        4.595111765490915        6.866836650103763    1[6-(6,7)]
   251       23.578720120331415        6.252843445456677        15.23061118639414    1[6-(6,6)]
   252        25.87251968154532        6.114771124573111       14.274669056264457    1[6-(6,6)]
   253       24.932263379666963        2.250029480399863       12.610773923190786    1[6-(6,6)]
   254       22.614965833371024        2.410903758323166        13.57297635132303    1[6-(6,6)]
   255        5.277347057698926     0.053821371176761966       20.312601904149783    1[6-(6,7)]
   256        6.054655517962368       0.8298897448781264       17.751103812283326    1[6-(6,7)]
   257        3.039823970232077        5.235789932949907        21.03087208640458    1[6-(6,6)]
   258        3.789803865264485        6.594985785172638       19.067931764519923    1[6-(6,6)]
   259        4.203264240161161        7.883150015507411       17.505789973856647    1[6-(7,7)]
   260        5.814442328863861       10.796178252842966         9.42833642521052    1[6-(6,7)]
   261        6.591748146845859       10.020112181457417        6.866837416600284    1[6-(6,7)]
   262         11.4662637326514       7.6750297694458105       12.610773882971165    1[6-(6,6)]
   263         9.14896614044183        7.835903640953436       13.572976281749266    1[6-(6,6)]
   264       14.680867324160545        9.754520826616433       14.989779591770844    1[6-(6,6)]
   265       0.5070726947931905        5.905080022926196       11.045230445848263    1[6-(6,6)]
   266        2.316632966346148        7.615444610433501       11.410096061001036    1[6-(6,6)]
   267       3.0077513970577554        6.054104188617488       15.351220063011366    1[6-(6,6)]
   268       1.2148674791151644        4.329520270334597       14.989779631421518    1[6-(6,6)]
   269         20.0433780232594      0.05382265736582731       12.340177467545974    1[6-(6,7)]
   270        19.26607113895963       0.8298881278776888        14.90167673536339    1[6-(6,7)]
   271       14.391557644921413       3.1749701166133626        9.157738545244449    1[6-(6,6)]
   272        16.70885529158031       3.0140959572016324         8.19553654227316    1[6-(6,6)]
   273       11.176953778679474       1.0954795173423437        6.778733368009508    1[6-(6,6)]
   274       25.350748165735865        4.944919444632544       10.723282658935759    1[6-(6,6)]
   275        23.54118772560033        3.234555071505992        10.35841708737319    1[6-(6,6)]
   276       22.850069537626815        4.795895626777598        6.417292989262168    1[6-(6,6)]
   277        24.64295345341784       6.5204794359970455        6.778733610270787    1[6-(6,6)]
   278        22.81799480551426        5.614210735479868       0.7376406276568845    1[6-(6,6)]
   279       22.068015535507133        4.255014766073948       2.7005808386225825    1[6-(6,6)]
   280       21.654556489352284       2.9668499074394377        4.262723080477782    1[6-(7,7)]
   281        20.93398275387339    -0.021680277632254812        9.453600956409515    1[6-(7,7)]
   282       21.513412344175748        9.167501478078346       5.6060628541559065    1[6-(6,7)]
   283       22.034952903522928        7.218787264250355        7.477512732144133    1[6-(6,7)]
   284       22.289305238742017        6.265637486992419        9.350525453902515    1[6-(6,6)]
   285        22.28091034240479        5.235795576892417        11.62189695280886    1[6-(6,6)]
   286       21.530928636418505        6.594987850282075        13.58483933601983    1[6-(6,6)]
   287       21.117469844655197        7.883149012463956       15.146983443683188    1[6-(7,7)]
   288       15.745101367758895       10.022155817708631        6.537901993457526    1[6-(6,6)]
   289        13.45130154572613       10.160228471276074        7.493844182310664    1[6-(6,6)]
   290       11.884748438461946       10.369919894980976       10.723282618698331    1[6-(6,6)]
   291       10.075187721703129        8.659555527955025       10.358417340531249    1[6-(6,6)]
   292         9.38406939081905       10.220895930876798        6.417293067323824    1[6-(6,6)]
   293        7.467983153222458        5.403319746897946        9.453600933576134    1[6-(7,7)]
   294        8.047412253113356       3.7425023110768243        5.606062414385664    1[6-(6,7)]
   295        8.568953320431955        1.793787785700165        7.477511782725903    1[6-(6,7)]
   296         8.82330392683393        0.840636894117294        9.350524511005899    1[6-(6,6)]
   297        8.814906418701163      -0.1892055580995488       11.621895523444575    1[6-(6,6)]
   298         8.06492597278516       1.1699860668662136       13.584838231477779    1[6-(6,6)]
   299         7.65146886462739        2.458148275464767       15.146983260165193    1[6-(7,7)]
   300        6.577378627786448        5.478821872687664       12.340176787505104    1[6-(6,7)]
   301        5.800072767703552         6.25488798209511       14.901675763161323    1[6-(6,7)]
   302        2.279101333576947        4.597156107902447        6.537902449608329    1[6-(6,6)]
   303     -0.01469846547128345        4.735228325762461        7.493844469466047    1[6-(6,6)]
   304        0.925557190771742         8.59997027827512        9.157739233016596    1[6-(6,6)]
   305       3.2428547871676687        8.439096309003828        8.195536827258852    1[6-(6,6)]
   306          20.396896923827      0.02168730048206596       20.337860573585615    1[6-(7,7)]
   307       20.976322174606437        1.682498117917086       16.490319805731232    1[6-(6,7)]
   308       21.497863149934993       3.6312164328464016       18.361764433821932    1[6-(6,7)]
   309        21.75221365979979       4.5843703635578255       20.234780509976925    1[6-(6,6)]
   310       15.208015229630215       0.8278393293955295        17.42215913353844    1[6-(6,6)]
   311        12.91421525499258       0.6897687706915722       18.378099535516952    1[6-(6,6)]
   312       12.421844383799069        0.480075011736693      -0.1609716664944025    1[6-(6,6)]
   313        9.538107827682424        2.190443864664087       21.242679617519318    1[6-(6,6)]
   314        8.846981382744367       0.6291087453591653       17.301554795363298    1[6-(6,6)]
   315        13.85446577524934        7.675025057136205       20.041990790192216    1[6-(6,6)]
   316       16.171764352704372        7.835897617793355        19.07979269768617    1[6-(6,6)]
   317       10.639862531682505        9.754521986975341       17.662989593996723    1[6-(6,6)]
   318        9.351996689606384      0.18921011945075794       0.7376412042643038    1[6-(6,6)]
   319        8.602016864302351         9.68001420303533       2.7005815058965297    1[6-(6,6)]
   320        8.188556642684928        8.391849895651518        4.262723272707445    1[6-(7,7)]
   321        7.114473895850929        5.371178550779366       1.4559113178080205    1[6-(6,7)]
   322        6.337165408781455         4.59511014109066        4.017409375153138    1[6-(6,7)]
   323        6.930896369753654        5.446687394825414       20.337860552150143    1[6-(7,7)]
   324        7.510322456691029        7.107498412511569       16.490320034876298    1[6-(6,7)]
   325         8.03186365968947         9.05621650840796        18.36176483717009    1[6-(6,7)]
   326        8.286214549245559       10.009370173425772       20.234781128986345    1[6-(6,6)]
   327       1.7420155891757445        6.252837380725591       17.422156865139787    1[6-(6,6)]
   328      -0.5517845832517518       6.1147684352957485       18.378097970315597    1[6-(6,6)]
   329      0.38846646619263847        2.250025254480271       20.041991051541416    1[6-(6,6)]
   330        2.705764837294387       2.4108977508074663       19.079792409586815    1[6-(6,6)]
   331       25.887844483400066        5.905074643301738     -0.16097168681717072    1[6-(6,6)]
   332       23.004107827387447        7.615443304495896       21.242679647313388    1[6-(6,6)]
   333       22.312981293322572        6.054107975584973       17.301554891249197    1[6-(6,6)]
   334        24.10586265130883        4.329521520491737        17.66298969605765    1[6-(6,6)]
   335       20.580473953182878       10.796178641512201       1.4559109710753508    1[6-(6,7)]
   336       19.803166277508698       10.020109420228135       4.0174085290310835    1[6-(6,7)]
   337        7.806964432148444       1.8981508691569344        3.880672240298444    8[6-(6,8),30-(7,7,8)]
   338       13.818552877427617       1.3806630466529863       1.8735460489975884    8[6-(6,6),6-(6,6)]
   339        4.787094541983619       2.7781582889802294       3.9531293066894806    8[6-(6,8),30-(7,7,8)]
   340        8.269713569048985       10.664152882503599        4.585604522611772    8[6-(6,8)]
   341        18.25309446502069        8.203158334536258        3.953129194994406    8[6-(6,8),30-(7,7,8)]
   342       18.247799123705406        7.619155827733444        1.762361629694548    8[6-(6,8)]
   343       0.3525532655536346        6.805663010527511       1.8735459382511528    8[6-(6,6),6-(6,6)]
   344       4.7817991133405915        2.194155602015428       1.7623617856277496    8[6-(6,8)]
   345       21.735713800638162        5.239152142451319        4.585603774685614    8[6-(6,8)]
   346       21.272964730259858       7.3231504701921395        3.880671272121803    8[6-(6,8),30-(7,7,8)]
   347        7.732627699480957      0.18585009095096677       15.469867314688795    8[6-(6,8)]
   348        17.71600459585713       2.6468409949097667       14.837396809376292    8[6-(6,8),30-(7,7,8)]
   349       17.710728131372488       3.2308336533061435       12.646625018380727    8[6-(6,8)]
   350       21.198627948264757        5.610850495678457       15.469867266535024    8[6-(6,8)]
   351       20.735874849186345       3.5268544859818443        14.76493570382351    8[6-(6,8),30-(7,7,8)]
   352        7.269874828592038         8.95185416636576       14.764935344299722    8[6-(6,8),30-(7,7,8)]
   353       13.281465337539645        9.469341939715118       12.757798867284887    8[6-(6,6),6-(6,6)]
   354        4.250004684937416         8.07184054398826       14.837396769728215    8[6-(6,8),30-(7,7,8)]
   355      -0.1845346436628667        4.044341330317291       12.757799009409528    8[6-(6,6),6-(6,6)]
   356        4.244727623246751        8.655833544638147       12.646624988962946    8[6-(6,8)]
   357       18.587946411050165       1.8981455346465366        7.003577445160941    8[6-(6,8),30-(7,7,8)]
   358       12.576356202507172       1.3806582597174848        9.010713828728369    8[6-(6,6),6-(6,6)]
   359        21.60781653840128        2.778158949802301        6.931116238211316    8[6-(6,8),30-(7,7,8)]
   360       26.042355544409617         6.80565819551342        9.010714254685825    8[6-(6,6),6-(6,6)]
   361       21.613092948547454       2.1941662628695826        9.121887976820167    8[6-(6,8)]
   362       18.125193434604164        10.66414910838937        6.298645591766093    8[6-(6,8)]
   363        8.141816223305815        8.203159556339575        6.931116546276395    8[6-(6,8),30-(7,7,8)]
   364        8.147093077428472       7.6191667919953705        9.121888249012537    8[6-(6,8)]
   365        4.659193162004033        5.239149842942009       6.2986458522138005    8[6-(6,8)]
   366        5.121946036083926        7.323145783245292        7.003577740108441    8[6-(6,8),30-(7,7,8)]
   367       17.588106888551614      0.18584774998255074       17.182909339525903    8[6-(6,8)]
   368        7.604726158794032       2.6468418060783825        17.81538389884089    8[6-(6,8),30-(7,7,8)]
   369        7.610021359517227       3.2308444034585238       20.006151408722907    8[6-(6,8)]
   370       18.050856004707548        8.951849410574516        17.88784180765276    8[6-(6,8),30-(7,7,8)]
   371        12.03926740944008        9.469337173154965        19.89496736207391    8[6-(6,6),6-(6,6)]
   372        21.07072616862863        8.071841522755422        17.81538393583302    8[6-(6,8),30-(7,7,8)]
   373        4.122107180108312        5.610847254073649        17.18290868326686    8[6-(6,8)]
   374        4.584856310805291        3.526849256742354        17.88784086137618    8[6-(6,8),30-(7,7,8)]
   375       25.505267887816068        4.044336883498457        19.89496708070348    8[6-(6,6),6-(6,6)]
   376        21.07602172777916        8.655844165913727       20.006151510639697    8[6-(6,8)]
   377        5.975195991178139       1.2518162249460463          4.3180611584471    30[7-(6,6),7-(6,6),8-(6),8-(6)]
   378        19.44119608832512        6.676816218344759       4.3180607502968265    30[7-(6,6),7-(6,6),8-(6),8-(6)]
   379        18.90410464928456       4.1731899828336525       15.202338131141081    30[7-(6,6),7-(6,6),8-(6),8-(6)]
   380        5.438104605089252        9.598189651486909       15.202337985785983    30[7-(6,6),7-(6,6),8-(6),8-(6)]
   381        20.41971645989128       1.2518098671303164        6.566174920270249    30[7-(6,6),7-(6,6),8-(6),8-(6)]
   382        6.953716296619343         6.67681038710179        6.566175247044561    30[7-(6,6),7-(6,6),8-(6),8-(6)]
   383       19.882624651409465        9.598183672869474       17.450452238504884    30[7-(6,6),7-(6,6),8-(6),8-(6)]
   384       6.4166247493576165        4.173183895854715       17.450452025352945    30[7-(6,6),7-(6,6),8-(6),8-(6)]
   385       5.6861643806355415       1.0628980835908004        6.316262346988471    7[6-(1,6),6-(1,7),30-(7,8,8)]
   386         5.29197137419867       10.386355130793493        3.522847759360671    7[6-(1,6),6-(1,7),30-(7,8,8)]
   387        4.882519718063431        8.820626973511533       2.0308753149234158    7[6-(1,6),6-(1,7),6-(6,7)]
   388       18.757971001054905        4.961355237436779        3.522847594685504    7[6-(1,6),6-(1,7),30-(7,8,8)]
   389       18.348519307198874       3.3956270658083962       2.0308753032116726    7[6-(1,6),6-(1,7),6-(6,7)]
   390       19.152164439188436       6.4878978190011445        6.316261614510948    7[6-(1,6),6-(1,7),30-(7,8,8)]
   391       17.597534471300747        3.499078127840241       21.503967377196343    7[6-(6,7),6-(6,7)]
   392        18.04259915160878       3.7403934513878627       19.233550698507532    7[6-(1,6),6-(1,7),6-(6,7)]
   393        18.61507393478501        4.362105563284078       17.200526726919485    7[6-(1,6),6-(1,7),30-(7,8,8)]
   394        4.754882966983497       0.4636402941392225       14.407105084279724    7[6-(1,6),6-(1,7),30-(7,8,8)]
   395        4.345431719186671       2.0293662321939667        12.91512901645804    7[6-(1,6),6-(1,7),6-(6,7)]
   396        4.668626598962429       1.9259175498444752       10.619707884182796    7[6-(6,7),6-(6,7)]
   397        5.113691360319449       1.6846063306420103         8.34928905507804    7[6-(1,6),6-(1,7),6-(6,7)]
   398       18.220883416103014        5.888640841833205       14.407104710923084    7[6-(1,6),6-(1,7),30-(7,8,8)]
   399        17.81143209565364        7.454366260837362       12.915128496705709    7[6-(1,6),6-(1,7),6-(6,7)]
   400       18.134626457726654        7.350917348916623       10.619707293676242    7[6-(6,7),6-(6,7)]
   401       18.579691083388703        7.109605945524797         8.34928830635069    7[6-(1,6),6-(1,7),6-(6,7)]
   402        4.131534928228296        8.924078030289644       21.503967330213772    7[6-(6,7),6-(6,7)]
   403         4.57659930727418        9.165393349262256       19.233550614054487    7[6-(1,6),6-(1,7),6-(6,7)]
   404        5.149074146641403         9.78710509873363       17.200526615357877    7[6-(1,6),6-(1,7),30-(7,8,8)]
   405       20.708746819327526       1.0628944953668806        4.567986297203839    7[6-(1,6),6-(1,7),30-(7,8,8)]
   406        21.72628600190156       1.9259219598113806       0.2645455984587399    7[6-(6,7),6-(6,7)]
   407        21.28122141519187        1.684606640801501        2.534962319059155    7[6-(1,6),6-(1,7),6-(6,7)]
   408       21.102937577801402        10.38635904658666        7.361408371314504    7[6-(1,6),6-(1,7),30-(7,8,8)]
   409        21.51238887543702        8.820633711767675         8.85338456154848    7[6-(1,6),6-(1,7),6-(6,7)]
   410        21.18919452800609        8.924082728724024       11.148805700131472    7[6-(6,7),6-(6,7)]
   411        20.74412987115254        9.165394153659564       13.419224613314936    7[6-(1,6),6-(1,7),6-(6,7)]
   412       20.171656539820315        9.787102068577559       15.452251354191459    7[6-(1,6),6-(1,7),30-(7,8,8)]
   413        7.636937885279649       4.9613597129525795        7.361408151854243    7[6-(1,6),6-(1,7),30-(7,8,8)]
   414        8.046389214707736       3.3956338210605215        8.853384230958328    7[6-(1,6),6-(1,7),6-(6,7)]
   415       7.7231943704915915        3.499082523028421       11.148805373204617    7[6-(6,7),6-(6,7)]
   416        7.278129571761109       3.7403937993371814       13.419224181677816    7[6-(1,6),6-(1,7),6-(6,7)]
   417        6.705656490050596        4.362102057844384       15.452250866605857    7[6-(1,6),6-(1,7),30-(7,8,8)]
   418        7.242746751499702        6.487894821393013       4.5679866127253685    7[6-(1,6),6-(1,7),30-(7,8,8)]
   419       20.565849635454022       0.4636446609012791       18.245665448359304    7[6-(1,6),6-(1,7),30-(7,8,8)]
   420        20.97530122691724        2.029372934004864        19.73763769842633    7[6-(1,6),6-(1,7),6-(6,7)]
   421        8.260286034228706        7.350921952063431      0.26454592653780484    7[6-(6,7),6-(6,7)]
   422       7.8152216239257575        7.109606574632334       2.5349626271927628    7[6-(1,6),6-(1,7),6-(6,7)]
   423        7.099849438478926        5.888644946112681       18.245665474477523    7[6-(1,6),6-(1,7),30-(7,8,8)]
   424        7.509301201069331        7.454373039062011       19.737637929267862    7[6-(1,6),6-(1,7),6-(6,7)]
