# Supplementary material for: An automated protocol to construct flexibility parameters for classical forcefields: applications to metal–organic frameworks
Source: RSC Adv. 2024 Jul 19;14(31):22714–62. doi: 10.1039/d4ra01859a (PMC11258866; doi:10.1039/d4ra01859a)
Supplement: RA-014-D4RA01859A-s002 [file RA-014-D4RA01859A-s002.zip › MOFs_inputs/quadrant_1_2/ATOBIW/ATOBIW_bond_and_UB_types_list.txt]

[6[6-(1,6),6-(1,6),6-(8,8)]    6[6-(6,6),8-(0),8-(30)]]    0    1.498
[6[6-(6,6),8-(0),8-(30)]    8[6-(6,8),30-(7,7,8)]]    0    1.3
[6[6-(6,6),8-(0),8-(30)]    8[6-(6,8)]]    0    1.2629
[6[6-(6,6),8-(0),8-(30)]    8[6-(6,8)]]    1    1.2478
[6[1-(0),6-(1,6),6-(6,6)]    6[6-(1,6),6-(1,6),6-(8,8)]]    0    1.4027
[6[1-(0),6-(1,6),6-(6,6)]    6[1-(0),6-(1,6),6-(6,8)]]    0    1.3924
[1[6-(6,6)]    6[1-(0),6-(1,6),6-(6,6)]]    0    1.0914
[6[1-(0),6-(1,6),6-(6,8)]    6[6-(1,6),6-(1,6),8-(6)]]    0    1.3978
[1[6-(6,6)]    6[1-(0),6-(1,6),6-(6,8)]]    0    1.0903
[6[6-(1,6),6-(1,6),8-(6)]    8[6-(6,6),6-(6,6)]]    0    1.3776
[6[6-(1,6),6-(1,6),8-(6)]    8[6-(6,6),6-(6,6)]]    1    1.3965
[1[6-(7,7)]    6[1-(0),7-(6,30),7-(6,6)]]    0    1.0854
[6[1-(0),7-(6,30),7-(6,6)]    7[6-(1,6),6-(1,7),30-(7,8,8)]]    0    1.3261
[6[1-(0),7-(6,30),7-(6,6)]    7[6-(1,6),6-(1,7),6-(6,7)]]    0    1.3673
[6[1-(0),6-(1,7),7-(6,30)]    6[1-(0),6-(1,7),7-(6,6)]]    0    1.3678
[1[6-(6,7)]    6[1-(0),6-(1,7),7-(6,30)]]    0    1.086
[6[1-(0),6-(1,7),7-(6,30)]    7[6-(1,6),6-(1,7),30-(7,8,8)]]    0    1.3873
[1[6-(6,7)]    6[1-(0),6-(1,7),7-(6,6)]]    0    1.0819
[6[1-(0),6-(1,7),7-(6,6)]    7[6-(1,6),6-(1,7),6-(6,7)]]    0    1.392
[6[1-(0),6-(1,6),6-(7,7)]    6[6-(1,6),7-(6),7-(6,6)]]    0    1.3954
[6[6-(1,6),7-(6),7-(6,6)]    7[6-(1,6),6-(1,7),6-(6,7)]]    0    1.4183
[6[6-(1,6),7-(6),7-(6,6)]    7[6-(6,7),6-(6,7)]]    0    1.3337
[6[1-(0),6-(1,6),6-(1,6)]    6[1-(0),6-(1,6),6-(7,7)]]    0    1.3918
[1[6-(6,6)]    6[1-(0),6-(1,6),6-(7,7)]]    0    1.0879
[1[6-(6,6)]    6[1-(0),6-(1,6),6-(1,6)]]    0    1.0902
[30[7-(6,6),7-(6,6),8-(6),8-(6)]    8[6-(6,8),30-(7,7,8)]]    0    1.9911
[30[7-(6,6),7-(6,6),8-(6),8-(6)]    8[6-(6,8),30-(7,7,8)]]    1    1.9684
[30[7-(6,6),7-(6,6),8-(6),8-(6)]    7[6-(1,6),6-(1,7),30-(7,8,8)]]    0    2.0174
