# Supplementary material for: An automated protocol to construct flexibility parameters for classical forcefields: applications to metal–organic frameworks
Source: RSC Adv. 2024 Jul 19;14(31):22714–62. doi: 10.1039/d4ra01859a (PMC11258866; doi:10.1039/d4ra01859a)
Supplement: RA-014-D4RA01859A-s002 [file RA-014-D4RA01859A-s002.zip › MOFs_inputs/quadrant_1_2/ATOBIW/ATOBIW_dihedral_instances_list.txt]

[ 2	[0	0	0]	1	[0	0	0]	337	[0	0	0]	377	[0	0	0]	0	1	True	1	2.9641 ]
[ 33	[0	0	0]	32	[0	0	0]	346	[0	0	0]	378	[0	0	0]	0	1	True	1	2.9641 ]
[ 73	[0	0	0]	72	[0	0	0]	351	[0	0	0]	379	[0	0	0]	0	-1	True	1	-2.9641 ]
[ 86	[0	0	0]	85	[0	0	0]	352	[0	0	0]	380	[0	0	0]	0	-1	True	1	-2.9641 ]
[ 102	[0	0	0]	101	[0	0	0]	357	[0	0	0]	381	[0	0	0]	0	1	True	1	2.9641 ]
[ 151	[0	0	0]	150	[0	0	0]	366	[0	0	0]	382	[0	0	0]	0	1	True	1	2.9641 ]
[ 168	[0	0	0]	167	[0	0	0]	370	[0	0	0]	383	[0	0	0]	0	-1	True	1	-2.9641 ]
[ 188	[0	0	0]	187	[0	0	0]	374	[0	0	0]	384	[0	0	0]	0	-1	True	1	-2.9641 ]
[ 17	[0	0	0]	19	[0	0	0]	341	[0	0	0]	378	[0	0	0]	1	1	True	1	2.9817 ]
[ 23	[0	0	0]	26	[0	0	0]	339	[0	0	0]	377	[0	0	0]	1	1	True	1	2.9817 ]
[ 58	[0	0	0]	60	[0	0	0]	348	[0	0	0]	379	[0	0	0]	1	-1	True	1	-2.9817 ]
[ 97	[0	0	0]	100	[0	0	0]	354	[0	0	0]	380	[0	0	0]	1	-1	True	1	-2.9817 ]
[ 113	[0	0	0]	116	[0	0	0]	359	[0	0	0]	381	[0	0	0]	1	1	True	1	2.9817 ]
[ 136	[0	0	0]	138	[0	0	0]	363	[0	0	0]	382	[0	0	0]	1	1	True	1	2.9817 ]
[ 164	[0	0	0]	166	[0	0	0]	368	[0	0	0]	384	[0	0	0]	1	-1	True	1	-2.9817 ]
[ 197	[0	0	0]	200	[0	0	0]	372	[0	0	0]	383	[0	0	0]	1	-1	True	1	-2.9817 ]
[ 340	[0	-1	0]	1	[0	0	0]	2	[0	0	0]	3	[0	0	0]	2	-1	True	1	-0.0655 ]
[ 345	[0	0	0]	32	[0	0	0]	33	[0	0	0]	34	[0	0	0]	2	-1	True	1	-0.0655 ]
[ 350	[0	0	0]	72	[0	0	0]	73	[0	0	0]	74	[0	0	0]	2	1	True	1	0.0655 ]
[ 347	[0	1	0]	85	[0	0	0]	86	[0	0	0]	87	[0	0	0]	2	1	True	1	0.0655 ]
[ 362	[0	-1	0]	101	[0	0	0]	102	[0	0	0]	103	[0	0	0]	2	-1	True	1	-0.0655 ]
[ 365	[0	0	0]	150	[0	0	0]	151	[0	0	0]	152	[0	0	0]	2	-1	True	1	-0.0655 ]
[ 367	[0	1	0]	167	[0	0	0]	168	[0	0	0]	169	[0	0	0]	2	1	True	1	0.0655 ]
[ 373	[0	0	0]	187	[0	0	0]	188	[0	0	0]	189	[0	0	0]	2	1	True	1	0.0655 ]
[ 342	[0	0	0]	19	[0	0	0]	17	[0	0	0]	16	[0	0	0]	3	1	True	1	0.1952 ]
[ 344	[0	0	0]	26	[0	0	0]	23	[0	0	0]	22	[0	0	0]	3	1	True	1	0.1952 ]
[ 349	[0	0	0]	60	[0	0	0]	58	[0	0	0]	57	[0	0	0]	3	-1	True	1	-0.1952 ]
[ 356	[0	0	0]	100	[0	0	0]	97	[0	0	0]	96	[0	0	0]	3	-1	True	1	-0.1952 ]
[ 361	[0	0	0]	116	[0	0	0]	113	[0	0	0]	112	[0	0	0]	3	1	True	1	0.1952 ]
[ 364	[0	0	0]	138	[0	0	0]	136	[0	0	0]	135	[0	0	0]	3	1	True	1	0.1952 ]
[ 369	[0	0	0]	166	[0	0	0]	164	[0	0	0]	163	[0	0	0]	3	-1	True	1	-0.1952 ]
[ 376	[0	0	0]	200	[0	0	0]	197	[0	0	0]	196	[0	0	0]	3	-1	True	1	-0.1952 ]
[ 1	[0	0	0]	2	[0	0	0]	3	[0	0	0]	4	[0	0	0]	4	1	True	1	3.0464 ]
[ 32	[0	0	0]	33	[0	0	0]	34	[0	0	0]	35	[0	0	0]	4	1	True	1	3.0464 ]
[ 72	[0	0	0]	73	[0	0	0]	74	[0	0	0]	75	[0	0	0]	4	-1	True	1	-3.0464 ]
[ 85	[0	0	0]	86	[0	0	0]	87	[0	0	0]	88	[0	0	0]	4	-1	True	1	-3.0464 ]
[ 101	[0	0	0]	102	[0	0	0]	103	[0	0	0]	104	[0	0	0]	4	1	True	1	3.0464 ]
[ 150	[0	0	0]	151	[0	0	0]	152	[0	0	0]	153	[0	0	0]	4	1	True	1	3.0464 ]
[ 167	[0	0	0]	168	[0	0	0]	169	[0	0	0]	170	[0	0	0]	4	-1	True	1	-3.0464 ]
[ 187	[0	0	0]	188	[0	0	0]	189	[0	0	0]	190	[0	0	0]	4	-1	True	1	-3.0464 ]
[ 1	[0	0	0]	2	[0	0	0]	7	[0	0	0]	6	[0	0	0]	5	-1	True	1	-3.0469 ]
[ 32	[0	0	0]	33	[0	0	0]	38	[0	0	0]	37	[0	0	0]	5	-1	True	1	-3.0469 ]
[ 72	[0	0	0]	73	[0	0	0]	78	[0	0	0]	77	[0	0	0]	5	1	True	1	3.0469 ]
[ 85	[0	0	0]	86	[0	0	0]	91	[0	0	0]	90	[0	0	0]	5	1	True	1	3.0469 ]
[ 101	[0	0	0]	102	[0	0	0]	107	[0	0	0]	106	[0	0	0]	5	-1	True	1	-3.0469 ]
[ 150	[0	0	0]	151	[0	0	0]	156	[0	0	0]	155	[0	0	0]	5	-1	True	1	-3.0469 ]
[ 167	[0	0	0]	168	[0	0	0]	173	[0	0	0]	172	[0	0	0]	5	1	True	1	3.0469 ]
[ 187	[0	0	0]	188	[0	0	0]	193	[0	0	0]	192	[0	0	0]	5	1	True	1	3.0469 ]
[ 19	[0	0	0]	17	[0	0	0]	16	[0	0	0]	15	[0	0	0]	6	1	True	1	3.1353 ]
[ 26	[0	0	0]	23	[0	0	0]	22	[0	0	0]	21	[0	0	0]	6	1	True	1	3.1353 ]
[ 60	[0	0	0]	58	[0	0	0]	57	[0	0	0]	56	[0	0	0]	6	-1	True	1	-3.1353 ]
[ 100	[0	0	0]	97	[0	0	0]	96	[0	0	0]	95	[0	0	0]	6	-1	True	1	-3.1353 ]
[ 116	[0	0	0]	113	[0	0	0]	112	[0	0	0]	111	[0	0	0]	6	1	True	1	3.1353 ]
[ 138	[0	0	0]	136	[0	0	0]	135	[0	0	0]	134	[0	0	0]	6	1	True	1	3.1353 ]
[ 166	[0	0	0]	164	[0	0	0]	163	[0	0	0]	162	[0	0	0]	6	-1	True	1	-3.1353 ]
[ 200	[0	0	0]	197	[0	0	0]	196	[0	0	0]	195	[0	0	0]	6	-1	True	1	-3.1353 ]
[ 19	[0	0	0]	17	[0	0	0]	18	[0	0	0]	9	[0	1	0]	7	1	True	1	3.1371 ]
[ 26	[0	0	0]	23	[0	0	0]	24	[0	0	0]	25	[0	0	0]	7	1	True	1	3.1371 ]
[ 60	[0	0	0]	58	[0	0	0]	59	[0	0	0]	93	[0	-1	0]	7	-1	True	1	-3.1371 ]
[ 100	[0	0	0]	97	[0	0	0]	98	[0	0	0]	99	[0	0	0]	7	-1	True	1	-3.1371 ]
[ 116	[0	0	0]	113	[0	0	0]	114	[0	0	0]	115	[0	0	0]	7	1	True	1	3.1371 ]
[ 138	[0	0	0]	136	[0	0	0]	137	[0	0	0]	109	[0	1	0]	7	1	True	1	3.1371 ]
[ 166	[0	0	0]	164	[0	0	0]	165	[0	0	0]	175	[0	-1	0]	7	-1	True	1	-3.1371 ]
[ 200	[0	0	0]	197	[0	0	0]	198	[0	0	0]	199	[0	0	0]	7	-1	True	1	-3.1371 ]
[ 2	[0	0	0]	3	[0	0	0]	4	[0	0	0]	5	[0	0	0]	8	1	True	1	0.0003 ]
[ 33	[0	0	0]	34	[0	0	0]	35	[0	0	0]	36	[0	0	0]	8	1	True	1	0.0003 ]
[ 73	[0	0	0]	74	[0	0	0]	75	[0	0	0]	76	[0	0	0]	8	-1	True	1	-0.0003 ]
[ 86	[0	0	0]	87	[0	0	0]	88	[0	0	0]	89	[0	0	0]	8	-1	True	1	-0.0003 ]
[ 102	[0	0	0]	103	[0	0	0]	104	[0	0	0]	105	[0	0	0]	8	1	True	1	0.0003 ]
[ 151	[0	0	0]	152	[0	0	0]	153	[0	0	0]	154	[0	0	0]	8	1	True	1	0.0003 ]
[ 168	[0	0	0]	169	[0	0	0]	170	[0	0	0]	171	[0	0	0]	8	-1	True	1	-0.0003 ]
[ 188	[0	0	0]	189	[0	0	0]	190	[0	0	0]	191	[0	0	0]	8	-1	True	1	-0.0003 ]
[ 2	[0	0	0]	7	[0	0	0]	6	[0	0	0]	5	[0	0	0]	9	1	True	1	0.004 ]
[ 33	[0	0	0]	38	[0	0	0]	37	[0	0	0]	36	[0	0	0]	9	1	True	1	0.004 ]
[ 73	[0	0	0]	78	[0	0	0]	77	[0	0	0]	76	[0	0	0]	9	-1	True	1	-0.004 ]
[ 86	[0	0	0]	91	[0	0	0]	90	[0	0	0]	89	[0	0	0]	9	-1	True	1	-0.004 ]
[ 102	[0	0	0]	107	[0	0	0]	106	[0	0	0]	105	[0	0	0]	9	1	True	1	0.004 ]
[ 151	[0	0	0]	156	[0	0	0]	155	[0	0	0]	154	[0	0	0]	9	1	True	1	0.004 ]
[ 168	[0	0	0]	173	[0	0	0]	172	[0	0	0]	171	[0	0	0]	9	-1	True	1	-0.004 ]
[ 188	[0	0	0]	193	[0	0	0]	192	[0	0	0]	191	[0	0	0]	9	-1	True	1	-0.004 ]
[ 17	[0	-1	0]	18	[0	-1	0]	9	[0	0	0]	8	[0	0	0]	10	1	True	2	0.0114 ]
[ 17	[0	0	0]	16	[0	0	0]	15	[0	0	0]	8	[0	1	0]	10	1	True	1	0.0099 ]
[ 17	[0	0	0]	18	[0	0	0]	9	[0	1	0]	8	[0	1	0]	10	1	True	2	0.0114 ]
[ 23	[0	0	0]	22	[0	0	0]	21	[0	0	0]	20	[0	0	0]	10	1	True	1	0.0099 ]
[ 23	[0	0	0]	24	[0	0	0]	25	[0	0	0]	20	[0	0	0]	10	1	True	1	0.0114 ]
[ 58	[0	0	0]	57	[0	0	0]	56	[0	0	0]	92	[0	-1	0]	10	-1	True	1	-0.0099 ]
[ 58	[0	0	0]	59	[0	0	0]	93	[0	-1	0]	92	[0	-1	0]	10	-1	True	2	-0.0114 ]
[ 58	[0	1	0]	59	[0	1	0]	93	[0	0	0]	92	[0	0	0]	10	-1	True	2	-0.0114 ]
[ 97	[0	0	0]	96	[0	0	0]	95	[0	0	0]	94	[0	0	0]	10	-1	True	1	-0.0099 ]
[ 97	[0	0	0]	98	[0	0	0]	99	[0	0	0]	94	[0	0	0]	10	-1	True	1	-0.0114 ]
[ 136	[0	-1	0]	137	[0	-1	0]	109	[0	0	0]	108	[0	0	0]	10	1	True	2	0.0114 ]
[ 113	[0	0	0]	112	[0	0	0]	111	[0	0	0]	110	[0	0	0]	10	1	True	1	0.0099 ]
[ 113	[0	0	0]	114	[0	0	0]	115	[0	0	0]	110	[0	0	0]	10	1	True	1	0.0114 ]
[ 136	[0	0	0]	135	[0	0	0]	134	[0	0	0]	108	[0	1	0]	10	1	True	1	0.0099 ]
[ 136	[0	0	0]	137	[0	0	0]	109	[0	1	0]	108	[0	1	0]	10	1	True	2	0.0114 ]
[ 164	[0	0	0]	163	[0	0	0]	162	[0	0	0]	174	[0	-1	0]	10	-1	True	1	-0.0099 ]
[ 164	[0	0	0]	165	[0	0	0]	175	[0	-1	0]	174	[0	-1	0]	10	-1	True	2	-0.0114 ]
[ 164	[0	1	0]	165	[0	1	0]	175	[0	0	0]	174	[0	0	0]	10	-1	True	2	-0.0114 ]
[ 197	[0	0	0]	196	[0	0	0]	195	[0	0	0]	194	[0	0	0]	10	-1	True	1	-0.0099 ]
[ 197	[0	0	0]	198	[0	0	0]	199	[0	0	0]	194	[0	0	0]	10	-1	True	1	-0.0114 ]
[ 212	[0	-1	0]	18	[0	-1	0]	9	[0	0	0]	8	[0	0	0]	11	1	True	2	3.1374 ]
[ 212	[0	0	0]	18	[0	0	0]	9	[0	1	0]	8	[0	1	0]	11	1	True	2	3.1374 ]
[ 215	[0	0	0]	24	[0	0	0]	25	[0	0	0]	20	[0	0	0]	11	1	True	1	3.1374 ]
[ 241	[0	0	0]	59	[0	0	0]	93	[0	-1	0]	92	[0	-1	0]	11	-1	True	2	-3.1374 ]
[ 241	[0	1	0]	59	[0	1	0]	93	[0	0	0]	92	[0	0	0]	11	-1	True	2	-3.1374 ]
[ 267	[0	0	0]	98	[0	0	0]	99	[0	0	0]	94	[0	0	0]	11	-1	True	1	-3.1374 ]
[ 292	[0	-1	0]	137	[0	-1	0]	109	[0	0	0]	108	[0	0	0]	11	1	True	2	3.1374 ]
[ 276	[0	0	0]	114	[0	0	0]	115	[0	0	0]	110	[0	0	0]	11	1	True	1	3.1374 ]
[ 292	[0	0	0]	137	[0	0	0]	109	[0	1	0]	108	[0	1	0]	11	1	True	2	3.1374 ]
[ 314	[0	0	0]	165	[0	0	0]	175	[0	-1	0]	174	[0	-1	0]	11	-1	True	2	-3.1374 ]
[ 314	[0	1	0]	165	[0	1	0]	175	[0	0	0]	174	[0	0	0]	11	-1	True	2	-3.1374 ]
[ 333	[0	0	0]	198	[0	0	0]	199	[0	0	0]	194	[0	0	0]	11	-1	True	1	-3.1374 ]
[ 211	[0	0	0]	16	[0	0	0]	15	[0	0	0]	8	[0	1	0]	12	-1	True	1	-3.1281 ]
[ 214	[0	0	0]	22	[0	0	0]	21	[0	0	0]	20	[0	0	0]	12	-1	True	1	-3.1281 ]
[ 240	[0	0	0]	57	[0	0	0]	56	[0	0	0]	92	[0	-1	0]	12	1	True	1	3.1281 ]
[ 266	[0	0	0]	96	[0	0	0]	95	[0	0	0]	94	[0	0	0]	12	1	True	1	3.1281 ]
[ 275	[0	0	0]	112	[0	0	0]	111	[0	0	0]	110	[0	0	0]	12	-1	True	1	-3.1281 ]
[ 291	[0	0	0]	135	[0	0	0]	134	[0	0	0]	108	[0	1	0]	12	-1	True	1	-3.1281 ]
[ 313	[0	0	0]	163	[0	0	0]	162	[0	0	0]	174	[0	-1	0]	12	1	True	1	3.1281 ]
[ 332	[0	0	0]	196	[0	0	0]	195	[0	0	0]	194	[0	0	0]	12	1	True	1	3.1281 ]
[ 16	[0	-1	0]	15	[0	-1	0]	8	[0	0	0]	338	[0	0	0]	13	1	True	2	3.0914 ]
[ 16	[0	0	0]	15	[0	0	0]	8	[0	1	0]	338	[0	1	0]	13	1	True	2	3.0914 ]
[ 22	[0	0	0]	21	[0	0	0]	20	[0	0	0]	343	[0	0	0]	13	1	True	1	3.0914 ]
[ 57	[0	0	0]	56	[0	0	0]	92	[0	-1	0]	353	[0	-1	0]	13	-1	True	2	-3.0913 ]
[ 57	[0	1	0]	56	[0	1	0]	92	[0	0	0]	353	[0	0	0]	13	-1	True	2	-3.0913 ]
[ 96	[0	0	0]	95	[0	0	0]	94	[0	0	0]	355	[0	0	0]	13	-1	True	1	-3.0913 ]
[ 135	[0	-1	0]	134	[0	-1	0]	108	[0	0	0]	358	[0	0	0]	13	1	True	2	3.0913 ]
[ 112	[0	0	0]	111	[0	0	0]	110	[0	0	0]	360	[0	0	0]	13	1	True	1	3.0913 ]
[ 135	[0	0	0]	134	[0	0	0]	108	[0	1	0]	358	[0	1	0]	13	1	True	2	3.0913 ]
[ 163	[0	0	0]	162	[0	0	0]	174	[0	-1	0]	371	[0	-1	0]	13	-1	True	2	-3.0914 ]
[ 163	[0	1	0]	162	[0	1	0]	174	[0	0	0]	371	[0	0	0]	13	-1	True	2	-3.0914 ]
[ 196	[0	0	0]	195	[0	0	0]	194	[0	0	0]	375	[0	0	0]	13	-1	True	1	-3.0914 ]
[ 209	[0	-1	0]	4	[0	0	0]	5	[0	0	0]	6	[0	0	0]	14	-1	True	1	-3.1412 ]
[ 222	[0	0	0]	35	[0	0	0]	36	[0	0	0]	37	[0	0	0]	14	-1	True	1	-3.1412 ]
[ 252	[0	0	0]	75	[0	0	0]	76	[0	0	0]	77	[0	0	0]	14	1	True	1	3.1412 ]
[ 238	[0	1	0]	88	[0	0	0]	89	[0	0	0]	90	[0	0	0]	14	1	True	1	3.1412 ]
[ 289	[0	-1	0]	104	[0	0	0]	105	[0	0	0]	106	[0	0	0]	14	-1	True	1	-3.1412 ]
[ 303	[0	0	0]	153	[0	0	0]	154	[0	0	0]	155	[0	0	0]	14	-1	True	1	-3.1412 ]
[ 311	[0	1	0]	170	[0	0	0]	171	[0	0	0]	172	[0	0	0]	14	1	True	1	3.1412 ]
[ 328	[0	0	0]	190	[0	0	0]	191	[0	0	0]	192	[0	0	0]	14	1	True	1	3.1412 ]
[ 201	[0	0	0]	6	[0	0	0]	5	[0	0	0]	4	[0	0	0]	15	1	True	1	3.1391 ]
[ 223	[0	0	0]	37	[0	0	0]	36	[0	0	0]	35	[0	0	0]	15	1	True	1	3.1391 ]
[ 253	[0	0	0]	77	[0	0	0]	76	[0	0	0]	75	[0	0	0]	15	-1	True	1	-3.1391 ]
[ 262	[0	0	0]	90	[0	0	0]	89	[0	0	0]	88	[0	0	0]	15	-1	True	1	-3.1391 ]
[ 271	[0	0	0]	106	[0	0	0]	105	[0	0	0]	104	[0	0	0]	15	1	True	1	3.1391 ]
[ 304	[0	0	0]	155	[0	0	0]	154	[0	0	0]	153	[0	0	0]	15	1	True	1	3.1391 ]
[ 315	[0	0	0]	172	[0	0	0]	171	[0	0	0]	170	[0	0	0]	15	-1	True	1	-3.1391 ]
[ 329	[0	0	0]	192	[0	0	0]	191	[0	0	0]	190	[0	0	0]	15	-1	True	1	-3.1391 ]
[ 203	[0	0	0]	9	[0	0	0]	8	[0	0	0]	15	[0	-1	0]	16	-1	True	1	-3.1347 ]
[ 216	[0	0	0]	25	[0	0	0]	20	[0	0	0]	21	[0	0	0]	16	-1	True	1	-3.1347 ]
[ 264	[0	0	0]	93	[0	0	0]	92	[0	0	0]	56	[0	1	0]	16	1	True	1	3.1347 ]
[ 268	[0	0	0]	99	[0	0	0]	94	[0	0	0]	95	[0	0	0]	16	1	True	1	3.1347 ]
[ 273	[0	0	0]	109	[0	0	0]	108	[0	0	0]	134	[0	-1	0]	16	-1	True	1	-3.1347 ]
[ 277	[0	0	0]	115	[0	0	0]	110	[0	0	0]	111	[0	0	0]	16	-1	True	1	-3.1347 ]
[ 317	[0	0	0]	175	[0	0	0]	174	[0	0	0]	162	[0	1	0]	16	1	True	1	3.1347 ]
[ 334	[0	0	0]	199	[0	0	0]	194	[0	0	0]	195	[0	0	0]	16	1	True	1	3.1347 ]
[ 6	[0	0	0]	5	[0	0	0]	338	[0	0	0]	8	[0	0	0]	17	1	True	1	3.067 ]
[ 37	[0	0	0]	36	[0	0	0]	343	[1	0	0]	20	[1	0	0]	17	1	True	2	3.067 ]
[ 77	[0	0	0]	76	[0	0	0]	355	[1	0	0]	94	[1	0	0]	17	-1	True	2	-3.0671 ]
[ 90	[0	0	0]	89	[0	0	0]	353	[0	0	0]	92	[0	0	0]	17	-1	True	1	-3.0671 ]
[ 106	[0	0	0]	105	[0	0	0]	358	[0	0	0]	108	[0	0	0]	17	1	True	1	3.0671 ]
[ 155	[0	0	0]	154	[0	0	0]	360	[-1	0	0]	110	[-1	0	0]	17	1	True	2	3.0671 ]
[ 172	[0	0	0]	171	[0	0	0]	371	[0	0	0]	174	[0	0	0]	17	-1	True	1	-3.067 ]
[ 192	[0	0	0]	191	[0	0	0]	375	[-1	0	0]	194	[-1	0	0]	17	-1	True	2	-3.067 ]
[ 37	[-1	0	0]	36	[-1	0	0]	343	[0	0	0]	20	[0	0	0]	17	1	True	2	3.067 ]
[ 77	[-1	0	0]	76	[-1	0	0]	355	[0	0	0]	94	[0	0	0]	17	-1	True	2	-3.0671 ]
[ 155	[1	0	0]	154	[1	0	0]	360	[0	0	0]	110	[0	0	0]	17	1	True	2	3.0671 ]
[ 192	[1	0	0]	191	[1	0	0]	375	[0	0	0]	194	[0	0	0]	17	-1	True	2	-3.067 ]
[ 15	[0	-1	0]	8	[0	0	0]	338	[0	0	0]	5	[0	0	0]	18	1	True	1	1.868 ]
[ 21	[0	0	0]	20	[0	0	0]	343	[0	0	0]	36	[-1	0	0]	18	1	True	1	1.868 ]
[ 56	[0	1	0]	92	[0	0	0]	353	[0	0	0]	89	[0	0	0]	18	-1	True	1	-1.868 ]
[ 95	[0	0	0]	94	[0	0	0]	355	[0	0	0]	76	[-1	0	0]	18	-1	True	1	-1.868 ]
[ 134	[0	-1	0]	108	[0	0	0]	358	[0	0	0]	105	[0	0	0]	18	1	True	1	1.868 ]
[ 111	[0	0	0]	110	[0	0	0]	360	[0	0	0]	154	[1	0	0]	18	1	True	1	1.868 ]
[ 162	[0	1	0]	174	[0	0	0]	371	[0	0	0]	171	[0	0	0]	18	-1	True	1	-1.868 ]
[ 195	[0	0	0]	194	[0	0	0]	375	[0	0	0]	191	[1	0	0]	18	-1	True	1	-1.868 ]
[ 204	[0	1	0]	10	[0	0	0]	386	[0	0	0]	11	[0	0	0]	19	1	True	1	3.099 ]
[ 217	[0	0	0]	27	[0	0	0]	388	[0	0	0]	28	[0	0	0]	19	1	True	1	3.099 ]
[ 227	[0	0	0]	42	[0	0	0]	393	[0	0	0]	44	[0	0	0]	19	-1	True	1	-3.104 ]
[ 230	[0	0	0]	45	[0	0	0]	394	[0	0	0]	46	[0	0	0]	19	-1	True	1	-3.099 ]
[ 236	[0	0	0]	53	[0	0	0]	385	[0	0	0]	55	[0	0	0]	19	1	True	1	3.104 ]
[ 242	[0	0	0]	61	[0	0	0]	398	[0	0	0]	62	[0	0	0]	19	-1	True	1	-3.099 ]
[ 248	[0	0	0]	69	[0	0	0]	390	[0	0	0]	71	[0	0	0]	19	1	True	1	3.104 ]
[ 259	[0	0	0]	82	[0	0	0]	404	[0	0	0]	84	[0	0	0]	19	-1	True	1	-3.104 ]
[ 280	[0	0	0]	120	[0	0	0]	405	[0	0	0]	122	[0	0	0]	19	1	True	1	3.104 ]
[ 281	[0	1	0]	123	[0	0	0]	408	[0	0	0]	124	[0	0	0]	19	1	True	1	3.099 ]
[ 287	[0	0	0]	131	[0	0	0]	412	[0	0	0]	133	[0	0	0]	19	-1	True	1	-3.104 ]
[ 293	[0	0	0]	139	[0	0	0]	413	[0	0	0]	140	[0	0	0]	19	1	True	1	3.099 ]
[ 299	[0	0	0]	147	[0	0	0]	417	[0	0	0]	149	[0	0	0]	19	-1	True	1	-3.104 ]
[ 306	[0	0	0]	157	[0	0	0]	419	[0	0	0]	158	[0	0	0]	19	-1	True	1	-3.099 ]
[ 320	[0	0	0]	179	[0	0	0]	418	[0	0	0]	181	[0	0	0]	19	1	True	1	3.104 ]
[ 323	[0	0	0]	182	[0	0	0]	423	[0	0	0]	183	[0	0	0]	19	-1	True	1	-3.099 ]
[ 387	[0	0	0]	10	[0	0	0]	386	[0	0	0]	377	[0	1	0]	20	1	True	1	3.0226 ]
[ 389	[0	0	0]	27	[0	0	0]	388	[0	0	0]	378	[0	0	0]	20	1	True	1	3.0226 ]
[ 395	[0	0	0]	45	[0	0	0]	394	[0	0	0]	380	[0	-1	0]	20	-1	True	1	-3.0226 ]
[ 399	[0	0	0]	61	[0	0	0]	398	[0	0	0]	379	[0	0	0]	20	-1	True	1	-3.0226 ]
[ 409	[0	0	0]	123	[0	0	0]	408	[0	0	0]	381	[0	1	0]	20	1	True	1	3.0226 ]
[ 414	[0	0	0]	139	[0	0	0]	413	[0	0	0]	382	[0	0	0]	20	1	True	1	3.0226 ]
[ 420	[0	0	0]	157	[0	0	0]	419	[0	0	0]	383	[0	-1	0]	20	-1	True	1	-3.0226 ]
[ 424	[0	0	0]	182	[0	0	0]	423	[0	0	0]	384	[0	0	0]	20	-1	True	1	-3.0226 ]
[ 392	[0	0	0]	42	[0	0	0]	393	[0	0	0]	379	[0	0	0]	21	1	True	1	3.0792 ]
[ 397	[0	0	0]	53	[0	0	0]	385	[0	0	0]	377	[0	0	0]	21	-1	True	1	-3.0792 ]
[ 401	[0	0	0]	69	[0	0	0]	390	[0	0	0]	378	[0	0	0]	21	-1	True	1	-3.0792 ]
[ 403	[0	0	0]	82	[0	0	0]	404	[0	0	0]	380	[0	0	0]	21	1	True	1	3.0792 ]
[ 407	[0	0	0]	120	[0	0	0]	405	[0	0	0]	381	[0	0	0]	21	-1	True	1	-3.0792 ]
[ 411	[0	0	0]	131	[0	0	0]	412	[0	0	0]	383	[0	0	0]	21	1	True	1	3.0792 ]
[ 416	[0	0	0]	147	[0	0	0]	417	[0	0	0]	384	[0	0	0]	21	1	True	1	3.0792 ]
[ 422	[0	0	0]	179	[0	0	0]	418	[0	0	0]	382	[0	0	0]	21	-1	True	1	-3.0792 ]
[ 386	[0	0	0]	10	[0	0	0]	387	[0	0	0]	13	[0	0	0]	22	-1	True	1	-3.072 ]
[ 388	[0	0	0]	27	[0	0	0]	389	[0	0	0]	30	[0	0	0]	22	-1	True	1	-3.072 ]
[ 394	[0	0	0]	45	[0	0	0]	395	[0	0	0]	48	[0	0	0]	22	1	True	1	3.072 ]
[ 398	[0	0	0]	61	[0	0	0]	399	[0	0	0]	64	[0	0	0]	22	1	True	1	3.072 ]
[ 408	[0	0	0]	123	[0	0	0]	409	[0	0	0]	126	[0	0	0]	22	-1	True	1	-3.072 ]
[ 413	[0	0	0]	139	[0	0	0]	414	[0	0	0]	142	[0	0	0]	22	-1	True	1	-3.072 ]
[ 419	[0	0	0]	157	[0	0	0]	420	[0	0	0]	160	[0	0	0]	22	1	True	1	3.072 ]
[ 423	[0	0	0]	182	[0	0	0]	424	[0	0	0]	185	[0	0	0]	22	1	True	1	3.072 ]
[ 393	[0	0	0]	42	[0	0	0]	392	[0	0	0]	41	[0	0	0]	23	-1	True	1	-3.07 ]
[ 385	[0	0	0]	53	[0	0	0]	397	[0	0	0]	52	[0	0	0]	23	1	True	1	3.07 ]
[ 390	[0	0	0]	69	[0	0	0]	401	[0	0	0]	68	[0	0	0]	23	1	True	1	3.07 ]
[ 404	[0	0	0]	82	[0	0	0]	403	[0	0	0]	81	[0	0	0]	23	-1	True	1	-3.07 ]
[ 405	[0	0	0]	120	[0	0	0]	407	[0	0	0]	119	[0	0	0]	23	1	True	1	3.07 ]
[ 412	[0	0	0]	131	[0	0	0]	411	[0	0	0]	130	[0	0	0]	23	-1	True	1	-3.07 ]
[ 417	[0	0	0]	147	[0	0	0]	416	[0	0	0]	146	[0	0	0]	23	-1	True	1	-3.07 ]
[ 418	[0	0	0]	179	[0	0	0]	422	[0	0	0]	178	[0	0	0]	23	1	True	1	3.07 ]
[ 205	[0	0	0]	11	[0	0	0]	12	[0	0	0]	206	[0	0	0]	24	-1	True	1	-0.0015 ]
[ 218	[0	0	0]	28	[0	0	0]	29	[0	0	0]	219	[0	0	0]	24	-1	True	1	-0.0015 ]
[ 231	[0	0	0]	46	[0	0	0]	47	[0	0	0]	232	[0	0	0]	24	1	True	1	0.0015 ]
[ 243	[0	0	0]	62	[0	0	0]	63	[0	0	0]	244	[0	0	0]	24	1	True	1	0.0015 ]
[ 282	[0	0	0]	124	[0	0	0]	125	[0	0	0]	283	[0	0	0]	24	-1	True	1	-0.0015 ]
[ 294	[0	0	0]	140	[0	0	0]	141	[0	0	0]	295	[0	0	0]	24	-1	True	1	-0.0015 ]
[ 307	[0	0	0]	158	[0	0	0]	159	[0	0	0]	308	[0	0	0]	24	1	True	1	0.0015 ]
[ 324	[0	0	0]	183	[0	0	0]	184	[0	0	0]	325	[0	0	0]	24	1	True	1	0.0015 ]
[ 393	[0	0	0]	44	[0	0	0]	43	[0	0	0]	228	[0	0	0]	25	-1	True	1	-3.1293 ]
[ 385	[0	0	0]	55	[0	0	0]	54	[0	0	0]	260	[0	-1	0]	25	1	True	1	3.1293 ]
[ 390	[0	0	0]	71	[0	0	0]	70	[0	0	0]	249	[0	0	0]	25	1	True	1	3.1293 ]
[ 404	[0	0	0]	84	[0	0	0]	83	[0	0	0]	255	[0	1	0]	25	-1	True	1	-3.1293 ]
[ 405	[0	0	0]	122	[0	0	0]	121	[0	0	0]	335	[0	-1	0]	25	1	True	1	3.1293 ]
[ 412	[0	0	0]	133	[0	0	0]	132	[0	0	0]	269	[0	1	0]	25	-1	True	1	-3.1293 ]
[ 417	[0	0	0]	149	[0	0	0]	148	[0	0	0]	300	[0	0	0]	25	-1	True	1	-3.1293 ]
[ 418	[0	0	0]	181	[0	0	0]	180	[0	0	0]	321	[0	0	0]	25	1	True	1	3.1293 ]
[ 386	[0	0	0]	11	[0	0	0]	12	[0	0	0]	387	[0	0	0]	26	1	True	1	0.0075 ]
[ 388	[0	0	0]	28	[0	0	0]	29	[0	0	0]	389	[0	0	0]	26	1	True	1	0.0075 ]
[ 393	[0	0	0]	44	[0	0	0]	43	[0	0	0]	392	[0	0	0]	26	1	True	1	0.0112 ]
[ 394	[0	0	0]	46	[0	0	0]	47	[0	0	0]	395	[0	0	0]	26	-1	True	1	-0.0075 ]
[ 385	[0	0	0]	55	[0	0	0]	54	[0	0	0]	397	[0	0	0]	26	-1	True	1	-0.0112 ]
[ 398	[0	0	0]	62	[0	0	0]	63	[0	0	0]	399	[0	0	0]	26	-1	True	1	-0.0075 ]
[ 390	[0	0	0]	71	[0	0	0]	70	[0	0	0]	401	[0	0	0]	26	-1	True	1	-0.0112 ]
[ 404	[0	0	0]	84	[0	0	0]	83	[0	0	0]	403	[0	0	0]	26	1	True	1	0.0112 ]
[ 405	[0	0	0]	122	[0	0	0]	121	[0	0	0]	407	[0	0	0]	26	-1	True	1	-0.0112 ]
[ 408	[0	0	0]	124	[0	0	0]	125	[0	0	0]	409	[0	0	0]	26	1	True	1	0.0075 ]
[ 412	[0	0	0]	133	[0	0	0]	132	[0	0	0]	411	[0	0	0]	26	1	True	1	0.0112 ]
[ 413	[0	0	0]	140	[0	0	0]	141	[0	0	0]	414	[0	0	0]	26	1	True	1	0.0075 ]
[ 417	[0	0	0]	149	[0	0	0]	148	[0	0	0]	416	[0	0	0]	26	1	True	1	0.0112 ]
[ 419	[0	0	0]	158	[0	0	0]	159	[0	0	0]	420	[0	0	0]	26	-1	True	1	-0.0075 ]
[ 418	[0	0	0]	181	[0	0	0]	180	[0	0	0]	422	[0	0	0]	26	-1	True	1	-0.0112 ]
[ 423	[0	0	0]	183	[0	0	0]	184	[0	0	0]	424	[0	0	0]	26	-1	True	1	-0.0075 ]
[ 43	[0	0	0]	44	[0	0	0]	393	[0	0	0]	379	[0	0	0]	27	-1	True	1	-3.0764 ]
[ 54	[0	0	0]	55	[0	0	0]	385	[0	0	0]	377	[0	0	0]	27	1	True	1	3.0764 ]
[ 70	[0	0	0]	71	[0	0	0]	390	[0	0	0]	378	[0	0	0]	27	1	True	1	3.0764 ]
[ 83	[0	0	0]	84	[0	0	0]	404	[0	0	0]	380	[0	0	0]	27	-1	True	1	-3.0764 ]
[ 121	[0	0	0]	122	[0	0	0]	405	[0	0	0]	381	[0	0	0]	27	1	True	1	3.0764 ]
[ 132	[0	0	0]	133	[0	0	0]	412	[0	0	0]	383	[0	0	0]	27	-1	True	1	-3.0764 ]
[ 148	[0	0	0]	149	[0	0	0]	417	[0	0	0]	384	[0	0	0]	27	-1	True	1	-3.0764 ]
[ 180	[0	0	0]	181	[0	0	0]	418	[0	0	0]	382	[0	0	0]	27	1	True	1	3.0764 ]
[ 205	[0	0	0]	11	[0	0	0]	386	[0	0	0]	10	[0	0	0]	28	1	True	1	3.1224 ]
[ 218	[0	0	0]	28	[0	0	0]	388	[0	0	0]	27	[0	0	0]	28	1	True	1	3.1224 ]
[ 231	[0	0	0]	46	[0	0	0]	394	[0	0	0]	45	[0	0	0]	28	-1	True	1	-3.1224 ]
[ 243	[0	0	0]	62	[0	0	0]	398	[0	0	0]	61	[0	0	0]	28	-1	True	1	-3.1224 ]
[ 282	[0	0	0]	124	[0	0	0]	408	[0	0	0]	123	[0	0	0]	28	1	True	1	3.1224 ]
[ 294	[0	0	0]	140	[0	0	0]	413	[0	0	0]	139	[0	0	0]	28	1	True	1	3.1224 ]
[ 307	[0	0	0]	158	[0	0	0]	419	[0	0	0]	157	[0	0	0]	28	-1	True	1	-3.1224 ]
[ 324	[0	0	0]	183	[0	0	0]	423	[0	0	0]	182	[0	0	0]	28	-1	True	1	-3.1224 ]
[ 11	[0	0	0]	12	[0	0	0]	387	[0	0	0]	10	[0	0	0]	29	-1	True	1	-0.0099 ]
[ 28	[0	0	0]	29	[0	0	0]	389	[0	0	0]	27	[0	0	0]	29	-1	True	1	-0.0099 ]
[ 44	[0	0	0]	43	[0	0	0]	392	[0	0	0]	42	[0	0	0]	29	-1	True	1	-0.009 ]
[ 46	[0	0	0]	47	[0	0	0]	395	[0	0	0]	45	[0	0	0]	29	1	True	1	0.0099 ]
[ 55	[0	0	0]	54	[0	0	0]	397	[0	0	0]	53	[0	0	0]	29	1	True	1	0.009 ]
[ 62	[0	0	0]	63	[0	0	0]	399	[0	0	0]	61	[0	0	0]	29	1	True	1	0.0099 ]
[ 71	[0	0	0]	70	[0	0	0]	401	[0	0	0]	69	[0	0	0]	29	1	True	1	0.009 ]
[ 84	[0	0	0]	83	[0	0	0]	403	[0	0	0]	82	[0	0	0]	29	-1	True	1	-0.009 ]
[ 122	[0	0	0]	121	[0	0	0]	407	[0	0	0]	120	[0	0	0]	29	1	True	1	0.009 ]
[ 124	[0	0	0]	125	[0	0	0]	409	[0	0	0]	123	[0	0	0]	29	-1	True	1	-0.0099 ]
[ 133	[0	0	0]	132	[0	0	0]	411	[0	0	0]	131	[0	0	0]	29	-1	True	1	-0.009 ]
[ 140	[0	0	0]	141	[0	0	0]	414	[0	0	0]	139	[0	0	0]	29	-1	True	1	-0.0099 ]
[ 149	[0	0	0]	148	[0	0	0]	416	[0	0	0]	147	[0	0	0]	29	-1	True	1	-0.009 ]
[ 158	[0	0	0]	159	[0	0	0]	420	[0	0	0]	157	[0	0	0]	29	1	True	1	0.0099 ]
[ 181	[0	0	0]	180	[0	0	0]	422	[0	0	0]	179	[0	0	0]	29	1	True	1	0.009 ]
[ 183	[0	0	0]	184	[0	0	0]	424	[0	0	0]	182	[0	0	0]	29	1	True	1	0.0099 ]
[ 228	[0	0	0]	43	[0	0	0]	392	[0	0	0]	42	[0	0	0]	30	1	True	1	3.1316 ]
[ 260	[0	-1	0]	54	[0	0	0]	397	[0	0	0]	53	[0	0	0]	30	-1	True	1	-3.1316 ]
[ 249	[0	0	0]	70	[0	0	0]	401	[0	0	0]	69	[0	0	0]	30	-1	True	1	-3.1316 ]
[ 255	[0	1	0]	83	[0	0	0]	403	[0	0	0]	82	[0	0	0]	30	1	True	1	3.1316 ]
[ 335	[0	-1	0]	121	[0	0	0]	407	[0	0	0]	120	[0	0	0]	30	-1	True	1	-3.1316 ]
[ 269	[0	1	0]	132	[0	0	0]	411	[0	0	0]	131	[0	0	0]	30	1	True	1	3.1316 ]
[ 300	[0	0	0]	148	[0	0	0]	416	[0	0	0]	147	[0	0	0]	30	1	True	1	3.1316 ]
[ 321	[0	0	0]	180	[0	0	0]	422	[0	0	0]	179	[0	0	0]	30	-1	True	1	-3.1316 ]
[ 206	[0	0	0]	12	[0	0	0]	387	[0	0	0]	13	[0	0	0]	31	-1	True	1	-0.0482 ]
[ 219	[0	0	0]	29	[0	0	0]	389	[0	0	0]	30	[0	0	0]	31	-1	True	1	-0.0482 ]
[ 232	[0	0	0]	47	[0	0	0]	395	[0	0	0]	48	[0	0	0]	31	1	True	1	0.0482 ]
[ 244	[0	0	0]	63	[0	0	0]	399	[0	0	0]	64	[0	0	0]	31	1	True	1	0.0482 ]
[ 283	[0	0	0]	125	[0	0	0]	409	[0	0	0]	126	[0	0	0]	31	-1	True	1	-0.0482 ]
[ 295	[0	0	0]	141	[0	0	0]	414	[0	0	0]	142	[0	0	0]	31	-1	True	1	-0.0482 ]
[ 308	[0	0	0]	159	[0	0	0]	420	[0	0	0]	160	[0	0	0]	31	1	True	1	0.0482 ]
[ 325	[0	0	0]	184	[0	0	0]	424	[0	0	0]	185	[0	0	0]	31	1	True	1	0.0482 ]
[ 387	[0	0	0]	13	[0	0	0]	14	[0	0	0]	79	[0	0	-1]	32	-1	True	1	-3.1088 ]
[ 389	[0	0	0]	30	[0	0	0]	31	[0	0	0]	39	[0	0	-1]	32	-1	True	1	-3.1088 ]
[ 395	[0	0	0]	48	[0	0	0]	49	[0	0	0]	50	[0	0	0]	32	1	True	1	3.1088 ]
[ 399	[0	0	0]	64	[0	0	0]	65	[0	0	0]	66	[0	0	0]	32	1	True	1	3.1088 ]
[ 409	[0	0	0]	126	[0	0	0]	127	[0	0	0]	128	[0	0	0]	32	-1	True	1	-3.1088 ]
[ 414	[0	0	0]	142	[0	0	0]	143	[0	0	0]	144	[0	0	0]	32	-1	True	1	-3.1088 ]
[ 420	[0	0	0]	160	[0	0	0]	161	[0	0	0]	117	[0	0	1]	32	1	True	1	3.1088 ]
[ 424	[0	0	0]	185	[0	0	0]	186	[0	0	0]	176	[0	0	1]	32	1	True	1	3.1088 ]
[ 392	[0	0	0]	41	[0	0	0]	40	[0	0	0]	39	[0	0	0]	33	1	True	1	3.1181 ]
[ 397	[0	0	0]	52	[0	0	0]	51	[0	0	0]	50	[0	0	0]	33	-1	True	1	-3.1181 ]
[ 401	[0	0	0]	68	[0	0	0]	67	[0	0	0]	66	[0	0	0]	33	-1	True	1	-3.1181 ]
[ 403	[0	0	0]	81	[0	0	0]	80	[0	0	0]	79	[0	0	0]	33	1	True	1	3.1181 ]
[ 407	[0	0	0]	119	[0	0	0]	118	[0	0	0]	117	[0	0	0]	33	-1	True	1	-3.1181 ]
[ 411	[0	0	0]	130	[0	0	0]	129	[0	0	0]	128	[0	0	0]	33	1	True	1	3.1181 ]
[ 416	[0	0	0]	146	[0	0	0]	145	[0	0	0]	144	[0	0	0]	33	1	True	1	3.1181 ]
[ 422	[0	0	0]	178	[0	0	0]	177	[0	0	0]	176	[0	0	0]	33	-1	True	1	-3.1181 ]
[ 14	[0	0	0]	13	[0	0	0]	387	[0	0	0]	10	[0	0	0]	34	-1	True	1	-3.1313 ]
[ 31	[0	0	0]	30	[0	0	0]	389	[0	0	0]	27	[0	0	0]	34	-1	True	1	-3.1313 ]
[ 49	[0	0	0]	48	[0	0	0]	395	[0	0	0]	45	[0	0	0]	34	1	True	1	3.1313 ]
[ 65	[0	0	0]	64	[0	0	0]	399	[0	0	0]	61	[0	0	0]	34	1	True	1	3.1313 ]
[ 127	[0	0	0]	126	[0	0	0]	409	[0	0	0]	123	[0	0	0]	34	-1	True	1	-3.1313 ]
[ 143	[0	0	0]	142	[0	0	0]	414	[0	0	0]	139	[0	0	0]	34	-1	True	1	-3.1313 ]
[ 161	[0	0	0]	160	[0	0	0]	420	[0	0	0]	157	[0	0	0]	34	1	True	1	3.1313 ]
[ 186	[0	0	0]	185	[0	0	0]	424	[0	0	0]	182	[0	0	0]	34	1	True	1	3.1313 ]
[ 40	[0	0	0]	41	[0	0	0]	392	[0	0	0]	42	[0	0	0]	35	1	True	1	0.1051 ]
[ 51	[0	0	0]	52	[0	0	0]	397	[0	0	0]	53	[0	0	0]	35	-1	True	1	-0.1051 ]
[ 67	[0	0	0]	68	[0	0	0]	401	[0	0	0]	69	[0	0	0]	35	-1	True	1	-0.1051 ]
[ 80	[0	0	0]	81	[0	0	0]	403	[0	0	0]	82	[0	0	0]	35	1	True	1	0.1051 ]
[ 118	[0	0	0]	119	[0	0	0]	407	[0	0	0]	120	[0	0	0]	35	-1	True	1	-0.1051 ]
[ 129	[0	0	0]	130	[0	0	0]	411	[0	0	0]	131	[0	0	0]	35	1	True	1	0.1051 ]
[ 145	[0	0	0]	146	[0	0	0]	416	[0	0	0]	147	[0	0	0]	35	1	True	1	0.1051 ]
[ 177	[0	0	0]	178	[0	0	0]	422	[0	0	0]	179	[0	0	0]	35	-1	True	1	-0.1051 ]
[ 402	[0	0	-1]	13	[0	0	0]	14	[0	0	0]	79	[0	0	-1]	36	1	True	1	0.006 ]
[ 391	[0	0	-1]	30	[0	0	0]	31	[0	0	0]	39	[0	0	-1]	36	1	True	1	0.006 ]
[ 391	[0	0	0]	41	[0	0	0]	40	[0	0	0]	39	[0	0	0]	36	1	True	1	0.0079 ]
[ 396	[0	0	0]	48	[0	0	0]	49	[0	0	0]	50	[0	0	0]	36	-1	True	1	-0.006 ]
[ 396	[0	0	0]	52	[0	0	0]	51	[0	0	0]	50	[0	0	0]	36	-1	True	1	-0.0079 ]
[ 400	[0	0	0]	64	[0	0	0]	65	[0	0	0]	66	[0	0	0]	36	-1	True	1	-0.006 ]
[ 400	[0	0	0]	68	[0	0	0]	67	[0	0	0]	66	[0	0	0]	36	-1	True	1	-0.0079 ]
[ 402	[0	0	0]	81	[0	0	0]	80	[0	0	0]	79	[0	0	0]	36	1	True	1	0.0079 ]
[ 406	[0	0	0]	119	[0	0	0]	118	[0	0	0]	117	[0	0	0]	36	-1	True	1	-0.0079 ]
[ 410	[0	0	0]	126	[0	0	0]	127	[0	0	0]	128	[0	0	0]	36	1	True	1	0.006 ]
[ 410	[0	0	0]	130	[0	0	0]	129	[0	0	0]	128	[0	0	0]	36	1	True	1	0.0079 ]
[ 415	[0	0	0]	142	[0	0	0]	143	[0	0	0]	144	[0	0	0]	36	1	True	1	0.006 ]
[ 415	[0	0	0]	146	[0	0	0]	145	[0	0	0]	144	[0	0	0]	36	1	True	1	0.0079 ]
[ 406	[0	0	1]	160	[0	0	0]	161	[0	0	0]	117	[0	0	1]	36	-1	True	1	-0.006 ]
[ 421	[0	0	0]	178	[0	0	0]	177	[0	0	0]	176	[0	0	0]	36	-1	True	1	-0.0079 ]
[ 421	[0	0	1]	185	[0	0	0]	186	[0	0	0]	176	[0	0	1]	36	-1	True	1	-0.006 ]
[ 14	[0	0	0]	13	[0	0	0]	402	[0	0	-1]	81	[0	0	-1]	37	-1	True	2	-0.0063 ]
[ 31	[0	0	0]	30	[0	0	0]	391	[0	0	-1]	41	[0	0	-1]	37	-1	True	2	-0.0063 ]
[ 49	[0	0	0]	48	[0	0	0]	396	[0	0	0]	52	[0	0	0]	37	1	True	1	0.0063 ]
[ 65	[0	0	0]	64	[0	0	0]	400	[0	0	0]	68	[0	0	0]	37	1	True	1	0.0063 ]
[ 127	[0	0	0]	126	[0	0	0]	410	[0	0	0]	130	[0	0	0]	37	-1	True	1	-0.0063 ]
[ 143	[0	0	0]	142	[0	0	0]	415	[0	0	0]	146	[0	0	0]	37	-1	True	1	-0.0063 ]
[ 161	[0	0	0]	160	[0	0	0]	406	[0	0	1]	119	[0	0	1]	37	1	True	2	0.0063 ]
[ 186	[0	0	0]	185	[0	0	0]	421	[0	0	1]	178	[0	0	1]	37	1	True	2	0.0063 ]
[ 31	[0	0	1]	30	[0	0	1]	391	[0	0	0]	41	[0	0	0]	37	-1	True	2	-0.0063 ]
[ 14	[0	0	1]	13	[0	0	1]	402	[0	0	0]	81	[0	0	0]	37	-1	True	2	-0.0063 ]
[ 161	[0	0	-1]	160	[0	0	-1]	406	[0	0	0]	119	[0	0	0]	37	1	True	2	0.0063 ]
[ 186	[0	0	-1]	185	[0	0	-1]	421	[0	0	0]	178	[0	0	0]	37	1	True	2	0.0063 ]
[ 40	[0	0	0]	41	[0	0	0]	391	[0	0	0]	30	[0	0	1]	38	-1	True	1	-0.0009 ]
[ 51	[0	0	0]	52	[0	0	0]	396	[0	0	0]	48	[0	0	0]	38	1	True	1	0.0009 ]
[ 67	[0	0	0]	68	[0	0	0]	400	[0	0	0]	64	[0	0	0]	38	1	True	1	0.0009 ]
[ 80	[0	0	0]	81	[0	0	0]	402	[0	0	0]	13	[0	0	1]	38	-1	True	1	-0.0009 ]
[ 118	[0	0	0]	119	[0	0	0]	406	[0	0	0]	160	[0	0	-1]	38	1	True	1	0.0009 ]
[ 129	[0	0	0]	130	[0	0	0]	410	[0	0	0]	126	[0	0	0]	38	-1	True	1	-0.0009 ]
[ 145	[0	0	0]	146	[0	0	0]	415	[0	0	0]	142	[0	0	0]	38	-1	True	1	-0.0009 ]
[ 177	[0	0	0]	178	[0	0	0]	421	[0	0	0]	185	[0	0	-1]	38	1	True	1	0.0009 ]
[ 13	[0	0	0]	14	[0	0	0]	79	[0	0	-1]	80	[0	0	-1]	39	1	True	2	0.0015 ]
[ 30	[0	0	0]	31	[0	0	0]	39	[0	0	-1]	40	[0	0	-1]	39	1	True	2	0.0015 ]
[ 30	[0	0	1]	31	[0	0	1]	39	[0	0	0]	40	[0	0	0]	39	1	True	2	0.0015 ]
[ 48	[0	0	0]	49	[0	0	0]	50	[0	0	0]	51	[0	0	0]	39	-1	True	1	-0.0015 ]
[ 64	[0	0	0]	65	[0	0	0]	66	[0	0	0]	67	[0	0	0]	39	-1	True	1	-0.0015 ]
[ 13	[0	0	1]	14	[0	0	1]	79	[0	0	0]	80	[0	0	0]	39	1	True	2	0.0015 ]
[ 160	[0	0	-1]	161	[0	0	-1]	117	[0	0	0]	118	[0	0	0]	39	-1	True	2	-0.0015 ]
[ 126	[0	0	0]	127	[0	0	0]	128	[0	0	0]	129	[0	0	0]	39	1	True	1	0.0015 ]
[ 142	[0	0	0]	143	[0	0	0]	144	[0	0	0]	145	[0	0	0]	39	1	True	1	0.0015 ]
[ 160	[0	0	0]	161	[0	0	0]	117	[0	0	1]	118	[0	0	1]	39	-1	True	2	-0.0015 ]
[ 185	[0	0	-1]	186	[0	0	-1]	176	[0	0	0]	177	[0	0	0]	39	-1	True	2	-0.0015 ]
[ 185	[0	0	0]	186	[0	0	0]	176	[0	0	1]	177	[0	0	1]	39	-1	True	2	-0.0015 ]
[ 41	[0	0	0]	40	[0	0	0]	39	[0	0	0]	31	[0	0	1]	40	-1	True	1	-0.0079 ]
[ 52	[0	0	0]	51	[0	0	0]	50	[0	0	0]	49	[0	0	0]	40	1	True	1	0.0079 ]
[ 68	[0	0	0]	67	[0	0	0]	66	[0	0	0]	65	[0	0	0]	40	1	True	1	0.0079 ]
[ 81	[0	0	0]	80	[0	0	0]	79	[0	0	0]	14	[0	0	1]	40	-1	True	1	-0.0079 ]
[ 119	[0	0	0]	118	[0	0	0]	117	[0	0	0]	161	[0	0	-1]	40	1	True	1	0.0079 ]
[ 130	[0	0	0]	129	[0	0	0]	128	[0	0	0]	127	[0	0	0]	40	-1	True	1	-0.0079 ]
[ 146	[0	0	0]	145	[0	0	0]	144	[0	0	0]	143	[0	0	0]	40	-1	True	1	-0.0079 ]
[ 178	[0	0	0]	177	[0	0	0]	176	[0	0	0]	186	[0	0	-1]	40	1	True	1	0.0079 ]
[ 1	[0	0	0]	337	[0	0	0]	377	[0	0	0]	385	[0	0	0]	41	1	True	1	1.2988 ]
[ 32	[0	0	0]	346	[0	0	0]	378	[0	0	0]	390	[0	0	0]	41	1	True	1	1.2988 ]
[ 72	[0	0	0]	351	[0	0	0]	379	[0	0	0]	393	[0	0	0]	41	-1	True	1	-1.2988 ]
[ 85	[0	0	0]	352	[0	0	0]	380	[0	0	0]	404	[0	0	0]	41	-1	True	1	-1.2988 ]
[ 101	[0	0	0]	357	[0	0	0]	381	[0	0	0]	405	[0	0	0]	41	1	True	1	1.2988 ]
[ 150	[0	0	0]	366	[0	0	0]	382	[0	0	0]	418	[0	0	0]	41	1	True	1	1.2988 ]
[ 167	[0	0	0]	370	[0	0	0]	383	[0	0	0]	412	[0	0	0]	41	-1	True	1	-1.2988 ]
[ 187	[0	0	0]	374	[0	0	0]	384	[0	0	0]	417	[0	0	0]	41	-1	True	1	-1.2988 ]
[ 26	[0	0	0]	339	[0	0	0]	377	[0	0	0]	386	[0	-1	0]	42	-1	True	1	-0.8005 ]
[ 19	[0	0	0]	341	[0	0	0]	378	[0	0	0]	388	[0	0	0]	42	-1	True	1	-0.8005 ]
[ 60	[0	0	0]	348	[0	0	0]	379	[0	0	0]	398	[0	0	0]	42	1	True	1	0.8004 ]
[ 100	[0	0	0]	354	[0	0	0]	380	[0	0	0]	394	[0	1	0]	42	1	True	1	0.8005 ]
[ 116	[0	0	0]	359	[0	0	0]	381	[0	0	0]	408	[0	-1	0]	42	-1	True	1	-0.8004 ]
[ 138	[0	0	0]	363	[0	0	0]	382	[0	0	0]	413	[0	0	0]	42	-1	True	1	-0.8004 ]
[ 166	[0	0	0]	368	[0	0	0]	384	[0	0	0]	423	[0	0	0]	42	1	True	1	0.8005 ]
[ 200	[0	0	0]	372	[0	0	0]	383	[0	0	0]	419	[0	1	0]	42	1	True	1	0.8005 ]
[ 337	[0	0	0]	377	[0	0	0]	385	[0	0	0]	53	[0	0	0]	43	1	True	1	1.6714 ]
[ 346	[0	0	0]	378	[0	0	0]	390	[0	0	0]	69	[0	0	0]	43	1	True	1	1.6714 ]
[ 351	[0	0	0]	379	[0	0	0]	393	[0	0	0]	42	[0	0	0]	43	-1	True	1	-1.6714 ]
[ 352	[0	0	0]	380	[0	0	0]	404	[0	0	0]	82	[0	0	0]	43	-1	True	1	-1.6714 ]
[ 357	[0	0	0]	381	[0	0	0]	405	[0	0	0]	120	[0	0	0]	43	1	True	1	1.6714 ]
[ 366	[0	0	0]	382	[0	0	0]	418	[0	0	0]	179	[0	0	0]	43	1	True	1	1.6714 ]
[ 370	[0	0	0]	383	[0	0	0]	412	[0	0	0]	131	[0	0	0]	43	-1	True	1	-1.6714 ]
[ 374	[0	0	0]	384	[0	0	0]	417	[0	0	0]	147	[0	0	0]	43	-1	True	1	-1.6714 ]
[ 337	[0	0	0]	377	[0	0	0]	386	[0	-1	0]	10	[0	-1	0]	44	-1	True	2	-0.9532 ]
[ 346	[0	0	0]	378	[0	0	0]	388	[0	0	0]	27	[0	0	0]	44	-1	True	1	-0.9532 ]
[ 351	[0	0	0]	379	[0	0	0]	398	[0	0	0]	61	[0	0	0]	44	1	True	1	0.9532 ]
[ 352	[0	0	0]	380	[0	0	0]	394	[0	1	0]	45	[0	1	0]	44	1	True	2	0.9532 ]
[ 357	[0	0	0]	381	[0	0	0]	408	[0	-1	0]	123	[0	-1	0]	44	-1	True	2	-0.9532 ]
[ 366	[0	0	0]	382	[0	0	0]	413	[0	0	0]	139	[0	0	0]	44	-1	True	1	-0.9532 ]
[ 370	[0	0	0]	383	[0	0	0]	419	[0	1	0]	157	[0	1	0]	44	1	True	2	0.9532 ]
[ 374	[0	0	0]	384	[0	0	0]	423	[0	0	0]	182	[0	0	0]	44	1	True	1	0.9532 ]
[ 337	[0	1	0]	377	[0	1	0]	386	[0	0	0]	10	[0	0	0]	44	-1	True	2	-0.9532 ]
[ 352	[0	-1	0]	380	[0	-1	0]	394	[0	0	0]	45	[0	0	0]	44	1	True	2	0.9532 ]
[ 357	[0	1	0]	381	[0	1	0]	408	[0	0	0]	123	[0	0	0]	44	-1	True	2	-0.9532 ]
[ 370	[0	-1	0]	383	[0	-1	0]	419	[0	0	0]	157	[0	0	0]	44	1	True	2	0.9532 ]
