# Supplementary material for: An automated protocol to construct flexibility parameters for classical forcefields: applications to metal–organic frameworks
Source: RSC Adv. 2024 Jul 19;14(31):22714–62. doi: 10.1039/d4ra01859a (PMC11258866; doi:10.1039/d4ra01859a)
Supplement: RA-014-D4RA01859A-s002 [file RA-014-D4RA01859A-s002.zip › MOFs_inputs/quadrant_1_2/ATOBIW/ATOBIW_dihedral_types_list.txt]

[6[6-(1,6),6-(1,6),6-(8,8)]    6[6-(6,6),8-(0),8-(30)]    8[6-(6,8),30-(7,7,8)]    30[7-(6,6),7-(6,6),8-(6),8-(6)]]      0      Nonrotatable      2.9641
[6[6-(1,6),6-(1,6),6-(8,8)]    6[6-(6,6),8-(0),8-(30)]    8[6-(6,8),30-(7,7,8)]    30[7-(6,6),7-(6,6),8-(6),8-(6)]]      1      Nonrotatable      2.9817
[8[6-(6,8)]    6[6-(6,6),8-(0),8-(30)]    6[6-(1,6),6-(1,6),6-(8,8)]    6[1-(0),6-(1,6),6-(6,6)]]      0      Nonrotatable      0.0655
[8[6-(6,8)]    6[6-(6,6),8-(0),8-(30)]    6[6-(1,6),6-(1,6),6-(8,8)]    6[1-(0),6-(1,6),6-(6,6)]]      1      Nonrotatable      0.1952
[6[6-(6,6),8-(0),8-(30)]    6[6-(1,6),6-(1,6),6-(8,8)]    6[1-(0),6-(1,6),6-(6,6)]    6[1-(0),6-(1,6),6-(6,8)]]      0      Nonrotatable      3.0464
[6[6-(6,6),8-(0),8-(30)]    6[6-(1,6),6-(1,6),6-(8,8)]    6[1-(0),6-(1,6),6-(6,6)]    6[1-(0),6-(1,6),6-(6,8)]]      1      Nonrotatable      3.0469
[6[6-(6,6),8-(0),8-(30)]    6[6-(1,6),6-(1,6),6-(8,8)]    6[1-(0),6-(1,6),6-(6,6)]    6[1-(0),6-(1,6),6-(6,8)]]      2      Nonrotatable      3.1353
[6[6-(6,6),8-(0),8-(30)]    6[6-(1,6),6-(1,6),6-(8,8)]    6[1-(0),6-(1,6),6-(6,6)]    6[1-(0),6-(1,6),6-(6,8)]]      3      Nonrotatable      3.1371
[6[6-(1,6),6-(1,6),6-(8,8)]    6[1-(0),6-(1,6),6-(6,6)]    6[1-(0),6-(1,6),6-(6,8)]    6[6-(1,6),6-(1,6),8-(6)]]      0      Nonrotatable      0.0003
[6[6-(1,6),6-(1,6),6-(8,8)]    6[1-(0),6-(1,6),6-(6,6)]    6[1-(0),6-(1,6),6-(6,8)]    6[6-(1,6),6-(1,6),8-(6)]]      1      Nonrotatable      0.004
[6[6-(1,6),6-(1,6),6-(8,8)]    6[1-(0),6-(1,6),6-(6,6)]    6[1-(0),6-(1,6),6-(6,8)]    6[6-(1,6),6-(1,6),8-(6)]]      2      Nonrotatable      0.0108
[1[6-(6,6)]    6[1-(0),6-(1,6),6-(6,6)]    6[1-(0),6-(1,6),6-(6,8)]    6[6-(1,6),6-(1,6),8-(6)]]      0      Nonrotatable      3.1374
[1[6-(6,6)]    6[1-(0),6-(1,6),6-(6,6)]    6[1-(0),6-(1,6),6-(6,8)]    6[6-(1,6),6-(1,6),8-(6)]]      1      Nonrotatable      3.1281
[6[1-(0),6-(1,6),6-(6,6)]    6[1-(0),6-(1,6),6-(6,8)]    6[6-(1,6),6-(1,6),8-(6)]    8[6-(6,6),6-(6,6)]]      0      Nonrotatable      3.0914
[1[6-(6,6)]    6[1-(0),6-(1,6),6-(6,8)]    6[6-(1,6),6-(1,6),8-(6)]    6[1-(0),6-(1,6),6-(6,8)]]      0      Nonrotatable      3.1412
[1[6-(6,6)]    6[1-(0),6-(1,6),6-(6,8)]    6[6-(1,6),6-(1,6),8-(6)]    6[1-(0),6-(1,6),6-(6,8)]]      1      Nonrotatable      3.1391
[1[6-(6,6)]    6[1-(0),6-(1,6),6-(6,8)]    6[6-(1,6),6-(1,6),8-(6)]    6[1-(0),6-(1,6),6-(6,8)]]      2      Nonrotatable      3.1347
[6[1-(0),6-(1,6),6-(6,8)]    6[6-(1,6),6-(1,6),8-(6)]    8[6-(6,6),6-(6,6)]    6[6-(1,6),6-(1,6),8-(6)]]      0      Nonrotatable      3.067
[6[1-(0),6-(1,6),6-(6,8)]    6[6-(1,6),6-(1,6),8-(6)]    8[6-(6,6),6-(6,6)]    6[6-(1,6),6-(1,6),8-(6)]]      1      Nonrotatable      1.868
[1[6-(7,7)]    6[1-(0),7-(6,30),7-(6,6)]    7[6-(1,6),6-(1,7),30-(7,8,8)]    6[1-(0),6-(1,7),7-(6,30)]]      0      Nonrotatable      3.1015
[7[6-(1,6),6-(1,7),6-(6,7)]    6[1-(0),7-(6,30),7-(6,6)]    7[6-(1,6),6-(1,7),30-(7,8,8)]    30[7-(6,6),7-(6,6),8-(6),8-(6)]]      0      Nonrotatable      3.0226
[7[6-(1,6),6-(1,7),6-(6,7)]    6[1-(0),7-(6,30),7-(6,6)]    7[6-(1,6),6-(1,7),30-(7,8,8)]    30[7-(6,6),7-(6,6),8-(6),8-(6)]]      1      Nonrotatable      3.0792
[7[6-(1,6),6-(1,7),30-(7,8,8)]    6[1-(0),7-(6,30),7-(6,6)]    7[6-(1,6),6-(1,7),6-(6,7)]    6[6-(1,6),7-(6),7-(6,6)]]      0      Nonrotatable      3.072
[7[6-(1,6),6-(1,7),30-(7,8,8)]    6[1-(0),7-(6,30),7-(6,6)]    7[6-(1,6),6-(1,7),6-(6,7)]    6[6-(1,6),7-(6),7-(6,6)]]      1      Nonrotatable      3.07
[1[6-(6,7)]    6[1-(0),6-(1,7),7-(6,30)]    6[1-(0),6-(1,7),7-(6,6)]    1[6-(6,7)]]      0      Nonrotatable      0.0015
[7[6-(1,6),6-(1,7),30-(7,8,8)]    6[1-(0),6-(1,7),7-(6,30)]    6[1-(0),6-(1,7),7-(6,6)]    1[6-(6,7)]]      0      Nonrotatable      3.1293
[7[6-(1,6),6-(1,7),30-(7,8,8)]    6[1-(0),6-(1,7),7-(6,30)]    6[1-(0),6-(1,7),7-(6,6)]    7[6-(1,6),6-(1,7),6-(6,7)]]      0      Nonrotatable      0.0093
[6[1-(0),6-(1,7),7-(6,6)]    6[1-(0),6-(1,7),7-(6,30)]    7[6-(1,6),6-(1,7),30-(7,8,8)]    30[7-(6,6),7-(6,6),8-(6),8-(6)]]      0      Nonrotatable      3.0764
[1[6-(6,7)]    6[1-(0),6-(1,7),7-(6,30)]    7[6-(1,6),6-(1,7),30-(7,8,8)]    6[1-(0),7-(6,30),7-(6,6)]]      0      Nonrotatable      3.1224
[6[1-(0),6-(1,7),7-(6,30)]    6[1-(0),6-(1,7),7-(6,6)]    7[6-(1,6),6-(1,7),6-(6,7)]    6[1-(0),7-(6,30),7-(6,6)]]      0      Nonrotatable      0.0095
[1[6-(6,7)]    6[1-(0),6-(1,7),7-(6,6)]    7[6-(1,6),6-(1,7),6-(6,7)]    6[1-(0),7-(6,30),7-(6,6)]]      0      Nonrotatable      3.1316
[1[6-(6,7)]    6[1-(0),6-(1,7),7-(6,6)]    7[6-(1,6),6-(1,7),6-(6,7)]    6[6-(1,6),7-(6),7-(6,6)]]      0      Nonrotatable      0.0482
[7[6-(1,6),6-(1,7),6-(6,7)]    6[6-(1,6),7-(6),7-(6,6)]    6[1-(0),6-(1,6),6-(7,7)]    6[1-(0),6-(1,6),6-(1,6)]]      0      Nonrotatable      3.1088
[7[6-(1,6),6-(1,7),6-(6,7)]    6[6-(1,6),7-(6),7-(6,6)]    6[1-(0),6-(1,6),6-(7,7)]    6[1-(0),6-(1,6),6-(1,6)]]      1      Nonrotatable      3.1181
[6[1-(0),6-(1,6),6-(7,7)]    6[6-(1,6),7-(6),7-(6,6)]    7[6-(1,6),6-(1,7),6-(6,7)]    6[1-(0),7-(6,30),7-(6,6)]]      0      Nonrotatable      3.1313
[6[1-(0),6-(1,6),6-(7,7)]    6[6-(1,6),7-(6),7-(6,6)]    7[6-(1,6),6-(1,7),6-(6,7)]    6[1-(0),7-(6,30),7-(6,6)]]      1      Nonrotatable      0.1051
[7[6-(6,7),6-(6,7)]    6[6-(1,6),7-(6),7-(6,6)]    6[1-(0),6-(1,6),6-(7,7)]    6[1-(0),6-(1,6),6-(1,6)]]      0      Nonrotatable      0.0069
[6[1-(0),6-(1,6),6-(7,7)]    6[6-(1,6),7-(6),7-(6,6)]    7[6-(6,7),6-(6,7)]    6[6-(1,6),7-(6),7-(6,6)]]      0      Nonrotatable      0.0063
[6[1-(0),6-(1,6),6-(7,7)]    6[6-(1,6),7-(6),7-(6,6)]    7[6-(6,7),6-(6,7)]    6[6-(1,6),7-(6),7-(6,6)]]      1      Nonrotatable      0.0009
[6[6-(1,6),7-(6),7-(6,6)]    6[1-(0),6-(1,6),6-(7,7)]    6[1-(0),6-(1,6),6-(1,6)]    6[1-(0),6-(1,6),6-(7,7)]]      0      Nonrotatable      0.0015
[6[6-(1,6),7-(6),7-(6,6)]    6[1-(0),6-(1,6),6-(7,7)]    6[1-(0),6-(1,6),6-(1,6)]    6[1-(0),6-(1,6),6-(7,7)]]      1      Nonrotatable      0.0079
[6[6-(6,6),8-(0),8-(30)]    8[6-(6,8),30-(7,7,8)]    30[7-(6,6),7-(6,6),8-(6),8-(6)]    7[6-(1,6),6-(1,7),30-(7,8,8)]]      0      Nonrotatable      1.2988
[6[6-(6,6),8-(0),8-(30)]    8[6-(6,8),30-(7,7,8)]    30[7-(6,6),7-(6,6),8-(6),8-(6)]    7[6-(1,6),6-(1,7),30-(7,8,8)]]      1      Nonrotatable      0.8005
[8[6-(6,8),30-(7,7,8)]    30[7-(6,6),7-(6,6),8-(6),8-(6)]    7[6-(1,6),6-(1,7),30-(7,8,8)]    6[1-(0),7-(6,30),7-(6,6)]]      0      Nonrotatable      1.6714
[8[6-(6,8),30-(7,7,8)]    30[7-(6,6),7-(6,6),8-(6),8-(6)]    7[6-(1,6),6-(1,7),30-(7,8,8)]    6[1-(0),7-(6,30),7-(6,6)]]      1      Nonrotatable      0.9532
