# Supplementary material for: An automated protocol to construct flexibility parameters for classical forcefields: applications to metal–organic frameworks
Source: RSC Adv. 2024 Jul 19;14(31):22714–62. doi: 10.1039/d4ra01859a (PMC11258866; doi:10.1039/d4ra01859a)
Supplement: RA-014-D4RA01859A-s002 [file RA-014-D4RA01859A-s002.zip › MOFs_inputs/quadrant_1_2/BOMCOX/BOMCOX.xyz]

  328
jmolscript: load "" {1 1 1} spacegroup "x,y,z" unitcell [{     12.344     0.0    0.0 }, {     0.0    26.323    0.0 }, {     -2.06069256     0.0    15.52685142 }]
Zn    2.3287363402130485   6.383594732645653    3.4350060913267924  
Zn    3.845980127475453    6.93626337276921     6.343814614571104   
Zn    8.984916698490084    19.545093903832882   4.328421351705227   
Zn    7.467672011337045    20.097763085430426   1.4196091759238876  
Zn    7.9545710062084165   19.93940446816223    12.091845760958137  
Zn    6.437327261326975    19.386735949509568   9.18303685172684    
Zn    1.2983914323235686   6.7779059388339284   11.198430233649608  
Zn    2.8156357413055506   6.225236772647284    14.107242422661677  
O     4.957162381868937    7.87871748739299     5.034939676767192   
O     3.892496751049994    7.580028066069624    3.0525207759039508  
O     8.274295501089064    11.913741579156921   1.4763611510399275  
O     5.987655793293321    17.85957185105282    1.9675692554844006  
O     8.142675138739174    18.260173768126986   1.4644488156315003  
O     2.263467846267415    8.14315651525021     6.5592020109586     
O     1.200812475420593    7.3360806247915775   4.724432216667033   
O     9.297351504451738    11.673350260986249   6.466558279092554   
O     10.57818714564219    17.391111879894183   3.8862192113517073  
O     8.460475394228078    17.675041567158424   4.593925264983388   
O     6.3564895561107635   21.040213396934202   2.7284872131714226  
O     7.421157863393947    20.741529164780424   4.710905516201802   
O     3.0393577974705446   25.075240356299002   6.287064623033322   
O     5.325997618759983    4.698070420644302    5.795855302606639   
O     3.170977062167199    5.098673368754455    6.298969905545494   
O     9.050183402737373    21.304658249610245   1.2042272159411744  
O     10.112840276108546   20.497580617903115   3.038995496157302   
O     2.0163003189940363   24.834850459923196   1.2968668072592757  
O     0.7354707069273216   4.2296127374556605   3.877210690182141   
O     2.8531769239518487   4.513543474342992    3.1694895541984938  
O     5.32614589808531     18.444281048154554   10.491911233899911  
O     6.390810588045486    18.742970614370947   12.474330412440743  
O     2.0090105070839144   14.409258442434746   14.050489027690892  
O     4.295651560051791    8.46342874548855     13.55928147034483   
O     2.1406325166713818   8.06282613266458     14.062403023552358  
O     8.019840737148376    18.17984446488077    8.967648627727936   
O     9.082495540651877    18.986919350577484   10.802419501147087  
O     0.9859565343315879   14.649649741699418   9.06029295292532    
O     -0.2948792515324479  8.9318889269075      11.640633342332592  
O     1.8228321981979652   8.64795848573411     10.93292663762524   
O     3.9268181401255835   5.282784974477823    12.798365320738531  
O     2.86215050532055     5.581470790875644    10.815946761630746  
O     7.243948791470321    1.247758764844575    9.239785855928073   
O     4.95730933088022     21.624928694812322   9.73099652342767    
O     7.112330056109934    21.224325822308586   9.227881685170793   
O     1.2331237548852763   5.018342063833076    14.322624667603835  
O     0.17046755969884297  5.825419360587687    12.487855858817937  
O     8.267006973121113    1.488149432900986    14.229984378579116  
O     9.547837259599314    22.093387159154695   11.649640461352876  
O     7.430131233165578    21.809455995869993   12.357362093587927  
N     4.899156743847213    7.284534661591437    8.040171948918935   
N     7.949149548199651    6.877624148218878    12.018476024618055  
N     8.45928538143993     6.8209635353407725   13.24541990309593   
N     1.2664808794103983   6.810625650917211    1.7078470055358097  
N     4.353804026152508    20.446036761791827   15.250104623409754  
N     1.3038103630979723   20.039128318373248   11.271801646650612  
N     0.7936750728878708   19.982466376409178   10.044858003008553  
N     10.047171632394567   19.972122661200586   6.055580297977291   
N     5.384150572929537    19.038464779189912   7.486679641863714   
N     2.334159094192183    19.44537766482655    3.5083749747720896  
N     1.8240226025973723   19.50203797095413    2.2814314604123     
N     9.01682510289541     19.51237435997092    13.819005745757025  
N     5.929503582345745    5.876962546800563    0.27674715332031624 
N     8.979496519451489    6.283872046032561    4.255050093967781   
N     9.489632072511851    6.340534492010001    5.48199424366449    
N     0.236136326522012    6.350878045454547    9.471271167758788   
C     4.785660915049861    8.110613992349794    3.7944584427306514  
C     5.716351867729324    9.096069934365802    3.176130998409166   
C     6.473552444404059    9.941884667100805    4.003233369115795   
C     7.306543314289176    10.905844567555246   3.4482381425051254  
C     7.415639334435209    10.987725908359256   2.057680921262874   
C     6.705788163449185    10.1305725923418     1.2203960298295449  
C     5.835107476979051    9.20240739575012     1.7852255429869641  
C     7.969803779261516    13.250846690934088   1.6144503226791387  
C     8.964997259548475    14.15465336370107    1.2263451171589015  
C     8.710598285821714    15.51782001562834    1.289217523138487   
C     7.470323389561762    15.99877671257935    1.7362583293312586  
C     6.490308864892084    15.077303748160721   2.126649393334109   
C     6.726223186609739    13.70892907789807    2.068734439330297   
C     7.15442350767763     17.451700672920804   1.7420962377693414  
C     1.2889817590222328   8.108722164232478    5.735346075312115   
C     0.1446940593554502   9.036772953175545    5.956695119641734   
C     0.09596713860623851  9.866654156200257    7.085218388788653   
C     -0.9649617054150628  10.752693557798356   7.259450340689353   
C     10.372054377790892   10.798675467150483   6.2942727429260525  
C     10.389363381644374   9.96314070967668     5.177735682788398   
C     11.452635841038912   9.084236496016393    5.012560309085954   
C     9.385421003083326    12.919650874248145   5.882877577519495   
C     8.263254332266513    13.746720464694972   6.026333476613673   
C     8.28814918885557     15.031977613062384   5.499616903053888   
C     9.426500728469927    15.51782608367041    4.835484034645039   
C     10.524952961579482   14.664252098164628   4.6736934261450935  
C     10.51434219240959    13.368123748686969   5.184116179738942   
C     9.519133213147166    16.93691589211999    4.383133649996369   
C     6.138098202041977    6.758833538785       8.190494138302665   
C     6.8266218907183225   6.832483664079001    9.387218033750443   
C     6.22829628871344     7.474322669092737    10.486465383800248  
C     4.964467633323921    8.055556293202848    10.307209819739036  
C     4.332036481830346    7.930777714883104    9.078387460191612   
C     6.849096516849318    7.5201689163681635   11.803251359620203  
C     9.594727941567266    7.379804319520922    13.502526705318557  
C     10.217303491692292   7.197045527499414    14.806591927500827  
C     -0.8524525903584468  7.737843983447864    15.023813874715795  
C     1.8372976098486595   7.522248915238996    0.7154798564494168  
C     0.03148473451544129  6.292073580614207    1.5081249763957707  
C     11.683111998656718   6.463539261596049    0.32147331448515676 
C     6.527991902414042    21.272112250447627   3.96896742760787    
C     5.597300879309649    22.257568010051937   4.587295534408457   
C     4.840098409887341    23.103381379328063   3.760192580634245   
C     4.007107459904471    24.067341545974816   4.315187478270968   
C     3.8980136582884937   24.149224671839796   5.705744475390607   
C     4.607866953908223    23.292073204370936   6.543029516857967   
C     5.4785478929303935   22.363907552771654   5.978200631374908   
C     3.343849762517022    0.08934520064015357  6.148975618967502   
C     2.3486570998342424   0.9931519336123674   6.537082732752604   
C     2.6030555854062607   2.356318858388928    6.47420836203787    
C     3.8433295686253954   2.837275771578959    6.027165087815709   
C     4.823343877886521    1.9158020317889397   5.636774337176927   
C     4.58742920949049     0.5474275443501212   5.694689108681171   
C     4.159229284363699    4.290200100089228    6.021325645425093   
C     10.024670778903001   21.27022242784718    2.0280820267514974  
C     11.168958911361758   22.198272763746974   1.806731741842764   
C     11.217684510227908   23.028154142411715   0.678208891791528   
C     -0.06538691897602279 23.914193450942733   0.5039765575551013  
C     0.9415980123497276   23.960175824166257   1.4691533159204133  
C     0.9242897928535387   23.124640824096666   2.5856905542890507  
C     -0.1389823130371742  22.245736161786816   2.75086603923651    
C     1.928231584866427    26.081151294939417   1.8805481303184062  
C     3.050398534217808    0.5852201884497795   1.7370914210408719  
C     3.0255036016179644   1.8704775801034745   2.2638066811582944  
C     1.8871524934468962   2.3563268293735926   2.9279398466123845  
C     0.7887005576210686   1.502753260065019    3.0897317451457287  
C     0.7993101489282157   0.20662432445156068  2.579309596035835   
C     1.794521518257795    3.7754170905600235   3.3802893695867904  
C     3.1148623389793357   19.9203356027102     15.099782009445454  
C     2.4263382870463515   19.99398695539034    13.903058505728433  
C     3.024663944095377    20.635827831117098   12.803811808399159  
C     4.288492631994221    21.217060423483893   12.98306691938931   
C     4.920924360632088    21.09228019823192    14.211889546327226  
C     2.403863707772995    20.68167455709556    11.487026678727858  
C     -0.34176859920095315 20.541306962894566   9.787751624334517   
C     -0.9643436230082375  20.358546643835734   8.483686164162378   
C     10.105413087044896   20.899344923675866   8.266462897764448   
C     9.476355168886522    20.683747916885125   7.047945577042089   
C     11.282168136105547   19.45357093687395    6.2553029251975945  
C     -0.3694593370620243  19.625039076791076   7.441954888726908   
C     5.497646655449892    18.212384966011978   11.732392530438092  
C     4.56695549659031     17.226929289704845   12.35071986155556   
C     3.809755162749588    16.38111459350889    11.523617134483338  
C     2.9767638708619835   15.417154855221975   12.078612022398918  
C     2.867667017356918    15.335274052309266   13.469169462127914  
C     3.577518639029864    16.192426464216734   14.306454543343044  
C     4.448200842999283    17.120590926854412   13.741625057214954  
C     2.313502353759686    13.072153435330476   13.912400635899889  
C     1.318309177413153    12.168346388114767   14.300505826204093  
C     1.5727086320159653   10.805179646001033   14.237633486053136  
C     2.812983570963112    10.324223128584512   13.790592663083704  
C     3.7929977862276907   11.245696516948636   13.400201770620871  
C     3.557083074191493    12.614071162159334   13.45811670460551   
C     3.1288836362755017   8.87129936606792     13.78475478472533   
C     8.994326796075756    18.214278432890154   9.791504755033815   
C     10.138614610493166   17.286228262303496   9.570155332156116   
C     10.187341308934107   16.456346512697426   8.44163246041129    
C     -1.0957300257489293  15.570306805361762   8.26740066390082    
C     -0.08874601945810023 15.52432492582956    9.23257817862436    
C     -0.10605471676932177 16.359860165059224   10.349114765782979  
C     -1.16932683143793    17.238764906482068   10.514289866407406  
C     0.8978867791448961   13.403349466022595   9.643973645643367   
C     2.020053487267627    12.576279626717216   9.500517910137368   
C     1.9951585299058114   11.291022636276955   10.027234722242113  
C     0.8568070275730988   10.805174273832263   10.691367799708722  
C     -0.2416449587005094  11.658748212315537   10.853158132223195  
C     -0.2310344010694212  12.954876578460915   10.342735066439431  
C     0.7641745749081841   9.386084382580428    11.143718496923844  
C     4.145209096719729    19.564166082136026   7.336357580677427   
C     3.456685809679518    19.490516703985787   6.13963365179846    
C     4.055011854962217    18.84867784445826    5.040385451275546   
C     5.318840305562705    18.267444296912316   5.219641191490098   
C     5.951271112157729    18.392222180616333   6.4484637644102385  
C     3.4342115102515174   18.802832452033684   3.7235998579318403  
C     0.6885803838530804   18.943197219191077   2.0243251672406695  
C     0.06600365274833328  19.125954977014704   0.7202603858141662  
C     11.135760002731818   18.585156557114743   0.5030394264627768  
C     8.44600900013478     18.80075158851569    14.811373836734843  
C     10.251821380403902   20.0309264969026     14.018727424032472  
C     -1.3998053264526504  19.85946123244773    15.20537882050108   
C     3.7553158462843      5.0508869625768105   11.557884972920247  
C     4.686006468829139    4.06543091526165     10.939556736495605  
C     5.443208806906006    3.2196171099476136   11.76665916211142   
C     6.276199284648033    2.25565705023168     11.2116636628592    
C     6.38529261870456     2.173774408762591    9.82110664604235    
C     5.675439912469169    3.030926158698866    8.983821730990108   
C     4.804759618837442    3.959091687286429    9.548651393355307   
C     6.9394569736841      26.233653791566976   9.377874983425643   
C     7.934649921021817    25.32984702216755    8.98976798509368    
C     7.680251271471693    23.966680419268645   9.052642664382383   
C     6.439977267379673    23.48572352832934    9.499686045153389   
C     5.45996327789282     24.40719722386576    9.890077276164359   
C     5.695877547309628    25.775571704037443   9.832161352331463   
C     6.124077599336346    22.032799054180526   9.505525918354225   
C     0.2586366020666899   5.052777771975826    13.49876957273283   
C     -0.8856516932484682  4.124727464865007    13.720119682250614  
C     -0.9343772528678866  3.2948458413828727   14.848642444342843  
C     -1.9953057622836539  2.408806431972891    15.022874615689945  
C     9.341709347253099    2.3628241042753917   14.057697900603642  
C     9.359017446399678    3.1983593239470984   12.941160783991455  
C     10.422289514195224   4.077264071656517    12.775985422078634  
C     8.355075716816003    0.2418483100844752   13.646303050567761  
C     7.232909098136283    25.737779260700947   13.789760074757242  
C     7.257804116577162    24.45252181616125    13.263044837074055  
C     8.396155135412393    23.966672766581382   12.598911532366916  
C     9.49460711907174     24.820246654446226   12.437119310973033  
C     9.483997157316459    26.11637552158614    12.94754134081074   
C     8.48878649601782     22.547582564808582   12.146561964516037  
C     7.168445399603968    6.402663358647708    0.42706975586518425 
C     7.856969227264649    6.329012407159942    1.6237934049008549  
C     7.2586431271922365   5.687172612960559    2.7230402561749507  
C     5.994814482318505    5.105939561586374    2.54378501748317    
C     5.362383164782181    5.230719294695701    1.314962480059774   
C     7.8794433121296645   5.641326866821476    4.039825728048441   
C     10.62507554662121    5.781694764900603    5.7391003336093505  
C     11.247650794152806   5.964454992943932    7.0431654694008     
C     0.17789420845884274  5.423655975802144    7.260388652605505   
C     0.8069525411063723   5.639252679388772    8.47890569619159    
C     -0.9988598428389919  6.869430354473633    9.271548764839107   
C     10.652767292874453   6.69796283291184     8.084897289184157   
H     6.386497166403414    9.840445850016879    5.085161987578456   
H     7.858363438510809    11.605479428563019   4.0761259779140095  
H     6.820846661492557    10.215046282042636   0.14096276606470848 
H     5.240486122545382    8.550990353000266    1.145935018573208   
H     9.923465513675753    13.769746907518295   0.8766654171652712  
H     9.477733758818015    16.228380909120034   0.9861588563686157  
H     5.522938311807368    15.454584477336008   2.4619393595327175  
H     5.949938098849748    13.001723845510552   2.358385559132761   
H     0.8974237415963373   9.817247004480219    7.821793734190823   
H     -1.0123926049050147  11.409079797209849   8.129145236692866   
H     9.577170187054096    10.006730592914343   4.452296727389261   
H     11.493379249549184   8.42238502351989     4.148067737137223   
H     7.391987853776477    13.368058233781017   6.5624387398564705  
H     7.423109544324251    15.685614499325004   5.612774629429636   
H     11.404246541251162   15.045356705461407   4.152372682951288   
H     11.37899426217415    12.716741371662266   5.059168070296379   
H     6.540629740648294    6.24026945212122     7.318982476097956   
H     7.807954891166571    6.369373700390532    9.48965218052049    
H     4.451830947803396    8.543726625265409    11.137018771936928  
H     3.328941120494361    8.32903650421154     8.919003465105655   
H     6.332047875739069    8.080222652077559    12.594204760376337  
H     10.138644837116864   7.976224376278526    12.755937973619275  
H     -0.3314726260863581  8.267715998195735    14.225096821067178  
H     2.8363496356377187   7.910445604613313    0.9146078749107421  
H     11.971099320369364   5.705587377306367    2.3349374401952803  
H     10.700769006905322   6.011716033418712    0.18322132482623874 
H     4.92715306411507     23.001940498837172   2.678263759945859   
H     3.4552857135681903   24.766974516318868   3.687299624831803   
H     4.492810794769255    23.3765480617348     7.62246370606651    
H     6.073170000299687    21.712493277808147   6.617491327886592   
H     1.3901889407065877   0.6082468210253682   6.8867641447561025  
H     1.8359198630793085   3.0668795036561165   6.777268428538816   
H     5.790714204895181    2.2930827159316687   5.301482179203455   
H     5.363714345928773    -0.15977688196270023 5.405038401468231   
H     10.416227904869817   22.978746975149395   -0.058365893249094435
H     10.26535004109373    24.570579773451996   15.161132672746133  
H     1.7364830127356718   23.16823041469984    3.3111287869718455  
H     -0.179724965884062   21.58388375095788    3.6153582865378087  
H     3.9216643527115282   0.20655685578176958  1.2009867632754123  
H     3.890543823832604    2.52411423034908     2.150648530508921   
H     -0.09059286570923453 1.8838579822871142   3.6110532767326218  
H     -0.06534137891436198 25.87824231070835    2.7042575806958578  
H     4.773023290084027    19.401771264712238   0.4444422806897267  
H     1.44500536248653     19.530877310550636   13.800623771215667  
H     4.801129908004381    21.70523156653959    12.153258834867968  
H     5.924020017312909    21.49053859462154    14.371273575158478  
H     2.920911578027261    21.241727258592327   10.696073200385703  
H     -0.8856850890161985  21.137726285981458   10.534338793607965  
H     9.58443196935334     21.429218687478286   9.06517923754331    
H     8.477303895505246    21.07194463700341    6.848816668103396   
H     -0.6574463310236616  18.867083438178803   5.428491526034979   
H     0.6128832617305011   19.173216380938577   7.580207840209486   
H     3.896810724659737    16.48255322871704    10.441688426790938  
H     2.4249430882757634   14.717520271491212   11.450724225950557  
H     3.4624606640820863   16.107952414123748   15.385887670425728  
H     5.042821817511333    17.772008588353945   14.380916105660438  
H     0.35984038580545663  12.553252517899493   14.650185128724504  
H     0.8055731092661227   10.094618595458243   14.540692031338885  
H     4.760368879657728    10.868416100936523   13.06491169003791   
H     4.3333681521478065   13.321276709843163   13.16846658059626   
H     9.38588442487318     16.505753248295992   7.705057323496252   
H     11.295700544940635   14.913919983620204   7.3977061651996285  
H     0.7061383530186658   16.316270217750773   11.07455378230215   
H     -1.210069829362862   17.90061667343885    11.378782193097393  
H     2.891320047008592    12.954941745922742   8.964412580671578   
H     2.860198277479397    10.637385389229797   9.914077194243513   
H     -1.1209387082340057  11.277643701811412   11.37447890537233   
H     -1.0956862261751608  13.606258894025865   10.467683069097923  
H     3.742677652628646    20.082729414047982   8.207869337132276   
H     2.4753526577685703   19.953626892009652   6.037199232919111   
H     5.831477347527421    17.7792742437289     4.389832661059717   
H     6.954366503929332    17.993963214594086   6.607847742914991   
H     3.951259940665402    18.242778647379556   2.9326461707910827  
H     0.14466361873330197  18.346776776595107   2.770914958244268   
H     10.6147799013358     18.055284574980014   1.301756573362825   
H     7.446956624166836    18.41255525232709    14.612246220655273  
H     -1.6877934908270584  20.61741225225785    13.191913985962868  
H     -0.417462153687469   20.31128453793249    15.343629824854514  
H     5.356154540743072    3.3210570951859624   12.84858790110113   
H     6.828021536460294    1.5560239022315898   11.83955069140066   
H     5.790496414694466    2.9464516511410372   7.9043881433591     
H     4.210137411679307    4.61050670128448     8.909360756154033   
H     8.893118140607635    25.714752169853412   8.640086581391747   
H     8.447386740922003    23.256119566521864   8.749583038803538   
H     4.492592522572477    24.029916847036297   10.225368514173645  
H     4.919592649161908    0.1597762531065961   10.121811515746112  
H     1.9277719097428394   3.3442528691252846   0.05836576856430547 
H     0.017957279880648415 1.752420117744895    0.36571849533060935 
H     8.546824057201047    3.1547699327499283   12.215722695256714  
H     10.463032106319174   4.739116573531321    11.911493197575028  
H     6.361643406407134    26.116442342052235   14.325864924416182  
H     6.392764157746997    23.798885318630255   13.376203204102273  
H     10.37390040629611    24.439142116060953   11.915797636536405  
H     10.34864870803832    0.44475779404822957  12.822593237613575  
H     5.510284780545443    6.921227803380217    15.082409503288481  
H     8.83830205968302     6.7921221862326595   1.7262278318814914  
H     5.482177037394467    4.617768970347462    3.373593327921291   
H     4.359287402233302    4.832461378412993    1.1555784548614947  
H     7.362394837897571    5.0812742516348095   4.830779537964825   
H     11.168992416365228   5.185275744839221    4.99251287309375    
H     0.698874621216321    4.893781984984888    6.461672069599517   
H     1.8060033910723439   5.251055180048211    8.678034314231262   
H     10.94075491321245    7.455917812607176    10.098360330014113  
H     9.670424731378246    7.149785909601088    7.946644670810629   
