# Supplementary material for: An automated protocol to construct flexibility parameters for classical forcefields: applications to metal–organic frameworks
Source: RSC Adv. 2024 Jul 19;14(31):22714–62. doi: 10.1039/d4ra01859a (PMC11258866; doi:10.1039/d4ra01859a)
Supplement: RA-014-D4RA01859A-s002 [file RA-014-D4RA01859A-s002.zip › MOFs_inputs/quadrant_1_2/BOMCOX/BOMCOX_angle_instances_list.txt]

[ 1	10	[0	0	0]	15	[0	0	0]	0	0	1.859 ]
[ 3	20	[0	0	0]	25	[0	0	0]	0	0	1.859 ]
[ 5	30	[0	0	0]	35	[0	0	0]	0	0	1.859 ]
[ 7	40	[0	0	0]	45	[0	0	0]	0	0	1.859 ]
[ 1	10	[0	0	0]	28	[0	0	0]	1	0	1.912 ]
[ 3	18	[0	0	0]	20	[0	0	0]	1	0	1.912 ]
[ 5	30	[0	0	0]	48	[0	0	0]	1	0	1.912 ]
[ 7	38	[0	0	0]	40	[0	0	0]	1	0	1.912 ]
[ 1	15	[0	0	0]	28	[0	0	0]	2	0	2.3555 ]
[ 3	18	[0	0	0]	25	[0	0	0]	2	0	2.3555 ]
[ 5	35	[0	0	0]	48	[0	0	0]	2	0	2.3555 ]
[ 7	38	[0	0	0]	45	[0	0	0]	2	0	2.3555 ]
[ 2	9	[0	0	0]	14	[0	0	0]	3	0	1.8032 ]
[ 4	19	[0	0	0]	24	[0	0	0]	3	0	1.8032 ]
[ 6	29	[0	0	0]	34	[0	0	0]	3	0	1.8032 ]
[ 8	39	[0	0	0]	44	[0	0	0]	3	0	1.8032 ]
[ 2	9	[0	0	0]	23	[0	0	0]	4	0	2.2547 ]
[ 4	13	[0	0	0]	19	[0	0	0]	4	0	2.2547 ]
[ 6	29	[0	0	0]	43	[0	0	0]	4	0	2.2547 ]
[ 8	33	[0	0	0]	39	[0	0	0]	4	0	2.2547 ]
[ 2	14	[0	0	0]	23	[0	0	0]	5	0	1.871 ]
[ 4	13	[0	0	0]	24	[0	0	0]	5	0	1.871 ]
[ 6	34	[0	0	0]	43	[0	0	0]	5	0	1.871 ]
[ 8	33	[0	0	0]	44	[0	0	0]	5	0	1.871 ]
[ 1	52	[0	0	0]	10	[0	0	0]	6	0	1.6889 ]
[ 3	56	[0	0	0]	20	[0	0	0]	6	0	1.6889 ]
[ 5	60	[0	0	0]	30	[0	0	0]	6	0	1.6889 ]
[ 7	64	[0	0	0]	40	[0	0	0]	6	0	1.6889 ]
[ 1	52	[0	0	0]	15	[0	0	0]	7	0	1.7246 ]
[ 3	56	[0	0	0]	25	[0	0	0]	7	0	1.7246 ]
[ 5	60	[0	0	0]	35	[0	0	0]	7	0	1.7246 ]
[ 7	64	[0	0	0]	45	[0	0	0]	7	0	1.7246 ]
[ 1	52	[0	0	0]	28	[0	0	0]	8	0	1.7935 ]
[ 3	56	[0	0	0]	18	[0	0	0]	8	0	1.7935 ]
[ 5	60	[0	0	0]	48	[0	0	0]	8	0	1.7935 ]
[ 7	64	[0	0	0]	38	[0	0	0]	8	0	1.7935 ]
[ 2	49	[0	0	0]	14	[0	0	0]	9	0	1.7897 ]
[ 4	53	[0	0	-1]	24	[0	0	0]	9	0	1.7897 ]
[ 6	57	[0	0	0]	34	[0	0	0]	9	0	1.7897 ]
[ 8	61	[0	0	1]	44	[0	0	0]	9	0	1.7897 ]
[ 2	49	[0	0	0]	9	[0	0	0]	10	0	1.7536 ]
[ 4	53	[0	0	-1]	19	[0	0	0]	10	0	1.7536 ]
[ 6	57	[0	0	0]	29	[0	0	0]	10	0	1.7536 ]
[ 8	61	[0	0	1]	39	[0	0	0]	10	0	1.7536 ]
[ 2	49	[0	0	0]	23	[0	0	0]	11	0	1.9386 ]
[ 4	53	[0	0	-1]	13	[0	0	0]	11	0	1.9386 ]
[ 6	57	[0	0	0]	43	[0	0	0]	11	0	1.9386 ]
[ 8	61	[0	0	1]	33	[0	0	0]	11	0	1.9386 ]
[ 9	2	[0	0	0]	65	[0	0	0]	12	0	2.2944 ]
[ 19	4	[0	0	0]	105	[0	0	0]	12	0	2.2945 ]
[ 29	6	[0	0	0]	145	[0	0	0]	12	0	2.2945 ]
[ 39	8	[0	0	0]	185	[0	0	0]	12	0	2.2944 ]
[ 10	1	[0	0	0]	65	[0	0	0]	13	0	2.322 ]
[ 20	3	[0	0	0]	105	[0	0	0]	13	0	2.322 ]
[ 30	5	[0	0	0]	145	[0	0	0]	13	0	2.322 ]
[ 40	7	[0	0	0]	185	[0	0	0]	13	0	2.322 ]
[ 14	2	[0	0	0]	79	[0	0	0]	14	0	2.115 ]
[ 24	4	[0	0	0]	119	[0	0	0]	14	0	2.115 ]
[ 34	6	[0	0	0]	159	[0	0	0]	14	0	2.115 ]
[ 44	8	[0	0	0]	199	[0	0	0]	14	0	2.115 ]
[ 15	1	[0	0	0]	79	[0	0	0]	15	0	2.4591 ]
[ 25	3	[0	0	0]	119	[0	0	0]	15	0	2.4591 ]
[ 35	5	[0	0	0]	159	[0	0	0]	15	0	2.4591 ]
[ 45	7	[0	0	0]	199	[0	0	0]	15	0	2.4591 ]
[ 11	69	[0	0	0]	72	[0	0	0]	16	0	2.0576 ]
[ 21	109	[0	0	0]	112	[0	1	0]	16	0	2.0577 ]
[ 31	149	[0	0	0]	152	[0	0	0]	16	0	2.0577 ]
[ 41	189	[0	0	0]	192	[0	-1	0]	16	0	2.0577 ]
[ 16	83	[0	0	0]	86	[0	0	0]	17	0	2.0541 ]
[ 26	123	[0	0	0]	126	[0	0	0]	17	0	2.0541 ]
[ 36	163	[0	0	0]	166	[0	0	0]	17	0	2.0541 ]
[ 46	203	[0	0	0]	206	[0	0	0]	17	0	2.0541 ]
[ 13	4	[0	0	0]	78	[0	0	0]	18	0	1.9016 ]
[ 23	2	[0	0	0]	118	[0	0	0]	18	0	1.9016 ]
[ 33	8	[0	0	0]	158	[0	0	0]	18	0	1.9016 ]
[ 43	6	[0	0	0]	198	[0	0	0]	18	0	1.9016 ]
[ 18	3	[0	0	0]	92	[0	0	0]	19	0	1.8755 ]
[ 28	1	[0	0	0]	132	[0	0	0]	19	0	1.8755 ]
[ 38	7	[0	0	0]	172	[0	0	0]	19	0	1.8755 ]
[ 48	5	[0	0	0]	212	[0	0	0]	19	0	1.8755 ]
[ 49	2	[0	0	0]	93	[0	0	0]	20	0	2.0962 ]
[ 49	2	[0	0	0]	97	[0	0	0]	20	0	2.1041 ]
[ 53	4	[0	0	1]	133	[0	0	0]	20	0	2.0962 ]
[ 53	4	[0	0	1]	137	[0	0	0]	20	0	2.1041 ]
[ 57	6	[0	0	0]	173	[0	0	0]	20	0	2.0962 ]
[ 57	6	[0	0	0]	177	[0	0	0]	20	0	2.1041 ]
[ 61	8	[0	0	-1]	213	[0	0	0]	20	0	2.0962 ]
[ 61	8	[0	0	-1]	217	[0	0	0]	20	0	2.1041 ]
[ 52	1	[0	0	0]	102	[0	0	0]	21	0	2.1006 ]
[ 56	3	[0	0	0]	142	[0	0	0]	21	0	2.1006 ]
[ 60	5	[0	0	0]	182	[0	0	0]	21	0	2.1006 ]
[ 64	7	[0	0	0]	222	[0	0	0]	21	0	2.1006 ]
[ 52	1	[0	0	0]	103	[0	0	0]	22	0	2.1077 ]
[ 56	3	[0	0	0]	143	[0	0	0]	22	0	2.1077 ]
[ 60	5	[0	0	0]	183	[0	0	0]	22	0	2.1077 ]
[ 64	7	[0	0	0]	223	[0	0	0]	22	0	2.1077 ]
[ 49	93	[0	0	0]	97	[0	0	0]	23	0	2.0777 ]
[ 53	133	[0	0	0]	137	[0	0	0]	23	0	2.0777 ]
[ 57	173	[0	0	0]	177	[0	0	0]	23	0	2.0777 ]
[ 61	213	[0	0	0]	217	[0	0	0]	23	0	2.0777 ]
[ 52	102	[0	0	0]	103	[0	0	0]	24	0	2.0712 ]
[ 56	142	[0	0	0]	143	[0	0	0]	24	0	2.0712 ]
[ 60	182	[0	0	0]	183	[0	0	0]	24	0	2.0712 ]
[ 64	222	[0	0	0]	223	[0	0	0]	24	0	2.0712 ]
[ 50	98	[0	0	0]	51	[0	0	0]	25	0	2.0961 ]
[ 51	99	[0	0	0]	50	[0	0	0]	25	0	2.0973 ]
[ 54	138	[0	0	0]	55	[0	0	0]	25	0	2.0961 ]
[ 55	139	[0	0	0]	54	[0	0	0]	25	0	2.0973 ]
[ 58	178	[0	0	0]	59	[0	0	0]	25	0	2.0961 ]
[ 59	179	[0	0	0]	58	[0	0	0]	25	0	2.0973 ]
[ 62	218	[0	0	0]	63	[0	0	0]	25	0	2.0961 ]
[ 63	219	[0	0	0]	62	[0	0	0]	25	0	2.0973 ]
[ 65	9	[0	0	0]	10	[0	0	0]	26	0	2.1952 ]
[ 105	19	[0	0	0]	20	[0	0	0]	26	0	2.1952 ]
[ 145	29	[0	0	0]	30	[0	0	0]	26	0	2.1952 ]
[ 185	39	[0	0	0]	40	[0	0	0]	26	0	2.1952 ]
[ 79	14	[0	0	0]	15	[0	0	0]	27	0	2.1903 ]
[ 119	24	[0	0	0]	25	[0	0	0]	27	0	2.1903 ]
[ 159	34	[0	0	0]	35	[0	0	0]	27	0	2.1903 ]
[ 199	44	[0	0	0]	45	[0	0	0]	27	0	2.1903 ]
[ 65	66	[0	0	0]	9	[0	0	0]	28	0	2.027 ]
[ 79	80	[0	0	0]	15	[0	0	0]	28	0	2.0286 ]
[ 105	106	[0	0	0]	19	[0	0	0]	28	0	2.027 ]
[ 119	120	[0	0	0]	25	[0	0	0]	28	0	2.0286 ]
[ 145	146	[0	0	0]	29	[0	0	0]	28	0	2.027 ]
[ 159	160	[0	0	0]	35	[0	0	0]	28	0	2.0286 ]
[ 185	186	[0	0	0]	39	[0	0	0]	28	0	2.027 ]
[ 199	200	[0	0	0]	45	[0	0	0]	28	0	2.0286 ]
[ 65	66	[0	0	0]	10	[0	0	0]	29	0	2.0609 ]
[ 79	80	[0	0	0]	14	[0	0	0]	29	0	2.0642 ]
[ 105	106	[0	0	0]	20	[0	0	0]	29	0	2.0609 ]
[ 119	120	[0	0	0]	24	[0	0	0]	29	0	2.0642 ]
[ 145	146	[0	0	0]	30	[0	0	0]	29	0	2.0609 ]
[ 159	160	[0	0	0]	34	[0	0	0]	29	0	2.0642 ]
[ 185	186	[0	0	0]	40	[0	0	0]	29	0	2.061 ]
[ 199	200	[0	0	0]	44	[0	0	0]	29	0	2.0642 ]
[ 66	67	[0	0	0]	65	[0	0	0]	30	0	2.0837 ]
[ 80	85	[-1	0	0]	79	[0	0	0]	30	0	2.0811 ]
[ 106	107	[0	0	0]	105	[0	0	0]	30	0	2.0837 ]
[ 120	125	[1	0	0]	119	[0	0	0]	30	0	2.0811 ]
[ 146	147	[0	0	0]	145	[0	0	0]	30	0	2.0837 ]
[ 160	165	[1	0	0]	159	[0	0	0]	30	0	2.0811 ]
[ 186	187	[0	0	0]	185	[0	0	0]	30	0	2.0837 ]
[ 200	205	[-1	0	0]	199	[0	0	0]	30	0	2.0811 ]
[ 66	71	[0	0	0]	65	[0	0	0]	31	0	2.1125 ]
[ 80	81	[0	0	0]	79	[0	0	0]	31	0	2.112 ]
[ 106	111	[0	0	0]	105	[0	0	0]	31	0	2.1125 ]
[ 120	121	[0	0	0]	119	[0	0	0]	31	0	2.112 ]
[ 146	151	[0	0	0]	145	[0	0	0]	31	0	2.1125 ]
[ 160	161	[0	0	0]	159	[0	0	0]	31	0	2.112 ]
[ 186	191	[0	0	0]	185	[0	0	0]	31	0	2.1124 ]
[ 200	201	[0	0	0]	199	[0	0	0]	31	0	2.112 ]
[ 66	67	[0	0	0]	71	[0	0	0]	32	0	2.087 ]
[ 80	81	[0	0	0]	85	[-1	0	0]	32	0	2.0901 ]
[ 106	107	[0	0	0]	111	[0	0	0]	32	0	2.087 ]
[ 120	121	[0	0	0]	125	[1	0	0]	32	0	2.0901 ]
[ 146	147	[0	0	0]	151	[0	0	0]	32	0	2.087 ]
[ 160	161	[0	0	0]	165	[1	0	0]	32	0	2.0901 ]
[ 186	187	[0	0	0]	191	[0	0	0]	32	0	2.087 ]
[ 200	201	[0	0	0]	205	[-1	0	0]	32	0	2.0901 ]
[ 75	74	[0	0	0]	76	[0	0	0]	33	0	2.0734 ]
[ 89	88	[0	0	0]	90	[0	0	0]	33	0	2.0708 ]
[ 115	114	[0	0	0]	116	[0	0	0]	33	0	2.0734 ]
[ 129	128	[0	0	0]	130	[0	0	0]	33	0	2.0708 ]
[ 155	154	[0	0	0]	156	[0	0	0]	33	0	2.0734 ]
[ 169	168	[0	0	0]	170	[0	0	0]	33	0	2.0708 ]
[ 195	194	[0	0	0]	196	[0	0	0]	33	0	2.0734 ]
[ 209	208	[0	0	0]	210	[0	0	0]	33	0	2.0708 ]
[ 67	68	[0	0	0]	66	[0	0	0]	34	0	2.101 ]
[ 71	70	[0	0	0]	66	[0	0	0]	34	0	2.1022 ]
[ 81	82	[0	0	0]	80	[0	0	0]	34	0	2.0987 ]
[ 85	84	[0	0	0]	80	[1	0	0]	34	0	2.1022 ]
[ 107	108	[0	0	0]	106	[0	0	0]	34	0	2.101 ]
[ 111	110	[0	0	0]	106	[0	0	0]	34	0	2.1022 ]
[ 121	122	[1	0	0]	120	[0	0	0]	34	0	2.0987 ]
[ 125	124	[0	0	0]	120	[-1	0	0]	34	0	2.1022 ]
[ 147	148	[0	0	0]	146	[0	0	0]	34	0	2.101 ]
[ 151	150	[0	0	0]	146	[0	0	0]	34	0	2.1022 ]
[ 161	162	[1	0	0]	160	[0	0	0]	34	0	2.0987 ]
[ 165	164	[0	0	0]	160	[-1	0	0]	34	0	2.1022 ]
[ 187	188	[0	0	0]	186	[0	0	0]	34	0	2.101 ]
[ 191	190	[0	0	0]	186	[0	0	0]	34	0	2.1022 ]
[ 201	202	[0	0	0]	200	[0	0	0]	34	0	2.0987 ]
[ 205	204	[0	0	0]	200	[1	0	0]	34	0	2.1022 ]
[ 74	73	[0	0	0]	75	[0	0	0]	35	0	2.1094 ]
[ 76	77	[0	0	0]	75	[0	0	0]	35	0	2.1146 ]
[ 88	87	[0	0	0]	89	[0	0	0]	35	0	2.1104 ]
[ 114	113	[0	0	0]	115	[0	0	0]	35	0	2.1094 ]
[ 116	117	[0	0	0]	115	[0	0	0]	35	0	2.1146 ]
[ 128	127	[0	0	0]	129	[0	0	0]	35	0	2.1104 ]
[ 154	153	[0	0	0]	155	[0	0	0]	35	0	2.1094 ]
[ 156	157	[0	0	0]	155	[0	0	0]	35	0	2.1146 ]
[ 168	167	[0	0	0]	169	[0	0	0]	35	0	2.1104 ]
[ 194	193	[0	0	0]	195	[0	0	0]	35	0	2.1094 ]
[ 196	197	[0	0	0]	195	[0	0	0]	35	0	2.1146 ]
[ 208	207	[0	0	0]	209	[0	0	0]	35	0	2.1104 ]
[ 90	91	[0	0	0]	89	[0	0	0]	36	0	2.1162 ]
[ 130	131	[0	0	0]	129	[0	0	0]	36	0	2.1162 ]
[ 170	171	[0	0	0]	169	[0	0	0]	36	0	2.1162 ]
[ 210	211	[0	0	0]	209	[0	0	0]	36	0	2.1162 ]
[ 67	225	[0	0	0]	66	[0	0	0]	37	0	2.0776 ]
[ 71	228	[0	0	0]	66	[0	0	0]	37	0	2.0844 ]
[ 74	230	[0	0	0]	75	[0	0	0]	37	0	2.0803 ]
[ 81	233	[0	0	0]	80	[0	0	0]	37	0	2.085 ]
[ 85	236	[0	0	0]	80	[1	0	0]	37	0	2.0783 ]
[ 88	238	[0	0	0]	89	[0	0	0]	37	0	2.0769 ]
[ 107	251	[0	0	0]	106	[0	0	0]	37	0	2.0775 ]
[ 111	254	[0	0	0]	106	[0	0	0]	37	0	2.0844 ]
[ 114	256	[0	0	0]	115	[0	0	0]	37	0	2.0803 ]
[ 121	259	[0	0	0]	120	[0	0	0]	37	0	2.085 ]
[ 125	262	[0	0	0]	120	[-1	0	0]	37	0	2.0782 ]
[ 128	264	[0	0	0]	129	[0	0	0]	37	0	2.0769 ]
[ 147	277	[0	0	0]	146	[0	0	0]	37	0	2.0775 ]
[ 151	280	[0	0	0]	146	[0	0	0]	37	0	2.0844 ]
[ 154	282	[0	0	0]	155	[0	0	0]	37	0	2.0803 ]
[ 161	285	[0	0	0]	160	[0	0	0]	37	0	2.085 ]
[ 165	288	[0	0	0]	160	[-1	0	0]	37	0	2.0782 ]
[ 168	290	[0	0	0]	169	[0	0	0]	37	0	2.0769 ]
[ 187	303	[0	0	0]	186	[0	0	0]	37	0	2.0775 ]
[ 191	306	[0	0	0]	186	[0	0	0]	37	0	2.0844 ]
[ 194	308	[0	0	0]	195	[0	0	0]	37	0	2.0803 ]
[ 201	311	[0	0	1]	200	[0	0	0]	37	0	2.085 ]
[ 205	314	[0	0	0]	200	[1	0	0]	37	0	2.0782 ]
[ 208	316	[0	0	0]	209	[0	0	0]	37	0	2.0769 ]
[ 76	231	[0	0	0]	75	[0	0	0]	38	0	2.0697 ]
[ 90	239	[0	0	0]	89	[0	0	0]	38	0	2.0651 ]
[ 116	257	[0	0	0]	115	[0	0	0]	38	0	2.0697 ]
[ 130	265	[0	0	0]	129	[0	0	0]	38	0	2.0651 ]
[ 156	283	[0	0	0]	155	[0	0	0]	38	0	2.0697 ]
[ 170	291	[0	0	0]	169	[0	0	0]	38	0	2.0651 ]
[ 196	309	[0	0	0]	195	[0	0	0]	38	0	2.0697 ]
[ 210	317	[0	0	0]	209	[0	0	0]	38	0	2.0651 ]
[ 67	225	[0	0	0]	68	[0	0	0]	39	0	2.1046 ]
[ 71	228	[0	0	0]	70	[0	0	0]	39	0	2.0966 ]
[ 76	231	[0	0	0]	77	[0	0	0]	39	0	2.0987 ]
[ 81	233	[0	0	0]	82	[0	0	0]	39	0	2.0995 ]
[ 85	236	[0	0	0]	84	[0	0	0]	39	0	2.1028 ]
[ 88	238	[0	0	0]	87	[0	0	0]	39	0	2.0957 ]
[ 90	239	[0	0	0]	91	[0	0	0]	39	0	2.1016 ]
[ 107	251	[0	0	0]	108	[0	0	0]	39	0	2.1046 ]
[ 111	254	[0	0	0]	110	[0	0	0]	39	0	2.0966 ]
[ 116	257	[0	0	0]	117	[0	0	0]	39	0	2.0987 ]
[ 121	259	[0	0	0]	122	[1	0	0]	39	0	2.0995 ]
[ 125	262	[0	0	0]	124	[0	0	0]	39	0	2.1028 ]
[ 128	264	[0	0	0]	127	[0	0	0]	39	0	2.0957 ]
[ 130	265	[0	0	0]	131	[0	0	0]	39	0	2.1016 ]
[ 147	277	[0	0	0]	148	[0	0	0]	39	0	2.1046 ]
[ 151	280	[0	0	0]	150	[0	0	0]	39	0	2.0966 ]
[ 156	283	[0	0	0]	157	[0	0	0]	39	0	2.0987 ]
[ 161	285	[0	0	0]	162	[1	0	0]	39	0	2.0995 ]
[ 165	288	[0	0	0]	164	[0	0	0]	39	0	2.1028 ]
[ 168	290	[0	0	0]	167	[0	0	0]	39	0	2.0957 ]
[ 170	291	[0	0	0]	171	[0	0	0]	39	0	2.1016 ]
[ 187	303	[0	0	0]	188	[0	0	0]	39	0	2.1046 ]
[ 191	306	[0	0	0]	190	[0	0	0]	39	0	2.0966 ]
[ 196	309	[0	0	0]	197	[0	0	0]	39	0	2.0987 ]
[ 201	311	[0	0	1]	202	[0	0	0]	39	0	2.0995 ]
[ 205	314	[0	0	0]	204	[0	0	0]	39	0	2.1028 ]
[ 208	316	[0	0	0]	207	[0	0	0]	39	0	2.0957 ]
[ 210	317	[0	0	0]	211	[0	0	0]	39	0	2.1016 ]
[ 74	230	[0	0	0]	73	[0	0	0]	40	0	2.0935 ]
[ 114	256	[0	0	0]	113	[0	0	0]	40	0	2.0935 ]
[ 154	282	[0	0	0]	153	[0	0	0]	40	0	2.0935 ]
[ 194	308	[0	0	0]	193	[0	0	0]	40	0	2.0935 ]
[ 68	67	[0	0	0]	69	[0	0	0]	41	0	2.0771 ]
[ 70	71	[0	0	0]	69	[0	0	0]	41	0	2.0773 ]
[ 73	74	[0	0	0]	72	[0	0	0]	41	0	2.0845 ]
[ 77	76	[0	0	0]	72	[0	0	0]	41	0	2.0785 ]
[ 82	81	[0	0	0]	83	[-1	0	0]	41	0	2.0759 ]
[ 84	85	[0	0	0]	83	[0	0	0]	41	0	2.0756 ]
[ 91	90	[0	0	0]	86	[0	0	0]	41	0	2.079 ]
[ 108	107	[0	0	0]	109	[0	0	0]	41	0	2.0771 ]
[ 110	111	[0	0	0]	109	[0	0	0]	41	0	2.0773 ]
[ 113	114	[0	0	0]	112	[0	0	0]	41	0	2.0845 ]
[ 117	116	[0	0	0]	112	[0	0	0]	41	0	2.0785 ]
[ 122	121	[-1	0	0]	123	[0	0	0]	41	0	2.0759 ]
[ 124	125	[0	0	0]	123	[0	0	0]	41	0	2.0756 ]
[ 131	130	[0	0	0]	126	[0	-1	0]	41	0	2.079 ]
[ 148	147	[0	0	0]	149	[0	0	0]	41	0	2.0771 ]
[ 150	151	[0	0	0]	149	[0	0	0]	41	0	2.0773 ]
[ 153	154	[0	0	0]	152	[0	0	0]	41	0	2.0845 ]
[ 157	156	[0	0	0]	152	[0	0	0]	41	0	2.0785 ]
[ 162	161	[-1	0	0]	163	[0	0	0]	41	0	2.0759 ]
[ 164	165	[0	0	0]	163	[0	0	0]	41	0	2.0756 ]
[ 171	170	[0	0	0]	166	[0	0	0]	41	0	2.079 ]
[ 188	187	[0	0	0]	189	[0	0	0]	41	0	2.0771 ]
[ 190	191	[0	0	0]	189	[0	0	0]	41	0	2.0773 ]
[ 193	194	[0	0	0]	192	[0	0	0]	41	0	2.0845 ]
[ 197	196	[0	0	0]	192	[0	0	0]	41	0	2.0785 ]
[ 202	201	[0	0	0]	203	[-1	0	0]	41	0	2.0759 ]
[ 204	205	[0	0	0]	203	[0	0	0]	41	0	2.0756 ]
[ 211	210	[0	0	0]	206	[0	1	0]	41	0	2.079 ]
[ 87	88	[0	0	0]	86	[0	0	0]	42	0	2.0862 ]
[ 127	128	[0	0	0]	126	[0	-1	0]	42	0	2.0862 ]
[ 167	168	[0	0	0]	166	[0	0	0]	42	0	2.0862 ]
[ 207	208	[0	0	0]	206	[0	1	0]	42	0	2.0862 ]
[ 68	226	[0	0	0]	67	[0	0	0]	43	0	2.116 ]
[ 70	227	[0	0	0]	71	[0	0	0]	43	0	2.1176 ]
[ 73	229	[0	0	0]	74	[0	0	0]	43	0	2.1203 ]
[ 87	237	[0	0	0]	88	[0	0	0]	43	0	2.1198 ]
[ 108	252	[0	0	0]	107	[0	0	0]	43	0	2.116 ]
[ 110	253	[0	0	0]	111	[0	0	0]	43	0	2.1176 ]
[ 113	255	[0	0	0]	114	[0	0	0]	43	0	2.1203 ]
[ 127	263	[0	0	0]	128	[0	0	0]	43	0	2.1198 ]
[ 148	278	[0	0	0]	147	[0	0	0]	43	0	2.116 ]
[ 150	279	[0	0	0]	151	[0	0	0]	43	0	2.1176 ]
[ 153	281	[0	0	0]	154	[0	0	0]	43	0	2.1203 ]
[ 167	289	[0	0	0]	168	[0	0	0]	43	0	2.1198 ]
[ 188	304	[0	0	0]	187	[0	0	0]	43	0	2.116 ]
[ 190	305	[0	0	0]	191	[0	0	0]	43	0	2.1176 ]
[ 193	307	[0	0	0]	194	[0	0	0]	43	0	2.1203 ]
[ 207	315	[0	0	0]	208	[0	0	0]	43	0	2.1198 ]
[ 77	232	[0	0	0]	76	[0	0	0]	44	0	2.1027 ]
[ 91	240	[0	0	0]	90	[0	0	0]	44	0	2.1038 ]
[ 117	258	[0	0	0]	116	[0	0	0]	44	0	2.1027 ]
[ 131	266	[0	-1	0]	130	[0	0	0]	44	0	2.1038 ]
[ 157	284	[0	0	0]	156	[0	0	0]	44	0	2.1027 ]
[ 171	292	[0	0	0]	170	[0	0	0]	44	0	2.1038 ]
[ 197	310	[0	1	0]	196	[0	0	0]	44	0	2.1027 ]
[ 211	318	[0	1	0]	210	[0	0	0]	44	0	2.1038 ]
[ 82	234	[0	0	0]	81	[0	0	0]	45	0	2.1125 ]
[ 84	235	[0	0	0]	85	[0	0	0]	45	0	2.1135 ]
[ 122	260	[-1	0	-1]	121	[-1	0	0]	45	0	2.1125 ]
[ 124	261	[0	0	0]	125	[0	0	0]	45	0	2.1135 ]
[ 162	286	[-1	0	0]	161	[-1	0	0]	45	0	2.1125 ]
[ 164	287	[0	0	0]	165	[0	0	0]	45	0	2.1135 ]
[ 202	312	[0	0	1]	201	[0	0	0]	45	0	2.1125 ]
[ 204	313	[0	0	0]	205	[0	0	0]	45	0	2.1135 ]
[ 68	226	[0	0	0]	69	[0	0	0]	46	0	2.0899 ]
[ 70	227	[0	0	0]	69	[0	0	0]	46	0	2.0879 ]
[ 82	234	[0	0	0]	83	[-1	0	0]	46	0	2.0947 ]
[ 84	235	[0	0	0]	83	[0	0	0]	46	0	2.094 ]
[ 108	252	[0	0	0]	109	[0	0	0]	46	0	2.0899 ]
[ 110	253	[0	0	0]	109	[0	0	0]	46	0	2.0879 ]
[ 122	260	[-1	0	-1]	123	[0	0	0]	46	0	2.0947 ]
[ 124	261	[0	0	0]	123	[0	0	0]	46	0	2.094 ]
[ 148	278	[0	0	0]	149	[0	0	0]	46	0	2.0899 ]
[ 150	279	[0	0	0]	149	[0	0	0]	46	0	2.0879 ]
[ 162	286	[-1	0	0]	163	[0	0	0]	46	0	2.0947 ]
[ 164	287	[0	0	0]	163	[0	0	0]	46	0	2.094 ]
[ 188	304	[0	0	0]	189	[0	0	0]	46	0	2.0899 ]
[ 190	305	[0	0	0]	189	[0	0	0]	46	0	2.0879 ]
[ 202	312	[0	0	1]	203	[-1	0	0]	46	0	2.0947 ]
[ 204	313	[0	0	0]	203	[0	0	0]	46	0	2.094 ]
[ 73	229	[0	0	0]	72	[0	0	0]	47	0	2.0784 ]
[ 87	237	[0	0	0]	86	[0	0	0]	47	0	2.0772 ]
[ 113	255	[0	0	0]	112	[0	0	0]	47	0	2.0784 ]
[ 127	263	[0	0	0]	126	[0	-1	0]	47	0	2.0772 ]
[ 153	281	[0	0	0]	152	[0	0	0]	47	0	2.0784 ]
[ 167	289	[0	0	0]	166	[0	0	0]	47	0	2.0772 ]
[ 193	307	[0	0	0]	192	[0	0	0]	47	0	2.0784 ]
[ 207	315	[0	0	0]	206	[0	1	0]	47	0	2.0772 ]
[ 77	232	[0	0	0]	72	[0	0	0]	48	0	2.1019 ]
[ 91	240	[0	0	0]	86	[0	0	0]	48	0	2.1003 ]
[ 117	258	[0	0	0]	112	[0	0	0]	48	0	2.1019 ]
[ 131	266	[0	-1	0]	126	[0	-1	0]	48	0	2.1003 ]
[ 157	284	[0	0	0]	152	[0	0	0]	48	0	2.1019 ]
[ 171	292	[0	0	0]	166	[0	0	0]	48	0	2.1003 ]
[ 197	310	[0	1	0]	192	[0	0	0]	48	0	2.1019 ]
[ 211	318	[0	1	0]	206	[0	1	0]	48	0	2.1003 ]
[ 69	68	[0	0	0]	11	[0	0	0]	49	0	2.0983 ]
[ 109	108	[0	0	0]	21	[0	0	0]	49	0	2.0983 ]
[ 149	148	[0	0	0]	31	[0	0	0]	49	0	2.0983 ]
[ 189	188	[0	0	0]	41	[0	0	0]	49	0	2.0983 ]
[ 69	70	[0	0	0]	11	[0	0	0]	50	0	2.0639 ]
[ 109	110	[0	0	0]	21	[0	0	0]	50	0	2.0639 ]
[ 149	150	[0	0	0]	31	[0	0	0]	50	0	2.0639 ]
[ 189	190	[0	0	0]	41	[0	0	0]	50	0	2.0639 ]
[ 72	73	[0	0	0]	11	[0	0	0]	51	0	2.0283 ]
[ 86	87	[0	0	0]	16	[0	0	0]	51	0	2.0252 ]
[ 112	113	[0	0	0]	21	[0	-1	0]	51	0	2.0283 ]
[ 126	127	[0	1	0]	26	[0	0	0]	51	0	2.0252 ]
[ 152	153	[0	0	0]	31	[0	0	0]	51	0	2.0283 ]
[ 166	167	[0	0	0]	36	[0	0	0]	51	0	2.0252 ]
[ 192	193	[0	0	0]	41	[0	1	0]	51	0	2.0283 ]
[ 206	207	[0	-1	0]	46	[0	0	0]	51	0	2.0252 ]
[ 72	77	[0	0	0]	11	[0	0	0]	52	0	2.1481 ]
[ 112	117	[0	0	0]	21	[0	-1	0]	52	0	2.1481 ]
[ 152	157	[0	0	0]	31	[0	0	0]	52	0	2.1481 ]
[ 192	197	[0	0	0]	41	[0	1	0]	52	0	2.1481 ]
[ 83	82	[1	0	0]	16	[0	0	0]	53	0	2.0836 ]
[ 83	84	[0	0	0]	16	[0	0	0]	53	0	2.0756 ]
[ 123	122	[0	0	0]	26	[0	0	0]	53	0	2.0836 ]
[ 123	124	[0	0	0]	26	[0	0	0]	53	0	2.0756 ]
[ 163	162	[0	0	0]	36	[0	0	0]	53	0	2.0836 ]
[ 163	164	[0	0	0]	36	[0	0	0]	53	0	2.0756 ]
[ 203	202	[1	0	0]	46	[0	0	0]	53	0	2.0836 ]
[ 203	204	[0	0	0]	46	[0	0	0]	53	0	2.0756 ]
[ 86	91	[0	0	0]	16	[0	0	0]	54	0	2.1552 ]
[ 126	131	[0	1	0]	26	[0	0	0]	54	0	2.1552 ]
[ 166	171	[0	0	0]	36	[0	0	0]	54	0	2.1552 ]
[ 206	211	[0	-1	0]	46	[0	0	0]	54	0	2.1552 ]
[ 69	68	[0	0	0]	70	[0	0	0]	55	0	2.1205 ]
[ 83	82	[1	0	0]	84	[0	0	0]	55	0	2.1235 ]
[ 109	108	[0	0	0]	110	[0	0	0]	55	0	2.1205 ]
[ 123	122	[0	0	0]	124	[0	0	0]	55	0	2.1235 ]
[ 149	148	[0	0	0]	150	[0	0	0]	55	0	2.1205 ]
[ 163	162	[0	0	0]	164	[0	0	0]	55	0	2.1235 ]
[ 189	188	[0	0	0]	190	[0	0	0]	55	0	2.1205 ]
[ 203	202	[1	0	0]	204	[0	0	0]	55	0	2.1235 ]
[ 72	73	[0	0	0]	77	[0	0	0]	56	0	2.1061 ]
[ 112	113	[0	0	0]	117	[0	0	0]	56	0	2.1061 ]
[ 152	153	[0	0	0]	157	[0	0	0]	56	0	2.1061 ]
[ 192	193	[0	0	0]	197	[0	0	0]	56	0	2.1061 ]
[ 86	87	[0	0	0]	91	[0	0	0]	57	0	2.1028 ]
[ 126	127	[0	1	0]	131	[0	1	0]	57	0	2.1028 ]
[ 166	167	[0	0	0]	171	[0	0	0]	57	0	2.1028 ]
[ 206	207	[0	-1	0]	211	[0	-1	0]	57	0	2.1028 ]
[ 75	74	[0	0	0]	78	[0	0	0]	58	0	2.1222 ]
[ 89	88	[0	0	0]	92	[0	0	0]	58	0	2.1206 ]
[ 115	114	[0	0	0]	118	[0	0	0]	58	0	2.1222 ]
[ 129	128	[0	0	0]	132	[0	0	0]	58	0	2.1206 ]
[ 155	154	[0	0	0]	158	[0	0	0]	58	0	2.1222 ]
[ 169	168	[0	0	0]	172	[0	0	0]	58	0	2.1206 ]
[ 195	194	[0	0	0]	198	[0	0	0]	58	0	2.1222 ]
[ 209	208	[0	0	0]	212	[0	0	0]	58	0	2.1206 ]
[ 75	76	[0	0	0]	78	[0	0	0]	59	0	2.0865 ]
[ 89	90	[0	0	0]	92	[0	0	0]	59	0	2.0896 ]
[ 115	116	[0	0	0]	118	[0	0	0]	59	0	2.0865 ]
[ 129	130	[0	0	0]	132	[0	0	0]	59	0	2.0896 ]
[ 155	156	[0	0	0]	158	[0	0	0]	59	0	2.0864 ]
[ 169	170	[0	0	0]	172	[0	0	0]	59	0	2.0896 ]
[ 195	196	[0	0	0]	198	[0	0	0]	59	0	2.0864 ]
[ 209	210	[0	0	0]	212	[0	0	0]	59	0	2.0896 ]
[ 78	13	[0	0	0]	12	[0	0	0]	60	0	2.1408 ]
[ 92	18	[0	0	0]	17	[0	0	0]	60	0	2.1445 ]
[ 118	23	[0	0	0]	22	[0	0	0]	60	0	2.1408 ]
[ 132	28	[0	0	0]	27	[0	0	0]	60	0	2.1445 ]
[ 158	33	[0	0	0]	32	[0	0	0]	60	0	2.1408 ]
[ 172	38	[0	0	0]	37	[0	0	0]	60	0	2.1445 ]
[ 198	43	[0	0	0]	42	[0	0	0]	60	0	2.1408 ]
[ 212	48	[0	0	0]	47	[0	0	0]	60	0	2.1445 ]
[ 78	75	[0	0	0]	12	[0	0	0]	61	0	2.1121 ]
[ 92	89	[0	0	0]	17	[0	0	0]	61	0	2.1136 ]
[ 118	115	[0	0	0]	22	[0	0	0]	61	0	2.1121 ]
[ 132	129	[0	0	0]	27	[0	0	0]	61	0	2.1137 ]
[ 158	155	[0	0	0]	32	[0	0	0]	61	0	2.1121 ]
[ 172	169	[0	0	0]	37	[0	0	0]	61	0	2.1137 ]
[ 198	195	[0	0	0]	42	[0	0	0]	61	0	2.1121 ]
[ 212	209	[0	0	0]	47	[0	0	0]	61	0	2.1137 ]
[ 78	75	[0	0	0]	13	[0	0	0]	62	0	2.0298 ]
[ 118	115	[0	0	0]	23	[0	0	0]	62	0	2.0298 ]
[ 158	155	[0	0	0]	33	[0	0	0]	62	0	2.0298 ]
[ 198	195	[0	0	0]	43	[0	0	0]	62	0	2.0298 ]
[ 92	89	[0	0	0]	18	[0	0	0]	63	0	2.0238 ]
[ 132	129	[0	0	0]	28	[0	0	0]	63	0	2.0238 ]
[ 172	169	[0	0	0]	38	[0	0	0]	63	0	2.0238 ]
[ 212	209	[0	0	0]	48	[0	0	0]	63	0	2.0238 ]
[ 93	94	[0	0	0]	49	[0	0	0]	64	0	2.1306 ]
[ 97	96	[0	0	0]	49	[0	0	0]	64	0	2.1334 ]
[ 133	134	[0	0	0]	53	[0	0	0]	64	0	2.1306 ]
[ 137	136	[0	0	0]	53	[0	0	0]	64	0	2.1334 ]
[ 173	174	[0	0	0]	57	[0	0	0]	64	0	2.1306 ]
[ 177	176	[0	0	0]	57	[0	0	0]	64	0	2.1334 ]
[ 213	214	[0	0	0]	61	[0	0	0]	64	0	2.1306 ]
[ 217	216	[0	0	0]	61	[0	0	0]	64	0	2.1334 ]
[ 102	101	[0	0	-1]	52	[0	0	0]	65	0	2.1369 ]
[ 103	104	[-1	0	0]	52	[0	0	0]	65	0	2.1353 ]
[ 142	141	[0	0	0]	56	[0	0	0]	65	0	2.1369 ]
[ 143	144	[1	0	0]	56	[0	0	0]	65	0	2.1353 ]
[ 182	181	[0	0	1]	60	[0	0	0]	65	0	2.1369 ]
[ 183	184	[1	0	0]	60	[0	0	0]	65	0	2.1353 ]
[ 222	221	[0	0	0]	64	[0	0	0]	65	0	2.1369 ]
[ 223	224	[-1	0	0]	64	[0	0	0]	65	0	2.1353 ]
[ 93	241	[0	0	0]	49	[0	0	0]	66	0	2.019 ]
[ 103	249	[-1	0	0]	52	[0	0	0]	66	0	2.0174 ]
[ 133	267	[0	0	1]	53	[0	0	0]	66	0	2.019 ]
[ 143	275	[1	0	0]	56	[0	0	0]	66	0	2.0174 ]
[ 173	293	[0	0	0]	57	[0	0	0]	66	0	2.019 ]
[ 183	301	[1	0	0]	60	[0	0	0]	66	0	2.0174 ]
[ 213	319	[0	0	-1]	61	[0	0	0]	66	0	2.019 ]
[ 223	327	[-1	0	0]	64	[0	0	0]	66	0	2.0174 ]
[ 97	244	[0	0	0]	49	[0	0	0]	67	0	2.0368 ]
[ 137	270	[0	0	0]	53	[0	0	0]	67	0	2.0368 ]
[ 177	296	[0	0	0]	57	[0	0	0]	67	0	2.0368 ]
[ 217	322	[0	0	0]	61	[0	0	0]	67	0	2.0368 ]
[ 102	248	[0	0	0]	52	[0	0	0]	68	0	2.0282 ]
[ 142	274	[0	0	0]	56	[0	0	0]	68	0	2.0282 ]
[ 182	300	[0	0	0]	60	[0	0	0]	68	0	2.0282 ]
[ 222	326	[0	0	0]	64	[0	0	0]	68	0	2.0282 ]
[ 93	241	[0	0	0]	94	[0	0	0]	69	0	2.1329 ]
[ 103	249	[-1	0	0]	104	[-1	0	0]	69	0	2.1301 ]
[ 133	267	[0	0	1]	134	[0	0	0]	69	0	2.1329 ]
[ 143	275	[1	0	0]	144	[1	0	0]	69	0	2.1301 ]
[ 173	293	[0	0	0]	174	[0	0	0]	69	0	2.1329 ]
[ 183	301	[1	0	0]	184	[1	0	0]	69	0	2.1301 ]
[ 213	319	[0	0	-1]	214	[0	0	0]	69	0	2.1329 ]
[ 223	327	[-1	0	0]	224	[-1	0	0]	69	0	2.1301 ]
[ 97	244	[0	0	0]	96	[0	0	0]	70	0	2.1125 ]
[ 137	270	[0	0	0]	136	[0	0	0]	70	0	2.1125 ]
[ 177	296	[0	0	0]	176	[0	0	0]	70	0	2.1125 ]
[ 217	322	[0	0	0]	216	[0	0	0]	70	0	2.1125 ]
[ 102	248	[0	0	0]	101	[0	0	-1]	71	0	2.118 ]
[ 142	274	[0	0	0]	141	[0	0	0]	71	0	2.118 ]
[ 182	300	[0	0	0]	181	[0	0	1]	71	0	2.118 ]
[ 222	326	[0	0	0]	221	[0	0	0]	71	0	2.118 ]
[ 94	93	[0	0	0]	95	[0	0	0]	72	0	2.0817 ]
[ 96	97	[0	0	0]	95	[0	0	0]	72	0	2.079 ]
[ 101	102	[0	0	1]	100	[-1	0	0]	72	0	2.0809 ]
[ 104	103	[1	0	0]	100	[0	0	-1]	72	0	2.0806 ]
[ 134	133	[0	0	0]	135	[0	0	0]	72	0	2.0817 ]
[ 136	137	[0	0	0]	135	[0	0	0]	72	0	2.079 ]
[ 141	142	[0	0	0]	140	[1	0	0]	72	0	2.0809 ]
[ 144	143	[-1	0	0]	140	[0	0	0]	72	0	2.0806 ]
[ 174	173	[0	0	0]	175	[0	0	0]	72	0	2.0817 ]
[ 176	177	[0	0	0]	175	[0	0	0]	72	0	2.079 ]
[ 181	182	[0	0	-1]	180	[1	0	0]	72	0	2.0809 ]
[ 184	183	[-1	0	0]	180	[0	0	1]	72	0	2.0806 ]
[ 214	213	[0	0	0]	215	[0	0	0]	72	0	2.0817 ]
[ 216	217	[0	0	0]	215	[0	0	0]	72	0	2.079 ]
[ 221	222	[0	0	0]	220	[-1	0	0]	72	0	2.0809 ]
[ 224	223	[1	0	0]	220	[0	0	0]	72	0	2.0806 ]
[ 94	242	[0	0	0]	93	[0	0	0]	73	0	2.1026 ]
[ 101	247	[0	0	0]	102	[0	0	1]	73	0	2.0964 ]
[ 104	250	[0	0	0]	103	[1	0	0]	73	0	2.1037 ]
[ 134	268	[0	0	0]	133	[0	0	0]	73	0	2.1026 ]
[ 141	273	[0	0	0]	142	[0	0	0]	73	0	2.0964 ]
[ 144	276	[0	0	0]	143	[-1	0	0]	73	0	2.1037 ]
[ 174	294	[0	0	0]	173	[0	0	0]	73	0	2.1026 ]
[ 181	299	[0	0	0]	182	[0	0	-1]	73	0	2.0964 ]
[ 184	302	[0	0	0]	183	[-1	0	0]	73	0	2.1037 ]
[ 214	320	[0	0	0]	213	[0	0	0]	73	0	2.1026 ]
[ 221	325	[0	0	0]	222	[0	0	0]	73	0	2.0964 ]
[ 224	328	[0	0	0]	223	[1	0	0]	73	0	2.1037 ]
[ 96	243	[0	0	0]	97	[0	0	0]	74	0	2.0941 ]
[ 136	269	[0	0	0]	137	[0	0	0]	74	0	2.0941 ]
[ 176	295	[0	0	0]	177	[0	0	0]	74	0	2.0941 ]
[ 216	321	[0	0	0]	217	[0	0	0]	74	0	2.0941 ]
[ 94	242	[0	0	0]	95	[0	0	0]	75	0	2.0984 ]
[ 101	247	[0	0	0]	100	[-1	0	0]	75	0	2.1039 ]
[ 104	250	[0	0	0]	100	[0	0	-1]	75	0	2.0985 ]
[ 134	268	[0	0	0]	135	[0	0	0]	75	0	2.0984 ]
[ 141	273	[0	0	0]	140	[1	0	0]	75	0	2.1039 ]
[ 144	276	[0	0	0]	140	[0	0	0]	75	0	2.0985 ]
[ 174	294	[0	0	0]	175	[0	0	0]	75	0	2.0984 ]
[ 181	299	[0	0	0]	180	[1	0	0]	75	0	2.1039 ]
[ 184	302	[0	0	0]	180	[0	0	1]	75	0	2.0985 ]
[ 214	320	[0	0	0]	215	[0	0	0]	75	0	2.0984 ]
[ 221	325	[0	0	0]	220	[-1	0	0]	75	0	2.1039 ]
[ 224	328	[0	0	0]	220	[0	0	0]	75	0	2.0985 ]
[ 96	243	[0	0	0]	95	[0	0	0]	76	0	2.108 ]
[ 136	269	[0	0	0]	135	[0	0	0]	76	0	2.108 ]
[ 176	295	[0	0	0]	175	[0	0	0]	76	0	2.108 ]
[ 216	321	[0	0	0]	215	[0	0	0]	76	0	2.108 ]
[ 95	94	[0	0	0]	96	[0	0	0]	77	0	2.063 ]
[ 100	101	[1	0	0]	104	[0	0	1]	77	0	2.0615 ]
[ 135	134	[0	0	0]	136	[0	0	0]	77	0	2.063 ]
[ 140	141	[-1	0	0]	144	[0	0	0]	77	0	2.0615 ]
[ 175	174	[0	0	0]	176	[0	0	0]	77	0	2.063 ]
[ 180	181	[-1	0	0]	184	[0	0	-1]	77	0	2.0615 ]
[ 215	214	[0	0	0]	216	[0	0	0]	77	0	2.063 ]
[ 220	221	[1	0	0]	224	[0	0	0]	77	0	2.0615 ]
[ 95	94	[0	0	0]	98	[0	0	0]	78	0	2.1408 ]
[ 135	134	[0	0	0]	138	[0	0	0]	78	0	2.1408 ]
[ 175	174	[0	0	0]	178	[0	0	0]	78	0	2.1408 ]
[ 215	214	[0	0	0]	218	[0	0	0]	78	0	2.1408 ]
[ 95	96	[0	0	0]	98	[0	0	0]	79	0	2.0789 ]
[ 135	136	[0	0	0]	138	[0	0	0]	79	0	2.079 ]
[ 175	176	[0	0	0]	178	[0	0	0]	79	0	2.0789 ]
[ 215	216	[0	0	0]	218	[0	0	0]	79	0	2.0789 ]
[ 100	101	[1	0	0]	99	[0	0	0]	80	0	2.0704 ]
[ 140	141	[-1	0	0]	139	[0	0	0]	80	0	2.0704 ]
[ 180	181	[-1	0	0]	179	[0	0	0]	80	0	2.0704 ]
[ 220	221	[1	0	0]	219	[0	0	0]	80	0	2.0704 ]
[ 100	104	[0	0	1]	99	[0	0	0]	81	0	2.1507 ]
[ 140	144	[0	0	0]	139	[0	0	0]	81	0	2.1507 ]
[ 180	184	[0	0	-1]	179	[0	0	0]	81	0	2.1507 ]
[ 220	224	[0	0	0]	219	[0	0	0]	81	0	2.1507 ]
[ 98	95	[0	0	0]	50	[0	0	0]	82	0	2.0919 ]
[ 99	100	[0	0	0]	51	[0	0	0]	82	0	2.0941 ]
[ 138	135	[0	0	0]	54	[0	0	0]	82	0	2.0919 ]
[ 139	140	[0	0	0]	55	[0	0	0]	82	0	2.0941 ]
[ 178	175	[0	0	0]	58	[0	0	0]	82	0	2.0919 ]
[ 179	180	[0	0	0]	59	[0	0	0]	82	0	2.0941 ]
[ 218	215	[0	0	0]	62	[0	0	0]	82	0	2.0919 ]
[ 219	220	[0	0	0]	63	[0	0	0]	82	0	2.0941 ]
[ 98	245	[0	0	0]	50	[0	0	0]	83	0	2.1346 ]
[ 99	246	[0	0	0]	51	[0	0	0]	83	0	2.1347 ]
[ 138	271	[0	0	0]	54	[0	0	0]	83	0	2.1346 ]
[ 139	272	[0	0	0]	55	[0	0	0]	83	0	2.1347 ]
[ 178	297	[0	0	0]	58	[0	0	0]	83	0	2.1346 ]
[ 179	298	[0	0	0]	59	[0	0	0]	83	0	2.1347 ]
[ 218	323	[0	0	0]	62	[0	0	0]	83	0	2.1346 ]
[ 219	324	[0	0	0]	63	[0	0	0]	83	0	2.1347 ]
[ 98	245	[0	0	0]	95	[0	0	0]	84	0	2.056 ]
[ 138	271	[0	0	0]	135	[0	0	0]	84	0	2.056 ]
[ 178	297	[0	0	0]	175	[0	0	0]	84	0	2.056 ]
[ 218	323	[0	0	0]	215	[0	0	0]	84	0	2.056 ]
[ 99	246	[0	0	0]	100	[0	0	0]	85	0	2.0539 ]
[ 139	272	[0	0	0]	140	[0	0	0]	85	0	2.0539 ]
[ 179	298	[0	0	0]	180	[0	0	0]	85	0	2.0539 ]
[ 219	324	[0	0	0]	220	[0	0	0]	85	0	2.0539 ]
