# Supplementary material for: An automated protocol to construct flexibility parameters for classical forcefields: applications to metal–organic frameworks
Source: RSC Adv. 2024 Jul 19;14(31):22714–62. doi: 10.1039/d4ra01859a (PMC11258866; doi:10.1039/d4ra01859a)
Supplement: RA-014-D4RA01859A-s002 [file RA-014-D4RA01859A-s002.zip › MOFs_inputs/quadrant_1_2/BOMCOX/BOMCOX_angle_types_list.txt]

[30[7-(6,6),8-(6),8-(6),8-(6)]    8[6-(6,8),30-(7,8,8)]    8[6-(6,8),30-(7,8,8)]]    0    1.859
[30[7-(6,6),8-(6),8-(6),8-(6)]    8[6-(6,8),30-(7,8,8)]    8[6-(6,8),30-(7,8,8)]]    1    1.912
[30[7-(6,6),8-(6),8-(6),8-(6)]    8[6-(6,8),30-(7,8,8)]    8[6-(6,8),30-(7,8,8)]]    2    2.3555
[30[7-(6,6),8-(6),8-(6),8-(6)]    8[6-(6,8),30-(7,8,8)]    8[6-(6,8),30-(7,8,8)]]    3    1.8032
[30[7-(6,6),8-(6),8-(6),8-(6)]    8[6-(6,8),30-(7,8,8)]    8[6-(6,8),30-(7,8,8)]]    4    2.2547
[30[7-(6,6),8-(6),8-(6),8-(6)]    8[6-(6,8),30-(7,8,8)]    8[6-(6,8),30-(7,8,8)]]    5    1.871
[30[7-(6,6),8-(6),8-(6),8-(6)]    7[6-(1,6),6-(1,6),30-(8,8,8)]    8[6-(6,8),30-(7,8,8)]]    0    1.6889
[30[7-(6,6),8-(6),8-(6),8-(6)]    7[6-(1,6),6-(1,6),30-(8,8,8)]    8[6-(6,8),30-(7,8,8)]]    1    1.7246
[30[7-(6,6),8-(6),8-(6),8-(6)]    7[6-(1,6),6-(1,6),30-(8,8,8)]    8[6-(6,8),30-(7,8,8)]]    2    1.7935
[30[7-(6,6),8-(6),8-(6),8-(6)]    7[6-(1,6),6-(1,6),30-(8,8,8)]    8[6-(6,8),30-(7,8,8)]]    3    1.7897
[30[7-(6,6),8-(6),8-(6),8-(6)]    7[6-(1,6),6-(1,6),30-(8,8,8)]    8[6-(6,8),30-(7,8,8)]]    4    1.7536
[30[7-(6,6),8-(6),8-(6),8-(6)]    7[6-(1,6),6-(1,6),30-(8,8,8)]    8[6-(6,8),30-(7,8,8)]]    5    1.9386
[8[6-(6,8),30-(7,8,8)]    30[7-(6,6),8-(6),8-(6),8-(6)]    6[6-(6,6),8-(30),8-(30)]]    0    2.2945
[8[6-(6,8),30-(7,8,8)]    30[7-(6,6),8-(6),8-(6),8-(6)]    6[6-(6,6),8-(30),8-(30)]]    1    2.322
[8[6-(6,8),30-(7,8,8)]    30[7-(6,6),8-(6),8-(6),8-(6)]    6[6-(6,6),8-(30),8-(30)]]    2    2.115
[8[6-(6,8),30-(7,8,8)]    30[7-(6,6),8-(6),8-(6),8-(6)]    6[6-(6,6),8-(30),8-(30)]]    3    2.4591
[8[6-(6,6),6-(6,6)]    6[6-(1,6),6-(1,6),8-(6)]    6[6-(1,6),6-(1,6),8-(6)]]    0    2.0577
[8[6-(6,6),6-(6,6)]    6[6-(1,6),6-(1,6),8-(6)]    6[6-(1,6),6-(1,6),8-(6)]]    1    2.0541
[8[6-(6,8),30-(7,8,8)]    30[7-(6,6),8-(6),8-(6),8-(6)]    6[6-(6,6),8-(0),8-(30)]]    0    1.9016
[8[6-(6,8),30-(7,8,8)]    30[7-(6,6),8-(6),8-(6),8-(6)]    6[6-(6,6),8-(0),8-(30)]]    1    1.8755
[7[6-(1,6),6-(1,6),30-(8,8,8)]    30[7-(6,6),8-(6),8-(6),8-(6)]    6[1-(0),6-(1,6),7-(6,30)]]    0    2.1002
[7[6-(1,6),6-(1,6),30-(8,8,8)]    30[7-(6,6),8-(6),8-(6),8-(6)]    6[1-(0),6-(1,6),7-(6,30)]]    1    2.1006
[7[6-(1,6),6-(1,6),30-(8,8,8)]    30[7-(6,6),8-(6),8-(6),8-(6)]    6[1-(0),6-(1,6),7-(6,30)]]    2    2.1077
[7[6-(1,6),6-(1,6),30-(8,8,8)]    6[1-(0),6-(1,6),7-(6,30)]    6[1-(0),6-(1,6),7-(6,30)]]    0    2.0777
[7[6-(1,6),6-(1,6),30-(8,8,8)]    6[1-(0),6-(1,6),7-(6,30)]    6[1-(0),6-(1,6),7-(6,30)]]    1    2.0712
[7[6-(1,6),7-(6)]    6[1-(0),6-(6,6),7-(7)]    7[6-(1,6),7-(6)]]    0    2.0967
[6[6-(6,6),8-(30),8-(30)]    8[6-(6,8),30-(7,8,8)]    8[6-(6,8),30-(7,8,8)]]    0    2.1952
[6[6-(6,6),8-(30),8-(30)]    8[6-(6,8),30-(7,8,8)]    8[6-(6,8),30-(7,8,8)]]    1    2.1903
[6[6-(6,6),8-(30),8-(30)]    6[6-(1,6),6-(1,6),6-(8,8)]    8[6-(6,8),30-(7,8,8)]]    0    2.0278
[6[6-(6,6),8-(30),8-(30)]    6[6-(1,6),6-(1,6),6-(8,8)]    8[6-(6,8),30-(7,8,8)]]    1    2.0626
[6[6-(1,6),6-(1,6),6-(8,8)]    6[1-(0),6-(1,6),6-(6,6)]    6[6-(6,6),8-(30),8-(30)]]    0    2.0824
[6[6-(1,6),6-(1,6),6-(8,8)]    6[1-(0),6-(1,6),6-(6,6)]    6[6-(6,6),8-(30),8-(30)]]    1    2.1122
[6[6-(1,6),6-(1,6),6-(8,8)]    6[1-(0),6-(1,6),6-(6,6)]    6[1-(0),6-(1,6),6-(6,6)]]    0    2.0885
[6[6-(1,6),6-(1,6),6-(8,8)]    6[1-(0),6-(1,6),6-(6,6)]    6[1-(0),6-(1,6),6-(6,6)]]    1    2.0721
[6[1-(0),6-(1,6),6-(6,6)]    6[1-(0),6-(1,6),6-(6,8)]    6[6-(1,6),6-(1,6),6-(8,8)]]    0    2.101
[6[1-(0),6-(1,6),6-(6,6)]    6[1-(0),6-(1,6),6-(6,8)]    6[6-(1,6),6-(1,6),6-(8,8)]]    1    2.1115
[6[1-(0),6-(1,6),6-(6,6)]    6[1-(0),6-(1,6),6-(6,8)]    6[6-(1,6),6-(1,6),6-(8,8)]]    2    2.1162
[6[1-(0),6-(1,6),6-(6,6)]    1[6-(6,6)]    6[6-(1,6),6-(1,6),6-(8,8)]]    0    2.0804
[6[1-(0),6-(1,6),6-(6,6)]    1[6-(6,6)]    6[6-(1,6),6-(1,6),6-(8,8)]]    1    2.0674
[6[1-(0),6-(1,6),6-(6,6)]    1[6-(6,6)]    6[1-(0),6-(1,6),6-(6,8)]]    0    2.0999
[6[1-(0),6-(1,6),6-(6,6)]    1[6-(6,6)]    6[1-(0),6-(1,6),6-(6,8)]]    1    2.0935
[6[1-(0),6-(1,6),6-(6,8)]    6[1-(0),6-(1,6),6-(6,6)]    6[6-(1,6),6-(1,6),8-(6)]]    0    2.0783
[6[1-(0),6-(1,6),6-(6,8)]    6[1-(0),6-(1,6),6-(6,6)]    6[6-(1,6),6-(1,6),8-(6)]]    1    2.0862
[6[1-(0),6-(1,6),6-(6,8)]    1[6-(6,6)]    6[1-(0),6-(1,6),6-(6,6)]]    0    2.1184
[6[1-(0),6-(1,6),6-(6,8)]    1[6-(6,6)]    6[1-(0),6-(1,6),6-(6,6)]]    1    2.1032
[6[1-(0),6-(1,6),6-(6,8)]    1[6-(6,6)]    6[1-(0),6-(1,6),6-(6,6)]]    2    2.113
[6[1-(0),6-(1,6),6-(6,8)]    1[6-(6,6)]    6[6-(1,6),6-(1,6),8-(6)]]    0    2.0916
[6[1-(0),6-(1,6),6-(6,8)]    1[6-(6,6)]    6[6-(1,6),6-(1,6),8-(6)]]    1    2.0778
[6[1-(0),6-(1,6),6-(6,8)]    1[6-(6,6)]    6[6-(1,6),6-(1,6),8-(6)]]    2    2.1011
[6[6-(1,6),6-(1,6),8-(6)]    6[1-(0),6-(1,6),6-(6,8)]    8[6-(6,6),6-(6,6)]]    0    2.0983
[6[6-(1,6),6-(1,6),8-(6)]    6[1-(0),6-(1,6),6-(6,8)]    8[6-(6,6),6-(6,6)]]    1    2.0639
[6[6-(1,6),6-(1,6),8-(6)]    6[1-(0),6-(1,6),6-(6,8)]    8[6-(6,6),6-(6,6)]]    2    2.0267
[6[6-(1,6),6-(1,6),8-(6)]    6[1-(0),6-(1,6),6-(6,8)]    8[6-(6,6),6-(6,6)]]    3    2.1481
[6[6-(1,6),6-(1,6),8-(6)]    6[1-(0),6-(1,6),6-(6,8)]    8[6-(6,6),6-(6,6)]]    4    2.0796
[6[6-(1,6),6-(1,6),8-(6)]    6[1-(0),6-(1,6),6-(6,8)]    8[6-(6,6),6-(6,6)]]    5    2.1552
[6[6-(1,6),6-(1,6),8-(6)]    6[1-(0),6-(1,6),6-(6,8)]    6[1-(0),6-(1,6),6-(6,8)]]    0    2.122
[6[6-(1,6),6-(1,6),8-(6)]    6[1-(0),6-(1,6),6-(6,8)]    6[1-(0),6-(1,6),6-(6,8)]]    1    2.1061
[6[6-(1,6),6-(1,6),8-(6)]    6[1-(0),6-(1,6),6-(6,8)]    6[1-(0),6-(1,6),6-(6,8)]]    2    2.1028
[6[6-(1,6),6-(1,6),6-(8,8)]    6[1-(0),6-(1,6),6-(6,6)]    6[6-(6,6),8-(0),8-(30)]]    0    2.1214
[6[6-(1,6),6-(1,6),6-(8,8)]    6[1-(0),6-(1,6),6-(6,6)]    6[6-(6,6),8-(0),8-(30)]]    1    2.088
[6[6-(6,6),8-(0),8-(30)]    8[6-(6,8),30-(7,8,8)]    8[6-(6,8)]]    0    2.1427
[6[6-(6,6),8-(0),8-(30)]    6[6-(1,6),6-(1,6),6-(8,8)]    8[6-(6,8)]]    0    2.1129
[6[6-(6,6),8-(0),8-(30)]    6[6-(1,6),6-(1,6),6-(8,8)]    8[6-(6,8),30-(7,8,8)]]    0    2.0298
[6[6-(6,6),8-(0),8-(30)]    6[6-(1,6),6-(1,6),6-(8,8)]    8[6-(6,8),30-(7,8,8)]]    1    2.0238
[6[1-(0),6-(1,6),7-(6,30)]    6[1-(0),6-(1,7),6-(6,6)]    7[6-(1,6),6-(1,6),30-(8,8,8)]]    0    2.132
[6[1-(0),6-(1,6),7-(6,30)]    6[1-(0),6-(1,7),6-(6,6)]    7[6-(1,6),6-(1,6),30-(8,8,8)]]    1    2.1361
[6[1-(0),6-(1,6),7-(6,30)]    1[6-(6,7)]    7[6-(1,6),6-(1,6),30-(8,8,8)]]    0    2.0182
[6[1-(0),6-(1,6),7-(6,30)]    1[6-(6,7)]    7[6-(1,6),6-(1,6),30-(8,8,8)]]    1    2.0368
[6[1-(0),6-(1,6),7-(6,30)]    1[6-(6,7)]    7[6-(1,6),6-(1,6),30-(8,8,8)]]    2    2.0282
[6[1-(0),6-(1,6),7-(6,30)]    1[6-(6,7)]    6[1-(0),6-(1,7),6-(6,6)]]    0    2.1315
[6[1-(0),6-(1,6),7-(6,30)]    1[6-(6,7)]    6[1-(0),6-(1,7),6-(6,6)]]    1    2.1125
[6[1-(0),6-(1,6),7-(6,30)]    1[6-(6,7)]    6[1-(0),6-(1,7),6-(6,6)]]    2    2.118
[6[1-(0),6-(1,7),6-(6,6)]    6[1-(0),6-(1,6),7-(6,30)]    6[6-(1,6),6-(1,6),6-(1,7)]]    0    2.0805
[6[1-(0),6-(1,7),6-(6,6)]    1[6-(6,6)]    6[1-(0),6-(1,6),7-(6,30)]]    0    2.1009
[6[1-(0),6-(1,7),6-(6,6)]    1[6-(6,6)]    6[1-(0),6-(1,6),7-(6,30)]]    1    2.0941
[6[1-(0),6-(1,7),6-(6,6)]    1[6-(6,6)]    6[6-(1,6),6-(1,6),6-(1,7)]]    0    2.1003
[6[1-(0),6-(1,7),6-(6,6)]    1[6-(6,6)]    6[6-(1,6),6-(1,6),6-(1,7)]]    1    2.108
[6[6-(1,6),6-(1,6),6-(1,7)]    6[1-(0),6-(1,7),6-(6,6)]    6[1-(0),6-(1,7),6-(6,6)]]    0    2.0622
[6[6-(1,6),6-(1,6),6-(1,7)]    6[1-(0),6-(1,7),6-(6,6)]    6[1-(0),6-(6,6),7-(7)]]    0    2.1408
[6[6-(1,6),6-(1,6),6-(1,7)]    6[1-(0),6-(1,7),6-(6,6)]    6[1-(0),6-(6,6),7-(7)]]    1    2.0789
[6[6-(1,6),6-(1,6),6-(1,7)]    6[1-(0),6-(1,7),6-(6,6)]    6[1-(0),6-(6,6),7-(7)]]    2    2.0704
[6[6-(1,6),6-(1,6),6-(1,7)]    6[1-(0),6-(1,7),6-(6,6)]    6[1-(0),6-(6,6),7-(7)]]    3    2.1507
[6[1-(0),6-(6,6),7-(7)]    6[6-(1,6),6-(1,6),6-(1,7)]    7[6-(1,6),7-(6)]]    0    2.093
[6[1-(0),6-(6,6),7-(7)]    1[6-(6,7)]    7[6-(1,6),7-(6)]]    0    2.1346
[6[1-(0),6-(6,6),7-(7)]    1[6-(6,7)]    6[6-(1,6),6-(1,6),6-(1,7)]]    0    2.056
[6[1-(0),6-(6,6),7-(7)]    1[6-(6,7)]    6[6-(1,6),6-(1,6),6-(1,7)]]    1    2.0539
