# Supplementary material for: An automated protocol to construct flexibility parameters for classical forcefields: applications to metal–organic frameworks
Source: RSC Adv. 2024 Jul 19;14(31):22714–62. doi: 10.1039/d4ra01859a (PMC11258866; doi:10.1039/d4ra01859a)
Supplement: RA-014-D4RA01859A-s002 [file RA-014-D4RA01859A-s002.zip › MOFs_inputs/quadrant_1_2/BOMCOX/BOMCOX_atom_types_with_coordinates.txt]

BOMCOX

12.3439999999999994    0.0000000000000000    0.0000000000000000
0.0000000000000000    26.3230000000000004    0.0000000000000000
-2.0606925600000001    0.0000000000000000    15.5268514199999998

     1       2.3287363402130485        6.383594732645653       3.4350060913267924    30[7-(6,6),8-(6),8-(6),8-(6)]
     2        3.845980127475453         6.93626337276921        6.343814614571104    30[7-(6,6),8-(6),8-(6),8-(6)]
     3        8.984916698490084       19.545093903832882        4.328421351705227    30[7-(6,6),8-(6),8-(6),8-(6)]
     4        7.467672011337045       20.097763085430426       1.4196091759238876    30[7-(6,6),8-(6),8-(6),8-(6)]
     5       7.9545710062084165        19.93940446816223       12.091845760958137    30[7-(6,6),8-(6),8-(6),8-(6)]
     6        6.437327261326975       19.386735949509568         9.18303685172684    30[7-(6,6),8-(6),8-(6),8-(6)]
     7       1.2983914323235686       6.7779059388339284       11.198430233649608    30[7-(6,6),8-(6),8-(6),8-(6)]
     8       2.8156357413055506        6.225236772647284       14.107242422661677    30[7-(6,6),8-(6),8-(6),8-(6)]
     9        4.957162381868937         7.87871748739299        5.034939676767192    8[6-(6,8),30-(7,8,8)]
    10        3.892496751049994        7.580028066069624       3.0525207759039508    8[6-(6,8),30-(7,8,8)]
    11        8.274295501089064       11.913741579156921       1.4763611510399275    8[6-(6,6),6-(6,6)]
    12        5.987655793293321        17.85957185105282       1.9675692554844006    8[6-(6,8)]
    13        8.142675138739174       18.260173768126986       1.4644488156315003    8[6-(6,8),30-(7,8,8)]
    14        2.263467846267415         8.14315651525021          6.5592020109586    8[6-(6,8),30-(7,8,8)]
    15        1.200812475420593       7.3360806247915775        4.724432216667033    8[6-(6,8),30-(7,8,8)]
    16        9.297351504451738       11.673350260986249        6.466558279092554    8[6-(6,6),6-(6,6)]
    17        10.57818714564219       17.391111879894183       3.8862192113517073    8[6-(6,8)]
    18        8.460475394228078       17.675041567158424        4.593925264983388    8[6-(6,8),30-(7,8,8)]
    19       6.3564895561107635       21.040213396934202       2.7284872131714226    8[6-(6,8),30-(7,8,8)]
    20        7.421157863393947       20.741529164780424        4.710905516201802    8[6-(6,8),30-(7,8,8)]
    21       3.0393577974705446       25.075240356299002        6.287064623033322    8[6-(6,6),6-(6,6)]
    22        5.325997618759983        4.698070420644302        5.795855302606639    8[6-(6,8)]
    23        3.170977062167199        5.098673368754455        6.298969905545494    8[6-(6,8),30-(7,8,8)]
    24        9.050183402737373       21.304658249610245       1.2042272159411744    8[6-(6,8),30-(7,8,8)]
    25       10.112840276108546       20.497580617903115        3.038995496157302    8[6-(6,8),30-(7,8,8)]
    26       2.0163003189940363       24.834850459923196       1.2968668072592757    8[6-(6,6),6-(6,6)]
    27       0.7354707069273216       4.2296127374556605        3.877210690182141    8[6-(6,8)]
    28       2.8531769239518487        4.513543474342992       3.1694895541984938    8[6-(6,8),30-(7,8,8)]
    29         5.32614589808531       18.444281048154554       10.491911233899911    8[6-(6,8),30-(7,8,8)]
    30        6.390810588045486       18.742970614370947       12.474330412440743    8[6-(6,8),30-(7,8,8)]
    31       2.0090105070839144       14.409258442434746       14.050489027690892    8[6-(6,6),6-(6,6)]
    32        4.295651560051791         8.46342874548855        13.55928147034483    8[6-(6,8)]
    33       2.1406325166713818         8.06282613266458       14.062403023552358    8[6-(6,8),30-(7,8,8)]
    34        8.019840737148376        18.17984446488077        8.967648627727936    8[6-(6,8),30-(7,8,8)]
    35        9.082495540651877       18.986919350577484       10.802419501147087    8[6-(6,8),30-(7,8,8)]
    36       0.9859565343315879       14.649649741699418         9.06029295292532    8[6-(6,6),6-(6,6)]
    37      -0.2948792515324479          8.9318889269075       11.640633342332592    8[6-(6,8)]
    38       1.8228321981979652         8.64795848573411        10.93292663762524    8[6-(6,8),30-(7,8,8)]
    39       3.9268181401255835        5.282784974477823       12.798365320738531    8[6-(6,8),30-(7,8,8)]
    40         2.86215050532055        5.581470790875644       10.815946761630746    8[6-(6,8),30-(7,8,8)]
    41        7.243948791470321        1.247758764844575        9.239785855928073    8[6-(6,6),6-(6,6)]
    42         4.95730933088022       21.624928694812322         9.73099652342767    8[6-(6,8)]
    43        7.112330056109934       21.224325822308586        9.227881685170793    8[6-(6,8),30-(7,8,8)]
    44       1.2331237548852763        5.018342063833076       14.322624667603835    8[6-(6,8),30-(7,8,8)]
    45      0.17046755969884297        5.825419360587687       12.487855858817937    8[6-(6,8),30-(7,8,8)]
    46        8.267006973121113        1.488149432900986       14.229984378579116    8[6-(6,6),6-(6,6)]
    47        9.547837259599314       22.093387159154695       11.649640461352876    8[6-(6,8)]
    48        7.430131233165578       21.809455995869993       12.357362093587927    8[6-(6,8),30-(7,8,8)]
    49        4.899156743847213        7.284534661591437        8.040171948918935    7[6-(1,6),6-(1,6),30-(8,8,8)]
    50        7.949149548199651        6.877624148218878       12.018476024618055    7[6-(1,6),7-(6)]
    51         8.45928538143993       6.8209635353407725        13.24541990309593    7[6-(1,6),7-(6)]
    52       1.2664808794103983        6.810625650917211       1.7078470055358097    7[6-(1,6),6-(1,6),30-(8,8,8)]
    53        4.353804026152508       20.446036761791827       15.250104623409754    7[6-(1,6),6-(1,6),30-(8,8,8)]
    54       1.3038103630979723       20.039128318373248       11.271801646650612    7[6-(1,6),7-(6)]
    55       0.7936750728878708       19.982466376409178       10.044858003008553    7[6-(1,6),7-(6)]
    56       10.047171632394567       19.972122661200586        6.055580297977291    7[6-(1,6),6-(1,6),30-(8,8,8)]
    57        5.384150572929537       19.038464779189912        7.486679641863714    7[6-(1,6),6-(1,6),30-(8,8,8)]
    58        2.334159094192183        19.44537766482655       3.5083749747720896    7[6-(1,6),7-(6)]
    59       1.8240226025973723        19.50203797095413          2.2814314604123    7[6-(1,6),7-(6)]
    60         9.01682510289541        19.51237435997092       13.819005745757025    7[6-(1,6),6-(1,6),30-(8,8,8)]
    61        5.929503582345745        5.876962546800563      0.27674715332031624    7[6-(1,6),6-(1,6),30-(8,8,8)]
    62        8.979496519451489        6.283872046032561        4.255050093967781    7[6-(1,6),7-(6)]
    63        9.489632072511851        6.340534492010001         5.48199424366449    7[6-(1,6),7-(6)]
    64        0.236136326522012        6.350878045454547        9.471271167758788    7[6-(1,6),6-(1,6),30-(8,8,8)]
    65        4.785660915049861        8.110613992349794       3.7944584427306514    6[6-(6,6),8-(30),8-(30)]
    66        5.716351867729324        9.096069934365802        3.176130998409166    6[6-(1,6),6-(1,6),6-(8,8)]
    67        6.473552444404059        9.941884667100805        4.003233369115795    6[1-(0),6-(1,6),6-(6,6)]
    68        7.306543314289176       10.905844567555246       3.4482381425051254    6[1-(0),6-(1,6),6-(6,8)]
    69        7.415639334435209       10.987725908359256        2.057680921262874    6[6-(1,6),6-(1,6),8-(6)]
    70        6.705788163449185         10.1305725923418       1.2203960298295449    6[1-(0),6-(1,6),6-(6,8)]
    71        5.835107476979051         9.20240739575012       1.7852255429869641    6[1-(0),6-(1,6),6-(6,6)]
    72        7.969803779261516       13.250846690934088       1.6144503226791387    6[6-(1,6),6-(1,6),8-(6)]
    73        8.964997259548475        14.15465336370107       1.2263451171589015    6[1-(0),6-(1,6),6-(6,8)]
    74        8.710598285821714        15.51782001562834        1.289217523138487    6[1-(0),6-(1,6),6-(6,6)]
    75        7.470323389561762        15.99877671257935       1.7362583293312586    6[6-(1,6),6-(1,6),6-(8,8)]
    76        6.490308864892084       15.077303748160721        2.126649393334109    6[1-(0),6-(1,6),6-(6,6)]
    77        6.726223186609739        13.70892907789807        2.068734439330297    6[1-(0),6-(1,6),6-(6,8)]
    78         7.15442350767763       17.451700672920804       1.7420962377693414    6[6-(6,6),8-(0),8-(30)]
    79       1.2889817590222328        8.108722164232478        5.735346075312115    6[6-(6,6),8-(30),8-(30)]
    80       0.1446940593554502        9.036772953175545        5.956695119641734    6[6-(1,6),6-(1,6),6-(8,8)]
    81      0.09596713860623851        9.866654156200257        7.085218388788653    6[1-(0),6-(1,6),6-(6,6)]
    82      -0.9649617054150628       10.752693557798356        7.259450340689353    6[1-(0),6-(1,6),6-(6,8)]
    83       10.372054377790892       10.798675467150483       6.2942727429260525    6[6-(1,6),6-(1,6),8-(6)]
    84       10.389363381644374         9.96314070967668        5.177735682788398    6[1-(0),6-(1,6),6-(6,8)]
    85       11.452635841038912        9.084236496016393        5.012560309085954    6[1-(0),6-(1,6),6-(6,6)]
    86        9.385421003083326       12.919650874248145        5.882877577519495    6[6-(1,6),6-(1,6),8-(6)]
    87        8.263254332266513       13.746720464694972        6.026333476613673    6[1-(0),6-(1,6),6-(6,8)]
    88         8.28814918885557       15.031977613062384        5.499616903053888    6[1-(0),6-(1,6),6-(6,6)]
    89        9.426500728469927        15.51782608367041        4.835484034645039    6[6-(1,6),6-(1,6),6-(8,8)]
    90       10.524952961579482       14.664252098164628       4.6736934261450935    6[1-(0),6-(1,6),6-(6,6)]
    91        10.51434219240959       13.368123748686969        5.184116179738942    6[1-(0),6-(1,6),6-(6,8)]
    92        9.519133213147166        16.93691589211999        4.383133649996369    6[6-(6,6),8-(0),8-(30)]
    93        6.138098202041977           6.758833538785        8.190494138302665    6[1-(0),6-(1,6),7-(6,30)]
    94       6.8266218907183225        6.832483664079001        9.387218033750443    6[1-(0),6-(1,7),6-(6,6)]
    95         6.22829628871344        7.474322669092737       10.486465383800248    6[6-(1,6),6-(1,6),6-(1,7)]
    96        4.964467633323921        8.055556293202848       10.307209819739036    6[1-(0),6-(1,7),6-(6,6)]
    97        4.332036481830346        7.930777714883104        9.078387460191612    6[1-(0),6-(1,6),7-(6,30)]
    98        6.849096516849318       7.5201689163681635       11.803251359620203    6[1-(0),6-(6,6),7-(7)]
    99        9.594727941567266        7.379804319520922       13.502526705318557    6[1-(0),6-(6,6),7-(7)]
   100       10.217303491692292        7.197045527499414       14.806591927500827    6[6-(1,6),6-(1,6),6-(1,7)]
   101      -0.8524525903584468        7.737843983447864       15.023813874715795    6[1-(0),6-(1,7),6-(6,6)]
   102       1.8372976098486595        7.522248915238996       0.7154798564494168    6[1-(0),6-(1,6),7-(6,30)]
   103      0.03148473451544129        6.292073580614207       1.5081249763957707    6[1-(0),6-(1,6),7-(6,30)]
   104       11.683111998656718        6.463539261596049      0.32147331448515676    6[1-(0),6-(1,7),6-(6,6)]
   105        6.527991902414042       21.272112250447627         3.96896742760787    6[6-(6,6),8-(30),8-(30)]
   106        5.597300879309649       22.257568010051937        4.587295534408457    6[6-(1,6),6-(1,6),6-(8,8)]
   107        4.840098409887341       23.103381379328063        3.760192580634245    6[1-(0),6-(1,6),6-(6,6)]
   108        4.007107459904471       24.067341545974816        4.315187478270968    6[1-(0),6-(1,6),6-(6,8)]
   109       3.8980136582884937       24.149224671839796        5.705744475390607    6[6-(1,6),6-(1,6),8-(6)]
   110        4.607866953908223       23.292073204370936        6.543029516857967    6[1-(0),6-(1,6),6-(6,8)]
   111       5.4785478929303935       22.363907552771654        5.978200631374908    6[1-(0),6-(1,6),6-(6,6)]
   112        3.343849762517022      0.08934520064015357        6.148975618967502    6[6-(1,6),6-(1,6),8-(6)]
   113       2.3486570998342424       0.9931519336123674        6.537082732752604    6[1-(0),6-(1,6),6-(6,8)]
   114       2.6030555854062607        2.356318858388928         6.47420836203787    6[1-(0),6-(1,6),6-(6,6)]
   115       3.8433295686253954        2.837275771578959        6.027165087815709    6[6-(1,6),6-(1,6),6-(8,8)]
   116        4.823343877886521       1.9158020317889397        5.636774337176927    6[1-(0),6-(1,6),6-(6,6)]
   117         4.58742920949049       0.5474275443501212        5.694689108681171    6[1-(0),6-(1,6),6-(6,8)]
   118        4.159229284363699        4.290200100089228        6.021325645425093    6[6-(6,6),8-(0),8-(30)]
   119       10.024670778903001        21.27022242784718       2.0280820267514974    6[6-(6,6),8-(30),8-(30)]
   120       11.168958911361758       22.198272763746974        1.806731741842764    6[6-(1,6),6-(1,6),6-(8,8)]
   121       11.217684510227908       23.028154142411715        0.678208891791528    6[1-(0),6-(1,6),6-(6,6)]
   122     -0.06538691897602279       23.914193450942733       0.5039765575551013    6[1-(0),6-(1,6),6-(6,8)]
   123       0.9415980123497276       23.960175824166257       1.4691533159204133    6[6-(1,6),6-(1,6),8-(6)]
   124       0.9242897928535387       23.124640824096666       2.5856905542890507    6[1-(0),6-(1,6),6-(6,8)]
   125      -0.1389823130371742       22.245736161786816         2.75086603923651    6[1-(0),6-(1,6),6-(6,6)]
   126        1.928231584866427       26.081151294939417       1.8805481303184062    6[6-(1,6),6-(1,6),8-(6)]
   127        3.050398534217808       0.5852201884497795       1.7370914210408719    6[1-(0),6-(1,6),6-(6,8)]
   128       3.0255036016179644       1.8704775801034745       2.2638066811582944    6[1-(0),6-(1,6),6-(6,6)]
   129       1.8871524934468962       2.3563268293735926       2.9279398466123845    6[6-(1,6),6-(1,6),6-(8,8)]
   130       0.7887005576210686        1.502753260065019       3.0897317451457287    6[1-(0),6-(1,6),6-(6,6)]
   131       0.7993101489282157      0.20662432445156068        2.579309596035835    6[1-(0),6-(1,6),6-(6,8)]
   132        1.794521518257795       3.7754170905600235       3.3802893695867904    6[6-(6,6),8-(0),8-(30)]
   133       3.1148623389793357         19.9203356027102       15.099782009445454    6[1-(0),6-(1,6),7-(6,30)]
   134       2.4263382870463515        19.99398695539034       13.903058505728433    6[1-(0),6-(1,7),6-(6,6)]
   135        3.024663944095377       20.635827831117098       12.803811808399159    6[6-(1,6),6-(1,6),6-(1,7)]
   136        4.288492631994221       21.217060423483893        12.98306691938931    6[1-(0),6-(1,7),6-(6,6)]
   137        4.920924360632088        21.09228019823192       14.211889546327226    6[1-(0),6-(1,6),7-(6,30)]
   138        2.403863707772995        20.68167455709556       11.487026678727858    6[1-(0),6-(6,6),7-(7)]
   139     -0.34176859920095315       20.541306962894566        9.787751624334517    6[1-(0),6-(6,6),7-(7)]
   140      -0.9643436230082375       20.358546643835734        8.483686164162378    6[6-(1,6),6-(1,6),6-(1,7)]
   141       10.105413087044896       20.899344923675866        8.266462897764448    6[1-(0),6-(1,7),6-(6,6)]
   142        9.476355168886522       20.683747916885125        7.047945577042089    6[1-(0),6-(1,6),7-(6,30)]
   143       11.282168136105547        19.45357093687395       6.2553029251975945    6[1-(0),6-(1,6),7-(6,30)]
   144      -0.3694593370620243       19.625039076791076        7.441954888726908    6[1-(0),6-(1,7),6-(6,6)]
   145        5.497646655449892       18.212384966011978       11.732392530438092    6[6-(6,6),8-(30),8-(30)]
   146         4.56695549659031       17.226929289704845        12.35071986155556    6[6-(1,6),6-(1,6),6-(8,8)]
   147        3.809755162749588        16.38111459350889       11.523617134483338    6[1-(0),6-(1,6),6-(6,6)]
   148       2.9767638708619835       15.417154855221975       12.078612022398918    6[1-(0),6-(1,6),6-(6,8)]
   149        2.867667017356918       15.335274052309266       13.469169462127914    6[6-(1,6),6-(1,6),8-(6)]
   150        3.577518639029864       16.192426464216734       14.306454543343044    6[1-(0),6-(1,6),6-(6,8)]
   151        4.448200842999283       17.120590926854412       13.741625057214954    6[1-(0),6-(1,6),6-(6,6)]
   152        2.313502353759686       13.072153435330476       13.912400635899889    6[6-(1,6),6-(1,6),8-(6)]
   153        1.318309177413153       12.168346388114767       14.300505826204093    6[1-(0),6-(1,6),6-(6,8)]
   154       1.5727086320159653       10.805179646001033       14.237633486053136    6[1-(0),6-(1,6),6-(6,6)]
   155        2.812983570963112       10.324223128584512       13.790592663083704    6[6-(1,6),6-(1,6),6-(8,8)]
   156       3.7929977862276907       11.245696516948636       13.400201770620871    6[1-(0),6-(1,6),6-(6,6)]
   157        3.557083074191493       12.614071162159334        13.45811670460551    6[1-(0),6-(1,6),6-(6,8)]
   158       3.1288836362755017         8.87129936606792        13.78475478472533    6[6-(6,6),8-(0),8-(30)]
   159        8.994326796075756       18.214278432890154        9.791504755033815    6[6-(6,6),8-(30),8-(30)]
   160       10.138614610493166       17.286228262303496        9.570155332156116    6[6-(1,6),6-(1,6),6-(8,8)]
   161       10.187341308934107       16.456346512697426         8.44163246041129    6[1-(0),6-(1,6),6-(6,6)]
   162      -1.0957300257489293       15.570306805361762         8.26740066390082    6[1-(0),6-(1,6),6-(6,8)]
   163     -0.08874601945810023        15.52432492582956         9.23257817862436    6[6-(1,6),6-(1,6),8-(6)]
   164     -0.10605471676932177       16.359860165059224       10.349114765782979    6[1-(0),6-(1,6),6-(6,8)]
   165        -1.16932683143793       17.238764906482068       10.514289866407406    6[1-(0),6-(1,6),6-(6,6)]
   166       0.8978867791448961       13.403349466022595        9.643973645643367    6[6-(1,6),6-(1,6),8-(6)]
   167        2.020053487267627       12.576279626717216        9.500517910137368    6[1-(0),6-(1,6),6-(6,8)]
   168       1.9951585299058114       11.291022636276955       10.027234722242113    6[1-(0),6-(1,6),6-(6,6)]
   169       0.8568070275730988       10.805174273832263       10.691367799708722    6[6-(1,6),6-(1,6),6-(8,8)]
   170      -0.2416449587005094       11.658748212315537       10.853158132223195    6[1-(0),6-(1,6),6-(6,6)]
   171      -0.2310344010694212       12.954876578460915       10.342735066439431    6[1-(0),6-(1,6),6-(6,8)]
   172       0.7641745749081841        9.386084382580428       11.143718496923844    6[6-(6,6),8-(0),8-(30)]
   173        4.145209096719729       19.564166082136026        7.336357580677427    6[1-(0),6-(1,6),7-(6,30)]
   174        3.456685809679518       19.490516703985787         6.13963365179846    6[1-(0),6-(1,7),6-(6,6)]
   175        4.055011854962217        18.84867784445826        5.040385451275546    6[6-(1,6),6-(1,6),6-(1,7)]
   176        5.318840305562705       18.267444296912316        5.219641191490098    6[1-(0),6-(1,7),6-(6,6)]
   177        5.951271112157729       18.392222180616333       6.4484637644102385    6[1-(0),6-(1,6),7-(6,30)]
   178       3.4342115102515174       18.802832452033684       3.7235998579318403    6[1-(0),6-(6,6),7-(7)]
   179       0.6885803838530804       18.943197219191077       2.0243251672406695    6[1-(0),6-(6,6),7-(7)]
   180      0.06600365274833328       19.125954977014704       0.7202603858141662    6[6-(1,6),6-(1,6),6-(1,7)]
   181       11.135760002731818       18.585156557114743       0.5030394264627768    6[1-(0),6-(1,7),6-(6,6)]
   182         8.44600900013478        18.80075158851569       14.811373836734843    6[1-(0),6-(1,6),7-(6,30)]
   183       10.251821380403902         20.0309264969026       14.018727424032472    6[1-(0),6-(1,6),7-(6,30)]
   184      -1.3998053264526504        19.85946123244773        15.20537882050108    6[1-(0),6-(1,7),6-(6,6)]
   185          3.7553158462843       5.0508869625768105       11.557884972920247    6[6-(6,6),8-(30),8-(30)]
   186        4.686006468829139         4.06543091526165       10.939556736495605    6[6-(1,6),6-(1,6),6-(8,8)]
   187        5.443208806906006       3.2196171099476136        11.76665916211142    6[1-(0),6-(1,6),6-(6,6)]
   188        6.276199284648033         2.25565705023168         11.2116636628592    6[1-(0),6-(1,6),6-(6,8)]
   189         6.38529261870456        2.173774408762591         9.82110664604235    6[6-(1,6),6-(1,6),8-(6)]
   190        5.675439912469169        3.030926158698866        8.983821730990108    6[1-(0),6-(1,6),6-(6,8)]
   191        4.804759618837442        3.959091687286429        9.548651393355307    6[1-(0),6-(1,6),6-(6,6)]
   192          6.9394569736841       26.233653791566976        9.377874983425643    6[6-(1,6),6-(1,6),8-(6)]
   193        7.934649921021817        25.32984702216755         8.98976798509368    6[1-(0),6-(1,6),6-(6,8)]
   194        7.680251271471693       23.966680419268645        9.052642664382383    6[1-(0),6-(1,6),6-(6,6)]
   195        6.439977267379673        23.48572352832934        9.499686045153389    6[6-(1,6),6-(1,6),6-(8,8)]
   196         5.45996327789282        24.40719722386576        9.890077276164359    6[1-(0),6-(1,6),6-(6,6)]
   197        5.695877547309628       25.775571704037443        9.832161352331463    6[1-(0),6-(1,6),6-(6,8)]
   198        6.124077599336346       22.032799054180526        9.505525918354225    6[6-(6,6),8-(0),8-(30)]
   199       0.2586366020666899        5.052777771975826        13.49876957273283    6[6-(6,6),8-(30),8-(30)]
   200      -0.8856516932484682        4.124727464865007       13.720119682250614    6[6-(1,6),6-(1,6),6-(8,8)]
   201      -0.9343772528678866       3.2948458413828727       14.848642444342843    6[1-(0),6-(1,6),6-(6,6)]
   202      -1.9953057622836539        2.408806431972891       15.022874615689945    6[1-(0),6-(1,6),6-(6,8)]
   203        9.341709347253099       2.3628241042753917       14.057697900603642    6[6-(1,6),6-(1,6),8-(6)]
   204        9.359017446399678       3.1983593239470984       12.941160783991455    6[1-(0),6-(1,6),6-(6,8)]
   205       10.422289514195224        4.077264071656517       12.775985422078634    6[1-(0),6-(1,6),6-(6,6)]
   206        8.355075716816003       0.2418483100844752       13.646303050567761    6[6-(1,6),6-(1,6),8-(6)]
   207        7.232909098136283       25.737779260700947       13.789760074757242    6[1-(0),6-(1,6),6-(6,8)]
   208        7.257804116577162        24.45252181616125       13.263044837074055    6[1-(0),6-(1,6),6-(6,6)]
   209        8.396155135412393       23.966672766581382       12.598911532366916    6[6-(1,6),6-(1,6),6-(8,8)]
   210         9.49460711907174       24.820246654446226       12.437119310973033    6[1-(0),6-(1,6),6-(6,6)]
   211        9.483997157316459        26.11637552158614        12.94754134081074    6[1-(0),6-(1,6),6-(6,8)]
   212         8.48878649601782       22.547582564808582       12.146561964516037    6[6-(6,6),8-(0),8-(30)]
   213        7.168445399603968        6.402663358647708      0.42706975586518425    6[1-(0),6-(1,6),7-(6,30)]
   214        7.856969227264649        6.329012407159942       1.6237934049008549    6[1-(0),6-(1,7),6-(6,6)]
   215       7.2586431271922365        5.687172612960559       2.7230402561749507    6[6-(1,6),6-(1,6),6-(1,7)]
   216        5.994814482318505        5.105939561586374         2.54378501748317    6[1-(0),6-(1,7),6-(6,6)]
   217        5.362383164782181        5.230719294695701        1.314962480059774    6[1-(0),6-(1,6),7-(6,30)]
   218       7.8794433121296645        5.641326866821476        4.039825728048441    6[1-(0),6-(6,6),7-(7)]
   219        10.62507554662121        5.781694764900603       5.7391003336093505    6[1-(0),6-(6,6),7-(7)]
   220       11.247650794152806        5.964454992943932          7.0431654694008    6[6-(1,6),6-(1,6),6-(1,7)]
   221      0.17789420845884274        5.423655975802144        7.260388652605505    6[1-(0),6-(1,7),6-(6,6)]
   222       0.8069525411063723        5.639252679388772         8.47890569619159    6[1-(0),6-(1,6),7-(6,30)]
   223      -0.9988598428389919        6.869430354473633        9.271548764839107    6[1-(0),6-(1,6),7-(6,30)]
   224       10.652767292874453         6.69796283291184        8.084897289184157    6[1-(0),6-(1,7),6-(6,6)]
   225        6.386497166403414        9.840445850016879        5.085161987578456    1[6-(6,6)]
   226        7.858363438510809       11.605479428563019       4.0761259779140095    1[6-(6,6)]
   227        6.820846661492557       10.215046282042636      0.14096276606470848    1[6-(6,6)]
   228        5.240486122545382        8.550990353000266        1.145935018573208    1[6-(6,6)]
   229        9.923465513675753       13.769746907518295       0.8766654171652712    1[6-(6,6)]
   230        9.477733758818015       16.228380909120034       0.9861588563686157    1[6-(6,6)]
   231        5.522938311807368       15.454584477336008       2.4619393595327175    1[6-(6,6)]
   232        5.949938098849748       13.001723845510552        2.358385559132761    1[6-(6,6)]
   233       0.8974237415963373        9.817247004480219        7.821793734190823    1[6-(6,6)]
   234      -1.0123926049050147       11.409079797209849        8.129145236692866    1[6-(6,6)]
   235        9.577170187054096       10.006730592914343        4.452296727389261    1[6-(6,6)]
   236       11.493379249549184         8.42238502351989        4.148067737137223    1[6-(6,6)]
   237        7.391987853776477       13.368058233781017       6.5624387398564705    1[6-(6,6)]
   238        7.423109544324251       15.685614499325004        5.612774629429636    1[6-(6,6)]
   239       11.404246541251162       15.045356705461407        4.152372682951288    1[6-(6,6)]
   240        11.37899426217415       12.716741371662266        5.059168070296379    1[6-(6,6)]
   241        6.540629740648294         6.24026945212122        7.318982476097956    1[6-(6,7)]
   242        7.807954891166571        6.369373700390532         9.48965218052049    1[6-(6,6)]
   243        4.451830947803396        8.543726625265409       11.137018771936928    1[6-(6,6)]
   244        3.328941120494361         8.32903650421154        8.919003465105655    1[6-(6,7)]
   245        6.332047875739069        8.080222652077559       12.594204760376337    1[6-(6,7)]
   246       10.138644837116864        7.976224376278526       12.755937973619275    1[6-(6,7)]
   247      -0.3314726260863581        8.267715998195735       14.225096821067178    1[6-(6,6)]
   248       2.8363496356377187        7.910445604613313       0.9146078749107421    1[6-(6,7)]
   249       11.971099320369364        5.705587377306367       2.3349374401952803    1[6-(6,7)]
   250       10.700769006905322        6.011716033418712      0.18322132482623874    1[6-(6,6)]
   251         4.92715306411507       23.001940498837172        2.678263759945859    1[6-(6,6)]
   252       3.4552857135681903       24.766974516318868        3.687299624831803    1[6-(6,6)]
   253        4.492810794769255         23.3765480617348         7.62246370606651    1[6-(6,6)]
   254        6.073170000299687       21.712493277808147        6.617491327886592    1[6-(6,6)]
   255       1.3901889407065877       0.6082468210253682       6.8867641447561025    1[6-(6,6)]
   256       1.8359198630793085       3.0668795036561165        6.777268428538816    1[6-(6,6)]
   257        5.790714204895181       2.2930827159316687        5.301482179203455    1[6-(6,6)]
   258        5.363714345928773     -0.15977688196270023        5.405038401468231    1[6-(6,6)]
   259       10.416227904869817       22.978746975149395    -0.058365893249094435    1[6-(6,6)]
   260        10.26535004109373       24.570579773451996       15.161132672746133    1[6-(6,6)]
   261       1.7364830127356718        23.16823041469984       3.3111287869718455    1[6-(6,6)]
   262       -0.179724965884062        21.58388375095788       3.6153582865378087    1[6-(6,6)]
   263       3.9216643527115282      0.20655685578176958       1.2009867632754123    1[6-(6,6)]
   264        3.890543823832604         2.52411423034908        2.150648530508921    1[6-(6,6)]
   265     -0.09059286570923453       1.8838579822871142       3.6110532767326218    1[6-(6,6)]
   266     -0.06534137891436198        25.87824231070835       2.7042575806958578    1[6-(6,6)]
   267        4.773023290084027       19.401771264712238       0.4444422806897267    1[6-(6,7)]
   268         1.44500536248653       19.530877310550636       13.800623771215667    1[6-(6,6)]
   269        4.801129908004381        21.70523156653959       12.153258834867968    1[6-(6,6)]
   270        5.924020017312909        21.49053859462154       14.371273575158478    1[6-(6,7)]
   271        2.920911578027261       21.241727258592327       10.696073200385703    1[6-(6,7)]
   272      -0.8856850890161985       21.137726285981458       10.534338793607965    1[6-(6,7)]
   273         9.58443196935334       21.429218687478286         9.06517923754331    1[6-(6,6)]
   274        8.477303895505246        21.07194463700341        6.848816668103396    1[6-(6,7)]
   275      -0.6574463310236616       18.867083438178803        5.428491526034979    1[6-(6,7)]
   276       0.6128832617305011       19.173216380938577        7.580207840209486    1[6-(6,6)]
   277        3.896810724659737        16.48255322871704       10.441688426790938    1[6-(6,6)]
   278       2.4249430882757634       14.717520271491212       11.450724225950557    1[6-(6,6)]
   279       3.4624606640820863       16.107952414123748       15.385887670425728    1[6-(6,6)]
   280        5.042821817511333       17.772008588353945       14.380916105660438    1[6-(6,6)]
   281      0.35984038580545663       12.553252517899493       14.650185128724504    1[6-(6,6)]
   282       0.8055731092661227       10.094618595458243       14.540692031338885    1[6-(6,6)]
   283        4.760368879657728       10.868416100936523        13.06491169003791    1[6-(6,6)]
   284       4.3333681521478065       13.321276709843163        13.16846658059626    1[6-(6,6)]
   285         9.38588442487318       16.505753248295992        7.705057323496252    1[6-(6,6)]
   286       11.295700544940635       14.913919983620204       7.3977061651996285    1[6-(6,6)]
   287       0.7061383530186658       16.316270217750773        11.07455378230215    1[6-(6,6)]
   288       -1.210069829362862        17.90061667343885       11.378782193097393    1[6-(6,6)]
   289        2.891320047008592       12.954941745922742        8.964412580671578    1[6-(6,6)]
   290        2.860198277479397       10.637385389229797        9.914077194243513    1[6-(6,6)]
   291      -1.1209387082340057       11.277643701811412        11.37447890537233    1[6-(6,6)]
   292      -1.0956862261751608       13.606258894025865       10.467683069097923    1[6-(6,6)]
   293        3.742677652628646       20.082729414047982        8.207869337132276    1[6-(6,7)]
   294       2.4753526577685703       19.953626892009652        6.037199232919111    1[6-(6,6)]
   295        5.831477347527421         17.7792742437289        4.389832661059717    1[6-(6,6)]
   296        6.954366503929332       17.993963214594086        6.607847742914991    1[6-(6,7)]
   297        3.951259940665402       18.242778647379556       2.9326461707910827    1[6-(6,7)]
   298      0.14466361873330197       18.346776776595107        2.770914958244268    1[6-(6,7)]
   299         10.6147799013358       18.055284574980014        1.301756573362825    1[6-(6,6)]
   300        7.446956624166836        18.41255525232709       14.612246220655273    1[6-(6,7)]
   301      -1.6877934908270584        20.61741225225785       13.191913985962868    1[6-(6,7)]
   302       -0.417462153687469        20.31128453793249       15.343629824854514    1[6-(6,6)]
   303        5.356154540743072       3.3210570951859624        12.84858790110113    1[6-(6,6)]
   304        6.828021536460294       1.5560239022315898        11.83955069140066    1[6-(6,6)]
   305        5.790496414694466       2.9464516511410372          7.9043881433591    1[6-(6,6)]
   306        4.210137411679307         4.61050670128448        8.909360756154033    1[6-(6,6)]
   307        8.893118140607635       25.714752169853412        8.640086581391747    1[6-(6,6)]
   308        8.447386740922003       23.256119566521864        8.749583038803538    1[6-(6,6)]
   309        4.492592522572477       24.029916847036297       10.225368514173645    1[6-(6,6)]
   310        4.919592649161908       0.1597762531065961       10.121811515746112    1[6-(6,6)]
   311       1.9277719097428394       3.3442528691252846      0.05836576856430547    1[6-(6,6)]
   312     0.017957279880648415        1.752420117744895      0.36571849533060935    1[6-(6,6)]
   313        8.546824057201047       3.1547699327499283       12.215722695256714    1[6-(6,6)]
   314       10.463032106319174        4.739116573531321       11.911493197575028    1[6-(6,6)]
   315        6.361643406407134       26.116442342052235       14.325864924416182    1[6-(6,6)]
   316        6.392764157746997       23.798885318630255       13.376203204102273    1[6-(6,6)]
   317        10.37390040629611       24.439142116060953       11.915797636536405    1[6-(6,6)]
   318        10.34864870803832      0.44475779404822957       12.822593237613575    1[6-(6,6)]
   319        5.510284780545443        6.921227803380217       15.082409503288481    1[6-(6,7)]
   320         8.83830205968302       6.7921221862326595       1.7262278318814914    1[6-(6,6)]
   321        5.482177037394467        4.617768970347462        3.373593327921291    1[6-(6,6)]
   322        4.359287402233302        4.832461378412993       1.1555784548614947    1[6-(6,7)]
   323        7.362394837897571       5.0812742516348095        4.830779537964825    1[6-(6,7)]
   324       11.168992416365228        5.185275744839221         4.99251287309375    1[6-(6,7)]
   325        0.698874621216321        4.893781984984888        6.461672069599517    1[6-(6,6)]
   326       1.8060033910723439        5.251055180048211        8.678034314231262    1[6-(6,7)]
   327        10.94075491321245        7.455917812607176       10.098360330014113    1[6-(6,7)]
   328        9.670424731378246        7.149785909601088        7.946644670810629    1[6-(6,6)]
