# Supplementary material for: An automated protocol to construct flexibility parameters for classical forcefields: applications to metal–organic frameworks
Source: RSC Adv. 2024 Jul 19;14(31):22714–62. doi: 10.1039/d4ra01859a (PMC11258866; doi:10.1039/d4ra01859a)
Supplement: RA-014-D4RA01859A-s002 [file RA-014-D4RA01859A-s002.zip › MOFs_inputs/quadrant_1_2/BOMCOX/BOMCOX_bond_and_UB_instances_list.txt]

[ 1	[0	0	0]	10	[0	0	0]	0	1	1	2.0058 ]
[ 2	[0	0	0]	14	[0	0	0]	0	1	1	2.0018 ]
[ 3	[0	0	0]	20	[0	0	0]	0	1	1	2.0058 ]
[ 4	[0	0	0]	24	[0	0	0]	0	1	1	2.0018 ]
[ 5	[0	0	0]	30	[0	0	0]	0	1	1	2.0058 ]
[ 6	[0	0	0]	34	[0	0	0]	0	1	1	2.0018 ]
[ 7	[0	0	0]	40	[0	0	0]	0	1	1	2.0058 ]
[ 8	[0	0	0]	44	[0	0	0]	0	1	1	2.0018 ]
[ 1	[0	0	0]	15	[0	0	0]	1	1	1	1.9601 ]
[ 1	[0	0	0]	28	[0	0	0]	1	1	1	1.9603 ]
[ 2	[0	0	0]	9	[0	0	0]	1	1	1	1.9586 ]
[ 2	[0	0	0]	23	[0	0	0]	1	1	1	1.9582 ]
[ 3	[0	0	0]	18	[0	0	0]	1	1	1	1.9603 ]
[ 3	[0	0	0]	25	[0	0	0]	1	1	1	1.9601 ]
[ 4	[0	0	0]	13	[0	0	0]	1	1	1	1.9582 ]
[ 4	[0	0	0]	19	[0	0	0]	1	1	1	1.9586 ]
[ 5	[0	0	0]	35	[0	0	0]	1	1	1	1.9601 ]
[ 5	[0	0	0]	48	[0	0	0]	1	1	1	1.9603 ]
[ 6	[0	0	0]	29	[0	0	0]	1	1	1	1.9586 ]
[ 6	[0	0	0]	43	[0	0	0]	1	1	1	1.9582 ]
[ 7	[0	0	0]	38	[0	0	0]	1	1	1	1.9603 ]
[ 7	[0	0	0]	45	[0	0	0]	1	1	1	1.9601 ]
[ 8	[0	0	0]	33	[0	0	0]	1	1	1	1.9582 ]
[ 8	[0	0	0]	39	[0	0	0]	1	1	1	1.9586 ]
[ 1	[0	0	0]	52	[0	0	0]	2	1	1	2.0722 ]
[ 3	[0	0	0]	56	[0	0	0]	2	1	1	2.0722 ]
[ 5	[0	0	0]	60	[0	0	0]	2	1	1	2.0722 ]
[ 7	[0	0	0]	64	[0	0	0]	2	1	1	2.0722 ]
[ 2	[0	0	0]	49	[0	0	0]	3	1	1	2.0268 ]
[ 4	[0	0	0]	53	[0	0	-1]	3	1	2	2.0269 ]
[ 6	[0	0	0]	57	[0	0	0]	3	1	1	2.0269 ]
[ 8	[0	0	0]	61	[0	0	1]	3	1	2	2.0268 ]
[ 4	[0	0	1]	53	[0	0	0]	3	1	2	2.0269 ]
[ 8	[0	0	-1]	61	[0	0	0]	3	1	2	2.0268 ]
[ 65	[0	0	0]	9	[0	0	0]	4	1	1	1.2736 ]
[ 65	[0	0	0]	10	[0	0	0]	4	1	1	1.2766 ]
[ 79	[0	0	0]	14	[0	0	0]	4	1	1	1.2765 ]
[ 79	[0	0	0]	15	[0	0	0]	4	1	1	1.2754 ]
[ 105	[0	0	0]	19	[0	0	0]	4	1	1	1.2736 ]
[ 105	[0	0	0]	20	[0	0	0]	4	1	1	1.2766 ]
[ 119	[0	0	0]	24	[0	0	0]	4	1	1	1.2765 ]
[ 119	[0	0	0]	25	[0	0	0]	4	1	1	1.2754 ]
[ 145	[0	0	0]	29	[0	0	0]	4	1	1	1.2736 ]
[ 145	[0	0	0]	30	[0	0	0]	4	1	1	1.2766 ]
[ 159	[0	0	0]	34	[0	0	0]	4	1	1	1.2765 ]
[ 159	[0	0	0]	35	[0	0	0]	4	1	1	1.2754 ]
[ 185	[0	0	0]	39	[0	0	0]	4	1	1	1.2736 ]
[ 185	[0	0	0]	40	[0	0	0]	4	1	1	1.2766 ]
[ 199	[0	0	0]	44	[0	0	0]	4	1	1	1.2765 ]
[ 199	[0	0	0]	45	[0	0	0]	4	1	1	1.2754 ]
[ 69	[0	0	0]	11	[0	0	0]	5	1	1	1.3902 ]
[ 72	[0	0	0]	11	[0	0	0]	5	1	1	1.3783 ]
[ 83	[0	0	0]	16	[0	0	0]	5	1	1	1.3963 ]
[ 86	[0	0	0]	16	[0	0	0]	5	1	1	1.379 ]
[ 109	[0	0	0]	21	[0	0	0]	5	1	1	1.3902 ]
[ 112	[0	1	0]	21	[0	0	0]	5	1	2	1.3783 ]
[ 123	[0	0	0]	26	[0	0	0]	5	1	1	1.3963 ]
[ 126	[0	0	0]	26	[0	0	0]	5	1	1	1.379 ]
[ 149	[0	0	0]	31	[0	0	0]	5	1	1	1.3902 ]
[ 152	[0	0	0]	31	[0	0	0]	5	1	1	1.3783 ]
[ 163	[0	0	0]	36	[0	0	0]	5	1	1	1.3963 ]
[ 166	[0	0	0]	36	[0	0	0]	5	1	1	1.379 ]
[ 189	[0	0	0]	41	[0	0	0]	5	1	1	1.3902 ]
[ 192	[0	-1	0]	41	[0	0	0]	5	1	2	1.3783 ]
[ 203	[0	0	0]	46	[0	0	0]	5	1	1	1.3963 ]
[ 206	[0	0	0]	46	[0	0	0]	5	1	1	1.379 ]
[ 112	[0	0	0]	21	[0	-1	0]	5	1	2	1.3783 ]
[ 192	[0	0	0]	41	[0	1	0]	5	1	2	1.3783 ]
[ 78	[0	0	0]	12	[0	0	0]	6	1	1	1.2564 ]
[ 92	[0	0	0]	17	[0	0	0]	6	1	1	1.2549 ]
[ 118	[0	0	0]	22	[0	0	0]	6	1	1	1.2564 ]
[ 132	[0	0	0]	27	[0	0	0]	6	1	1	1.2549 ]
[ 158	[0	0	0]	32	[0	0	0]	6	1	1	1.2564 ]
[ 172	[0	0	0]	37	[0	0	0]	6	1	1	1.2549 ]
[ 198	[0	0	0]	42	[0	0	0]	6	1	1	1.2564 ]
[ 212	[0	0	0]	47	[0	0	0]	6	1	1	1.2549 ]
[ 78	[0	0	0]	13	[0	0	0]	7	1	1	1.3067 ]
[ 92	[0	0	0]	18	[0	0	0]	7	1	1	1.3077 ]
[ 118	[0	0	0]	23	[0	0	0]	7	1	1	1.3067 ]
[ 132	[0	0	0]	28	[0	0	0]	7	1	1	1.3077 ]
[ 158	[0	0	0]	33	[0	0	0]	7	1	1	1.3067 ]
[ 172	[0	0	0]	38	[0	0	0]	7	1	1	1.3077 ]
[ 198	[0	0	0]	43	[0	0	0]	7	1	1	1.3067 ]
[ 212	[0	0	0]	48	[0	0	0]	7	1	1	1.3077 ]
[ 93	[0	0	0]	49	[0	0	0]	8	1	1	1.3542 ]
[ 97	[0	0	0]	49	[0	0	0]	8	1	1	1.348 ]
[ 102	[0	0	0]	52	[0	0	0]	8	1	1	1.348 ]
[ 103	[0	0	0]	52	[0	0	0]	8	1	1	1.3543 ]
[ 133	[0	0	0]	53	[0	0	0]	8	1	1	1.3542 ]
[ 137	[0	0	0]	53	[0	0	0]	8	1	1	1.348 ]
[ 142	[0	0	0]	56	[0	0	0]	8	1	1	1.348 ]
[ 143	[0	0	0]	56	[0	0	0]	8	1	1	1.3543 ]
[ 173	[0	0	0]	57	[0	0	0]	8	1	1	1.3542 ]
[ 177	[0	0	0]	57	[0	0	0]	8	1	1	1.348 ]
[ 182	[0	0	0]	60	[0	0	0]	8	1	1	1.348 ]
[ 183	[0	0	0]	60	[0	0	0]	8	1	1	1.3542 ]
[ 213	[0	0	0]	61	[0	0	0]	8	1	1	1.3542 ]
[ 217	[0	0	0]	61	[0	0	0]	8	1	1	1.348 ]
[ 222	[0	0	0]	64	[0	0	0]	8	1	1	1.348 ]
[ 223	[0	0	0]	64	[0	0	0]	8	1	1	1.3543 ]
[ 50	[0	0	0]	51	[0	0	0]	9	1	1	1.33 ]
[ 54	[0	0	0]	55	[0	0	0]	9	1	1	1.33 ]
[ 58	[0	0	0]	59	[0	0	0]	9	1	1	1.33 ]
[ 62	[0	0	0]	63	[0	0	0]	9	1	1	1.33 ]
[ 98	[0	0	0]	50	[0	0	0]	10	1	1	1.292 ]
[ 99	[0	0	0]	51	[0	0	0]	10	1	1	1.2914 ]
[ 138	[0	0	0]	54	[0	0	0]	10	1	1	1.292 ]
[ 139	[0	0	0]	55	[0	0	0]	10	1	1	1.2914 ]
[ 178	[0	0	0]	58	[0	0	0]	10	1	1	1.292 ]
[ 179	[0	0	0]	59	[0	0	0]	10	1	1	1.2914 ]
[ 218	[0	0	0]	62	[0	0	0]	10	1	1	1.292 ]
[ 219	[0	0	0]	63	[0	0	0]	10	1	1	1.2914 ]
[ 66	[0	0	0]	65	[0	0	0]	11	1	1	1.4898 ]
[ 80	[0	0	0]	79	[0	0	0]	11	1	1	1.4899 ]
[ 106	[0	0	0]	105	[0	0	0]	11	1	1	1.4898 ]
[ 120	[0	0	0]	119	[0	0	0]	11	1	1	1.4899 ]
[ 146	[0	0	0]	145	[0	0	0]	11	1	1	1.4898 ]
[ 160	[0	0	0]	159	[0	0	0]	11	1	1	1.4898 ]
[ 186	[0	0	0]	185	[0	0	0]	11	1	1	1.4898 ]
[ 200	[0	0	0]	199	[0	0	0]	11	1	1	1.4899 ]
[ 67	[0	0	0]	66	[0	0	0]	12	1	1	1.4046 ]
[ 71	[0	0	0]	66	[0	0	0]	12	1	1	1.4 ]
[ 74	[0	0	0]	75	[0	0	0]	12	1	1	1.4034 ]
[ 76	[0	0	0]	75	[0	0	0]	12	1	1	1.4007 ]
[ 81	[0	0	0]	80	[0	0	0]	12	1	1	1.4017 ]
[ 85	[-1	0	0]	80	[0	0	0]	12	1	2	1.4025 ]
[ 85	[0	0	0]	80	[1	0	0]	12	1	2	1.4025 ]
[ 88	[0	0	0]	89	[0	0	0]	12	1	1	1.4046 ]
[ 90	[0	0	0]	89	[0	0	0]	12	1	1	1.4005 ]
[ 107	[0	0	0]	106	[0	0	0]	12	1	1	1.4046 ]
[ 111	[0	0	0]	106	[0	0	0]	12	1	1	1.4 ]
[ 114	[0	0	0]	115	[0	0	0]	12	1	1	1.4034 ]
[ 116	[0	0	0]	115	[0	0	0]	12	1	1	1.4007 ]
[ 121	[0	0	0]	120	[0	0	0]	12	1	1	1.4017 ]
[ 125	[1	0	0]	120	[0	0	0]	12	1	2	1.4025 ]
[ 125	[0	0	0]	120	[-1	0	0]	12	1	2	1.4025 ]
[ 128	[0	0	0]	129	[0	0	0]	12	1	1	1.4046 ]
[ 130	[0	0	0]	129	[0	0	0]	12	1	1	1.4005 ]
[ 147	[0	0	0]	146	[0	0	0]	12	1	1	1.4046 ]
[ 151	[0	0	0]	146	[0	0	0]	12	1	1	1.4 ]
[ 154	[0	0	0]	155	[0	0	0]	12	1	1	1.4034 ]
[ 156	[0	0	0]	155	[0	0	0]	12	1	1	1.4007 ]
[ 161	[0	0	0]	160	[0	0	0]	12	1	1	1.4017 ]
[ 165	[1	0	0]	160	[0	0	0]	12	1	2	1.4025 ]
[ 165	[0	0	0]	160	[-1	0	0]	12	1	2	1.4025 ]
[ 168	[0	0	0]	169	[0	0	0]	12	1	1	1.4046 ]
[ 170	[0	0	0]	169	[0	0	0]	12	1	1	1.4005 ]
[ 187	[0	0	0]	186	[0	0	0]	12	1	1	1.4046 ]
[ 191	[0	0	0]	186	[0	0	0]	12	1	1	1.4 ]
[ 194	[0	0	0]	195	[0	0	0]	12	1	1	1.4034 ]
[ 196	[0	0	0]	195	[0	0	0]	12	1	1	1.4007 ]
[ 201	[0	0	0]	200	[0	0	0]	12	1	1	1.4017 ]
[ 205	[-1	0	0]	200	[0	0	0]	12	1	2	1.4025 ]
[ 205	[0	0	0]	200	[1	0	0]	12	1	2	1.4025 ]
[ 208	[0	0	0]	209	[0	0	0]	12	1	1	1.4046 ]
[ 210	[0	0	0]	209	[0	0	0]	12	1	1	1.4005 ]
[ 67	[0	0	0]	68	[0	0	0]	13	1	1	1.3896 ]
[ 71	[0	0	0]	70	[0	0	0]	13	1	1	1.3923 ]
[ 74	[0	0	0]	73	[0	0	0]	13	1	1	1.3881 ]
[ 76	[0	0	0]	77	[0	0	0]	13	1	1	1.3898 ]
[ 81	[0	0	0]	82	[0	0	0]	13	1	1	1.3932 ]
[ 85	[0	0	0]	84	[0	0	0]	13	1	1	1.3894 ]
[ 88	[0	0	0]	87	[0	0	0]	13	1	1	1.3892 ]
[ 90	[0	0	0]	91	[0	0	0]	13	1	1	1.3931 ]
[ 107	[0	0	0]	108	[0	0	0]	13	1	1	1.3896 ]
[ 111	[0	0	0]	110	[0	0	0]	13	1	1	1.3923 ]
[ 114	[0	0	0]	113	[0	0	0]	13	1	1	1.3881 ]
[ 116	[0	0	0]	117	[0	0	0]	13	1	1	1.3898 ]
[ 121	[0	0	0]	122	[1	0	0]	13	1	2	1.3932 ]
[ 121	[-1	0	0]	122	[0	0	0]	13	1	2	1.3932 ]
[ 125	[0	0	0]	124	[0	0	0]	13	1	1	1.3893 ]
[ 128	[0	0	0]	127	[0	0	0]	13	1	1	1.3892 ]
[ 130	[0	0	0]	131	[0	0	0]	13	1	1	1.3931 ]
[ 147	[0	0	0]	148	[0	0	0]	13	1	1	1.3896 ]
[ 151	[0	0	0]	150	[0	0	0]	13	1	1	1.3923 ]
[ 154	[0	0	0]	153	[0	0	0]	13	1	1	1.3881 ]
[ 156	[0	0	0]	157	[0	0	0]	13	1	1	1.3898 ]
[ 161	[0	0	0]	162	[1	0	0]	13	1	2	1.3932 ]
[ 161	[-1	0	0]	162	[0	0	0]	13	1	2	1.3932 ]
[ 165	[0	0	0]	164	[0	0	0]	13	1	1	1.3894 ]
[ 168	[0	0	0]	167	[0	0	0]	13	1	1	1.3892 ]
[ 170	[0	0	0]	171	[0	0	0]	13	1	1	1.3931 ]
[ 187	[0	0	0]	188	[0	0	0]	13	1	1	1.3896 ]
[ 191	[0	0	0]	190	[0	0	0]	13	1	1	1.3923 ]
[ 194	[0	0	0]	193	[0	0	0]	13	1	1	1.3881 ]
[ 196	[0	0	0]	197	[0	0	0]	13	1	1	1.3898 ]
[ 201	[0	0	0]	202	[0	0	0]	13	1	1	1.3932 ]
[ 205	[0	0	0]	204	[0	0	0]	13	1	1	1.3893 ]
[ 208	[0	0	0]	207	[0	0	0]	13	1	1	1.3892 ]
[ 210	[0	0	0]	211	[0	0	0]	13	1	1	1.3931 ]
[ 225	[0	0	0]	67	[0	0	0]	14	1	1	1.0902 ]
[ 228	[0	0	0]	71	[0	0	0]	14	1	1	1.0893 ]
[ 230	[0	0	0]	74	[0	0	0]	14	1	1	1.0887 ]
[ 231	[0	0	0]	76	[0	0	0]	14	1	1	1.0911 ]
[ 233	[0	0	0]	81	[0	0	0]	14	1	1	1.0896 ]
[ 236	[0	0	0]	85	[0	0	0]	14	1	1	1.0895 ]
[ 238	[0	0	0]	88	[0	0	0]	14	1	1	1.0901 ]
[ 239	[0	0	0]	90	[0	0	0]	14	1	1	1.091 ]
[ 251	[0	0	0]	107	[0	0	0]	14	1	1	1.0902 ]
[ 254	[0	0	0]	111	[0	0	0]	14	1	1	1.0893 ]
[ 256	[0	0	0]	114	[0	0	0]	14	1	1	1.0887 ]
[ 257	[0	0	0]	116	[0	0	0]	14	1	1	1.0911 ]
[ 259	[0	0	0]	121	[0	0	0]	14	1	1	1.0896 ]
[ 262	[0	0	0]	125	[0	0	0]	14	1	1	1.0895 ]
[ 264	[0	0	0]	128	[0	0	0]	14	1	1	1.0901 ]
[ 265	[0	0	0]	130	[0	0	0]	14	1	1	1.0909 ]
[ 277	[0	0	0]	147	[0	0	0]	14	1	1	1.0902 ]
[ 280	[0	0	0]	151	[0	0	0]	14	1	1	1.0893 ]
[ 282	[0	0	0]	154	[0	0	0]	14	1	1	1.0887 ]
[ 283	[0	0	0]	156	[0	0	0]	14	1	1	1.0911 ]
[ 285	[0	0	0]	161	[0	0	0]	14	1	1	1.0896 ]
[ 288	[0	0	0]	165	[0	0	0]	14	1	1	1.0895 ]
[ 290	[0	0	0]	168	[0	0	0]	14	1	1	1.0901 ]
[ 291	[0	0	0]	170	[0	0	0]	14	1	1	1.091 ]
[ 303	[0	0	0]	187	[0	0	0]	14	1	1	1.0902 ]
[ 306	[0	0	0]	191	[0	0	0]	14	1	1	1.0893 ]
[ 308	[0	0	0]	194	[0	0	0]	14	1	1	1.0887 ]
[ 309	[0	0	0]	196	[0	0	0]	14	1	1	1.0911 ]
[ 311	[0	0	1]	201	[0	0	0]	14	1	2	1.0896 ]
[ 314	[0	0	0]	205	[0	0	0]	14	1	1	1.0895 ]
[ 316	[0	0	0]	208	[0	0	0]	14	1	1	1.0901 ]
[ 317	[0	0	0]	210	[0	0	0]	14	1	1	1.0909 ]
[ 311	[0	0	0]	201	[0	0	-1]	14	1	2	1.0896 ]
[ 68	[0	0	0]	69	[0	0	0]	15	1	1	1.3972 ]
[ 70	[0	0	0]	69	[0	0	0]	15	1	1	1.3927 ]
[ 73	[0	0	0]	72	[0	0	0]	15	1	1	1.3992 ]
[ 77	[0	0	0]	72	[0	0	0]	15	1	1	1.401 ]
[ 82	[0	0	0]	83	[-1	0	0]	15	1	2	1.3956 ]
[ 82	[1	0	0]	83	[0	0	0]	15	1	2	1.3956 ]
[ 84	[0	0	0]	83	[0	0	0]	15	1	1	1.3947 ]
[ 87	[0	0	0]	86	[0	0	0]	15	1	1	1.4014 ]
[ 91	[0	0	0]	86	[0	0	0]	15	1	1	1.4014 ]
[ 108	[0	0	0]	109	[0	0	0]	15	1	1	1.3972 ]
[ 110	[0	0	0]	109	[0	0	0]	15	1	1	1.3927 ]
[ 113	[0	0	0]	112	[0	0	0]	15	1	1	1.3992 ]
[ 117	[0	0	0]	112	[0	0	0]	15	1	1	1.401 ]
[ 122	[0	0	0]	123	[0	0	0]	15	1	1	1.3956 ]
[ 124	[0	0	0]	123	[0	0	0]	15	1	1	1.3947 ]
[ 127	[0	1	0]	126	[0	0	0]	15	1	2	1.4014 ]
[ 131	[0	1	0]	126	[0	0	0]	15	1	2	1.4014 ]
[ 127	[0	0	0]	126	[0	-1	0]	15	1	2	1.4014 ]
[ 131	[0	0	0]	126	[0	-1	0]	15	1	2	1.4014 ]
[ 148	[0	0	0]	149	[0	0	0]	15	1	1	1.3972 ]
[ 150	[0	0	0]	149	[0	0	0]	15	1	1	1.3927 ]
[ 153	[0	0	0]	152	[0	0	0]	15	1	1	1.3992 ]
[ 157	[0	0	0]	152	[0	0	0]	15	1	1	1.401 ]
[ 162	[0	0	0]	163	[0	0	0]	15	1	1	1.3956 ]
[ 164	[0	0	0]	163	[0	0	0]	15	1	1	1.3947 ]
[ 167	[0	0	0]	166	[0	0	0]	15	1	1	1.4014 ]
[ 171	[0	0	0]	166	[0	0	0]	15	1	1	1.4014 ]
[ 188	[0	0	0]	189	[0	0	0]	15	1	1	1.3972 ]
[ 190	[0	0	0]	189	[0	0	0]	15	1	1	1.3927 ]
[ 193	[0	0	0]	192	[0	0	0]	15	1	1	1.3992 ]
[ 197	[0	0	0]	192	[0	0	0]	15	1	1	1.401 ]
[ 202	[0	0	0]	203	[-1	0	0]	15	1	2	1.3956 ]
[ 202	[1	0	0]	203	[0	0	0]	15	1	2	1.3956 ]
[ 204	[0	0	0]	203	[0	0	0]	15	1	1	1.3947 ]
[ 207	[0	-1	0]	206	[0	0	0]	15	1	2	1.4014 ]
[ 211	[0	-1	0]	206	[0	0	0]	15	1	2	1.4014 ]
[ 207	[0	0	0]	206	[0	1	0]	15	1	2	1.4014 ]
[ 211	[0	0	0]	206	[0	1	0]	15	1	2	1.4014 ]
[ 226	[0	0	0]	68	[0	0	0]	16	1	1	1.0901 ]
[ 227	[0	0	0]	70	[0	0	0]	16	1	1	1.0888 ]
[ 229	[0	0	0]	73	[0	0	0]	16	1	1	1.0905 ]
[ 232	[0	0	0]	77	[0	0	0]	16	1	1	1.0893 ]
[ 234	[0	0	0]	82	[0	0	0]	16	1	1	1.0906 ]
[ 235	[0	0	0]	84	[0	0	0]	16	1	1	1.0899 ]
[ 237	[0	0	0]	87	[0	0	0]	16	1	1	1.0908 ]
[ 240	[0	0	0]	91	[0	0	0]	16	1	1	1.0897 ]
[ 252	[0	0	0]	108	[0	0	0]	16	1	1	1.0901 ]
[ 253	[0	0	0]	110	[0	0	0]	16	1	1	1.0888 ]
[ 255	[0	0	0]	113	[0	0	0]	16	1	1	1.0905 ]
[ 258	[0	0	0]	117	[0	0	0]	16	1	1	1.0893 ]
[ 260	[-1	0	-1]	122	[0	0	0]	16	1	2	1.0906 ]
[ 261	[0	0	0]	124	[0	0	0]	16	1	1	1.0899 ]
[ 263	[0	0	0]	127	[0	0	0]	16	1	1	1.0908 ]
[ 266	[0	-1	0]	131	[0	0	0]	16	1	2	1.0897 ]
[ 278	[0	0	0]	148	[0	0	0]	16	1	1	1.0901 ]
[ 279	[0	0	0]	150	[0	0	0]	16	1	1	1.0888 ]
[ 281	[0	0	0]	153	[0	0	0]	16	1	1	1.0905 ]
[ 284	[0	0	0]	157	[0	0	0]	16	1	1	1.0893 ]
[ 286	[-1	0	0]	162	[0	0	0]	16	1	2	1.0906 ]
[ 287	[0	0	0]	164	[0	0	0]	16	1	1	1.0899 ]
[ 289	[0	0	0]	167	[0	0	0]	16	1	1	1.0908 ]
[ 292	[0	0	0]	171	[0	0	0]	16	1	1	1.0897 ]
[ 304	[0	0	0]	188	[0	0	0]	16	1	1	1.0901 ]
[ 305	[0	0	0]	190	[0	0	0]	16	1	1	1.0888 ]
[ 307	[0	0	0]	193	[0	0	0]	16	1	1	1.0905 ]
[ 310	[0	1	0]	197	[0	0	0]	16	1	2	1.0893 ]
[ 312	[0	0	1]	202	[0	0	0]	16	1	2	1.0906 ]
[ 313	[0	0	0]	204	[0	0	0]	16	1	1	1.0899 ]
[ 315	[0	0	0]	207	[0	0	0]	16	1	1	1.0908 ]
[ 318	[0	1	0]	211	[0	0	0]	16	1	2	1.0897 ]
[ 260	[0	0	0]	122	[1	0	1]	16	1	2	1.0906 ]
[ 266	[0	0	0]	131	[0	1	0]	16	1	2	1.0897 ]
[ 286	[0	0	0]	162	[1	0	0]	16	1	2	1.0906 ]
[ 310	[0	0	0]	197	[0	-1	0]	16	1	2	1.0893 ]
[ 312	[0	0	0]	202	[0	0	-1]	16	1	2	1.0906 ]
[ 318	[0	0	0]	211	[0	-1	0]	16	1	2	1.0897 ]
[ 75	[0	0	0]	78	[0	0	0]	17	1	1	1.4869 ]
[ 89	[0	0	0]	92	[0	0	0]	17	1	1	1.4923 ]
[ 115	[0	0	0]	118	[0	0	0]	17	1	1	1.4869 ]
[ 129	[0	0	0]	132	[0	0	0]	17	1	1	1.4923 ]
[ 155	[0	0	0]	158	[0	0	0]	17	1	1	1.4869 ]
[ 169	[0	0	0]	172	[0	0	0]	17	1	1	1.4923 ]
[ 195	[0	0	0]	198	[0	0	0]	17	1	1	1.4869 ]
[ 209	[0	0	0]	212	[0	0	0]	17	1	1	1.4923 ]
[ 93	[0	0	0]	94	[0	0	0]	18	1	1	1.3826 ]
[ 97	[0	0	0]	96	[0	0	0]	18	1	1	1.3876 ]
[ 102	[0	0	1]	101	[0	0	0]	18	1	2	1.3882 ]
[ 102	[0	0	0]	101	[0	0	-1]	18	1	2	1.3882 ]
[ 103	[0	0	0]	104	[-1	0	0]	18	1	2	1.3845 ]
[ 103	[1	0	0]	104	[0	0	0]	18	1	2	1.3845 ]
[ 133	[0	0	0]	134	[0	0	0]	18	1	1	1.3826 ]
[ 137	[0	0	0]	136	[0	0	0]	18	1	1	1.3876 ]
[ 142	[0	0	0]	141	[0	0	0]	18	1	1	1.3881 ]
[ 143	[0	0	0]	144	[1	0	0]	18	1	2	1.3845 ]
[ 143	[-1	0	0]	144	[0	0	0]	18	1	2	1.3845 ]
[ 173	[0	0	0]	174	[0	0	0]	18	1	1	1.3826 ]
[ 177	[0	0	0]	176	[0	0	0]	18	1	1	1.3876 ]
[ 182	[0	0	-1]	181	[0	0	0]	18	1	2	1.3882 ]
[ 182	[0	0	0]	181	[0	0	1]	18	1	2	1.3882 ]
[ 183	[0	0	0]	184	[1	0	0]	18	1	2	1.3845 ]
[ 183	[-1	0	0]	184	[0	0	0]	18	1	2	1.3845 ]
[ 213	[0	0	0]	214	[0	0	0]	18	1	1	1.3826 ]
[ 217	[0	0	0]	216	[0	0	0]	18	1	1	1.3876 ]
[ 222	[0	0	0]	221	[0	0	0]	18	1	1	1.3882 ]
[ 223	[0	0	0]	224	[-1	0	0]	18	1	2	1.3845 ]
[ 223	[1	0	0]	224	[0	0	0]	18	1	2	1.3845 ]
[ 241	[0	0	0]	93	[0	0	0]	19	1	1	1.0911 ]
[ 244	[0	0	0]	97	[0	0	0]	19	1	1	1.091 ]
[ 248	[0	0	0]	102	[0	0	0]	19	1	1	1.0902 ]
[ 249	[-1	0	0]	103	[0	0	0]	19	1	2	1.0914 ]
[ 267	[0	0	1]	133	[0	0	0]	19	1	2	1.0911 ]
[ 270	[0	0	0]	137	[0	0	0]	19	1	1	1.091 ]
[ 274	[0	0	0]	142	[0	0	0]	19	1	1	1.0902 ]
[ 275	[1	0	0]	143	[0	0	0]	19	1	2	1.0914 ]
[ 293	[0	0	0]	173	[0	0	0]	19	1	1	1.0911 ]
[ 296	[0	0	0]	177	[0	0	0]	19	1	1	1.091 ]
[ 300	[0	0	0]	182	[0	0	0]	19	1	1	1.0902 ]
[ 301	[1	0	0]	183	[0	0	0]	19	1	2	1.0914 ]
[ 319	[0	0	-1]	213	[0	0	0]	19	1	2	1.0911 ]
[ 322	[0	0	0]	217	[0	0	0]	19	1	1	1.091 ]
[ 326	[0	0	0]	222	[0	0	0]	19	1	1	1.0902 ]
[ 327	[-1	0	0]	223	[0	0	0]	19	1	2	1.0914 ]
[ 249	[0	0	0]	103	[1	0	0]	19	1	2	1.0914 ]
[ 267	[0	0	0]	133	[0	0	-1]	19	1	2	1.0911 ]
[ 275	[0	0	0]	143	[-1	0	0]	19	1	2	1.0914 ]
[ 301	[0	0	0]	183	[-1	0	0]	19	1	2	1.0914 ]
[ 319	[0	0	0]	213	[0	0	1]	19	1	2	1.0911 ]
[ 327	[0	0	0]	223	[1	0	0]	19	1	2	1.0914 ]
[ 94	[0	0	0]	95	[0	0	0]	20	1	1	1.4065 ]
[ 96	[0	0	0]	95	[0	0	0]	20	1	1	1.4026 ]
[ 101	[1	0	0]	100	[0	0	0]	20	1	2	1.4012 ]
[ 104	[0	0	1]	100	[0	0	0]	20	1	2	1.4061 ]
[ 101	[0	0	0]	100	[-1	0	0]	20	1	2	1.4012 ]
[ 104	[0	0	0]	100	[0	0	-1]	20	1	2	1.4061 ]
[ 134	[0	0	0]	135	[0	0	0]	20	1	1	1.4065 ]
[ 136	[0	0	0]	135	[0	0	0]	20	1	1	1.4026 ]
[ 141	[-1	0	0]	140	[0	0	0]	20	1	2	1.4012 ]
[ 144	[0	0	0]	140	[0	0	0]	20	1	1	1.4061 ]
[ 141	[0	0	0]	140	[1	0	0]	20	1	2	1.4012 ]
[ 174	[0	0	0]	175	[0	0	0]	20	1	1	1.4065 ]
[ 176	[0	0	0]	175	[0	0	0]	20	1	1	1.4026 ]
[ 181	[-1	0	0]	180	[0	0	0]	20	1	2	1.4012 ]
[ 184	[0	0	-1]	180	[0	0	0]	20	1	2	1.4061 ]
[ 181	[0	0	0]	180	[1	0	0]	20	1	2	1.4012 ]
[ 184	[0	0	0]	180	[0	0	1]	20	1	2	1.4061 ]
[ 214	[0	0	0]	215	[0	0	0]	20	1	1	1.4065 ]
[ 216	[0	0	0]	215	[0	0	0]	20	1	1	1.4026 ]
[ 221	[1	0	0]	220	[0	0	0]	20	1	2	1.4012 ]
[ 224	[0	0	0]	220	[0	0	0]	20	1	1	1.4061 ]
[ 221	[0	0	0]	220	[-1	0	0]	20	1	2	1.4012 ]
[ 242	[0	0	0]	94	[0	0	0]	21	1	1	1.0899 ]
[ 243	[0	0	0]	96	[0	0	0]	21	1	1	1.0907 ]
[ 247	[0	0	0]	101	[0	0	0]	21	1	1	1.0909 ]
[ 250	[0	0	0]	104	[0	0	0]	21	1	1	1.0901 ]
[ 268	[0	0	0]	134	[0	0	0]	21	1	1	1.0899 ]
[ 269	[0	0	0]	136	[0	0	0]	21	1	1	1.0907 ]
[ 273	[0	0	0]	141	[0	0	0]	21	1	1	1.0909 ]
[ 276	[0	0	0]	144	[0	0	0]	21	1	1	1.0901 ]
[ 294	[0	0	0]	174	[0	0	0]	21	1	1	1.0899 ]
[ 295	[0	0	0]	176	[0	0	0]	21	1	1	1.0907 ]
[ 299	[0	0	0]	181	[0	0	0]	21	1	1	1.0909 ]
[ 302	[0	0	0]	184	[0	0	0]	21	1	1	1.0901 ]
[ 320	[0	0	0]	214	[0	0	0]	21	1	1	1.0899 ]
[ 321	[0	0	0]	216	[0	0	0]	21	1	1	1.0907 ]
[ 325	[0	0	0]	221	[0	0	0]	21	1	1	1.0909 ]
[ 328	[0	0	0]	224	[0	0	0]	21	1	1	1.0901 ]
[ 98	[0	0	0]	95	[0	0	0]	22	1	1	1.4565 ]
[ 99	[0	0	0]	100	[0	0	0]	22	1	1	1.4566 ]
[ 138	[0	0	0]	135	[0	0	0]	22	1	1	1.4565 ]
[ 139	[0	0	0]	140	[0	0	0]	22	1	1	1.4566 ]
[ 178	[0	0	0]	175	[0	0	0]	22	1	1	1.4565 ]
[ 179	[0	0	0]	180	[0	0	0]	22	1	1	1.4566 ]
[ 218	[0	0	0]	215	[0	0	0]	22	1	1	1.4565 ]
[ 219	[0	0	0]	220	[0	0	0]	22	1	1	1.4566 ]
[ 245	[0	0	0]	98	[0	0	0]	23	1	1	1.0985 ]
[ 246	[0	0	0]	99	[0	0	0]	23	1	1	1.0995 ]
[ 271	[0	0	0]	138	[0	0	0]	23	1	1	1.0985 ]
[ 272	[0	0	0]	139	[0	0	0]	23	1	1	1.0995 ]
[ 297	[0	0	0]	178	[0	0	0]	23	1	1	1.0985 ]
[ 298	[0	0	0]	179	[0	0	0]	23	1	1	1.0995 ]
[ 323	[0	0	0]	218	[0	0	0]	23	1	1	1.0985 ]
[ 324	[0	0	0]	219	[0	0	0]	23	1	1	1.0995 ]
