# Supplementary material for: An automated protocol to construct flexibility parameters for classical forcefields: applications to metal–organic frameworks
Source: RSC Adv. 2024 Jul 19;14(31):22714–62. doi: 10.1039/d4ra01859a (PMC11258866; doi:10.1039/d4ra01859a)
Supplement: RA-014-D4RA01859A-s002 [file RA-014-D4RA01859A-s002.zip › MOFs_inputs/quadrant_1_2/BOMCOX/BOMCOX_dihedral_types_list.txt]

[7[6-(1,6),6-(1,6),30-(8,8,8)]    30[7-(6,6),8-(6),8-(6),8-(6)]    8[6-(6,8),30-(7,8,8)]    6[6-(6,6),8-(30),8-(30)]]      0      Nonrotatable      2.7731
[7[6-(1,6),6-(1,6),30-(8,8,8)]    30[7-(6,6),8-(6),8-(6),8-(6)]    8[6-(6,8),30-(7,8,8)]    6[6-(6,6),8-(30),8-(30)]]      1      Nonrotatable      2.383
[7[6-(1,6),6-(1,6),30-(8,8,8)]    30[7-(6,6),8-(6),8-(6),8-(6)]    8[6-(6,8),30-(7,8,8)]    6[6-(6,6),8-(30),8-(30)]]      2      Nonrotatable      3.0454
[7[6-(1,6),6-(1,6),30-(8,8,8)]    30[7-(6,6),8-(6),8-(6),8-(6)]    8[6-(6,8),30-(7,8,8)]    6[6-(6,6),8-(30),8-(30)]]      3      Nonrotatable      3.0208
[8[6-(6,8),30-(7,8,8)]    30[7-(6,6),8-(6),8-(6),8-(6)]    7[6-(1,6),6-(1,6),30-(8,8,8)]    6[1-(0),6-(1,6),7-(6,30)]]      0      Nonrotatable      1.2626
[8[6-(6,8),30-(7,8,8)]    30[7-(6,6),8-(6),8-(6),8-(6)]    7[6-(1,6),6-(1,6),30-(8,8,8)]    6[1-(0),6-(1,6),7-(6,30)]]      1      Nonrotatable      1.7456
[7[6-(1,6),6-(1,6),30-(8,8,8)]    30[7-(6,6),8-(6),8-(6),8-(6)]    8[6-(6,8),30-(7,8,8)]    6[6-(6,6),8-(0),8-(30)]]      0      Nonrotatable      1.3203
[7[6-(1,6),6-(1,6),30-(8,8,8)]    30[7-(6,6),8-(6),8-(6),8-(6)]    8[6-(6,8),30-(7,8,8)]    6[6-(6,6),8-(0),8-(30)]]      1      Nonrotatable      1.3123
[30[7-(6,6),8-(6),8-(6),8-(6)]    8[6-(6,8),30-(7,8,8)]    6[6-(6,6),8-(30),8-(30)]    8[6-(6,8),30-(7,8,8)]]      0      Nonrotatable      0.202
[30[7-(6,6),8-(6),8-(6),8-(6)]    8[6-(6,8),30-(7,8,8)]    6[6-(6,6),8-(30),8-(30)]    6[6-(1,6),6-(1,6),6-(8,8)]]      0      Nonrotatable      3.0123
[30[7-(6,6),8-(6),8-(6),8-(6)]    8[6-(6,8),30-(7,8,8)]    6[6-(6,6),8-(30),8-(30)]    6[6-(1,6),6-(1,6),6-(8,8)]]      1      Nonrotatable      3.1405
[30[7-(6,6),8-(6),8-(6),8-(6)]    8[6-(6,8),30-(7,8,8)]    6[6-(6,6),8-(30),8-(30)]    6[6-(1,6),6-(1,6),6-(8,8)]]      2      Nonrotatable      2.6523
[6[6-(1,6),6-(1,6),8-(6)]    8[6-(6,6),6-(6,6)]    6[6-(1,6),6-(1,6),8-(6)]    6[1-(0),6-(1,6),6-(6,8)]]      0      Nonrotatable      1.999
[6[6-(1,6),6-(1,6),8-(6)]    8[6-(6,6),6-(6,6)]    6[6-(1,6),6-(1,6),8-(6)]    6[1-(0),6-(1,6),6-(6,8)]]      1      Nonrotatable      2.953
[6[6-(1,6),6-(1,6),8-(6)]    8[6-(6,6),6-(6,6)]    6[6-(1,6),6-(1,6),8-(6)]    6[1-(0),6-(1,6),6-(6,8)]]      2      Nonrotatable      1.5412
[6[6-(1,6),6-(1,6),8-(6)]    8[6-(6,6),6-(6,6)]    6[6-(1,6),6-(1,6),8-(6)]    6[1-(0),6-(1,6),6-(6,8)]]      3      Nonrotatable      3.0929
[30[7-(6,6),8-(6),8-(6),8-(6)]    8[6-(6,8),30-(7,8,8)]    6[6-(6,6),8-(0),8-(30)]    6[6-(1,6),6-(1,6),6-(8,8)]]      0      Nonrotatable      3.0793
[30[7-(6,6),8-(6),8-(6),8-(6)]    8[6-(6,8),30-(7,8,8)]    6[6-(6,6),8-(0),8-(30)]    6[6-(1,6),6-(1,6),6-(8,8)]]      1      Nonrotatable      2.9035
[6[1-(0),6-(1,6),7-(6,30)]    7[6-(1,6),6-(1,6),30-(8,8,8)]    6[1-(0),6-(1,6),7-(6,30)]    6[1-(0),6-(1,7),6-(6,6)]]      0      Nonrotatable      0.0041
[6[1-(0),6-(1,6),7-(6,30)]    7[6-(1,6),6-(1,6),30-(8,8,8)]    6[1-(0),6-(1,6),7-(6,30)]    1[6-(6,7)]]      0      Nonrotatable      3.1324
[6[1-(0),6-(1,6),7-(6,30)]    7[6-(1,6),6-(1,6),30-(8,8,8)]    6[1-(0),6-(1,6),7-(6,30)]    1[6-(6,7)]]      1      Nonrotatable      3.1296
[6[1-(0),6-(1,6),7-(6,30)]    7[6-(1,6),6-(1,6),30-(8,8,8)]    6[1-(0),6-(1,6),7-(6,30)]    1[6-(6,7)]]      2      Nonrotatable      3.1288
[6[1-(0),6-(1,6),7-(6,30)]    7[6-(1,6),6-(1,6),30-(8,8,8)]    6[1-(0),6-(1,6),7-(6,30)]    1[6-(6,7)]]      3      Nonrotatable      3.1174
[6[1-(0),6-(6,6),7-(7)]    7[6-(1,6),7-(6)]    7[6-(1,6),7-(6)]    6[1-(0),6-(6,6),7-(7)]]      0      Nonrotatable      2.0049
[7[6-(1,6),7-(6)]    7[6-(1,6),7-(6)]    6[1-(0),6-(6,6),7-(7)]    6[6-(1,6),6-(1,6),6-(1,7)]]      0      Nonrotatable      3.0407
[7[6-(1,6),7-(6)]    7[6-(1,6),7-(6)]    6[1-(0),6-(6,6),7-(7)]    6[6-(1,6),6-(1,6),6-(1,7)]]      1      Nonrotatable      3.0288
[8[6-(6,8),30-(7,8,8)]    6[6-(6,6),8-(30),8-(30)]    6[6-(1,6),6-(1,6),6-(8,8)]    6[1-(0),6-(1,6),6-(6,6)]]      0      Nonrotatable      3.0626
[8[6-(6,8),30-(7,8,8)]    6[6-(6,6),8-(30),8-(30)]    6[6-(1,6),6-(1,6),6-(8,8)]    6[1-(0),6-(1,6),6-(6,6)]]      1      Nonrotatable      0.267
[6[6-(6,6),8-(30),8-(30)]    6[6-(1,6),6-(1,6),6-(8,8)]    6[1-(0),6-(1,6),6-(6,6)]    6[1-(0),6-(1,6),6-(6,8)]]      0      Nonrotatable      3.1148
[6[6-(6,6),8-(30),8-(30)]    6[6-(1,6),6-(1,6),6-(8,8)]    6[1-(0),6-(1,6),6-(6,6)]    1[6-(6,6)]]      0      Nonrotatable      0.0219
[6[1-(0),6-(1,6),6-(6,6)]    6[6-(1,6),6-(1,6),6-(8,8)]    6[1-(0),6-(1,6),6-(6,6)]    6[1-(0),6-(1,6),6-(6,8)]]      0      Nonrotatable      0.033
[6[1-(0),6-(1,6),6-(6,6)]    6[6-(1,6),6-(1,6),6-(8,8)]    6[1-(0),6-(1,6),6-(6,6)]    6[1-(0),6-(1,6),6-(6,8)]]      1      Nonrotatable      0.0102
[6[1-(0),6-(1,6),6-(6,6)]    6[6-(1,6),6-(1,6),6-(8,8)]    6[1-(0),6-(1,6),6-(6,6)]    6[1-(0),6-(1,6),6-(6,8)]]      2      Nonrotatable      0.0182
[6[1-(0),6-(1,6),6-(6,6)]    6[6-(1,6),6-(1,6),6-(8,8)]    6[1-(0),6-(1,6),6-(6,6)]    6[1-(0),6-(1,6),6-(6,8)]]      3      Nonrotatable      0.0065
[6[1-(0),6-(1,6),6-(6,6)]    6[6-(1,6),6-(1,6),6-(8,8)]    6[1-(0),6-(1,6),6-(6,6)]    1[6-(6,6)]]      0      Nonrotatable      3.124
[6[1-(0),6-(1,6),6-(6,6)]    6[6-(1,6),6-(1,6),6-(8,8)]    6[1-(0),6-(1,6),6-(6,6)]    1[6-(6,6)]]      1      Nonrotatable      3.1307
[6[6-(1,6),6-(1,6),6-(8,8)]    6[1-(0),6-(1,6),6-(6,6)]    6[1-(0),6-(1,6),6-(6,8)]    6[6-(1,6),6-(1,6),8-(6)]]      0      Nonrotatable      0.0426
[6[6-(1,6),6-(1,6),6-(8,8)]    6[1-(0),6-(1,6),6-(6,6)]    6[1-(0),6-(1,6),6-(6,8)]    6[6-(1,6),6-(1,6),8-(6)]]      1      Nonrotatable      0.0016
[1[6-(6,6)]    6[1-(0),6-(1,6),6-(6,6)]    6[1-(0),6-(1,6),6-(6,8)]    6[6-(1,6),6-(1,6),8-(6)]]      0      Nonrotatable      3.1207
[1[6-(6,6)]    6[1-(0),6-(1,6),6-(6,6)]    6[1-(0),6-(1,6),6-(6,8)]    6[6-(1,6),6-(1,6),8-(6)]]      1      Nonrotatable      3.1345
[1[6-(6,6)]    6[1-(0),6-(1,6),6-(6,6)]    6[1-(0),6-(1,6),6-(6,8)]    6[6-(1,6),6-(1,6),8-(6)]]      2      Nonrotatable      3.1382
[1[6-(6,6)]    6[1-(0),6-(1,6),6-(6,6)]    6[1-(0),6-(1,6),6-(6,8)]    6[6-(1,6),6-(1,6),8-(6)]]      3      Nonrotatable      3.1095
[1[6-(6,6)]    6[1-(0),6-(1,6),6-(6,6)]    6[1-(0),6-(1,6),6-(6,8)]    6[6-(1,6),6-(1,6),8-(6)]]      4      Nonrotatable      3.138
[1[6-(6,6)]    6[1-(0),6-(1,6),6-(6,6)]    6[1-(0),6-(1,6),6-(6,8)]    6[6-(1,6),6-(1,6),8-(6)]]      5      Nonrotatable      3.1333
[1[6-(6,6)]    6[1-(0),6-(1,6),6-(6,6)]    6[1-(0),6-(1,6),6-(6,8)]    1[6-(6,6)]]      0      Nonrotatable      0.0433
[1[6-(6,6)]    6[1-(0),6-(1,6),6-(6,6)]    6[1-(0),6-(1,6),6-(6,8)]    1[6-(6,6)]]      1      Nonrotatable      0.0153
[1[6-(6,6)]    6[1-(0),6-(1,6),6-(6,6)]    6[1-(0),6-(1,6),6-(6,8)]    1[6-(6,6)]]      2      Nonrotatable      0.0017
[1[6-(6,6)]    6[1-(0),6-(1,6),6-(6,6)]    6[1-(0),6-(1,6),6-(6,8)]    1[6-(6,6)]]      3      Nonrotatable      0.0019
[6[1-(0),6-(1,6),6-(6,6)]    6[1-(0),6-(1,6),6-(6,8)]    6[6-(1,6),6-(1,6),8-(6)]    8[6-(6,6),6-(6,6)]]      0      Nonrotatable      3.1306
[6[1-(0),6-(1,6),6-(6,6)]    6[1-(0),6-(1,6),6-(6,8)]    6[6-(1,6),6-(1,6),8-(6)]    6[1-(0),6-(1,6),6-(6,8)]]      0      Nonrotatable      0.0046
[6[1-(0),6-(1,6),6-(6,6)]    6[1-(0),6-(1,6),6-(6,8)]    6[6-(1,6),6-(1,6),8-(6)]    6[1-(0),6-(1,6),6-(6,8)]]      1      Nonrotatable      0.0379
[6[1-(0),6-(1,6),6-(6,6)]    6[1-(0),6-(1,6),6-(6,8)]    6[6-(1,6),6-(1,6),8-(6)]    6[1-(0),6-(1,6),6-(6,8)]]      2      Nonrotatable      0.0035
[1[6-(6,6)]    6[1-(0),6-(1,6),6-(6,8)]    6[6-(1,6),6-(1,6),8-(6)]    8[6-(6,6),6-(6,6)]]      0      Nonrotatable      0.0381
[1[6-(6,6)]    6[1-(0),6-(1,6),6-(6,8)]    6[6-(1,6),6-(1,6),8-(6)]    8[6-(6,6),6-(6,6)]]      1      Nonrotatable      0.0186
[1[6-(6,6)]    6[1-(0),6-(1,6),6-(6,8)]    6[6-(1,6),6-(1,6),8-(6)]    8[6-(6,6),6-(6,6)]]      2      Nonrotatable      0.0279
[1[6-(6,6)]    6[1-(0),6-(1,6),6-(6,8)]    6[6-(1,6),6-(1,6),8-(6)]    8[6-(6,6),6-(6,6)]]      3      Nonrotatable      0.0195
[1[6-(6,6)]    6[1-(0),6-(1,6),6-(6,8)]    6[6-(1,6),6-(1,6),8-(6)]    8[6-(6,6),6-(6,6)]]      4      Nonrotatable      0.0102
[1[6-(6,6)]    6[1-(0),6-(1,6),6-(6,8)]    6[6-(1,6),6-(1,6),8-(6)]    8[6-(6,6),6-(6,6)]]      5      Nonrotatable      0.022
[1[6-(6,6)]    6[1-(0),6-(1,6),6-(6,8)]    6[6-(1,6),6-(1,6),8-(6)]    6[1-(0),6-(1,6),6-(6,8)]]      0      Nonrotatable      3.118
[1[6-(6,6)]    6[1-(0),6-(1,6),6-(6,8)]    6[6-(1,6),6-(1,6),8-(6)]    6[1-(0),6-(1,6),6-(6,8)]]      1      Nonrotatable      3.1289
[6[1-(0),6-(1,6),6-(6,8)]    6[1-(0),6-(1,6),6-(6,6)]    6[6-(1,6),6-(1,6),6-(8,8)]    6[6-(6,6),8-(0),8-(30)]]      0      Nonrotatable      3.084
[6[1-(0),6-(1,6),6-(6,8)]    6[1-(0),6-(1,6),6-(6,6)]    6[6-(1,6),6-(1,6),6-(8,8)]    6[6-(6,6),8-(0),8-(30)]]      1      Nonrotatable      3.0351
[6[1-(0),6-(1,6),6-(6,8)]    6[1-(0),6-(1,6),6-(6,6)]    6[6-(1,6),6-(1,6),6-(8,8)]    6[6-(6,6),8-(0),8-(30)]]      2      Nonrotatable      3.0835
[6[1-(0),6-(1,6),6-(6,8)]    6[1-(0),6-(1,6),6-(6,6)]    6[6-(1,6),6-(1,6),6-(8,8)]    6[6-(6,6),8-(0),8-(30)]]      3      Nonrotatable      3.0467
[6[1-(0),6-(1,6),6-(6,6)]    6[6-(1,6),6-(1,6),6-(8,8)]    6[6-(6,6),8-(0),8-(30)]    8[6-(6,8),30-(7,8,8)]]      0      Nonrotatable      3.0544
[6[1-(0),6-(1,6),6-(6,6)]    6[6-(1,6),6-(1,6),6-(8,8)]    6[6-(6,6),8-(0),8-(30)]    8[6-(6,8),30-(7,8,8)]]      1      Nonrotatable      3.1186
[7[6-(1,6),6-(1,6),30-(8,8,8)]    6[1-(0),6-(1,6),7-(6,30)]    6[1-(0),6-(1,7),6-(6,6)]    6[6-(1,6),6-(1,6),6-(1,7)]]      0      Nonrotatable      0.0034
[1[6-(6,7)]    6[1-(0),6-(1,6),7-(6,30)]    6[1-(0),6-(1,7),6-(6,6)]    6[6-(1,6),6-(1,6),6-(1,7)]]      0      Nonrotatable      3.1009
[1[6-(6,7)]    6[1-(0),6-(1,6),7-(6,30)]    6[1-(0),6-(1,7),6-(6,6)]    6[6-(1,6),6-(1,6),6-(1,7)]]      1      Nonrotatable      3.1079
[1[6-(6,7)]    6[1-(0),6-(1,6),7-(6,30)]    6[1-(0),6-(1,7),6-(6,6)]    1[6-(6,6)]]      0      Nonrotatable      0.0033
[1[6-(6,7)]    6[1-(0),6-(1,6),7-(6,30)]    6[1-(0),6-(1,7),6-(6,6)]    1[6-(6,6)]]      1      Nonrotatable      0.0175
[1[6-(6,7)]    6[1-(0),6-(1,6),7-(6,30)]    6[1-(0),6-(1,7),6-(6,6)]    1[6-(6,6)]]      2      Nonrotatable      0.0469
[6[1-(0),6-(1,6),7-(6,30)]    6[1-(0),6-(1,7),6-(6,6)]    6[6-(1,6),6-(1,6),6-(1,7)]    6[1-(0),6-(1,7),6-(6,6)]]      0      Nonrotatable      0.0402
[6[1-(0),6-(1,6),7-(6,30)]    6[1-(0),6-(1,7),6-(6,6)]    6[6-(1,6),6-(1,6),6-(1,7)]    6[1-(0),6-(1,7),6-(6,6)]]      1      Nonrotatable      0.0105
[1[6-(6,6)]    6[1-(0),6-(1,7),6-(6,6)]    6[6-(1,6),6-(1,6),6-(1,7)]    6[1-(0),6-(1,7),6-(6,6)]]      0      Nonrotatable      3.1215
[1[6-(6,6)]    6[1-(0),6-(1,7),6-(6,6)]    6[6-(1,6),6-(1,6),6-(1,7)]    6[1-(0),6-(1,7),6-(6,6)]]      1      Nonrotatable      3.1167
[1[6-(6,6)]    6[1-(0),6-(1,7),6-(6,6)]    6[6-(1,6),6-(1,6),6-(1,7)]    6[1-(0),6-(6,6),7-(7)]]      0      Nonrotatable      0.0341
[1[6-(6,6)]    6[1-(0),6-(1,7),6-(6,6)]    6[6-(1,6),6-(1,6),6-(1,7)]    6[1-(0),6-(6,6),7-(7)]]      1      Nonrotatable      0.0203
[6[1-(0),6-(1,7),6-(6,6)]    6[6-(1,6),6-(1,6),6-(1,7)]    6[1-(0),6-(6,6),7-(7)]    1[6-(6,7)]]      0      Nonrotatable      0.08
[6[1-(0),6-(1,7),6-(6,6)]    6[6-(1,6),6-(1,6),6-(1,7)]    6[1-(0),6-(6,6),7-(7)]    1[6-(6,7)]]      1      Nonrotatable      3.1352
