# Supplementary material for: An automated protocol to construct flexibility parameters for classical forcefields: applications to metal–organic frameworks
Source: RSC Adv. 2024 Jul 19;14(31):22714–62. doi: 10.1039/d4ra01859a (PMC11258866; doi:10.1039/d4ra01859a)
Supplement: RA-014-D4RA01859A-s002 [file RA-014-D4RA01859A-s002.zip › MOFs_inputs/quadrant_1_2/BUSQIQ/BUSQIQ.xyz]

  40
jmolscript: load "" {1 1 1} spacegroup "x,y,z" unitcell [{     6.9941     0.0    0.0 }, {     -0.71341716    7.45494178    0.0 }, {     -3.14028713     -3.72748689    10.02397044 }]
Al    -0.0001412075884321684 -0.0002818404425908305 5.890364460847312   
Al    3.1405368912185145   3.727736760645376    4.133605985522305   
Al    -1.9268521316942644  1.8637274291922767   5.011985255321228   
Al    1.9269064182983868   -1.863743448761531   5.0119852130526175  
H     -2.2775611585282602  0.07429317764564569  6.736425875133496   
H     -1.1829261234475186  5.2794817824213265   4.650887681294443   
H     2.277446121975926    -0.07424866950484743 6.736219986704306   
H     0.4696167953124639   2.1748563068477926   4.650767849272984   
H     -1.5761431039598701  3.653161681914131    3.287544611340985   
H     4.323321801290952    -1.5520269009408292  5.373082763791087   
H     0.8629496003690977   3.8017035666018693   3.2877504097343464  
H     2.670778877641488    1.5525985814104266   5.373202578335874   
H     3.6188275002854846   2.4842989894198486   -0.00010731526558780987
H     2.6618553802703353   4.970642735365484    0.00010730630386453417
C     0.5475309208396566   -2.281625458141548   7.531938855544718   
C     0.39108347828365675  -3.027973026669693   8.814118096137848   
C     -0.5475879259939054  2.281392621042168    7.532163816557885   
C     -0.3911460734255412  3.027625241282428    8.814052960936253   
C     2.5928648046069727   6.00908032054645     2.4920315195034104  
C     2.749312260095909    6.755428007625196    1.2098524297436999  
C     3.6879836548231424   1.4460621910005396   2.4918065616073073  
C     3.531541826156818    0.6998296585315944   1.209917473056907   
C     3.5518969960702638   1.395525722294007    7.531821364208368e-06
C     2.728785891803395    6.059416093770397    -7.490438672283883e-06
O     -1.9015913547126904  0.12841468976810644  5.8429553655585496  
O     0.15608290922127588  -1.4181996893626865  4.678376737665896   
O     -0.1684833465556741  -1.239615110653215   7.378743981799413   
O     0.7173834133808166   4.753190273446883    6.717138945334398   
O     1.901242018225872    -0.12848600102359775 5.842846428654488   
O     -0.15612423185508661 1.4177551752254314   4.678485663490493   
O     0.16810246203571477  1.239276223461013    7.378982021947899   
O     -1.4305849220265512  2.7015025067896437   6.717206076616323   
O     5.041987049365166    3.599040188922082    4.181015106775256   
O     2.984312780186672    5.145654581757029    5.345593686132724   
O     3.3088790376735866   4.967070053152882    2.6452264904097067  
O     2.423012304764103    -1.025735402476456   3.306831448198649   
O     1.2391536779925374   3.855940892232928    4.181123974759268   
O     3.2965199015324833   2.309699721355699    5.345484777671742   
O     2.9722933240936262   2.4881786298350974   2.644988436987809   
O     4.570980521973482    1.0259524344732418   3.306764362137402   
