# Supplementary material for: An automated protocol to construct flexibility parameters for classical forcefields: applications to metal–organic frameworks
Source: RSC Adv. 2024 Jul 19;14(31):22714–62. doi: 10.1039/d4ra01859a (PMC11258866; doi:10.1039/d4ra01859a)
Supplement: RA-014-D4RA01859A-s002 [file RA-014-D4RA01859A-s002.zip › MOFs_inputs/quadrant_1_2/BUSQIQ/BUSQIQ_angle_instances_list.txt]

[ 1	3	[0	0	0]	4	[0	0	0]	0	0	2.5083 ]
[ 2	3	[1	0	0]	4	[0	1	0]	0	0	2.5083 ]
[ 3	1	[0	0	0]	2	[-1	0	0]	1	0	3.1416 ]
[ 4	1	[0	0	0]	2	[0	-1	0]	1	0	3.1416 ]
[ 1	3	[0	0	0]	25	[0	0	0]	2	3	0.7473 ]
[ 1	4	[0	0	0]	29	[0	0	0]	2	3	0.7473 ]
[ 2	3	[1	0	0]	33	[0	0	0]	2	3	0.7473 ]
[ 2	4	[0	1	0]	37	[0	0	0]	2	3	0.7473 ]
[ 1	3	[0	0	0]	26	[0	0	0]	3	0	1.9347 ]
[ 1	4	[0	0	0]	30	[0	0	0]	3	0	1.9345 ]
[ 2	3	[1	0	0]	34	[0	0	0]	3	0	1.9347 ]
[ 2	4	[0	1	0]	38	[0	0	0]	3	0	1.9345 ]
[ 1	3	[0	0	0]	29	[0	0	0]	4	0	2.3716 ]
[ 1	4	[0	0	0]	25	[0	0	0]	4	0	2.372 ]
[ 2	3	[1	0	0]	37	[0	0	0]	4	0	2.3716 ]
[ 2	4	[0	1	0]	33	[0	0	0]	4	0	2.372 ]
[ 1	3	[0	0	0]	30	[0	0	0]	5	3	0.7089 ]
[ 1	4	[0	0	0]	26	[0	0	0]	5	3	0.709 ]
[ 2	3	[1	0	0]	38	[0	0	0]	5	3	0.7089 ]
[ 2	4	[0	1	0]	34	[0	0	0]	5	3	0.709 ]
[ 3	1	[0	0	0]	25	[0	0	0]	6	3	0.7387 ]
[ 3	2	[-1	0	0]	33	[-1	0	0]	6	3	0.7387 ]
[ 4	1	[0	0	0]	29	[0	0	0]	6	3	0.7387 ]
[ 4	2	[0	-1	0]	37	[0	-1	0]	6	3	0.7387 ]
[ 3	1	[0	0	0]	30	[0	0	0]	7	3	0.7162 ]
[ 3	2	[-1	0	0]	38	[-1	0	0]	7	3	0.7162 ]
[ 4	1	[0	0	0]	26	[0	0	0]	7	3	0.7162 ]
[ 4	2	[0	-1	0]	34	[0	-1	0]	7	3	0.7162 ]
[ 3	1	[0	0	0]	33	[-1	0	0]	8	0	2.4029 ]
[ 3	2	[-1	0	0]	25	[0	0	0]	8	0	2.4029 ]
[ 4	1	[0	0	0]	37	[0	-1	0]	8	0	2.4029 ]
[ 4	2	[0	-1	0]	29	[0	0	0]	8	0	2.4029 ]
[ 3	1	[0	0	0]	38	[-1	0	0]	9	0	2.4254 ]
[ 3	2	[-1	0	0]	30	[0	0	0]	9	0	2.4254 ]
[ 4	1	[0	0	0]	34	[0	-1	0]	9	0	2.4254 ]
[ 4	2	[0	-1	0]	26	[0	0	0]	9	0	2.4254 ]
[ 1	3	[0	0	0]	27	[0	0	0]	10	0	2.2149 ]
[ 1	4	[0	0	0]	31	[0	0	0]	10	0	2.2148 ]
[ 2	3	[1	0	0]	35	[0	0	0]	10	0	2.2149 ]
[ 2	4	[0	1	0]	39	[0	0	0]	10	0	2.2148 ]
[ 1	3	[0	0	0]	31	[0	0	0]	11	0	1.4467 ]
[ 1	4	[0	0	0]	27	[0	0	0]	11	0	1.4469 ]
[ 2	3	[1	0	0]	39	[0	0	0]	11	0	1.4467 ]
[ 2	4	[0	1	0]	35	[0	0	0]	11	0	1.4469 ]
[ 3	1	[0	0	0]	32	[0	0	0]	12	0	1.409 ]
[ 3	2	[-1	0	0]	40	[-1	0	0]	12	0	1.409 ]
[ 4	1	[0	0	0]	28	[0	-1	0]	12	0	1.409 ]
[ 4	2	[0	-1	0]	36	[0	0	0]	12	0	1.409 ]
[ 3	1	[0	0	0]	40	[-1	0	0]	13	0	1.7326 ]
[ 3	2	[-1	0	0]	32	[0	0	0]	13	0	1.7326 ]
[ 4	1	[0	0	0]	36	[0	0	0]	13	0	1.7326 ]
[ 4	2	[0	-1	0]	28	[0	-1	0]	13	0	1.7326 ]
[ 1	25	[0	0	0]	26	[0	0	0]	14	0	1.6894 ]
[ 1	29	[0	0	0]	30	[0	0	0]	14	0	1.689 ]
[ 2	33	[0	0	0]	34	[0	0	0]	14	0	1.6894 ]
[ 2	37	[0	0	0]	38	[0	0	0]	14	0	1.689 ]
[ 1	25	[0	0	0]	29	[0	0	0]	15	0	3.0918 ]
[ 2	33	[0	0	0]	37	[0	0	0]	15	0	3.0918 ]
[ 1	25	[0	0	0]	30	[0	0	0]	16	4	1.4199 ]
[ 1	26	[0	0	0]	29	[0	0	0]	16	4	1.4199 ]
[ 2	33	[0	0	0]	38	[0	0	0]	16	4	1.4199 ]
[ 2	34	[0	0	0]	37	[0	0	0]	16	4	1.4199 ]
[ 3	25	[0	0	0]	30	[0	0	0]	16	4	1.4186 ]
[ 3	33	[-1	0	0]	38	[-1	0	0]	16	4	1.4186 ]
[ 4	26	[0	0	0]	29	[0	0	0]	16	4	1.4186 ]
[ 4	34	[0	-1	0]	37	[0	-1	0]	16	4	1.4186 ]
[ 1	26	[0	0	0]	30	[0	0	0]	17	0	1.7331 ]
[ 2	34	[0	0	0]	38	[0	0	0]	17	0	1.7331 ]
[ 3	25	[0	0	0]	33	[-1	0	0]	18	0	3.1416 ]
[ 4	29	[0	0	0]	37	[0	-1	0]	18	0	3.1416 ]
[ 3	30	[0	0	0]	38	[-1	0	0]	19	0	3.1416 ]
[ 4	26	[0	0	0]	34	[0	-1	0]	19	0	3.1416 ]
[ 3	25	[0	0	0]	38	[-1	0	0]	20	0	1.723 ]
[ 3	30	[0	0	0]	33	[-1	0	0]	20	0	1.723 ]
[ 4	26	[0	0	0]	37	[0	-1	0]	20	0	1.723 ]
[ 4	29	[0	0	0]	34	[0	-1	0]	20	0	1.723 ]
[ 1	25	[0	0	0]	27	[0	0	0]	21	0	1.5465 ]
[ 1	29	[0	0	0]	31	[0	0	0]	21	0	1.5464 ]
[ 2	33	[0	0	0]	35	[0	0	0]	21	0	1.5465 ]
[ 2	37	[0	0	0]	39	[0	0	0]	21	0	1.5464 ]
[ 3	30	[0	0	0]	40	[-1	0	0]	22	0	1.5534 ]
[ 3	38	[-1	0	0]	32	[0	0	0]	22	0	1.5534 ]
[ 4	26	[0	0	0]	36	[0	0	0]	22	0	1.5533 ]
[ 4	34	[0	-1	0]	28	[0	-1	0]	22	0	1.5533 ]
[ 1	25	[0	0	0]	31	[0	0	0]	23	0	1.6331 ]
[ 1	29	[0	0	0]	27	[0	0	0]	23	0	1.6334 ]
[ 2	33	[0	0	0]	39	[0	0	0]	23	0	1.6331 ]
[ 2	37	[0	0	0]	35	[0	0	0]	23	0	1.6334 ]
[ 1	26	[0	0	0]	27	[0	0	0]	24	0	1.5908 ]
[ 1	30	[0	0	0]	31	[0	0	0]	24	0	1.5907 ]
[ 2	34	[0	0	0]	35	[0	0	0]	24	0	1.5908 ]
[ 2	38	[0	0	0]	39	[0	0	0]	24	0	1.5907 ]
[ 3	30	[0	0	0]	32	[0	0	0]	25	0	1.5882 ]
[ 3	38	[-1	0	0]	40	[-1	0	0]	25	0	1.5882 ]
[ 4	26	[0	0	0]	28	[0	-1	0]	25	0	1.5883 ]
[ 4	34	[0	-1	0]	36	[0	0	0]	25	0	1.5883 ]
[ 1	26	[0	0	0]	31	[0	0	0]	26	0	2.9018 ]
[ 1	30	[0	0	0]	27	[0	0	0]	26	0	2.9017 ]
[ 2	34	[0	0	0]	39	[0	0	0]	26	0	2.9018 ]
[ 2	38	[0	0	0]	35	[0	0	0]	26	0	2.9017 ]
[ 3	25	[0	0	0]	32	[0	0	0]	27	0	1.5772 ]
[ 3	33	[-1	0	0]	40	[-1	0	0]	27	0	1.5772 ]
[ 4	29	[0	0	0]	28	[0	-1	0]	27	0	1.5773 ]
[ 4	37	[0	-1	0]	36	[0	0	0]	27	0	1.5773 ]
[ 3	25	[0	0	0]	40	[-1	0	0]	28	0	1.5644 ]
[ 3	33	[-1	0	0]	32	[0	0	0]	28	0	1.5644 ]
[ 4	37	[0	-1	0]	28	[0	-1	0]	28	0	1.5643 ]
[ 4	29	[0	0	0]	36	[0	0	0]	28	0	1.5643 ]
[ 1	27	[0	0	0]	31	[0	0	0]	29	0	1.3977 ]
[ 2	35	[0	0	0]	39	[0	0	0]	29	0	1.3977 ]
[ 3	32	[0	0	0]	40	[-1	0	0]	30	0	3.1416 ]
[ 4	28	[0	-1	0]	36	[0	0	0]	30	0	3.1416 ]
[ 15	16	[0	0	0]	27	[0	0	0]	31	0	2.0418 ]
[ 17	18	[0	0	0]	31	[0	0	0]	31	0	2.0419 ]
[ 19	20	[0	0	0]	35	[0	0	0]	31	0	2.0418 ]
[ 21	22	[0	0	0]	39	[0	0	0]	31	0	2.0419 ]
[ 15	16	[0	0	0]	28	[0	-1	0]	32	0	2.0463 ]
[ 17	18	[0	0	0]	32	[0	0	0]	32	0	2.0464 ]
[ 19	20	[0	0	0]	36	[0	1	0]	32	0	2.0463 ]
[ 21	22	[0	0	0]	40	[0	0	0]	32	0	2.0464 ]
[ 15	27	[0	0	0]	28	[0	-1	0]	33	0	2.1934 ]
[ 17	31	[0	0	0]	32	[0	0	0]	33	0	2.1931 ]
[ 19	35	[0	0	0]	36	[0	1	0]	33	0	2.1934 ]
[ 21	39	[0	0	0]	40	[0	0	0]	33	0	2.1931 ]
[ 16	18	[0	-1	0]	15	[0	0	0]	34	0	2.0999 ]
[ 18	16	[0	1	0]	17	[0	0	0]	34	0	2.1001 ]
[ 20	22	[0	1	0]	19	[0	0	0]	34	0	2.0999 ]
[ 22	20	[0	-1	0]	21	[0	0	0]	34	0	2.1001 ]
[ 16	23	[0	0	1]	15	[0	0	0]	35	0	2.0874 ]
[ 18	24	[0	0	1]	17	[0	0	0]	35	0	2.0876 ]
[ 20	24	[0	0	0]	19	[0	0	0]	35	0	2.0874 ]
[ 22	23	[0	0	0]	21	[0	0	0]	35	0	2.0876 ]
[ 16	23	[0	0	1]	18	[0	-1	0]	36	0	2.093 ]
[ 18	24	[0	0	1]	16	[0	1	0]	36	0	2.0927 ]
[ 20	24	[0	0	0]	22	[0	1	0]	36	0	2.093 ]
[ 22	23	[0	0	0]	20	[0	-1	0]	36	0	2.0927 ]
[ 23	13	[0	0	0]	16	[0	0	-1]	37	0	2.0926 ]
[ 23	13	[0	0	0]	22	[0	0	0]	37	0	2.0926 ]
[ 24	14	[0	0	0]	18	[0	0	-1]	37	0	2.0926 ]
[ 24	14	[0	0	0]	20	[0	0	0]	37	0	2.0926 ]
[ 23	16	[0	0	-1]	22	[0	0	0]	38	0	2.0973 ]
[ 24	18	[0	0	-1]	20	[0	0	0]	38	0	2.0973 ]
[ 25	1	[0	0	0]	3	[0	0	0]	39	3	1.6556 ]
[ 29	1	[0	0	0]	4	[0	0	0]	39	3	1.6556 ]
[ 33	2	[0	0	0]	3	[1	0	0]	39	3	1.6556 ]
[ 37	2	[0	0	0]	4	[0	1	0]	39	3	1.6556 ]
[ 26	1	[0	0	0]	4	[0	0	0]	40	3	1.7164 ]
[ 30	1	[0	0	0]	3	[0	0	0]	40	3	1.7165 ]
[ 34	2	[0	0	0]	4	[0	1	0]	40	3	1.7164 ]
[ 38	2	[0	0	0]	3	[1	0	0]	40	3	1.7165 ]
[ 25	1	[0	0	0]	5	[0	0	0]	41	0	1.9386 ]
[ 29	1	[0	0	0]	7	[0	0	0]	41	0	1.9389 ]
[ 33	2	[0	0	0]	9	[1	0	0]	41	0	1.9386 ]
[ 37	2	[0	0	0]	11	[0	0	0]	41	0	1.9389 ]
[ 25	3	[0	0	0]	5	[0	0	0]	42	0	2.0293 ]
[ 29	4	[0	0	0]	7	[0	0	0]	42	0	2.0293 ]
[ 33	3	[1	0	0]	9	[1	0	0]	42	0	2.0293 ]
[ 37	4	[0	1	0]	11	[0	0	0]	42	0	2.0293 ]
[ 26	1	[0	0	0]	6	[0	-1	0]	43	0	2.1517 ]
[ 30	1	[0	0	0]	8	[0	0	0]	43	0	2.1518 ]
[ 34	2	[0	0	0]	10	[0	1	0]	43	0	2.1517 ]
[ 38	2	[0	0	0]	12	[0	0	0]	43	0	2.1518 ]
[ 26	4	[0	0	0]	6	[0	-1	0]	44	0	2.0124 ]
[ 30	3	[0	0	0]	8	[0	0	0]	44	0	2.0124 ]
[ 34	4	[0	1	0]	10	[0	1	0]	44	0	2.0124 ]
[ 38	3	[1	0	0]	12	[0	0	0]	44	0	2.0124 ]
[ 27	1	[0	0	0]	15	[0	0	0]	45	0	2.1712 ]
[ 31	1	[0	0	0]	17	[0	0	0]	45	0	2.1714 ]
[ 35	2	[0	0	0]	19	[0	0	0]	45	0	2.1712 ]
[ 39	2	[0	0	0]	21	[0	0	0]	45	0	2.1714 ]
[ 28	4	[0	1	0]	15	[0	1	0]	46	0	2.2022 ]
[ 32	3	[0	0	0]	17	[0	0	0]	46	0	2.2024 ]
[ 36	4	[0	0	0]	19	[0	-1	0]	46	0	2.2022 ]
[ 40	3	[1	0	0]	21	[0	0	0]	46	0	2.2024 ]
