# Supplementary material for: An automated protocol to construct flexibility parameters for classical forcefields: applications to metal–organic frameworks
Source: RSC Adv. 2024 Jul 19;14(31):22714–62. doi: 10.1039/d4ra01859a (PMC11258866; doi:10.1039/d4ra01859a)
Supplement: RA-014-D4RA01859A-s002 [file RA-014-D4RA01859A-s002.zip › MOFs_inputs/quadrant_1_2/BUSQIQ/BUSQIQ_angle_types_list.txt]

[13[8-(1,13),8-(1,13),8-(1,13),8-(1,13),8-(6),8-(6),13-(8,8,8,8,8,8,13),13-(8,8,8,8,8,8,13)]    13[8-(1,13),8-(1,13),8-(1,13),8-(1,13),8-(6),8-(6),13-(8,8,8,8,8,8,13),13-(8,8,8,8,8,8,13)]    13[8-(1,13),8-(1,13),8-(1,13),8-(1,13),8-(6),8-(6),13-(8,8,8,8,8,8,13),13-(8,8,8,8,8,8,13)]]    0    2.5083
[13[8-(1,13),8-(1,13),8-(1,13),8-(1,13),8-(6),8-(6),13-(8,8,8,8,8,8,13),13-(8,8,8,8,8,8,13)]    13[8-(1,13),8-(1,13),8-(1,13),8-(1,13),8-(6),8-(6),13-(8,8,8,8,8,8,13),13-(8,8,8,8,8,8,13)]    13[8-(1,13),8-(1,13),8-(1,13),8-(1,13),8-(6),8-(6),13-(8,8,8,8,8,8,13),13-(8,8,8,8,8,8,13)]]    1    3.1416
[13[8-(1,13),8-(1,13),8-(1,13),8-(1,13),8-(6),8-(6),13-(8,8,8,8,8,8,13),13-(8,8,8,8,8,8,13)]    13[8-(1,13),8-(1,13),8-(1,13),8-(1,13),8-(6),8-(6),13-(8,8,8,8,8,8,13),13-(8,8,8,8,8,8,13)]    8[1-(0),13-(8,8,8,8,8,13,13),13-(8,8,8,8,8,13,13)]]    0    0.7473
[13[8-(1,13),8-(1,13),8-(1,13),8-(1,13),8-(6),8-(6),13-(8,8,8,8,8,8,13),13-(8,8,8,8,8,8,13)]    13[8-(1,13),8-(1,13),8-(1,13),8-(1,13),8-(6),8-(6),13-(8,8,8,8,8,8,13),13-(8,8,8,8,8,8,13)]    8[1-(0),13-(8,8,8,8,8,13,13),13-(8,8,8,8,8,13,13)]]    1    1.9346
[13[8-(1,13),8-(1,13),8-(1,13),8-(1,13),8-(6),8-(6),13-(8,8,8,8,8,8,13),13-(8,8,8,8,8,8,13)]    13[8-(1,13),8-(1,13),8-(1,13),8-(1,13),8-(6),8-(6),13-(8,8,8,8,8,8,13),13-(8,8,8,8,8,8,13)]    8[1-(0),13-(8,8,8,8,8,13,13),13-(8,8,8,8,8,13,13)]]    2    2.3718
[13[8-(1,13),8-(1,13),8-(1,13),8-(1,13),8-(6),8-(6),13-(8,8,8,8,8,8,13),13-(8,8,8,8,8,8,13)]    13[8-(1,13),8-(1,13),8-(1,13),8-(1,13),8-(6),8-(6),13-(8,8,8,8,8,8,13),13-(8,8,8,8,8,8,13)]    8[1-(0),13-(8,8,8,8,8,13,13),13-(8,8,8,8,8,13,13)]]    3    0.709
[13[8-(1,13),8-(1,13),8-(1,13),8-(1,13),8-(6),8-(6),13-(8,8,8,8,8,8,13),13-(8,8,8,8,8,8,13)]    13[8-(1,13),8-(1,13),8-(1,13),8-(1,13),8-(6),8-(6),13-(8,8,8,8,8,8,13),13-(8,8,8,8,8,8,13)]    8[1-(0),13-(8,8,8,8,8,13,13),13-(8,8,8,8,8,13,13)]]    4    0.7387
[13[8-(1,13),8-(1,13),8-(1,13),8-(1,13),8-(6),8-(6),13-(8,8,8,8,8,8,13),13-(8,8,8,8,8,8,13)]    13[8-(1,13),8-(1,13),8-(1,13),8-(1,13),8-(6),8-(6),13-(8,8,8,8,8,8,13),13-(8,8,8,8,8,8,13)]    8[1-(0),13-(8,8,8,8,8,13,13),13-(8,8,8,8,8,13,13)]]    5    0.7162
[13[8-(1,13),8-(1,13),8-(1,13),8-(1,13),8-(6),8-(6),13-(8,8,8,8,8,8,13),13-(8,8,8,8,8,8,13)]    13[8-(1,13),8-(1,13),8-(1,13),8-(1,13),8-(6),8-(6),13-(8,8,8,8,8,8,13),13-(8,8,8,8,8,8,13)]    8[1-(0),13-(8,8,8,8,8,13,13),13-(8,8,8,8,8,13,13)]]    6    2.4029
[13[8-(1,13),8-(1,13),8-(1,13),8-(1,13),8-(6),8-(6),13-(8,8,8,8,8,8,13),13-(8,8,8,8,8,8,13)]    13[8-(1,13),8-(1,13),8-(1,13),8-(1,13),8-(6),8-(6),13-(8,8,8,8,8,8,13),13-(8,8,8,8,8,8,13)]    8[1-(0),13-(8,8,8,8,8,13,13),13-(8,8,8,8,8,13,13)]]    7    2.4254
[13[8-(1,13),8-(1,13),8-(1,13),8-(1,13),8-(6),8-(6),13-(8,8,8,8,8,8,13),13-(8,8,8,8,8,8,13)]    13[8-(1,13),8-(1,13),8-(1,13),8-(1,13),8-(6),8-(6),13-(8,8,8,8,8,8,13),13-(8,8,8,8,8,8,13)]    8[6-(6,8),13-(8,8,8,8,8,13,13)]]    0    2.2148
[13[8-(1,13),8-(1,13),8-(1,13),8-(1,13),8-(6),8-(6),13-(8,8,8,8,8,8,13),13-(8,8,8,8,8,8,13)]    13[8-(1,13),8-(1,13),8-(1,13),8-(1,13),8-(6),8-(6),13-(8,8,8,8,8,8,13),13-(8,8,8,8,8,8,13)]    8[6-(6,8),13-(8,8,8,8,8,13,13)]]    1    1.4468
[13[8-(1,13),8-(1,13),8-(1,13),8-(1,13),8-(6),8-(6),13-(8,8,8,8,8,8,13),13-(8,8,8,8,8,8,13)]    13[8-(1,13),8-(1,13),8-(1,13),8-(1,13),8-(6),8-(6),13-(8,8,8,8,8,8,13),13-(8,8,8,8,8,8,13)]    8[6-(6,8),13-(8,8,8,8,8,13,13)]]    2    1.409
[13[8-(1,13),8-(1,13),8-(1,13),8-(1,13),8-(6),8-(6),13-(8,8,8,8,8,8,13),13-(8,8,8,8,8,8,13)]    13[8-(1,13),8-(1,13),8-(1,13),8-(1,13),8-(6),8-(6),13-(8,8,8,8,8,8,13),13-(8,8,8,8,8,8,13)]    8[6-(6,8),13-(8,8,8,8,8,13,13)]]    3    1.7326
[13[8-(1,13),8-(1,13),8-(1,13),8-(1,13),8-(6),8-(6),13-(8,8,8,8,8,8,13),13-(8,8,8,8,8,8,13)]    8[1-(0),13-(8,8,8,8,8,13,13),13-(8,8,8,8,8,13,13)]    8[1-(0),13-(8,8,8,8,8,13,13),13-(8,8,8,8,8,13,13)]]    0    1.6892
[13[8-(1,13),8-(1,13),8-(1,13),8-(1,13),8-(6),8-(6),13-(8,8,8,8,8,8,13),13-(8,8,8,8,8,8,13)]    8[1-(0),13-(8,8,8,8,8,13,13),13-(8,8,8,8,8,13,13)]    8[1-(0),13-(8,8,8,8,8,13,13),13-(8,8,8,8,8,13,13)]]    1    3.0918
[13[8-(1,13),8-(1,13),8-(1,13),8-(1,13),8-(6),8-(6),13-(8,8,8,8,8,8,13),13-(8,8,8,8,8,8,13)]    8[1-(0),13-(8,8,8,8,8,13,13),13-(8,8,8,8,8,13,13)]    8[1-(0),13-(8,8,8,8,8,13,13),13-(8,8,8,8,8,13,13)]]    2    1.4192
[13[8-(1,13),8-(1,13),8-(1,13),8-(1,13),8-(6),8-(6),13-(8,8,8,8,8,8,13),13-(8,8,8,8,8,8,13)]    8[1-(0),13-(8,8,8,8,8,13,13),13-(8,8,8,8,8,13,13)]    8[1-(0),13-(8,8,8,8,8,13,13),13-(8,8,8,8,8,13,13)]]    3    1.7331
[13[8-(1,13),8-(1,13),8-(1,13),8-(1,13),8-(6),8-(6),13-(8,8,8,8,8,8,13),13-(8,8,8,8,8,8,13)]    8[1-(0),13-(8,8,8,8,8,13,13),13-(8,8,8,8,8,13,13)]    8[1-(0),13-(8,8,8,8,8,13,13),13-(8,8,8,8,8,13,13)]]    4    3.1416
[13[8-(1,13),8-(1,13),8-(1,13),8-(1,13),8-(6),8-(6),13-(8,8,8,8,8,8,13),13-(8,8,8,8,8,8,13)]    8[1-(0),13-(8,8,8,8,8,13,13),13-(8,8,8,8,8,13,13)]    8[1-(0),13-(8,8,8,8,8,13,13),13-(8,8,8,8,8,13,13)]]    5    3.1416
[13[8-(1,13),8-(1,13),8-(1,13),8-(1,13),8-(6),8-(6),13-(8,8,8,8,8,8,13),13-(8,8,8,8,8,8,13)]    8[1-(0),13-(8,8,8,8,8,13,13),13-(8,8,8,8,8,13,13)]    8[1-(0),13-(8,8,8,8,8,13,13),13-(8,8,8,8,8,13,13)]]    6    1.723
[13[8-(1,13),8-(1,13),8-(1,13),8-(1,13),8-(6),8-(6),13-(8,8,8,8,8,8,13),13-(8,8,8,8,8,8,13)]    8[1-(0),13-(8,8,8,8,8,13,13),13-(8,8,8,8,8,13,13)]    8[6-(6,8),13-(8,8,8,8,8,13,13)]]    0    1.5465
[13[8-(1,13),8-(1,13),8-(1,13),8-(1,13),8-(6),8-(6),13-(8,8,8,8,8,8,13),13-(8,8,8,8,8,8,13)]    8[1-(0),13-(8,8,8,8,8,13,13),13-(8,8,8,8,8,13,13)]    8[6-(6,8),13-(8,8,8,8,8,13,13)]]    1    1.5533
[13[8-(1,13),8-(1,13),8-(1,13),8-(1,13),8-(6),8-(6),13-(8,8,8,8,8,8,13),13-(8,8,8,8,8,8,13)]    8[1-(0),13-(8,8,8,8,8,13,13),13-(8,8,8,8,8,13,13)]    8[6-(6,8),13-(8,8,8,8,8,13,13)]]    2    1.6333
[13[8-(1,13),8-(1,13),8-(1,13),8-(1,13),8-(6),8-(6),13-(8,8,8,8,8,8,13),13-(8,8,8,8,8,8,13)]    8[1-(0),13-(8,8,8,8,8,13,13),13-(8,8,8,8,8,13,13)]    8[6-(6,8),13-(8,8,8,8,8,13,13)]]    3    1.5908
[13[8-(1,13),8-(1,13),8-(1,13),8-(1,13),8-(6),8-(6),13-(8,8,8,8,8,8,13),13-(8,8,8,8,8,8,13)]    8[1-(0),13-(8,8,8,8,8,13,13),13-(8,8,8,8,8,13,13)]    8[6-(6,8),13-(8,8,8,8,8,13,13)]]    4    1.5883
[13[8-(1,13),8-(1,13),8-(1,13),8-(1,13),8-(6),8-(6),13-(8,8,8,8,8,8,13),13-(8,8,8,8,8,8,13)]    8[1-(0),13-(8,8,8,8,8,13,13),13-(8,8,8,8,8,13,13)]    8[6-(6,8),13-(8,8,8,8,8,13,13)]]    5    2.9017
[13[8-(1,13),8-(1,13),8-(1,13),8-(1,13),8-(6),8-(6),13-(8,8,8,8,8,8,13),13-(8,8,8,8,8,8,13)]    8[1-(0),13-(8,8,8,8,8,13,13),13-(8,8,8,8,8,13,13)]    8[6-(6,8),13-(8,8,8,8,8,13,13)]]    6    1.5773
[13[8-(1,13),8-(1,13),8-(1,13),8-(1,13),8-(6),8-(6),13-(8,8,8,8,8,8,13),13-(8,8,8,8,8,8,13)]    8[1-(0),13-(8,8,8,8,8,13,13),13-(8,8,8,8,8,13,13)]    8[6-(6,8),13-(8,8,8,8,8,13,13)]]    7    1.5643
[13[8-(1,13),8-(1,13),8-(1,13),8-(1,13),8-(6),8-(6),13-(8,8,8,8,8,8,13),13-(8,8,8,8,8,8,13)]    8[6-(6,8),13-(8,8,8,8,8,13,13)]    8[6-(6,8),13-(8,8,8,8,8,13,13)]]    0    1.3977
[13[8-(1,13),8-(1,13),8-(1,13),8-(1,13),8-(6),8-(6),13-(8,8,8,8,8,8,13),13-(8,8,8,8,8,8,13)]    8[6-(6,8),13-(8,8,8,8,8,13,13)]    8[6-(6,8),13-(8,8,8,8,8,13,13)]]    1    3.1416
[6[6-(6,6),8-(13),8-(13)]    6[6-(1,6),6-(6,6),6-(8,8)]    8[6-(6,8),13-(8,8,8,8,8,13,13)]]    0    2.0418
[6[6-(6,6),8-(13),8-(13)]    6[6-(1,6),6-(6,6),6-(8,8)]    8[6-(6,8),13-(8,8,8,8,8,13,13)]]    1    2.0463
[6[6-(6,6),8-(13),8-(13)]    8[6-(6,8),13-(8,8,8,8,8,13,13)]    8[6-(6,8),13-(8,8,8,8,8,13,13)]]    0    2.1932
[6[6-(1,6),6-(6,6),6-(8,8)]    6[6-(1,6),6-(6,6),6-(8,8)]    6[6-(6,6),8-(13),8-(13)]]    0    2.1
[6[6-(1,6),6-(6,6),6-(8,8)]    6[1-(0),6-(6,6),6-(6,6)]    6[6-(6,6),8-(13),8-(13)]]    0    2.0875
[6[6-(1,6),6-(6,6),6-(8,8)]    6[1-(0),6-(6,6),6-(6,6)]    6[6-(1,6),6-(6,6),6-(8,8)]]    0    2.0928
[6[1-(0),6-(6,6),6-(6,6)]    1[6-(6,6)]    6[6-(1,6),6-(6,6),6-(8,8)]]    0    2.0926
[6[1-(0),6-(6,6),6-(6,6)]    6[6-(1,6),6-(6,6),6-(8,8)]    6[6-(1,6),6-(6,6),6-(8,8)]]    0    2.0973
[8[1-(0),13-(8,8,8,8,8,13,13),13-(8,8,8,8,8,13,13)]    13[8-(1,13),8-(1,13),8-(1,13),8-(1,13),8-(6),8-(6),13-(8,8,8,8,8,8,13),13-(8,8,8,8,8,8,13)]    13[8-(1,13),8-(1,13),8-(1,13),8-(1,13),8-(6),8-(6),13-(8,8,8,8,8,8,13),13-(8,8,8,8,8,8,13)]]    0    1.6556
[8[1-(0),13-(8,8,8,8,8,13,13),13-(8,8,8,8,8,13,13)]    13[8-(1,13),8-(1,13),8-(1,13),8-(1,13),8-(6),8-(6),13-(8,8,8,8,8,8,13),13-(8,8,8,8,8,8,13)]    13[8-(1,13),8-(1,13),8-(1,13),8-(1,13),8-(6),8-(6),13-(8,8,8,8,8,8,13),13-(8,8,8,8,8,8,13)]]    1    1.7164
[8[1-(0),13-(8,8,8,8,8,13,13),13-(8,8,8,8,8,13,13)]    13[8-(1,13),8-(1,13),8-(1,13),8-(1,13),8-(6),8-(6),13-(8,8,8,8,8,8,13),13-(8,8,8,8,8,8,13)]    1[8-(13,13)]]    0    1.9387
[8[1-(0),13-(8,8,8,8,8,13,13),13-(8,8,8,8,8,13,13)]    13[8-(1,13),8-(1,13),8-(1,13),8-(1,13),8-(6),8-(6),13-(8,8,8,8,8,8,13),13-(8,8,8,8,8,8,13)]    1[8-(13,13)]]    1    2.0293
[8[1-(0),13-(8,8,8,8,8,13,13),13-(8,8,8,8,8,13,13)]    13[8-(1,13),8-(1,13),8-(1,13),8-(1,13),8-(6),8-(6),13-(8,8,8,8,8,8,13),13-(8,8,8,8,8,8,13)]    1[8-(13,13)]]    2    2.1517
[8[1-(0),13-(8,8,8,8,8,13,13),13-(8,8,8,8,8,13,13)]    13[8-(1,13),8-(1,13),8-(1,13),8-(1,13),8-(6),8-(6),13-(8,8,8,8,8,8,13),13-(8,8,8,8,8,8,13)]    1[8-(13,13)]]    3    2.0124
[8[6-(6,8),13-(8,8,8,8,8,13,13)]    13[8-(1,13),8-(1,13),8-(1,13),8-(1,13),8-(6),8-(6),13-(8,8,8,8,8,8,13),13-(8,8,8,8,8,8,13)]    6[6-(6,6),8-(13),8-(13)]]    0    2.1713
[8[6-(6,8),13-(8,8,8,8,8,13,13)]    13[8-(1,13),8-(1,13),8-(1,13),8-(1,13),8-(6),8-(6),13-(8,8,8,8,8,8,13),13-(8,8,8,8,8,8,13)]    6[6-(6,6),8-(13),8-(13)]]    1    2.2023
