# Supplementary material for: An automated protocol to construct flexibility parameters for classical forcefields: applications to metal–organic frameworks
Source: RSC Adv. 2024 Jul 19;14(31):22714–62. doi: 10.1039/d4ra01859a (PMC11258866; doi:10.1039/d4ra01859a)
Supplement: RA-014-D4RA01859A-s002 [file RA-014-D4RA01859A-s002.zip › MOFs_inputs/quadrant_1_2/BUSQIQ/BUSQIQ_atom_types_with_coordinates.txt]

BUSQIQ

6.9941000000000004    0.0000000000000000    0.0000000000000000
-0.7134171600000000    7.4549417800000004    0.0000000000000000
-3.1402871299999999    -3.7274868900000002    10.0239704399999994

     1   -0.0001412075884321684   -0.0002818404425908305        5.890364460847312    13[8-(1,13),8-(1,13),8-(1,13),8-(1,13),8-(6),8-(6),13-(8,8,8,8,8,8,13),13-(8,8,8,8,8,8,13)]
     2       3.1405368912185145        3.727736760645376        4.133605985522305    13[8-(1,13),8-(1,13),8-(1,13),8-(1,13),8-(6),8-(6),13-(8,8,8,8,8,8,13),13-(8,8,8,8,8,8,13)]
     3      -1.9268521316942644       1.8637274291922767        5.011985255321228    13[8-(1,13),8-(1,13),8-(1,13),8-(1,13),8-(6),8-(6),13-(8,8,8,8,8,8,13),13-(8,8,8,8,8,8,13)]
     4       1.9269064182983868       -1.863743448761531       5.0119852130526175    13[8-(1,13),8-(1,13),8-(1,13),8-(1,13),8-(6),8-(6),13-(8,8,8,8,8,8,13),13-(8,8,8,8,8,8,13)]
     5      -2.2775611585282602      0.07429317764564569        6.736425875133496    1[8-(13,13)]
     6      -1.1829261234475186       5.2794817824213265        4.650887681294443    1[8-(13,13)]
     7        2.277446121975926     -0.07424866950484743        6.736219986704306    1[8-(13,13)]
     8       0.4696167953124639       2.1748563068477926        4.650767849272984    1[8-(13,13)]
     9      -1.5761431039598701        3.653161681914131        3.287544611340985    1[8-(13,13)]
    10        4.323321801290952      -1.5520269009408292        5.373082763791087    1[8-(13,13)]
    11       0.8629496003690977       3.8017035666018693       3.2877504097343464    1[8-(13,13)]
    12        2.670778877641488       1.5525985814104266        5.373202578335874    1[8-(13,13)]
    13       3.6188275002854846       2.4842989894198486  -0.00010731526558780987    1[6-(6,6)]
    14       2.6618553802703353        4.970642735365484   0.00010730630386453417    1[6-(6,6)]
    15       0.5475309208396566       -2.281625458141548        7.531938855544718    6[6-(6,6),8-(13),8-(13)]
    16      0.39108347828365675       -3.027973026669693        8.814118096137848    6[6-(1,6),6-(6,6),6-(8,8)]
    17      -0.5475879259939054        2.281392621042168        7.532163816557885    6[6-(6,6),8-(13),8-(13)]
    18      -0.3911460734255412        3.027625241282428        8.814052960936253    6[6-(1,6),6-(6,6),6-(8,8)]
    19       2.5928648046069727         6.00908032054645       2.4920315195034104    6[6-(6,6),8-(13),8-(13)]
    20        2.749312260095909        6.755428007625196       1.2098524297436999    6[6-(1,6),6-(6,6),6-(8,8)]
    21       3.6879836548231424       1.4460621910005396       2.4918065616073073    6[6-(6,6),8-(13),8-(13)]
    22        3.531541826156818       0.6998296585315944        1.209917473056907    6[6-(1,6),6-(6,6),6-(8,8)]
    23       3.5518969960702638        1.395525722294007    7.531821364208368e-06    6[1-(0),6-(6,6),6-(6,6)]
    24        2.728785891803395        6.059416093770397   -7.490438672283883e-06    6[1-(0),6-(6,6),6-(6,6)]
    25      -1.9015913547126904      0.12841468976810644       5.8429553655585496    8[1-(0),13-(8,8,8,8,8,13,13),13-(8,8,8,8,8,13,13)]
    26      0.15608290922127588      -1.4181996893626865        4.678376737665896    8[1-(0),13-(8,8,8,8,8,13,13),13-(8,8,8,8,8,13,13)]
    27      -0.1684833465556741       -1.239615110653215        7.378743981799413    8[6-(6,8),13-(8,8,8,8,8,13,13)]
    28       0.7173834133808166        4.753190273446883        6.717138945334398    8[6-(6,8),13-(8,8,8,8,8,13,13)]
    29        1.901242018225872     -0.12848600102359775        5.842846428654488    8[1-(0),13-(8,8,8,8,8,13,13),13-(8,8,8,8,8,13,13)]
    30     -0.15612423185508661       1.4177551752254314        4.678485663490493    8[1-(0),13-(8,8,8,8,8,13,13),13-(8,8,8,8,8,13,13)]
    31      0.16810246203571477        1.239276223461013        7.378982021947899    8[6-(6,8),13-(8,8,8,8,8,13,13)]
    32      -1.4305849220265512       2.7015025067896437        6.717206076616323    8[6-(6,8),13-(8,8,8,8,8,13,13)]
    33        5.041987049365166        3.599040188922082        4.181015106775256    8[1-(0),13-(8,8,8,8,8,13,13),13-(8,8,8,8,8,13,13)]
    34        2.984312780186672        5.145654581757029        5.345593686132724    8[1-(0),13-(8,8,8,8,8,13,13),13-(8,8,8,8,8,13,13)]
    35       3.3088790376735866        4.967070053152882       2.6452264904097067    8[6-(6,8),13-(8,8,8,8,8,13,13)]
    36        2.423012304764103       -1.025735402476456        3.306831448198649    8[6-(6,8),13-(8,8,8,8,8,13,13)]
    37       1.2391536779925374        3.855940892232928        4.181123974759268    8[1-(0),13-(8,8,8,8,8,13,13),13-(8,8,8,8,8,13,13)]
    38       3.2965199015324833        2.309699721355699        5.345484777671742    8[1-(0),13-(8,8,8,8,8,13,13),13-(8,8,8,8,8,13,13)]
    39       2.9722933240936262       2.4881786298350974        2.644988436987809    8[6-(6,8),13-(8,8,8,8,8,13,13)]
    40        4.570980521973482       1.0259524344732418        3.306764362137402    8[6-(6,8),13-(8,8,8,8,8,13,13)]
