# Supplementary material for: An automated protocol to construct flexibility parameters for classical forcefields: applications to metal–organic frameworks
Source: RSC Adv. 2024 Jul 19;14(31):22714–62. doi: 10.1039/d4ra01859a (PMC11258866; doi:10.1039/d4ra01859a)
Supplement: RA-014-D4RA01859A-s002 [file RA-014-D4RA01859A-s002.zip › MOFs_inputs/quadrant_1_2/BUSQIQ/BUSQIQ_bond_and_UB_instances_list.txt]

[ 1	[0	0	0]	3	[0	0	0]	0	1	1	2.821 ]
[ 1	[0	0	0]	4	[0	0	0]	0	1	1	2.8209 ]
[ 2	[0	0	0]	3	[1	0	0]	0	1	2	2.821 ]
[ 2	[0	0	0]	4	[0	1	0]	0	1	2	2.8209 ]
[ 3	[0	0	0]	2	[-1	0	0]	0	1	2	2.821 ]
[ 4	[0	0	0]	2	[0	-1	0]	0	1	2	2.8209 ]
[ 1	[0	0	0]	25	[0	0	0]	1	1	1	1.9064 ]
[ 1	[0	0	0]	29	[0	0	0]	1	1	1	1.9063 ]
[ 2	[0	0	0]	33	[0	0	0]	1	1	1	1.9064 ]
[ 2	[0	0	0]	37	[0	0	0]	1	1	1	1.9063 ]
[ 3	[0	0	0]	25	[0	0	0]	1	1	1	1.9242 ]
[ 3	[0	0	0]	33	[-1	0	0]	1	1	2	1.9242 ]
[ 4	[0	0	0]	29	[0	0	0]	1	1	1	1.9241 ]
[ 4	[0	0	0]	37	[0	-1	0]	1	1	2	1.9241 ]
[ 3	[1	0	0]	33	[0	0	0]	1	1	2	1.9242 ]
[ 4	[0	1	0]	37	[0	0	0]	1	1	2	1.9241 ]
[ 1	[0	0	0]	26	[0	0	0]	2	1	1	1.8718 ]
[ 1	[0	0	0]	30	[0	0	0]	2	1	1	1.8718 ]
[ 2	[0	0	0]	34	[0	0	0]	2	1	1	1.8718 ]
[ 2	[0	0	0]	38	[0	0	0]	2	1	1	1.8718 ]
[ 3	[0	0	0]	30	[0	0	0]	2	1	1	1.8562 ]
[ 3	[0	0	0]	38	[-1	0	0]	2	1	2	1.8562 ]
[ 4	[0	0	0]	26	[0	0	0]	2	1	1	1.8562 ]
[ 4	[0	0	0]	34	[0	-1	0]	2	1	2	1.8562 ]
[ 4	[0	1	0]	34	[0	0	0]	2	1	2	1.8562 ]
[ 3	[1	0	0]	38	[0	0	0]	2	1	2	1.8562 ]
[ 1	[0	0	0]	27	[0	0	0]	3	1	1	1.9441 ]
[ 1	[0	0	0]	31	[0	0	0]	3	1	1	1.9444 ]
[ 2	[0	0	0]	35	[0	0	0]	3	1	1	1.9441 ]
[ 2	[0	0	0]	39	[0	0	0]	3	1	1	1.9444 ]
[ 3	[0	0	0]	32	[0	0	0]	4	1	1	1.9636 ]
[ 3	[0	0	0]	40	[-1	0	0]	4	1	2	1.9637 ]
[ 4	[0	0	0]	28	[0	-1	0]	4	1	2	1.9637 ]
[ 4	[0	0	0]	36	[0	0	0]	4	1	1	1.9637 ]
[ 4	[0	1	0]	28	[0	0	0]	4	1	2	1.9637 ]
[ 3	[1	0	0]	40	[0	0	0]	4	1	2	1.9637 ]
[ 5	[0	0	0]	25	[0	0	0]	5	1	1	0.9709 ]
[ 7	[0	0	0]	29	[0	0	0]	5	1	1	0.9709 ]
[ 9	[0	0	0]	33	[-1	0	0]	5	1	2	0.9709 ]
[ 11	[0	0	0]	37	[0	0	0]	5	1	1	0.9709 ]
[ 9	[1	0	0]	33	[0	0	0]	5	1	2	0.9709 ]
[ 6	[0	0	0]	26	[0	1	0]	6	1	2	0.9826 ]
[ 8	[0	0	0]	30	[0	0	0]	6	1	1	0.9826 ]
[ 10	[0	0	0]	34	[0	-1	0]	6	1	2	0.9826 ]
[ 12	[0	0	0]	38	[0	0	0]	6	1	1	0.9826 ]
[ 6	[0	-1	0]	26	[0	0	0]	6	1	2	0.9826 ]
[ 10	[0	1	0]	34	[0	0	0]	6	1	2	0.9826 ]
[ 13	[0	0	0]	23	[0	0	0]	7	1	1	1.0908 ]
[ 14	[0	0	0]	24	[0	0	0]	7	1	1	1.0908 ]
[ 16	[0	0	0]	15	[0	0	0]	8	1	1	1.4918 ]
[ 18	[0	0	0]	17	[0	0	0]	8	1	1	1.4915 ]
[ 20	[0	0	0]	19	[0	0	0]	8	1	1	1.4918 ]
[ 22	[0	0	0]	21	[0	0	0]	8	1	1	1.4915 ]
[ 15	[0	0	0]	27	[0	0	0]	9	1	1	1.2735 ]
[ 15	[0	0	0]	28	[0	-1	0]	9	1	2	1.273 ]
[ 17	[0	0	0]	31	[0	0	0]	9	1	1	1.2734 ]
[ 17	[0	0	0]	32	[0	0	0]	9	1	1	1.2729 ]
[ 19	[0	0	0]	35	[0	0	0]	9	1	1	1.2736 ]
[ 19	[0	0	0]	36	[0	1	0]	9	1	2	1.273 ]
[ 21	[0	0	0]	39	[0	0	0]	9	1	1	1.2735 ]
[ 21	[0	0	0]	40	[0	0	0]	9	1	1	1.2729 ]
[ 15	[0	1	0]	28	[0	0	0]	9	1	2	1.273 ]
[ 19	[0	-1	0]	36	[0	0	0]	9	1	2	1.273 ]
[ 16	[0	0	0]	18	[0	-1	0]	10	1	2	1.401 ]
[ 18	[0	0	0]	16	[0	1	0]	10	1	2	1.401 ]
[ 20	[0	0	0]	22	[0	1	0]	10	1	2	1.401 ]
[ 22	[0	0	0]	20	[0	-1	0]	10	1	2	1.401 ]
[ 23	[0	0	1]	16	[0	0	0]	11	1	2	1.3959 ]
[ 24	[0	0	1]	18	[0	0	0]	11	1	2	1.3958 ]
[ 24	[0	0	0]	20	[0	0	0]	11	1	1	1.3959 ]
[ 23	[0	0	0]	22	[0	0	0]	11	1	1	1.3958 ]
[ 23	[0	0	0]	16	[0	0	-1]	11	1	2	1.3959 ]
[ 24	[0	0	0]	18	[0	0	-1]	11	1	2	1.3958 ]
[ 25	[0	0	0]	30	[0	0	0]	12	2	1	2.4627 ]
[ 26	[0	0	0]	29	[0	0	0]	12	2	1	2.4627 ]
[ 33	[0	0	0]	38	[0	0	0]	12	2	1	2.4627 ]
[ 34	[0	0	0]	37	[0	0	0]	12	2	1	2.4627 ]
