# Supplementary material for: An automated protocol to construct flexibility parameters for classical forcefields: applications to metal–organic frameworks
Source: RSC Adv. 2024 Jul 19;14(31):22714–62. doi: 10.1039/d4ra01859a (PMC11258866; doi:10.1039/d4ra01859a)
Supplement: RA-014-D4RA01859A-s002 [file RA-014-D4RA01859A-s002.zip › MOFs_inputs/quadrant_1_2/BUSQIQ/BUSQIQ_bond_and_UB_types_list.txt]

[13[8-(1,13),8-(1,13),8-(1,13),8-(1,13),8-(6),8-(6),13-(8,8,8,8,8,8,13),13-(8,8,8,8,8,8,13)]    13[8-(1,13),8-(1,13),8-(1,13),8-(1,13),8-(6),8-(6),13-(8,8,8,8,8,8,13),13-(8,8,8,8,8,8,13)]]    0    2.821
[13[8-(1,13),8-(1,13),8-(1,13),8-(1,13),8-(6),8-(6),13-(8,8,8,8,8,8,13),13-(8,8,8,8,8,8,13)]    8[1-(0),13-(8,8,8,8,8,13,13),13-(8,8,8,8,8,13,13)]]    0    1.917
[13[8-(1,13),8-(1,13),8-(1,13),8-(1,13),8-(6),8-(6),13-(8,8,8,8,8,8,13),13-(8,8,8,8,8,8,13)]    8[1-(0),13-(8,8,8,8,8,13,13),13-(8,8,8,8,8,13,13)]]    1    1.8625
[13[8-(1,13),8-(1,13),8-(1,13),8-(1,13),8-(6),8-(6),13-(8,8,8,8,8,8,13),13-(8,8,8,8,8,8,13)]    8[6-(6,8),13-(8,8,8,8,8,13,13)]]    0    1.9443
[13[8-(1,13),8-(1,13),8-(1,13),8-(1,13),8-(6),8-(6),13-(8,8,8,8,8,8,13),13-(8,8,8,8,8,8,13)]    8[6-(6,8),13-(8,8,8,8,8,13,13)]]    1    1.9637
[1[8-(13,13)]    8[1-(0),13-(8,8,8,8,8,13,13),13-(8,8,8,8,8,13,13)]]    0    0.9709
[1[8-(13,13)]    8[1-(0),13-(8,8,8,8,8,13,13),13-(8,8,8,8,8,13,13)]]    1    0.9826
[1[6-(6,6)]    6[1-(0),6-(6,6),6-(6,6)]]    0    1.0908
[6[6-(1,6),6-(6,6),6-(8,8)]    6[6-(6,6),8-(13),8-(13)]]    0    1.4917
[6[6-(6,6),8-(13),8-(13)]    8[6-(6,8),13-(8,8,8,8,8,13,13)]]    0    1.2732
[6[6-(1,6),6-(6,6),6-(8,8)]    6[6-(1,6),6-(6,6),6-(8,8)]]    0    1.401
[6[1-(0),6-(6,6),6-(6,6)]    6[6-(1,6),6-(6,6),6-(8,8)]]    0    1.3959
[8[1-(0),13-(8,8,8,8,8,13,13),13-(8,8,8,8,8,13,13)]    8[1-(0),13-(8,8,8,8,8,13,13),13-(8,8,8,8,8,13,13)]]    0    2.4627
