# Supplementary material for: An automated protocol to construct flexibility parameters for classical forcefields: applications to metal–organic frameworks
Source: RSC Adv. 2024 Jul 19;14(31):22714–62. doi: 10.1039/d4ra01859a (PMC11258866; doi:10.1039/d4ra01859a)
Supplement: RA-014-D4RA01859A-s002 [file RA-014-D4RA01859A-s002.zip › MOFs_inputs/quadrant_1_2/BUSQIQ/BUSQIQ_dihedral_types_list.txt]

[8[6-(6,8),13-(8,8,8,8,8,13,13)]    13[8-(1,13),8-(1,13),8-(1,13),8-(1,13),8-(6),8-(6),13-(8,8,8,8,8,8,13),13-(8,8,8,8,8,8,13)]    13[8-(1,13),8-(1,13),8-(1,13),8-(1,13),8-(6),8-(6),13-(8,8,8,8,8,8,13),13-(8,8,8,8,8,8,13)]    8[6-(6,8),13-(8,8,8,8,8,13,13)]]      0      Nonrotatable      3.1026
[8[1-(0),13-(8,8,8,8,8,13,13),13-(8,8,8,8,8,13,13)]    13[8-(1,13),8-(1,13),8-(1,13),8-(1,13),8-(6),8-(6),13-(8,8,8,8,8,8,13),13-(8,8,8,8,8,8,13)]    8[1-(0),13-(8,8,8,8,8,13,13),13-(8,8,8,8,8,13,13)]    1[8-(13,13)]]      0      Nonrotatable      3.059
[8[1-(0),13-(8,8,8,8,8,13,13),13-(8,8,8,8,8,13,13)]    13[8-(1,13),8-(1,13),8-(1,13),8-(1,13),8-(6),8-(6),13-(8,8,8,8,8,8,13),13-(8,8,8,8,8,8,13)]    8[1-(0),13-(8,8,8,8,8,13,13),13-(8,8,8,8,8,13,13)]    1[8-(13,13)]]      1      Nonrotatable      3.0487
[8[6-(6,8),13-(8,8,8,8,8,13,13)]    13[8-(1,13),8-(1,13),8-(1,13),8-(1,13),8-(6),8-(6),13-(8,8,8,8,8,8,13),13-(8,8,8,8,8,8,13)]    8[1-(0),13-(8,8,8,8,8,13,13),13-(8,8,8,8,8,13,13)]    1[8-(13,13)]]      0      Nonrotatable      0.7863
[8[6-(6,8),13-(8,8,8,8,8,13,13)]    13[8-(1,13),8-(1,13),8-(1,13),8-(1,13),8-(6),8-(6),13-(8,8,8,8,8,8,13),13-(8,8,8,8,8,8,13)]    8[1-(0),13-(8,8,8,8,8,13,13),13-(8,8,8,8,8,13,13)]    1[8-(13,13)]]      1      Nonrotatable      0.8747
[8[6-(6,8),13-(8,8,8,8,8,13,13)]    13[8-(1,13),8-(1,13),8-(1,13),8-(1,13),8-(6),8-(6),13-(8,8,8,8,8,8,13),13-(8,8,8,8,8,8,13)]    8[1-(0),13-(8,8,8,8,8,13,13),13-(8,8,8,8,8,13,13)]    1[8-(13,13)]]      2      Nonrotatable      0.8751
[8[6-(6,8),13-(8,8,8,8,8,13,13)]    13[8-(1,13),8-(1,13),8-(1,13),8-(1,13),8-(6),8-(6),13-(8,8,8,8,8,8,13),13-(8,8,8,8,8,8,13)]    8[1-(0),13-(8,8,8,8,8,13,13),13-(8,8,8,8,8,13,13)]    1[8-(13,13)]]      3      Nonrotatable      1.7467
[8[6-(6,8),13-(8,8,8,8,8,13,13)]    13[8-(1,13),8-(1,13),8-(1,13),8-(1,13),8-(6),8-(6),13-(8,8,8,8,8,8,13),13-(8,8,8,8,8,8,13)]    8[1-(0),13-(8,8,8,8,8,13,13),13-(8,8,8,8,8,13,13)]    1[8-(13,13)]]      4      Nonrotatable      2.432
[8[6-(6,8),13-(8,8,8,8,8,13,13)]    13[8-(1,13),8-(1,13),8-(1,13),8-(1,13),8-(6),8-(6),13-(8,8,8,8,8,8,13),13-(8,8,8,8,8,8,13)]    8[1-(0),13-(8,8,8,8,8,13,13),13-(8,8,8,8,8,13,13)]    1[8-(13,13)]]      5      Nonrotatable      2.1212
[8[1-(0),13-(8,8,8,8,8,13,13),13-(8,8,8,8,8,13,13)]    13[8-(1,13),8-(1,13),8-(1,13),8-(1,13),8-(6),8-(6),13-(8,8,8,8,8,8,13),13-(8,8,8,8,8,8,13)]    8[6-(6,8),13-(8,8,8,8,8,13,13)]    6[6-(6,6),8-(13),8-(13)]]      0      Nonrotatable      2.445
[8[1-(0),13-(8,8,8,8,8,13,13),13-(8,8,8,8,8,13,13)]    13[8-(1,13),8-(1,13),8-(1,13),8-(1,13),8-(6),8-(6),13-(8,8,8,8,8,8,13),13-(8,8,8,8,8,8,13)]    8[6-(6,8),13-(8,8,8,8,8,13,13)]    6[6-(6,6),8-(13),8-(13)]]      1      Nonrotatable      2.4445
[8[1-(0),13-(8,8,8,8,8,13,13),13-(8,8,8,8,8,13,13)]    13[8-(1,13),8-(1,13),8-(1,13),8-(1,13),8-(6),8-(6),13-(8,8,8,8,8,8,13),13-(8,8,8,8,8,8,13)]    8[6-(6,8),13-(8,8,8,8,8,13,13)]    6[6-(6,6),8-(13),8-(13)]]      2      Nonrotatable      2.4792
[8[6-(6,8),13-(8,8,8,8,8,13,13)]    13[8-(1,13),8-(1,13),8-(1,13),8-(1,13),8-(6),8-(6),13-(8,8,8,8,8,8,13),13-(8,8,8,8,8,8,13)]    8[6-(6,8),13-(8,8,8,8,8,13,13)]    6[6-(6,6),8-(13),8-(13)]]      0      Nonrotatable      2.1999
[8[6-(6,8),13-(8,8,8,8,8,13,13)]    6[6-(6,6),8-(13),8-(13)]    6[6-(1,6),6-(6,6),6-(8,8)]    6[6-(1,6),6-(6,6),6-(8,8)]]      0      Nonrotatable      2.3873
[6[6-(1,6),6-(6,6),6-(8,8)]    6[6-(6,6),8-(13),8-(13)]    8[6-(6,8),13-(8,8,8,8,8,13,13)]    13[8-(1,13),8-(1,13),8-(1,13),8-(1,13),8-(6),8-(6),13-(8,8,8,8,8,8,13),13-(8,8,8,8,8,8,13)]]      0      Nonrotatable      3.0179
[6[6-(1,6),6-(6,6),6-(8,8)]    6[6-(6,6),8-(13),8-(13)]    8[6-(6,8),13-(8,8,8,8,8,13,13)]    13[8-(1,13),8-(1,13),8-(1,13),8-(1,13),8-(6),8-(6),13-(8,8,8,8,8,8,13),13-(8,8,8,8,8,8,13)]]      1      Nonrotatable      3.0762
[6[6-(6,6),8-(13),8-(13)]    6[6-(1,6),6-(6,6),6-(8,8)]    6[6-(1,6),6-(6,6),6-(8,8)]    6[6-(6,6),8-(13),8-(13)]]      0      Nonrotatable      0.186
[6[6-(6,6),8-(13),8-(13)]    6[6-(1,6),6-(6,6),6-(8,8)]    6[1-(0),6-(6,6),6-(6,6)]    1[6-(6,6)]]      0      Nonrotatable      0.0669
