# Supplementary material for: An automated protocol to construct flexibility parameters for classical forcefields: applications to metal–organic frameworks
Source: RSC Adv. 2024 Jul 19;14(31):22714–62. doi: 10.1039/d4ra01859a (PMC11258866; doi:10.1039/d4ra01859a)
Supplement: RA-014-D4RA01859A-s002 [file RA-014-D4RA01859A-s002.zip › MOFs_inputs/quadrant_1_2/BUVWOF03/BUVWOF03.xyz]

  306
jmolscript: load "" {1 1 1} spacegroup "x,y,z" unitcell [{     16.139     0.0    0.0 }, {     -5.37953285    17.28125189    0.0 }, {     5.3796535     8.64055328    14.96600173 }]
Fe    10.759326784486932   4.320276702723044    7.483000991893427   
Fe    6.0188046505427195e-05 12.960902737967183   7.483001062287824   
Fe    5.37973346130781     8.640625880967523    1.9542198133446962e-07
Fe    8.06956050365486     12.960902550826926   7.483000824639149   
Fe    2.6898264163326577   4.320276737504463    7.4830008704150375  
Fe    -2.6897664760707105  8.640625921261975    -2.8812546530596e-07
H     3.890249731461699    23.04168132802798    12.017738699158514  
H     7.668714068870927    7.576559472751539    11.280679959585669  
H     7.3572233393917      7.946276002698009    8.80853161790335    
H     8.631594448688034    6.520775880399418    7.1927938938376705  
H     9.707113909124999    6.274271758553886    1.257071350004721   
H     13.511267740037498   16.1302539471037     14.742446899456432  
H     5.564849452924149    8.282765932810914    2.9492538498643834  
H     7.077341368477807    7.170561833694656    4.553408091650416   
H     -1.4868843536013698  16.165363906304126   3.9639887676319465  
H     -3.0904810901999342  14.619508676235908   2.762341485563679   
H     12.73389754265371    12.29550919496932    3.6817256005863586  
H     14.008873400362406   11.609758743151009   5.724131173060398   
H     15.087620617348374   6.5917979079999895   8.904508649318286   
H     8.13257276098182     21.982587926386433   8.59044712864158    
H     10.94479875558065    7.053817704340089    6.319828624098046   
H     12.456982204704051   9.000137581902678    6.483211414730635   
H     9.27214412155649     12.632296573090478   13.948785435142366  
H     2.289277749931689    3.723382069004331    0.9224455172183496  
H     1.974767640753665    5.681052320090567    2.4760986672136474  
H     3.2492332088668308   7.793150097616987    2.048893493776393   
H     4.327149532288511    13.056065568854553   4.804792793898477   
H     2.752210376137419    13.730030019480619   6.598295248978453   
H     0.18469208076374288  10.586730019655983   5.697724017174499   
H     1.696692090248931    9.754018182838427    3.931802986707835   
H     12.248870631736002   2.880123356138996    2.9482632964241295  
H     8.470406735423698    18.34524567082582    3.685322185463695   
H     8.781897759635982    17.975529491232226   6.157470513469826   
H     7.50752643105062     19.401029504867893   7.773208146720596   
H     6.432005548956858    19.64753163741746    13.708930359741547  
H     2.6278519369647357   9.791549720394139    0.22355489935668432 
H     10.574271723473135   17.639040362725886   12.016748483048735  
H     9.061779690221677    18.75124432483643    10.412594185457719  
H     17.626005286426473   9.756441428626067    11.002013329479286  
H     3.090602544917083    11.30229658434256    12.20365998937817   
H     3.405223699892928    13.626296109936842   11.284275865358971  
H     2.130247315957722    14.31204666385464    9.24187071752947    
H     1.0515000757312434   19.330007341086514   6.061493346574662   
H     8.006548203150707    3.9392171634266893   6.375554416858073   
H     5.194321982505338    18.867987458343872   8.646173405932485   
H     3.6821385198387575   16.921667537441223   8.482790380949375   
H     6.866976350078741    13.289508379510364   1.0172167288649094  
H     13.849842715777115   22.19842293643235    14.043556754452387  
H     14.164353090421086   20.240752677132786   12.489903659379552  
H     12.889887443443982   18.128654839076525   12.917108704426266  
H     11.811971663847789   12.865738586944108   10.1612101866585    
H     13.386910336612761   12.19177490911171    8.367707149642314   
H     15.954427704954295   15.335075812515406   9.268277654240869   
H     14.442427520059523   16.16778746955413    11.034198621447874  
H     9.558035490857298    11.519398983529207   12.017756974965756  
H     11.158061202239288   9.702232429028333    11.280746423613005  
H     11.47015285527855    9.333140401069858    8.808555803644726   
H     10.196917727788813   10.75974202817067    7.1928031976939995  
H     9.122001576518569    11.007790365049505   1.2570679317886753  
H     16.07682638546759    18.43246495457173    14.742391210496836  
H     13.26404325451125    8.998656951688469    2.9489681267509247  
H     11.75174953024882    10.111168357122514   4.553275994144386   
H     -1.2020786180145568  18.396936826559713   3.964210409152507   
H     5.781535830097821    2.661423947215926    2.7632464639268375  
H     6.0960917434623045   4.985398339802175    3.6828360750952736  
H     4.820877255657315    5.67091220301414     5.725190677717347   
H     3.741101834288636    10.689918117701971   8.904088963545288   
H     5.31681004721994     12.580129828357439   8.590253798221141   
H     7.883910353507208    10.227464109176843   6.319528386206942   
H     6.371840025855292    8.281191013689762    6.483168253748966   
H     4.177907575128431    21.929461311556047   13.947885806268964  
H     0.4017442041534355   13.557210672702093   0.9214210501075565  
H     0.7153587425394105   11.59997054187653    2.4757372344953827  
H     -0.5597902874426395  9.488321758758985    2.049249543460475   
H     14.501746604813002   4.225345814034054    4.804854228713448   
H     10.697393356292654   20.832541340187355   6.598219425558526   
H     2.5052893479761504   6.694714051253219    5.6976191731494525  
H     0.9929221676685747   7.527691658814543    3.932190626446163   
H     6.581085246349649    14.402406201255431   2.948244677261814   
H     4.981059793961471    16.219572883958747   3.6852554397866744  
H     4.668968310600354    16.5886648377787     6.157446072883507   
H     5.942203733679319    15.162063431424226   7.773198599699937   
H     7.0171183272334705   14.91401353055581    13.70893383181763   
H     0.062293512168557386 7.489338999547112    0.22361035443089092 
H     2.8750781545727304   16.923149252368855   12.017032791905676  
H     4.3873719177550505   15.810637748249517   10.412725122981852  
H     17.341199822783214   7.524868691058696    11.001791201053134  
H     10.357585256615513   23.260381994881843   12.20275562530638   
H     10.04302877949949    20.93640761822951    11.283165816823843  
H     11.318242978084276   20.250893542891983   9.240810921961724   
H     12.398019053708609   15.231887207570152   6.061912474377895   
H     10.82231099208775    13.341675395835935   6.375747712285189   
H     8.255210766146655    15.694340884534368   8.646473361372992   
H     9.767280975025486    17.640614034666566   8.48283354811559    
H     11.961213073345263   3.9923437376425306   1.0181152294391744  
H     15.737376410811098   12.364594417145796   14.044579922490179  
H     15.423761997541757   14.321834542675063   12.490263732218596  
H     16.69891094186491    16.433483266979987   12.916751471590345  
H     1.6373753880627349   21.696457594314065   10.161145040046334  
H     5.441727412255751    5.08926320591233     8.367781253555073   
H     13.633830230478617   19.22709170947279    9.268382802169443   
H     15.146197549562828   18.39411404873689    11.033811222690248  
C     10.74537550461195    4.408735518408338    4.670423344798731   
C     6.788789764728988    20.133360489354075   11.033930415449857  
C     11.723250548115026   3.3913164812923586   4.958222958504647   
C     3.7249433096813007   23.27192370570936    10.967438012276569  
C     8.219055804369386    6.979449034870299    10.552068659174306  
C     8.040401829284914    7.184773232055136    9.18286073851948    
C     8.748868897738047    6.402670312292483    8.273290478720114   
C     7.623083960264443    19.341618087882047   11.924452206161595  
C     7.337754304788056    19.20725054921568    13.294306349570329  
C     8.219989242199727    18.534692953090047   14.126375256591928  
C     6.497531301815387    7.841233299778207    2.603038207133217   
C     7.346570883806984    7.212667673577126    3.4983097881797884  
C     16.124558741090446   10.481670349452468   8.815326035406176   
C     1.4086818844352145   16.770135750717174   6.976259370568847   
C     17.102335974641854   11.240006908097016   9.552046514478581   
C     -1.653588152348597   15.14136343643331    4.29129175180416    
C     -2.5404159491219716  14.287557067295705   3.644142606294686   
C     13.418257664814227   13.000116794611683   4.152841377076908   
C     14.126889195154387   12.603997704047206   5.285133678632452   
C     2.2433099808305053   17.937327773083425   7.21725536435722    
C     1.9573367647189333   19.19098544659854    6.649934007538294   
C     2.839480443086873    20.2480011387281     6.817381395397855   
C     11.87762473453938    6.974801242359185    6.875159001984968   
C     12.726313284831555   8.06478079905714     6.973106478355072   
C     5.364839440976571    11.033116819321917   1.4815548675033432  
C     12.168886800861927   14.93912659327278    11.919937200281716  
C     6.343115663599693    11.292239452465832   0.45676816552992555 
C     9.105580784223937    13.427577340222019   14.672139662094962  
C     2.8392642878794074   4.65311106805806     0.7691896433514289  
C     2.658905252759381    5.737131036348983    1.630150898429828   
C     3.367241439580276    6.915934537589453    1.4072253535612684  
C     13.00325081588681    14.563764463261954   10.789003144349952  
C     12.717739786073128   13.444938904952782   9.987289930242799   
C     13.599647400171202   13.061012240617643   8.988342990456921   
C     1.1175296437050481   11.107106265952801   5.488648557513655   
C     1.9662316188220381   10.646392932207965   4.49616523613885    
C     5.393744977063349    21.513069312516382   10.295578559517633  
C     9.35033053854069     5.788444288904561    3.9320716184321984  
C     4.415870011793803    22.530488456714984   10.007778989272909  
C     12.414177270418909   2.6498812238289067   3.998564017411748   
C     7.920064974694527    18.942356074992826   4.413933481630257   
C     8.098719138485025    18.73703211057877    5.7831413881461975  
C     7.390252003383493    19.519135055562234   6.692711553834547   
C     8.516036211904183    6.5801866118593      3.0415498215746024  
C     8.801365531670813    6.714553453770565    1.6716955204842372  
C     7.919130716163227    7.387111259984081    0.8396266490338917  
C     9.641589525140368    18.080572445512026   12.362963984396337  
C     8.79254987844972     18.709137935874004   11.467692435746205  
C     0.01456179971973981  15.440135020349073   6.1506762144426705  
C     14.730438749926854   9.151669613619466    7.989742726740333   
C     -0.9632153672602493  14.68179848837545    5.413955665479458   
C     17.792708963810206   10.780441918796772   10.67471031303445   
C     2.5405369571924967   11.634248295833281   11.32185919159911   
C     2.720863256111997    12.92168858302055    10.813160406612855  
C     2.0122314653739606   13.317807738041935   9.680868312197893   
C     13.89581077027025    7.9844774158433385   7.7487465957882184  
C     14.18178395359153    6.730819781133235    8.316068033869213   
C     13.299640385670688   5.673804055438811    8.148620487407635   
C     4.261495935897518    18.94700401711368    8.090843060401582   
C     3.412807489716529    17.85702438182971    7.992895350411928   
C     10.774280930900655   14.88868820840334    13.484447262957172  
C     3.97023343265875     10.982678575688558   3.046064863812586   
C     9.796004820853897    14.629565514237244   14.509234017316668  
C     7.03353970683238     12.494227592698568   0.2938625491002844  
C     13.299856256062021   21.26869389093344    14.196812631938514  
C     13.480215391622755   20.184673912593254   13.335851369451646  
C     12.771879168744857   19.00587042856936    13.55877685997504   
C     3.135869396070672    11.358040764727061   4.176998876999665   
C     3.4213808633061973   12.476865875756767   4.978712583210152   
C     2.539473140330049    12.86079278921429    5.977659320819408   
C     15.021590330198931   14.814699396369134   9.477353238163394   
C     14.172888203312786   15.275412658961478   10.469836516495533  
C     8.083326361496068    12.872717381959486   4.670402226464686   
C     6.660750007816363    14.42880101099129    11.033978940049742  
C     7.105872634710776    13.890507381771485   4.958219480292383   
C     9.723517956117727    11.28927000949804    10.967464886999203  
C     10.608357927555115   10.29997786978894    10.552116464271784  
C     10.787224753129731   10.094869162149356   9.18287918124462    
C     10.079406923685818   10.877581417699616   8.273294266342534   
C     5.826185864091444    15.220258495729643   11.92451473546722   
C     6.111445358629126    15.35451448443509    13.294374735858554  
C     5.229338139925164    16.02722147111123    14.126476644534172  
C     12.331364262494304   9.440309813429092    2.6028900388420615  
C     11.482449699202322   10.069055884197937   3.498187105808815   
C     2.7044043440700927   6.799599767690424    8.81537591790287    
C     12.040585288345511   17.792181037406664   6.9762043183508675  
C     17.86524556763541    6.041384590244659    9.55182152510835    
C     -1.0354251592114978  19.420866999493875   4.291724692818011   
C     5.231246923788595    2.9933705076152712   3.644917854184431   
C     5.411660466203951    4.280738266662774    4.15381067667496    
C     4.702904276492566    4.676733155558994    5.286046113880982   
C     11.206115317981695   16.624863036227868   7.2173599375500865  
C     11.492146670153952   15.371108412419813   6.650260541257726   
C     10.609926081503275   14.314124107070063   6.8176717489770855  
C     6.951106010591246    10.306591735164613   6.874852885954804   
C     6.102465948717842    9.216588368652767    6.97296448412348    
C     13.464173977943691   6.248295414691189    1.4816506289225024  
C     1.2802909818408228   19.623118480366394   11.919921808086954  
C     12.485841715405186   5.989187223072193    0.4569480237039396  
C     4.3441663848430405   21.134403992268208   14.67155147450029   
C     -0.14870300722754032 12.627729671333979   0.7685255394416705  
C     0.031187457077594627 11.543955771930575   1.6298378569010354  
C     -0.6775983558206423  10.365365581548488   1.4073254824119423  
C     0.44606609005758857  19.998415965360323   10.788894871193364  
C     0.7315501141782299   21.117316724283068   9.987312171895999   
C     -0.15044869201987465 21.501277013808245   8.988443339180574   
C     1.5724916658664134   6.174260504189586    5.488579180869557   
C     0.723605365317999    6.635119967267703    4.49633764884372    
C     8.055794368908396    13.04908751688468    10.295599434975765  
C     9.47837078840875     11.49300408681286    3.9320225200299057  
C     9.033248134795837    12.03129764166087    10.007782180509391  
C     6.415602820622979    14.632535112748412   3.998536774561415   
C     5.53076301690992     15.621827316058054   4.413885304517612   
C     5.351896328834625    15.826936094137762   5.783122603506595   
C     6.059714241591298    15.04422387212175    6.692707469104285   
C     10.312934889703957   10.701546698573187   3.0414866294273875  
C     10.027674945861637   10.567289988356977   1.6716267808944842  
C     10.909782116481836   9.894583042922232    0.8395248102075065  
C     3.8077568727773663   16.48149600995847    12.36311107096503   
C     4.656671504839876    15.85274992388155    11.467814019992266  
C     13.434716349511698   19.122205739124006   6.150625571767458   
C     4.0985355502198235   8.129624275026504    7.989797199794839   
C     -1.7261248580686537  19.880420859074952   5.414179935008781   
C     17.17454621646409    6.5009385945228715   10.674276855994988  
C     10.907873922621476   22.928435240947888   11.321084023780895  
C     10.727460140115046   21.641067677179628   10.812191142705675  
C     11.436216033940944   21.245072597508553   9.679955591039647   
C     4.933005685116834    9.296942194464414    7.748641639290207   
C     4.646974338912362    10.550696872645577   8.315740991422727   
C     5.529194938615672    11.607681098241333   8.148329805258573   
C     9.18801507564844     15.61521341004514    8.091148876843707   
C     10.036655162280228   16.70521681275493    7.993037259242145   
C     2.6749465547208864   19.673509658637297   13.4843504170227    
C     14.858829470651443   6.298686590172859    3.046079334407765   
C     3.6532789029112727   19.932617842472826   14.509053014664344  
C     11.794954242429668   4.787401047067796    0.294449529693954   
C     16.28782366153021    13.294075395854971   14.1974754344397    
C     16.107933242146803   14.37784928471934    13.336163130686721  
C     16.816719004961918   15.556439495096484   13.558675549766985  
C     15.693054337011775   5.923388973493549    4.17710620902195    
C     15.40757101747727    4.804487583703924    4.978688099271107   
C     16.28956939908627    4.420527698733517    5.977557467657455   
C     14.566628143968547   19.74754510164895    9.477422596138735   
C     15.415514443557681   19.286685520776857   10.469664128768526  
N     6.026485214146848    20.98199123719399    9.213542903705198   
N     6.933619446938216    20.096997109396007   9.678452049961688   
N     10.302518801600735   4.914321884649769    3.50745822945312    
N     6.516343889815718    20.472540783874376   6.304077325743686   
N     9.392989279803505    18.003474853984834   13.69515603807407   
N     0.6458764612990491   14.770075771488987   7.153171219599182   
N     1.5525323712257975   15.615497352461862   7.687127577811183   
N     15.681051731252136   9.22166607491336     8.960071282777061   
N     1.1371582677516332   12.504835656952123   9.050857340318842   
N     4.012150176587948    20.13944155727765    7.492865424184425   
N     11.405981906430608   16.091873357034224   13.564353111592048  
N     12.312793730189153   16.131817780011385   12.56520926334265   
N     4.921571529860251    11.787914593720256   2.500415393005807   
N     11.896699358403595   18.866627077282764   14.577751332036133  
N     14.772700680169818   13.69998047502331    8.743864856077206   
N     10.112635557985234   4.939813910516975    5.752459025676862   
N     9.205501237976742    5.824807971079727    5.287549964815989   
N     5.836601321742183    21.00748269531266    11.458543722548754  
N     9.622776847304063    5.449264411213016    8.661924661905312   
N     6.746131128086692    7.918330183541652    1.2708460609766676  
N     15.493244054090216   11.15172957216874    7.812830951733682   
N     14.58658823784352    10.30630790983199    7.278874499483013   
N     0.45806891996054677  16.700139225884264   6.005930903526183   
N     15.001962230734563   13.416969742204985   5.9151448781872515  
N     12.126970534543393   5.782363735600017    7.473136604785613   
N     4.733138360061733    9.829931757786156    1.4016489216965589  
N     3.826326455279877    9.789987351804399    2.400792709391655   
N     11.217548843533976   14.13389048224731    12.465586724143268  
N     4.242421137994901    7.055177916824295    0.3882508031406013  
N     1.3664196295053292   12.221824951855604   6.222137221052827   
N     7.423273511799132    13.58041772655451    9.213597119489098   
N     6.51619128892521     14.465424178782884   9.678479903405817   
N     8.526296468681371    12.367275635024917   3.5074022635038045  
N     6.933260266711011    14.090482436211445   6.3040819451459     
N     4.056434029118877    16.558712947198423   13.695280076780932  
N     12.803420038084512   19.79224532294579    7.153161125151972   
N     11.8967698798315     18.946802037765934   7.687138875767307   
N     3.1479739179321884   8.059583484920084    8.96019387061114    
N     12.311686738426758   22.057934065493583   9.05037410107971    
N     9.4372790140421      14.42277742777609    7.493149330529701   
N     2.0430318079083767   18.4704529678273     13.564462225195985  
N     1.136137319668375    18.43057800402291    12.565387792110004  
N     13.907335390166336   5.493547427191798    2.5006096509223976  
N     17.69182033894946    15.695760572518957   14.577695403700005  
N     -1.3235565136085108  20.86239013321292    8.744106460249961   
N     8.715847480455853    12.341387354885264   5.752404464281496   
N     9.622929746799638    11.45638109092574    5.287521510428292   
N     7.612824129010058    13.554529321424663   11.458599272855551  
N     9.205860756779325    11.831322725140879   8.661919713958195   
N     12.082686639494828   9.363092211950446    1.270721122899964   
N     3.3357005111513693   6.129560137494573    7.812840363912096   
N     4.242350823744666    6.975003256643831    7.278862638984253   
N     12.991146946854068   17.862221943933687   6.005807600272257   
N     3.8274336993729325   3.8638715116658657   5.9156273129480565  
N     6.701842074401966    11.49902778107229    7.472852290128341   
N     14.096088663489768   7.451352168019237    1.4015389497273483  
N     15.002983079658817   7.4912271458583755   2.400613476088406   
N     2.2317851292030038   20.428257644028015   12.465391369038949  
N     -1.5526997378714082  10.226044489259076   0.3883056715520374  
N     17.46267674280531    5.059415284464012    6.221895105338956   
