# Supplementary material for: An automated protocol to construct flexibility parameters for classical forcefields: applications to metal–organic frameworks
Source: RSC Adv. 2024 Jul 19;14(31):22714–62. doi: 10.1039/d4ra01859a (PMC11258866; doi:10.1039/d4ra01859a)
Supplement: RA-014-D4RA01859A-s002 [file RA-014-D4RA01859A-s002.zip › MOFs_inputs/quadrant_1_2/BUVWOF03/BUVWOF03_angle_instances_list.txt]

[ 1	250	[0	-1	0]	247	[0	-1	0]	0	0	1.7277 ]
[ 1	265	[0	0	0]	262	[0	0	0]	0	0	1.7277 ]
[ 2	255	[0	0	0]	252	[0	0	0]	0	0	1.7282 ]
[ 2	270	[-1	0	0]	267	[-1	0	0]	0	0	1.7282 ]
[ 3	260	[0	0	-1]	257	[0	0	-1]	0	0	1.7278 ]
[ 3	275	[0	0	0]	272	[0	0	0]	0	0	1.7278 ]
[ 4	280	[0	0	0]	277	[0	0	0]	0	0	1.7278 ]
[ 4	295	[0	0	0]	292	[0	0	0]	0	0	1.7278 ]
[ 5	285	[-1	-1	0]	282	[-1	-1	0]	0	0	1.7282 ]
[ 5	300	[0	0	0]	297	[0	0	0]	0	0	1.7282 ]
[ 6	290	[-1	0	-1]	287	[0	0	-1]	0	0	1.7277 ]
[ 6	305	[0	0	0]	302	[-1	0	0]	0	0	1.7277 ]
[ 1	265	[0	0	0]	247	[0	-1	0]	1	0	1.4139 ]
[ 1	250	[0	-1	0]	262	[0	0	0]	1	0	1.4139 ]
[ 2	270	[-1	0	0]	252	[0	0	0]	1	0	1.4134 ]
[ 2	255	[0	0	0]	267	[-1	0	0]	1	0	1.4134 ]
[ 3	275	[0	0	0]	257	[0	0	-1]	1	0	1.4138 ]
[ 3	260	[0	0	-1]	272	[0	0	0]	1	0	1.4138 ]
[ 4	295	[0	0	0]	277	[0	0	0]	1	0	1.4138 ]
[ 4	280	[0	0	0]	292	[0	0	0]	1	0	1.4138 ]
[ 5	300	[0	0	0]	282	[-1	-1	0]	1	0	1.4134 ]
[ 5	285	[-1	-1	0]	297	[0	0	0]	1	0	1.4134 ]
[ 6	305	[0	0	0]	287	[0	0	-1]	1	0	1.4139 ]
[ 6	290	[-1	0	-1]	302	[-1	0	0]	1	0	1.4139 ]
[ 1	256	[0	-1	0]	247	[0	-1	0]	2	0	1.5609 ]
[ 1	271	[0	0	0]	262	[0	0	0]	2	0	1.5609 ]
[ 2	261	[-1	0	0]	252	[0	0	0]	2	0	1.5608 ]
[ 2	276	[0	0	0]	267	[-1	0	0]	2	0	1.5608 ]
[ 3	251	[0	0	-1]	257	[0	0	-1]	2	0	1.5609 ]
[ 3	266	[0	0	0]	272	[0	0	0]	2	0	1.5609 ]
[ 4	286	[0	0	0]	277	[0	0	0]	2	0	1.5607 ]
[ 4	301	[0	0	0]	292	[0	0	0]	2	0	1.5607 ]
[ 5	291	[0	-1	0]	282	[-1	-1	0]	2	0	1.5608 ]
[ 5	306	[-1	0	0]	297	[0	0	0]	2	0	1.5608 ]
[ 6	281	[0	0	-1]	287	[0	0	-1]	2	0	1.5611 ]
[ 6	296	[-1	0	0]	302	[-1	0	0]	2	0	1.5611 ]
[ 1	271	[0	0	0]	247	[0	-1	0]	3	0	1.5806 ]
[ 1	256	[0	-1	0]	262	[0	0	0]	3	0	1.5807 ]
[ 2	276	[0	0	0]	252	[0	0	0]	3	0	1.5808 ]
[ 2	261	[-1	0	0]	267	[-1	0	0]	3	0	1.5808 ]
[ 3	251	[0	0	-1]	272	[0	0	0]	3	0	1.5807 ]
[ 3	266	[0	0	0]	257	[0	0	-1]	3	0	1.5807 ]
[ 4	301	[0	0	0]	277	[0	0	0]	3	0	1.5809 ]
[ 4	286	[0	0	0]	292	[0	0	0]	3	0	1.5809 ]
[ 5	306	[-1	0	0]	282	[-1	-1	0]	3	0	1.5808 ]
[ 5	291	[0	-1	0]	297	[0	0	0]	3	0	1.5808 ]
[ 6	281	[0	0	-1]	302	[-1	0	0]	3	0	1.5805 ]
[ 6	296	[-1	0	0]	287	[0	0	-1]	3	0	1.5805 ]
[ 1	247	[0	-1	0]	262	[0	0	0]	4	0	3.1416 ]
[ 2	252	[0	0	0]	267	[-1	0	0]	4	0	3.1416 ]
[ 3	257	[0	0	-1]	272	[0	0	0]	4	0	3.1416 ]
[ 4	277	[0	0	0]	292	[0	0	0]	4	0	3.1416 ]
[ 5	282	[-1	-1	0]	297	[0	0	0]	4	0	3.1416 ]
[ 6	287	[0	0	-1]	302	[-1	0	0]	4	0	3.1416 ]
[ 1	256	[0	-1	0]	250	[0	-1	0]	5	0	1.5495 ]
[ 1	271	[0	0	0]	265	[0	0	0]	5	0	1.5495 ]
[ 2	261	[-1	0	0]	255	[0	0	0]	5	0	1.5492 ]
[ 2	276	[0	0	0]	270	[-1	0	0]	5	0	1.5492 ]
[ 3	251	[0	0	-1]	260	[0	0	-1]	5	0	1.5496 ]
[ 3	266	[0	0	0]	275	[0	0	0]	5	0	1.5496 ]
[ 4	286	[0	0	0]	280	[0	0	0]	5	0	1.5494 ]
[ 4	301	[0	0	0]	295	[0	0	0]	5	0	1.5494 ]
[ 5	291	[0	-1	0]	285	[-1	-1	0]	5	0	1.5494 ]
[ 5	306	[-1	0	0]	300	[0	0	0]	5	0	1.5494 ]
[ 6	281	[0	0	-1]	290	[-1	0	-1]	5	0	1.5494 ]
[ 6	296	[-1	0	0]	305	[0	0	0]	5	0	1.5494 ]
[ 1	271	[0	0	0]	250	[0	-1	0]	6	0	1.5921 ]
[ 1	256	[0	-1	0]	265	[0	0	0]	6	0	1.5921 ]
[ 2	276	[0	0	0]	255	[0	0	0]	6	0	1.5924 ]
[ 2	261	[-1	0	0]	270	[-1	0	0]	6	0	1.5924 ]
[ 3	251	[0	0	-1]	275	[0	0	0]	6	0	1.592 ]
[ 3	266	[0	0	0]	260	[0	0	-1]	6	0	1.592 ]
[ 4	301	[0	0	0]	280	[0	0	0]	6	0	1.5922 ]
[ 4	286	[0	0	0]	295	[0	0	0]	6	0	1.5922 ]
[ 5	306	[-1	0	0]	285	[-1	-1	0]	6	0	1.5922 ]
[ 5	291	[0	-1	0]	300	[0	0	0]	6	0	1.5922 ]
[ 6	281	[0	0	-1]	305	[0	0	0]	6	0	1.5922 ]
[ 6	296	[-1	0	0]	290	[-1	0	-1]	6	0	1.5921 ]
[ 1	250	[0	-1	0]	265	[0	0	0]	7	0	3.1416 ]
[ 2	255	[0	0	0]	270	[-1	0	0]	7	0	3.1416 ]
[ 3	260	[0	0	-1]	275	[0	0	0]	7	0	3.1416 ]
[ 4	280	[0	0	0]	295	[0	0	0]	7	0	3.1416 ]
[ 5	285	[-1	-1	0]	300	[0	0	0]	7	0	3.1416 ]
[ 6	290	[-1	0	-1]	305	[0	0	0]	7	0	3.1416 ]
[ 1	256	[0	-1	0]	271	[0	0	0]	8	0	3.1416 ]
[ 2	261	[-1	0	0]	276	[0	0	0]	8	0	3.1416 ]
[ 3	251	[0	0	-1]	266	[0	0	0]	8	0	3.1416 ]
[ 4	286	[0	0	0]	301	[0	0	0]	8	0	3.1416 ]
[ 5	291	[0	-1	0]	306	[-1	0	0]	8	0	3.1416 ]
[ 6	281	[0	0	-1]	296	[-1	0	0]	8	0	3.1416 ]
[ 103	105	[0	0	0]	249	[0	0	0]	9	0	2.2953 ]
[ 115	117	[0	0	0]	254	[0	0	0]	9	0	2.2954 ]
[ 127	129	[0	0	0]	259	[0	0	0]	9	0	2.2953 ]
[ 139	141	[0	0	0]	264	[0	0	0]	9	0	2.2953 ]
[ 151	153	[0	0	0]	269	[0	0	0]	9	0	2.2954 ]
[ 163	165	[0	0	0]	274	[0	0	0]	9	0	2.2953 ]
[ 175	177	[0	0	0]	279	[0	0	0]	9	0	2.2953 ]
[ 187	189	[-1	0	0]	284	[0	0	0]	9	0	2.2954 ]
[ 199	201	[0	0	0]	289	[0	0	0]	9	0	2.2953 ]
[ 211	213	[0	0	0]	294	[0	0	0]	9	0	2.2953 ]
[ 223	225	[1	0	0]	299	[0	0	0]	9	0	2.2954 ]
[ 235	237	[0	0	0]	304	[0	0	0]	9	0	2.2953 ]
[ 103	105	[0	0	0]	262	[0	0	0]	10	0	2.0179 ]
[ 115	117	[0	0	0]	267	[0	0	0]	10	0	2.018 ]
[ 127	129	[0	0	0]	272	[0	0	0]	10	0	2.018 ]
[ 139	141	[0	0	0]	247	[0	0	0]	10	0	2.0179 ]
[ 151	153	[0	0	0]	252	[0	0	0]	10	0	2.018 ]
[ 163	165	[0	0	0]	257	[0	0	0]	10	0	2.018 ]
[ 175	177	[0	0	0]	292	[0	0	0]	10	0	2.0179 ]
[ 187	189	[-1	0	0]	297	[0	0	0]	10	0	2.0181 ]
[ 199	201	[0	0	0]	302	[0	0	0]	10	0	2.018 ]
[ 211	213	[0	0	0]	277	[0	0	0]	10	0	2.0179 ]
[ 223	225	[1	0	0]	282	[0	0	0]	10	0	2.0181 ]
[ 235	237	[0	0	0]	287	[0	0	0]	10	0	2.018 ]
[ 103	249	[0	0	0]	262	[0	0	0]	11	0	1.9694 ]
[ 115	254	[0	0	0]	267	[0	0	0]	11	0	1.9692 ]
[ 127	259	[0	0	0]	272	[0	0	0]	11	0	1.9693 ]
[ 139	264	[0	0	0]	247	[0	0	0]	11	0	1.9694 ]
[ 151	269	[0	0	0]	252	[0	0	0]	11	0	1.9692 ]
[ 163	274	[0	0	0]	257	[0	0	0]	11	0	1.9693 ]
[ 175	279	[0	0	0]	292	[0	0	0]	11	0	1.9693 ]
[ 187	284	[0	0	0]	297	[0	0	0]	11	0	1.9692 ]
[ 199	289	[0	0	0]	302	[0	0	0]	11	0	1.9693 ]
[ 211	294	[0	0	0]	277	[0	0	0]	11	0	1.9693 ]
[ 223	299	[0	0	0]	282	[0	0	0]	11	0	1.9692 ]
[ 235	304	[0	0	0]	287	[0	0	0]	11	0	1.9693 ]
[ 104	110	[0	0	0]	248	[0	0	0]	12	0	2.133 ]
[ 116	122	[0	0	0]	253	[0	0	0]	12	0	2.1323 ]
[ 128	134	[0	0	0]	258	[0	0	0]	12	0	2.133 ]
[ 140	146	[0	0	0]	263	[0	0	0]	12	0	2.133 ]
[ 152	158	[0	0	0]	268	[0	0	0]	12	0	2.1323 ]
[ 164	170	[0	0	0]	273	[0	0	0]	12	0	2.133 ]
[ 176	182	[0	0	0]	278	[0	0	0]	12	0	2.1331 ]
[ 188	194	[0	0	0]	283	[0	0	0]	12	0	2.1323 ]
[ 200	206	[0	0	0]	288	[0	0	0]	12	0	2.133 ]
[ 212	218	[0	0	0]	293	[0	0	0]	12	0	2.1331 ]
[ 224	230	[0	0	0]	298	[0	0	0]	12	0	2.1323 ]
[ 236	242	[0	0	0]	303	[0	0	0]	12	0	2.133 ]
[ 104	110	[0	0	0]	264	[0	0	0]	13	0	2.1652 ]
[ 116	122	[0	0	0]	269	[0	0	0]	13	0	2.1656 ]
[ 128	134	[0	0	0]	274	[0	0	0]	13	0	2.1653 ]
[ 140	146	[0	0	0]	249	[0	0	0]	13	0	2.1652 ]
[ 152	158	[0	0	0]	254	[0	0	0]	13	0	2.1656 ]
[ 164	170	[0	0	0]	259	[0	0	0]	13	0	2.1653 ]
[ 176	182	[0	0	0]	294	[0	0	0]	13	0	2.1652 ]
[ 188	194	[0	0	0]	299	[0	0	0]	13	0	2.1656 ]
[ 200	206	[0	0	0]	304	[0	0	0]	13	0	2.1653 ]
[ 212	218	[0	0	0]	279	[0	0	0]	13	0	2.1652 ]
[ 224	230	[0	0	0]	284	[0	0	0]	13	0	2.1656 ]
[ 236	242	[0	0	0]	289	[0	0	0]	13	0	2.1653 ]
[ 104	264	[0	0	0]	248	[0	0	0]	14	0	1.9841 ]
[ 116	269	[0	0	0]	253	[0	0	0]	14	0	1.9846 ]
[ 128	274	[0	0	0]	258	[0	0	0]	14	0	1.9841 ]
[ 140	249	[0	0	0]	263	[0	0	0]	14	0	1.9841 ]
[ 152	254	[0	0	0]	268	[0	0	0]	14	0	1.9846 ]
[ 164	259	[0	0	0]	273	[0	0	0]	14	0	1.9841 ]
[ 176	294	[0	0	0]	278	[0	0	0]	14	0	1.9841 ]
[ 188	299	[0	0	0]	283	[0	0	0]	14	0	1.9846 ]
[ 200	304	[0	0	0]	288	[0	0	0]	14	0	1.9841 ]
[ 212	279	[0	0	0]	293	[0	0	0]	14	0	1.9841 ]
[ 224	284	[0	0	0]	298	[0	0	0]	14	0	1.9846 ]
[ 236	289	[0	0	0]	303	[0	0	0]	14	0	1.9841 ]
[ 105	142	[0	0	0]	103	[0	0	0]	15	0	2.1822 ]
[ 117	154	[0	0	0]	115	[0	0	0]	15	0	2.1821 ]
[ 129	166	[0	0	0]	127	[0	0	0]	15	0	2.1822 ]
[ 141	106	[0	0	0]	139	[0	0	0]	15	0	2.1822 ]
[ 153	118	[0	0	0]	151	[0	0	0]	15	0	2.1821 ]
[ 165	130	[0	0	0]	163	[0	0	0]	15	0	2.1822 ]
[ 177	214	[0	0	0]	175	[0	0	0]	15	0	2.1821 ]
[ 189	226	[0	0	0]	187	[1	0	0]	15	0	2.1822 ]
[ 201	238	[0	0	0]	199	[0	0	0]	15	0	2.1822 ]
[ 213	178	[0	0	0]	211	[0	0	0]	15	0	2.1821 ]
[ 225	190	[0	0	0]	223	[-1	0	0]	15	0	2.1822 ]
[ 237	202	[0	0	0]	235	[0	0	0]	15	0	2.1822 ]
[ 105	103	[0	0	0]	250	[0	-1	0]	16	0	1.9655 ]
[ 117	115	[0	0	0]	255	[1	0	0]	16	0	1.9657 ]
[ 129	127	[0	0	0]	260	[0	0	-1]	16	0	1.9656 ]
[ 141	139	[0	0	0]	265	[0	1	0]	16	0	1.9655 ]
[ 153	151	[0	0	0]	270	[-1	0	0]	16	0	1.9657 ]
[ 165	163	[0	0	0]	275	[0	0	1]	16	0	1.9656 ]
[ 177	175	[0	0	0]	280	[0	0	0]	16	0	1.9655 ]
[ 189	187	[1	0	0]	285	[0	-1	0]	16	0	1.9657 ]
[ 201	199	[0	0	0]	290	[0	0	-1]	16	0	1.9656 ]
[ 213	211	[0	0	0]	295	[0	0	0]	16	0	1.9655 ]
[ 225	223	[-1	0	0]	300	[0	1	0]	16	0	1.9657 ]
[ 237	235	[0	0	0]	305	[0	0	1]	16	0	1.9656 ]
[ 105	142	[0	0	0]	250	[0	-1	0]	17	0	2.1352 ]
[ 117	154	[0	0	0]	255	[1	0	0]	17	0	2.1351 ]
[ 129	166	[0	0	0]	260	[0	0	-1]	17	0	2.1351 ]
[ 141	106	[0	0	0]	265	[0	1	0]	17	0	2.1352 ]
[ 153	118	[0	0	0]	270	[-1	0	0]	17	0	2.1351 ]
[ 165	130	[0	0	0]	275	[0	0	1]	17	0	2.1351 ]
[ 177	214	[0	0	0]	280	[0	0	0]	17	0	2.1352 ]
[ 189	226	[0	0	0]	285	[0	-1	0]	17	0	2.1351 ]
[ 201	238	[0	0	0]	290	[0	0	-1]	17	0	2.1351 ]
[ 213	178	[0	0	0]	295	[0	0	0]	17	0	2.1352 ]
[ 225	190	[0	0	0]	300	[0	1	0]	17	0	2.1351 ]
[ 237	202	[0	0	0]	305	[0	0	1]	17	0	2.1351 ]
[ 106	7	[0	0	0]	107	[0	1	0]	18	0	2.136 ]
[ 118	15	[0	0	0]	119	[0	0	0]	18	0	2.136 ]
[ 130	23	[0	0	0]	131	[0	0	1]	18	0	2.1359 ]
[ 142	31	[0	0	0]	143	[0	-1	0]	18	0	2.136 ]
[ 154	39	[0	0	0]	155	[1	0	0]	18	0	2.136 ]
[ 166	47	[0	0	0]	167	[0	0	-1]	18	0	2.1359 ]
[ 178	55	[0	0	0]	179	[0	0	0]	18	0	2.136 ]
[ 190	63	[0	0	0]	191	[0	1	0]	18	0	2.1359 ]
[ 202	71	[0	0	0]	203	[0	0	1]	18	0	2.1359 ]
[ 214	79	[0	0	0]	215	[0	0	0]	18	0	2.136 ]
[ 226	87	[0	0	0]	227	[0	-1	0]	18	0	2.1359 ]
[ 238	95	[0	0	0]	239	[0	0	-1]	18	0	2.1359 ]
[ 106	7	[0	0	0]	141	[0	0	0]	19	0	2.0671 ]
[ 118	15	[0	0	0]	153	[0	0	0]	19	0	2.067 ]
[ 130	23	[0	0	0]	165	[0	0	0]	19	0	2.0672 ]
[ 142	31	[0	0	0]	105	[0	0	0]	19	0	2.0671 ]
[ 154	39	[0	0	0]	117	[0	0	0]	19	0	2.067 ]
[ 166	47	[0	0	0]	129	[0	0	0]	19	0	2.0672 ]
[ 178	55	[0	0	0]	213	[0	0	0]	19	0	2.0671 ]
[ 190	63	[0	0	0]	225	[0	0	0]	19	0	2.0671 ]
[ 202	71	[0	0	0]	237	[0	0	0]	19	0	2.0671 ]
[ 214	79	[0	0	0]	177	[0	0	0]	19	0	2.0671 ]
[ 226	87	[0	0	0]	189	[0	0	0]	19	0	2.0671 ]
[ 238	95	[0	0	0]	201	[0	0	0]	19	0	2.0671 ]
[ 106	107	[0	1	0]	141	[0	0	0]	20	0	2.08 ]
[ 118	119	[0	0	0]	153	[0	0	0]	20	0	2.0801 ]
[ 130	131	[0	0	1]	165	[0	0	0]	20	0	2.08 ]
[ 142	143	[0	-1	0]	105	[0	0	0]	20	0	2.08 ]
[ 154	155	[1	0	0]	117	[0	0	0]	20	0	2.08 ]
[ 166	167	[0	0	-1]	129	[0	0	0]	20	0	2.08 ]
[ 178	179	[0	0	0]	213	[0	0	0]	20	0	2.08 ]
[ 190	191	[0	1	0]	225	[0	0	0]	20	0	2.0801 ]
[ 202	203	[0	0	1]	237	[0	0	0]	20	0	2.08 ]
[ 214	215	[0	0	0]	177	[0	0	0]	20	0	2.08 ]
[ 226	227	[0	-1	0]	189	[0	0	0]	20	0	2.0801 ]
[ 238	239	[0	0	-1]	201	[0	0	0]	20	0	2.08 ]
[ 107	8	[0	0	0]	106	[0	-1	0]	21	0	2.1069 ]
[ 119	16	[0	0	0]	118	[0	0	0]	21	0	2.1069 ]
[ 131	24	[0	0	0]	130	[0	0	-1]	21	0	2.1069 ]
[ 143	32	[0	0	0]	142	[0	1	0]	21	0	2.1069 ]
[ 155	40	[0	0	0]	154	[-1	0	0]	21	0	2.1069 ]
[ 167	48	[0	0	0]	166	[0	0	1]	21	0	2.1069 ]
[ 179	56	[0	0	0]	178	[0	0	0]	21	0	2.107 ]
[ 191	64	[0	0	0]	190	[0	-1	0]	21	0	2.1069 ]
[ 203	72	[0	0	0]	202	[0	0	-1]	21	0	2.1069 ]
[ 215	80	[0	0	0]	214	[0	0	0]	21	0	2.1069 ]
[ 227	88	[0	0	0]	226	[0	1	0]	21	0	2.1069 ]
[ 239	96	[0	0	0]	238	[0	0	1]	21	0	2.1069 ]
[ 107	8	[0	0	0]	108	[0	0	0]	22	0	2.1059 ]
[ 119	16	[0	0	0]	120	[-1	0	0]	22	0	2.106 ]
[ 131	24	[0	0	0]	132	[0	0	0]	22	0	2.1059 ]
[ 143	32	[0	0	0]	144	[0	0	0]	22	0	2.1059 ]
[ 155	40	[0	0	0]	156	[0	0	0]	22	0	2.106 ]
[ 167	48	[0	0	0]	168	[0	0	0]	22	0	2.1059 ]
[ 179	56	[0	0	0]	180	[0	0	0]	22	0	2.1059 ]
[ 191	64	[0	0	0]	192	[0	0	0]	22	0	2.106 ]
[ 203	72	[0	0	0]	204	[0	0	0]	22	0	2.1059 ]
[ 215	80	[0	0	0]	216	[0	0	0]	22	0	2.1059 ]
[ 227	88	[0	0	0]	228	[0	0	0]	22	0	2.1059 ]
[ 239	96	[0	0	0]	240	[0	0	0]	22	0	2.1059 ]
[ 107	108	[0	0	0]	106	[0	-1	0]	23	0	2.0703 ]
[ 119	120	[-1	0	0]	118	[0	0	0]	23	0	2.0703 ]
[ 131	132	[0	0	0]	130	[0	0	-1]	23	0	2.0703 ]
[ 143	144	[0	0	0]	142	[0	1	0]	23	0	2.0703 ]
[ 155	156	[0	0	0]	154	[-1	0	0]	23	0	2.0703 ]
[ 167	168	[0	0	0]	166	[0	0	1]	23	0	2.0703 ]
[ 179	180	[0	0	0]	178	[0	0	0]	23	0	2.0703 ]
[ 191	192	[0	0	0]	190	[0	-1	0]	23	0	2.0703 ]
[ 203	204	[0	0	0]	202	[0	0	-1]	23	0	2.0703 ]
[ 215	216	[0	0	0]	214	[0	0	0]	23	0	2.0703 ]
[ 227	228	[0	0	0]	226	[0	1	0]	23	0	2.0703 ]
[ 239	240	[0	0	0]	238	[0	0	1]	23	0	2.0703 ]
[ 108	9	[0	0	0]	107	[0	0	0]	24	0	2.1178 ]
[ 120	17	[0	0	0]	119	[1	0	0]	24	0	2.1177 ]
[ 132	25	[0	0	0]	131	[0	0	0]	24	0	2.1177 ]
[ 144	33	[0	0	0]	143	[0	0	0]	24	0	2.1178 ]
[ 156	41	[0	0	0]	155	[0	0	0]	24	0	2.1177 ]
[ 168	49	[0	0	0]	167	[0	0	0]	24	0	2.1177 ]
[ 180	57	[0	0	0]	179	[0	0	0]	24	0	2.1177 ]
[ 192	65	[0	0	0]	191	[0	0	0]	24	0	2.1178 ]
[ 204	73	[0	0	0]	203	[0	0	0]	24	0	2.1178 ]
[ 216	81	[0	0	0]	215	[0	0	0]	24	0	2.1177 ]
[ 228	89	[0	0	0]	227	[0	0	0]	24	0	2.1177 ]
[ 240	97	[0	0	0]	239	[0	0	0]	24	0	2.1178 ]
[ 108	9	[0	0	0]	109	[0	0	0]	25	0	2.0794 ]
[ 120	17	[0	0	0]	121	[0	0	0]	25	0	2.0795 ]
[ 132	25	[0	0	0]	133	[0	0	0]	25	0	2.0795 ]
[ 144	33	[0	0	0]	145	[0	0	0]	25	0	2.0794 ]
[ 156	41	[0	0	0]	157	[0	0	0]	25	0	2.0795 ]
[ 168	49	[0	0	0]	169	[0	0	0]	25	0	2.0796 ]
[ 180	57	[0	0	0]	181	[0	0	0]	25	0	2.0794 ]
[ 192	65	[0	0	0]	193	[0	0	0]	25	0	2.0796 ]
[ 204	73	[0	0	0]	205	[0	0	0]	25	0	2.0795 ]
[ 216	81	[0	0	0]	217	[0	0	0]	25	0	2.0794 ]
[ 228	89	[0	0	0]	229	[0	0	0]	25	0	2.0796 ]
[ 240	97	[0	0	0]	241	[0	0	0]	25	0	2.0795 ]
[ 108	107	[0	0	0]	109	[0	0	0]	26	0	2.086 ]
[ 120	119	[1	0	0]	121	[0	0	0]	26	0	2.0859 ]
[ 132	131	[0	0	0]	133	[0	0	0]	26	0	2.0859 ]
[ 144	143	[0	0	0]	145	[0	0	0]	26	0	2.086 ]
[ 156	155	[0	0	0]	157	[0	0	0]	26	0	2.0859 ]
[ 168	167	[0	0	0]	169	[0	0	0]	26	0	2.0859 ]
[ 180	179	[0	0	0]	181	[0	0	0]	26	0	2.086 ]
[ 192	191	[0	0	0]	193	[0	0	0]	26	0	2.0859 ]
[ 204	203	[0	0	0]	205	[0	0	0]	26	0	2.0859 ]
[ 216	215	[0	0	0]	217	[0	0	0]	26	0	2.086 ]
[ 228	227	[0	0	0]	229	[0	0	0]	26	0	2.0859 ]
[ 240	239	[0	0	0]	241	[0	0	0]	26	0	2.0859 ]
[ 109	10	[0	0	0]	108	[0	0	0]	27	0	2.1295 ]
[ 121	18	[0	0	0]	120	[0	0	0]	27	0	2.1294 ]
[ 133	26	[0	0	0]	132	[0	0	0]	27	0	2.1296 ]
[ 145	34	[0	0	0]	144	[0	0	0]	27	0	2.1295 ]
[ 157	42	[0	0	0]	156	[0	0	0]	27	0	2.1294 ]
[ 169	50	[0	0	0]	168	[0	0	0]	27	0	2.1295 ]
[ 181	58	[0	0	0]	180	[0	0	0]	27	0	2.1295 ]
[ 193	66	[0	0	0]	192	[0	0	0]	27	0	2.1294 ]
[ 205	74	[0	0	0]	204	[0	0	0]	27	0	2.1295 ]
[ 217	82	[0	0	0]	216	[0	0	0]	27	0	2.1295 ]
[ 229	90	[0	0	0]	228	[0	0	0]	27	0	2.1294 ]
[ 241	98	[0	0	0]	240	[0	0	0]	27	0	2.1295 ]
[ 109	10	[0	0	0]	265	[0	0	0]	28	0	2.0154 ]
[ 121	18	[0	0	0]	270	[0	0	0]	28	0	2.0154 ]
[ 133	26	[0	0	0]	275	[0	0	0]	28	0	2.0154 ]
[ 145	34	[0	0	0]	250	[0	0	0]	28	0	2.0154 ]
[ 157	42	[0	0	0]	255	[0	0	0]	28	0	2.0154 ]
[ 169	50	[0	0	0]	260	[0	0	0]	28	0	2.0154 ]
[ 181	58	[0	0	0]	295	[0	0	0]	28	0	2.0154 ]
[ 193	66	[0	0	0]	300	[0	0	0]	28	0	2.0154 ]
[ 205	74	[0	0	0]	305	[0	0	0]	28	0	2.0154 ]
[ 217	82	[0	0	0]	280	[0	0	0]	28	0	2.0154 ]
[ 229	90	[0	0	0]	285	[0	0	0]	28	0	2.0154 ]
[ 241	98	[0	0	0]	290	[0	0	0]	28	0	2.0155 ]
[ 109	108	[0	0	0]	265	[0	0	0]	29	0	2.1383 ]
[ 121	120	[0	0	0]	270	[0	0	0]	29	0	2.1384 ]
[ 133	132	[0	0	0]	275	[0	0	0]	29	0	2.1382 ]
[ 145	144	[0	0	0]	250	[0	0	0]	29	0	2.1383 ]
[ 157	156	[0	0	0]	255	[0	0	0]	29	0	2.1384 ]
[ 169	168	[0	0	0]	260	[0	0	0]	29	0	2.1382 ]
[ 181	180	[0	0	0]	295	[0	0	0]	29	0	2.1383 ]
[ 193	192	[0	0	0]	300	[0	0	0]	29	0	2.1384 ]
[ 205	204	[0	0	0]	305	[0	0	0]	29	0	2.1383 ]
[ 217	216	[0	0	0]	280	[0	0	0]	29	0	2.1383 ]
[ 229	228	[0	0	0]	285	[0	0	0]	29	0	2.1384 ]
[ 241	240	[0	0	0]	290	[0	0	0]	29	0	2.1383 ]
[ 110	111	[0	0	0]	104	[0	0	0]	30	0	2.132 ]
[ 122	123	[0	0	0]	116	[0	0	0]	30	0	2.1317 ]
[ 134	135	[0	0	0]	128	[0	0	0]	30	0	2.1321 ]
[ 146	147	[0	0	0]	140	[0	0	0]	30	0	2.132 ]
[ 158	159	[0	0	0]	152	[0	0	0]	30	0	2.1317 ]
[ 170	171	[0	0	0]	164	[0	0	0]	30	0	2.1321 ]
[ 182	183	[0	0	0]	176	[0	0	0]	30	0	2.1319 ]
[ 194	195	[0	0	0]	188	[0	0	0]	30	0	2.1318 ]
[ 206	207	[0	0	0]	200	[0	0	0]	30	0	2.1321 ]
[ 218	219	[0	0	0]	212	[0	0	0]	30	0	2.1319 ]
[ 230	231	[0	0	0]	224	[0	0	0]	30	0	2.1318 ]
[ 242	243	[0	0	0]	236	[0	0	0]	30	0	2.1321 ]
[ 110	150	[0	0	0]	104	[0	0	0]	31	0	2.1213 ]
[ 122	162	[0	0	0]	116	[0	0	0]	31	0	2.121 ]
[ 134	174	[0	0	0]	128	[0	0	0]	31	0	2.1213 ]
[ 146	114	[0	0	0]	140	[0	0	0]	31	0	2.1213 ]
[ 158	126	[0	0	0]	152	[0	0	0]	31	0	2.121 ]
[ 170	138	[0	0	0]	164	[0	0	0]	31	0	2.1213 ]
[ 182	222	[0	0	0]	176	[0	0	0]	31	0	2.1214 ]
[ 194	234	[0	0	0]	188	[0	0	0]	31	0	2.1209 ]
[ 206	246	[-1	0	0]	200	[0	0	0]	31	0	2.1212 ]
[ 218	186	[0	0	0]	212	[0	0	0]	31	0	2.1214 ]
[ 230	198	[0	0	0]	224	[0	0	0]	31	0	2.1209 ]
[ 242	210	[1	0	0]	236	[0	0	0]	31	0	2.1212 ]
[ 110	111	[0	0	0]	150	[0	0	0]	32	0	2.0292 ]
[ 122	123	[0	0	0]	162	[0	0	0]	32	0	2.0297 ]
[ 134	135	[0	0	0]	174	[0	0	0]	32	0	2.0291 ]
[ 146	114	[0	0	0]	147	[0	0	0]	32	0	2.0292 ]
[ 158	126	[0	0	0]	159	[0	0	0]	32	0	2.0297 ]
[ 170	138	[0	0	0]	171	[0	0	0]	32	0	2.0291 ]
[ 182	183	[0	0	0]	222	[0	0	0]	32	0	2.0291 ]
[ 194	195	[0	0	0]	234	[0	0	0]	32	0	2.0297 ]
[ 206	207	[0	0	0]	246	[-1	0	0]	32	0	2.0291 ]
[ 218	186	[0	0	0]	219	[0	0	0]	32	0	2.0291 ]
[ 230	198	[0	0	0]	231	[0	0	0]	32	0	2.0297 ]
[ 242	210	[1	0	0]	243	[0	0	0]	32	0	2.0291 ]
[ 111	35	[0	0	0]	110	[0	0	0]	33	0	2.0957 ]
[ 114	14	[0	0	0]	146	[0	0	0]	33	0	2.0975 ]
[ 123	43	[0	0	0]	122	[0	0	0]	33	0	2.0958 ]
[ 126	22	[0	0	0]	158	[0	0	0]	33	0	2.0976 ]
[ 135	51	[0	0	0]	134	[0	0	0]	33	0	2.0957 ]
[ 138	30	[0	0	0]	170	[0	0	0]	33	0	2.0976 ]
[ 147	11	[0	0	0]	146	[0	0	0]	33	0	2.0958 ]
[ 150	38	[0	0	0]	110	[0	0	0]	33	0	2.0976 ]
[ 159	19	[0	0	0]	158	[0	0	0]	33	0	2.0958 ]
[ 162	46	[0	0	0]	122	[0	0	0]	33	0	2.0976 ]
[ 171	27	[0	0	0]	170	[0	0	0]	33	0	2.0957 ]
[ 174	54	[0	0	0]	134	[0	0	0]	33	0	2.0976 ]
[ 183	83	[0	0	0]	182	[0	0	0]	33	0	2.0956 ]
[ 186	62	[0	0	0]	218	[0	0	0]	33	0	2.0976 ]
[ 195	91	[0	0	0]	194	[0	0	0]	33	0	2.0959 ]
[ 198	70	[0	0	0]	230	[0	0	0]	33	0	2.0976 ]
[ 207	99	[0	0	0]	206	[0	0	0]	33	0	2.0957 ]
[ 210	78	[0	0	0]	242	[-1	0	0]	33	0	2.0975 ]
[ 219	59	[0	0	0]	218	[0	0	0]	33	0	2.0956 ]
[ 222	86	[0	0	0]	182	[0	0	0]	33	0	2.0976 ]
[ 231	67	[0	0	0]	230	[0	0	0]	33	0	2.0959 ]
[ 234	94	[0	0	0]	194	[0	0	0]	33	0	2.0976 ]
[ 243	75	[0	0	0]	242	[0	0	0]	33	0	2.0957 ]
[ 246	102	[0	0	0]	206	[1	0	0]	33	0	2.0975 ]
[ 111	35	[0	0	0]	112	[0	0	0]	34	0	2.0906 ]
[ 114	14	[0	0	0]	113	[0	0	0]	34	0	2.0852 ]
[ 123	43	[0	0	0]	124	[0	0	0]	34	0	2.0909 ]
[ 126	22	[0	0	0]	125	[0	0	0]	34	0	2.0855 ]
[ 135	51	[0	0	0]	136	[0	0	0]	34	0	2.0906 ]
[ 138	30	[0	0	0]	137	[0	0	0]	34	0	2.0852 ]
[ 147	11	[0	0	0]	148	[0	0	0]	34	0	2.0906 ]
[ 150	38	[0	0	0]	149	[0	0	0]	34	0	2.0852 ]
[ 159	19	[0	0	0]	160	[0	0	0]	34	0	2.0909 ]
[ 162	46	[0	0	0]	161	[0	0	0]	34	0	2.0855 ]
[ 171	27	[0	0	0]	172	[0	0	0]	34	0	2.0906 ]
[ 174	54	[0	0	0]	173	[0	0	0]	34	0	2.0852 ]
[ 183	83	[0	0	0]	184	[0	0	0]	34	0	2.0907 ]
[ 186	62	[0	0	0]	185	[0	0	0]	34	0	2.0852 ]
[ 195	91	[0	0	0]	196	[0	0	0]	34	0	2.0908 ]
[ 198	70	[0	0	0]	197	[0	0	0]	34	0	2.0855 ]
[ 207	99	[0	0	0]	208	[0	0	0]	34	0	2.0906 ]
[ 210	78	[0	0	0]	209	[0	0	0]	34	0	2.0853 ]
[ 219	59	[0	0	0]	220	[0	0	0]	34	0	2.0907 ]
[ 222	86	[0	0	0]	221	[0	0	0]	34	0	2.0852 ]
[ 231	67	[0	0	0]	232	[0	0	0]	34	0	2.0908 ]
[ 234	94	[0	0	0]	233	[0	0	0]	34	0	2.0855 ]
[ 243	75	[0	0	0]	244	[0	0	0]	34	0	2.0906 ]
[ 246	102	[0	0	0]	245	[0	0	0]	34	0	2.0853 ]
[ 111	112	[0	0	0]	110	[0	0	0]	35	0	2.0966 ]
[ 114	113	[0	0	0]	146	[0	0	0]	35	0	2.0993 ]
[ 123	124	[0	0	0]	122	[0	0	0]	35	0	2.0963 ]
[ 126	125	[0	0	0]	158	[0	0	0]	35	0	2.099 ]
[ 135	136	[0	0	0]	134	[0	0	0]	35	0	2.0967 ]
[ 138	137	[0	0	0]	170	[0	0	0]	35	0	2.0993 ]
[ 147	148	[0	0	0]	146	[0	0	0]	35	0	2.0966 ]
[ 150	149	[0	0	0]	110	[0	0	0]	35	0	2.0993 ]
[ 159	160	[0	0	0]	158	[0	0	0]	35	0	2.0963 ]
[ 162	161	[0	0	0]	122	[0	0	0]	35	0	2.0989 ]
[ 171	172	[0	0	0]	170	[0	0	0]	35	0	2.0967 ]
[ 174	173	[0	0	0]	134	[0	0	0]	35	0	2.0993 ]
[ 183	184	[0	0	0]	182	[0	0	0]	35	0	2.0967 ]
[ 186	185	[0	0	0]	218	[0	0	0]	35	0	2.0993 ]
[ 195	196	[0	0	0]	194	[0	0	0]	35	0	2.0963 ]
[ 198	197	[0	0	0]	230	[0	0	0]	35	0	2.0989 ]
[ 207	208	[0	0	0]	206	[0	0	0]	35	0	2.0967 ]
[ 210	209	[0	0	0]	242	[-1	0	0]	35	0	2.0993 ]
[ 219	220	[0	0	0]	218	[0	0	0]	35	0	2.0967 ]
[ 222	221	[0	0	0]	182	[0	0	0]	35	0	2.0993 ]
[ 231	232	[0	0	0]	230	[0	0	0]	35	0	2.0963 ]
[ 234	233	[0	0	0]	194	[0	0	0]	35	0	2.0989 ]
[ 243	244	[0	0	0]	242	[0	0	0]	35	0	2.0967 ]
[ 246	245	[0	0	0]	206	[1	0	0]	35	0	2.0993 ]
[ 112	36	[0	0	1]	111	[0	0	0]	36	0	2.1029 ]
[ 113	13	[0	0	0]	114	[0	0	0]	36	0	2.0989 ]
[ 124	44	[0	1	0]	123	[0	0	0]	36	0	2.1031 ]
[ 125	21	[0	0	0]	126	[0	0	0]	36	0	2.0992 ]
[ 136	52	[0	0	0]	135	[0	0	0]	36	0	2.1028 ]
[ 137	29	[0	0	0]	138	[0	0	0]	36	0	2.0989 ]
[ 148	12	[0	0	-1]	147	[0	0	0]	36	0	2.1029 ]
[ 149	37	[0	0	0]	150	[0	0	0]	36	0	2.0989 ]
[ 160	20	[0	-1	0]	159	[0	0	0]	36	0	2.1031 ]
[ 161	45	[0	0	0]	162	[0	0	0]	36	0	2.0992 ]
[ 172	28	[0	0	0]	171	[0	0	0]	36	0	2.1028 ]
[ 173	53	[0	0	0]	174	[0	0	0]	36	0	2.0989 ]
[ 184	84	[0	0	1]	183	[0	0	0]	36	0	2.1029 ]
[ 185	61	[0	0	0]	186	[0	0	0]	36	0	2.099 ]
[ 196	92	[0	0	0]	195	[0	0	0]	36	0	2.103 ]
[ 197	69	[0	0	0]	198	[0	0	0]	36	0	2.0991 ]
[ 208	100	[0	1	0]	207	[0	0	0]	36	0	2.1029 ]
[ 209	77	[0	0	0]	210	[0	0	0]	36	0	2.0988 ]
[ 220	60	[0	0	-1]	219	[0	0	0]	36	0	2.1029 ]
[ 221	85	[0	0	0]	222	[0	0	0]	36	0	2.099 ]
[ 232	68	[0	0	0]	231	[0	0	0]	36	0	2.103 ]
[ 233	93	[0	0	0]	234	[0	0	0]	36	0	2.0991 ]
[ 244	76	[0	-1	0]	243	[0	0	0]	36	0	2.1029 ]
[ 245	101	[0	0	0]	246	[0	0	0]	36	0	2.0988 ]
[ 112	36	[0	0	1]	251	[0	0	0]	37	0	2.0283 ]
[ 113	13	[0	0	0]	266	[0	0	0]	37	0	2.0332 ]
[ 124	44	[0	1	0]	256	[0	0	0]	37	0	2.0284 ]
[ 125	21	[0	0	0]	271	[0	0	0]	37	0	2.0332 ]
[ 136	52	[0	0	0]	261	[0	0	0]	37	0	2.0283 ]
[ 137	29	[0	0	0]	276	[0	0	0]	37	0	2.0331 ]
[ 148	12	[0	0	-1]	266	[0	0	0]	37	0	2.0283 ]
[ 149	37	[0	0	0]	251	[0	0	0]	37	0	2.0332 ]
[ 160	20	[0	-1	0]	271	[0	0	0]	37	0	2.0284 ]
[ 161	45	[0	0	0]	256	[0	0	0]	37	0	2.0331 ]
[ 172	28	[0	0	0]	276	[0	0	0]	37	0	2.0283 ]
[ 173	53	[0	0	0]	261	[0	0	0]	37	0	2.0331 ]
[ 184	84	[0	0	1]	281	[0	0	0]	37	0	2.0283 ]
[ 185	61	[0	0	0]	296	[0	0	0]	37	0	2.033 ]
[ 196	92	[0	0	0]	286	[0	0	0]	37	0	2.0284 ]
[ 197	69	[0	0	0]	301	[0	0	0]	37	0	2.0332 ]
[ 208	100	[0	1	0]	291	[0	0	0]	37	0	2.0282 ]
[ 209	77	[0	0	0]	306	[-1	0	0]	37	0	2.0331 ]
[ 220	60	[0	0	-1]	296	[0	0	0]	37	0	2.0283 ]
[ 221	85	[0	0	0]	281	[0	0	0]	37	0	2.033 ]
[ 232	68	[0	0	0]	301	[0	0	0]	37	0	2.0284 ]
[ 233	93	[0	0	0]	286	[0	0	0]	37	0	2.0332 ]
[ 244	76	[0	-1	0]	306	[0	0	0]	37	0	2.0282 ]
[ 245	101	[0	0	0]	291	[1	0	0]	37	0	2.0332 ]
[ 112	111	[0	0	0]	251	[0	0	0]	38	0	2.1516 ]
[ 113	114	[0	0	0]	266	[0	0	0]	38	0	2.1508 ]
[ 124	123	[0	0	0]	256	[0	0	0]	38	0	2.1514 ]
[ 125	126	[0	0	0]	271	[0	0	0]	38	0	2.1505 ]
[ 136	135	[0	0	0]	261	[0	0	0]	38	0	2.1517 ]
[ 137	138	[0	0	0]	276	[0	0	0]	38	0	2.1509 ]
[ 148	147	[0	0	0]	266	[0	0	0]	38	0	2.1516 ]
[ 149	150	[0	0	0]	251	[0	0	0]	38	0	2.1508 ]
[ 160	159	[0	0	0]	271	[0	0	0]	38	0	2.1514 ]
[ 161	162	[0	0	0]	256	[0	0	0]	38	0	2.1505 ]
[ 172	171	[0	0	0]	276	[0	0	0]	38	0	2.1517 ]
[ 173	174	[0	0	0]	261	[0	0	0]	38	0	2.1509 ]
[ 184	183	[0	0	0]	281	[0	0	0]	38	0	2.1516 ]
[ 185	186	[0	0	0]	296	[0	0	0]	38	0	2.1508 ]
[ 196	195	[0	0	0]	286	[0	0	0]	38	0	2.1513 ]
[ 197	198	[0	0	0]	301	[0	0	0]	38	0	2.1505 ]
[ 208	207	[0	0	0]	291	[0	0	0]	38	0	2.1517 ]
[ 209	210	[0	0	0]	306	[-1	0	0]	38	0	2.1509 ]
[ 220	219	[0	0	0]	296	[0	0	0]	38	0	2.1516 ]
[ 221	222	[0	0	0]	281	[0	0	0]	38	0	2.1508 ]
[ 232	231	[0	0	0]	301	[0	0	0]	38	0	2.1514 ]
[ 233	234	[0	0	0]	286	[0	0	0]	38	0	2.1505 ]
[ 244	243	[0	0	0]	306	[0	0	0]	38	0	2.1517 ]
[ 245	246	[0	0	0]	291	[1	0	0]	38	0	2.1509 ]
[ 247	1	[0	1	0]	139	[0	0	0]	39	0	2.0126 ]
[ 252	2	[0	0	0]	151	[0	0	0]	39	0	2.013 ]
[ 257	3	[0	0	1]	163	[0	0	0]	39	0	2.0127 ]
[ 262	1	[0	0	0]	103	[0	0	0]	39	0	2.0127 ]
[ 267	2	[1	0	0]	115	[0	0	0]	39	0	2.013 ]
[ 272	3	[0	0	0]	127	[0	0	0]	39	0	2.0127 ]
[ 277	4	[0	0	0]	211	[0	0	0]	39	0	2.0128 ]
[ 282	5	[1	1	0]	223	[0	0	0]	39	0	2.013 ]
[ 287	6	[0	0	1]	235	[0	0	0]	39	0	2.0126 ]
[ 292	4	[0	0	0]	175	[0	0	0]	39	0	2.0128 ]
[ 297	5	[0	0	0]	187	[0	0	0]	39	0	2.013 ]
[ 302	6	[1	0	0]	199	[0	0	0]	39	0	2.0126 ]
[ 247	1	[0	1	0]	248	[0	0	0]	40	0	2.3999 ]
[ 252	2	[0	0	0]	253	[0	0	0]	40	0	2.3994 ]
[ 257	3	[0	0	1]	258	[0	0	0]	40	0	2.3998 ]
[ 262	1	[0	0	0]	263	[0	0	0]	40	0	2.3999 ]
[ 267	2	[1	0	0]	268	[0	0	0]	40	0	2.3994 ]
[ 272	3	[0	0	0]	273	[0	0	0]	40	0	2.3998 ]
[ 277	4	[0	0	0]	278	[0	0	0]	40	0	2.3998 ]
[ 282	5	[1	1	0]	283	[0	0	0]	40	0	2.3994 ]
[ 287	6	[0	0	1]	288	[0	0	0]	40	0	2.3999 ]
[ 292	4	[0	0	0]	293	[0	0	0]	40	0	2.3998 ]
[ 297	5	[0	0	0]	298	[0	0	0]	40	0	2.3994 ]
[ 302	6	[1	0	0]	303	[0	0	0]	40	0	2.3999 ]
[ 247	139	[0	0	0]	248	[0	0	0]	41	0	1.8696 ]
[ 252	151	[0	0	0]	253	[0	0	0]	41	0	1.8698 ]
[ 257	163	[0	0	0]	258	[0	0	0]	41	0	1.8697 ]
[ 262	103	[0	0	0]	263	[0	0	0]	41	0	1.8696 ]
[ 267	115	[0	0	0]	268	[0	0	0]	41	0	1.8698 ]
[ 272	127	[0	0	0]	273	[0	0	0]	41	0	1.8697 ]
[ 277	211	[0	0	0]	278	[0	0	0]	41	0	1.8696 ]
[ 282	223	[0	0	0]	283	[0	0	0]	41	0	1.8698 ]
[ 287	235	[0	0	0]	288	[0	0	0]	41	0	1.8696 ]
[ 292	175	[0	0	0]	293	[0	0	0]	41	0	1.8696 ]
[ 297	187	[0	0	0]	298	[0	0	0]	41	0	1.8698 ]
[ 302	199	[0	0	0]	303	[0	0	0]	41	0	1.8697 ]
[ 248	104	[0	0	0]	247	[0	0	0]	42	0	1.8271 ]
[ 253	116	[0	0	0]	252	[0	0	0]	42	0	1.8269 ]
[ 258	128	[0	0	0]	257	[0	0	0]	42	0	1.8271 ]
[ 263	140	[0	0	0]	262	[0	0	0]	42	0	1.8271 ]
[ 268	152	[0	0	0]	267	[0	0	0]	42	0	1.8269 ]
[ 273	164	[0	0	0]	272	[0	0	0]	42	0	1.8271 ]
[ 278	176	[0	0	0]	277	[0	0	0]	42	0	1.8271 ]
[ 283	188	[0	0	0]	282	[0	0	0]	42	0	1.8269 ]
[ 288	200	[0	0	0]	287	[0	0	0]	42	0	1.8271 ]
[ 293	212	[0	0	0]	292	[0	0	0]	42	0	1.8271 ]
[ 298	224	[0	0	0]	297	[0	0	0]	42	0	1.8269 ]
[ 303	236	[0	0	0]	302	[0	0	0]	42	0	1.8271 ]
[ 249	140	[0	0	0]	103	[0	0	0]	43	0	1.7746 ]
[ 254	152	[0	0	0]	115	[0	0	0]	43	0	1.7743 ]
[ 259	164	[0	0	0]	127	[0	0	0]	43	0	1.7746 ]
[ 264	104	[0	0	0]	139	[0	0	0]	43	0	1.7746 ]
[ 269	116	[0	0	0]	151	[0	0	0]	43	0	1.7743 ]
[ 274	128	[0	0	0]	163	[0	0	0]	43	0	1.7746 ]
[ 279	212	[0	0	0]	175	[0	0	0]	43	0	1.7746 ]
[ 284	224	[0	0	0]	187	[0	0	0]	43	0	1.7743 ]
[ 289	236	[0	0	0]	199	[0	0	0]	43	0	1.7746 ]
[ 294	176	[0	0	0]	211	[0	0	0]	43	0	1.7746 ]
[ 299	188	[0	0	0]	223	[0	0	0]	43	0	1.7743 ]
[ 304	200	[0	0	0]	235	[0	0	0]	43	0	1.7745 ]
[ 250	1	[0	1	0]	105	[0	1	0]	44	0	2.0119 ]
[ 255	2	[0	0	0]	117	[-1	0	0]	44	0	2.0118 ]
[ 260	3	[0	0	1]	129	[0	0	1]	44	0	2.0117 ]
[ 265	1	[0	0	0]	141	[0	-1	0]	44	0	2.0119 ]
[ 270	2	[1	0	0]	153	[1	0	0]	44	0	2.0118 ]
[ 275	3	[0	0	0]	165	[0	0	-1]	44	0	2.0117 ]
[ 280	4	[0	0	0]	177	[0	0	0]	44	0	2.0118 ]
[ 285	5	[1	1	0]	189	[0	1	0]	44	0	2.0119 ]
[ 290	6	[1	0	1]	201	[0	0	1]	44	0	2.0117 ]
[ 295	4	[0	0	0]	213	[0	0	0]	44	0	2.0118 ]
[ 300	5	[0	0	0]	225	[0	-1	0]	44	0	2.0119 ]
[ 305	6	[0	0	0]	237	[0	0	-1]	44	0	2.0117 ]
[ 250	1	[0	1	0]	145	[0	0	0]	45	0	2.2142 ]
[ 255	2	[0	0	0]	157	[0	0	0]	45	0	2.2142 ]
[ 260	3	[0	0	1]	169	[0	0	0]	45	0	2.2142 ]
[ 265	1	[0	0	0]	109	[0	0	0]	45	0	2.2142 ]
[ 270	2	[1	0	0]	121	[0	0	0]	45	0	2.2142 ]
[ 275	3	[0	0	0]	133	[0	0	0]	45	0	2.2142 ]
[ 280	4	[0	0	0]	217	[0	0	0]	45	0	2.2143 ]
[ 285	5	[1	1	0]	229	[0	0	0]	45	0	2.2141 ]
[ 290	6	[1	0	1]	241	[0	0	0]	45	0	2.2142 ]
[ 295	4	[0	0	0]	181	[0	0	0]	45	0	2.2143 ]
[ 300	5	[0	0	0]	193	[0	0	0]	45	0	2.2141 ]
[ 305	6	[0	0	0]	205	[0	0	0]	45	0	2.2142 ]
[ 250	145	[0	0	0]	105	[0	1	0]	46	0	2.0565 ]
[ 255	157	[0	0	0]	117	[-1	0	0]	46	0	2.0565 ]
[ 260	169	[0	0	0]	129	[0	0	1]	46	0	2.0566 ]
[ 265	109	[0	0	0]	141	[0	-1	0]	46	0	2.0565 ]
[ 270	121	[0	0	0]	153	[1	0	0]	46	0	2.0565 ]
[ 275	133	[0	0	0]	165	[0	0	-1]	46	0	2.0566 ]
[ 280	217	[0	0	0]	177	[0	0	0]	46	0	2.0564 ]
[ 285	229	[0	0	0]	189	[0	1	0]	46	0	2.0565 ]
[ 290	241	[0	0	0]	201	[0	0	1]	46	0	2.0566 ]
[ 295	181	[0	0	0]	213	[0	0	0]	46	0	2.0564 ]
[ 300	193	[0	0	0]	225	[0	-1	0]	46	0	2.0565 ]
[ 305	205	[0	0	0]	237	[0	0	-1]	46	0	2.0566 ]
[ 251	3	[0	0	1]	112	[0	0	0]	47	0	2.1287 ]
[ 256	1	[0	1	0]	124	[0	0	0]	47	0	2.1284 ]
[ 261	2	[1	0	0]	136	[0	0	0]	47	0	2.1289 ]
[ 266	3	[0	0	0]	148	[0	0	0]	47	0	2.1287 ]
[ 271	1	[0	0	0]	160	[0	0	0]	47	0	2.1285 ]
[ 276	2	[0	0	0]	172	[0	0	0]	47	0	2.1289 ]
[ 281	6	[0	0	1]	184	[0	0	0]	47	0	2.1288 ]
[ 286	4	[0	0	0]	196	[0	0	0]	47	0	2.1284 ]
[ 291	5	[0	1	0]	208	[0	0	0]	47	0	2.1288 ]
[ 296	6	[1	0	0]	220	[0	0	0]	47	0	2.1288 ]
[ 301	4	[0	0	0]	232	[0	0	0]	47	0	2.1284 ]
[ 306	5	[1	0	0]	244	[0	0	0]	47	0	2.1288 ]
[ 251	3	[0	0	1]	149	[0	0	0]	48	0	2.1162 ]
[ 256	1	[0	1	0]	161	[0	0	0]	48	0	2.1157 ]
[ 261	2	[1	0	0]	173	[0	0	0]	48	0	2.1161 ]
[ 266	3	[0	0	0]	113	[0	0	0]	48	0	2.1162 ]
[ 271	1	[0	0	0]	125	[0	0	0]	48	0	2.1157 ]
[ 276	2	[0	0	0]	137	[0	0	0]	48	0	2.1161 ]
[ 281	6	[0	0	1]	221	[0	0	0]	48	0	2.1161 ]
[ 286	4	[0	0	0]	233	[0	0	0]	48	0	2.1158 ]
[ 291	5	[0	1	0]	245	[-1	0	0]	48	0	2.1162 ]
[ 296	6	[1	0	0]	185	[0	0	0]	48	0	2.1161 ]
[ 301	4	[0	0	0]	197	[0	0	0]	48	0	2.1157 ]
[ 306	5	[1	0	0]	209	[1	0	0]	48	0	2.1162 ]
[ 251	112	[0	0	0]	149	[0	0	0]	49	0	2.0349 ]
[ 261	136	[0	0	0]	173	[0	0	0]	49	0	2.0348 ]
[ 266	113	[0	0	0]	148	[0	0	0]	49	0	2.0349 ]
[ 276	137	[0	0	0]	172	[0	0	0]	49	0	2.0348 ]
[ 281	184	[0	0	0]	221	[0	0	0]	49	0	2.0349 ]
[ 291	208	[0	0	0]	245	[-1	0	0]	49	0	2.0348 ]
[ 296	185	[0	0	0]	220	[0	0	0]	49	0	2.0349 ]
[ 306	209	[1	0	0]	244	[0	0	0]	49	0	2.0348 ]
[ 256	124	[0	0	0]	161	[0	0	0]	50	0	2.0355 ]
[ 271	125	[0	0	0]	160	[0	0	0]	50	0	2.0355 ]
[ 286	196	[0	0	0]	233	[0	0	0]	50	0	2.0356 ]
[ 301	197	[0	0	0]	232	[0	0	0]	50	0	2.0356 ]
