# Supplementary material for: An automated protocol to construct flexibility parameters for classical forcefields: applications to metal–organic frameworks
Source: RSC Adv. 2024 Jul 19;14(31):22714–62. doi: 10.1039/d4ra01859a (PMC11258866; doi:10.1039/d4ra01859a)
Supplement: RA-014-D4RA01859A-s002 [file RA-014-D4RA01859A-s002.zip › MOFs_inputs/quadrant_1_2/BUVWOF03/BUVWOF03_angle_types_list.txt]

[26[7-(6,6),7-(6,6),7-(6,6),7-(6,6),7-(6,7),7-(6,7)]    7[6-(1,6),6-(6,6),26-(7,7,7,7,7)]    7[6-(6,7),7-(6),26-(7,7,7,7,7)]]    0    1.7279
[26[7-(6,6),7-(6,6),7-(6,6),7-(6,6),7-(6,7),7-(6,7)]    7[6-(1,6),6-(6,6),26-(7,7,7,7,7)]    7[6-(6,7),7-(6),26-(7,7,7,7,7)]]    1    1.4137
[26[7-(6,6),7-(6,6),7-(6,6),7-(6,6),7-(6,7),7-(6,7)]    7[6-(1,6),6-(1,6),26-(7,7,7,7,7)]    7[6-(6,7),7-(6),26-(7,7,7,7,7)]]    0    1.5609
[26[7-(6,6),7-(6,6),7-(6,6),7-(6,6),7-(6,7),7-(6,7)]    7[6-(1,6),6-(1,6),26-(7,7,7,7,7)]    7[6-(6,7),7-(6),26-(7,7,7,7,7)]]    1    1.5807
[26[7-(6,6),7-(6,6),7-(6,6),7-(6,6),7-(6,7),7-(6,7)]    7[6-(6,7),7-(6),26-(7,7,7,7,7)]    7[6-(6,7),7-(6),26-(7,7,7,7,7)]]    0    3.1416
[26[7-(6,6),7-(6,6),7-(6,6),7-(6,6),7-(6,7),7-(6,7)]    7[6-(1,6),6-(1,6),26-(7,7,7,7,7)]    7[6-(1,6),6-(6,6),26-(7,7,7,7,7)]]    0    1.5494
[26[7-(6,6),7-(6,6),7-(6,6),7-(6,6),7-(6,7),7-(6,7)]    7[6-(1,6),6-(1,6),26-(7,7,7,7,7)]    7[6-(1,6),6-(6,6),26-(7,7,7,7,7)]]    1    1.5922
[26[7-(6,6),7-(6,6),7-(6,6),7-(6,6),7-(6,7),7-(6,7)]    7[6-(1,6),6-(6,6),26-(7,7,7,7,7)]    7[6-(1,6),6-(6,6),26-(7,7,7,7,7)]]    0    3.1416
[26[7-(6,6),7-(6,6),7-(6,6),7-(6,6),7-(6,7),7-(6,7)]    7[6-(1,6),6-(1,6),26-(7,7,7,7,7)]    7[6-(1,6),6-(1,6),26-(7,7,7,7,7)]]    0    3.1416
[6[6-(6,7),7-(6),7-(7,26)]    6[6-(1,6),6-(7,7),7-(6,26)]    7[6-(6,7),6-(6,7)]]    0    2.2953
[6[6-(6,7),7-(6),7-(7,26)]    6[6-(1,6),6-(7,7),7-(6,26)]    7[6-(6,7),7-(6),26-(7,7,7,7,7)]]    0    2.018
[6[6-(6,7),7-(6),7-(7,26)]    7[6-(6,7),6-(6,7)]    7[6-(6,7),7-(6),26-(7,7,7,7,7)]]    0    1.9693
[6[6-(6,6),7-(6),7-(7)]    6[6-(1,6),6-(1,6),6-(7,7)]    7[6-(6,7),7-(6,26)]]    0    2.1328
[6[6-(6,6),7-(6),7-(7)]    6[6-(1,6),6-(1,6),6-(7,7)]    7[6-(6,7),6-(6,7)]]    0    2.1654
[6[6-(6,6),7-(6),7-(7)]    7[6-(6,7),6-(6,7)]    7[6-(6,7),7-(6,26)]]    0    1.9843
[6[6-(1,6),6-(7,7),7-(6,26)]    6[1-(0),6-(1,6),6-(6,7)]    6[6-(6,7),7-(6),7-(7,26)]]    0    2.1821
[6[6-(1,6),6-(7,7),7-(6,26)]    6[6-(6,7),7-(6),7-(7,26)]    7[6-(1,6),6-(6,6),26-(7,7,7,7,7)]]    0    1.9656
[6[6-(1,6),6-(7,7),7-(6,26)]    6[1-(0),6-(1,6),6-(6,7)]    7[6-(1,6),6-(6,6),26-(7,7,7,7,7)]]    0    2.1351
[6[1-(0),6-(1,6),6-(6,7)]    1[6-(6,6)]    6[1-(0),6-(1,6),6-(1,6)]]    0    2.1359
[6[1-(0),6-(1,6),6-(6,7)]    1[6-(6,6)]    6[6-(1,6),6-(7,7),7-(6,26)]]    0    2.0671
[6[1-(0),6-(1,6),6-(6,7)]    6[1-(0),6-(1,6),6-(1,6)]    6[6-(1,6),6-(7,7),7-(6,26)]]    0    2.08
[6[1-(0),6-(1,6),6-(1,6)]    1[6-(6,6)]    6[1-(0),6-(1,6),6-(6,7)]]    0    2.1069
[6[1-(0),6-(1,6),6-(1,6)]    1[6-(6,6)]    6[1-(0),6-(1,6),6-(1,7)]]    0    2.1059
[6[1-(0),6-(1,6),6-(1,6)]    6[1-(0),6-(1,6),6-(1,7)]    6[1-(0),6-(1,6),6-(6,7)]]    0    2.0703
[6[1-(0),6-(1,6),6-(1,7)]    1[6-(6,6)]    6[1-(0),6-(1,6),6-(1,6)]]    0    2.1177
[6[1-(0),6-(1,6),6-(1,7)]    1[6-(6,6)]    6[1-(0),6-(1,6),7-(6,26)]]    0    2.0795
[6[1-(0),6-(1,6),6-(1,7)]    6[1-(0),6-(1,6),6-(1,6)]    6[1-(0),6-(1,6),7-(6,26)]]    0    2.0859
[6[1-(0),6-(1,6),7-(6,26)]    1[6-(6,7)]    6[1-(0),6-(1,6),6-(1,7)]]    0    2.1295
[6[1-(0),6-(1,6),7-(6,26)]    1[6-(6,7)]    7[6-(1,6),6-(6,6),26-(7,7,7,7,7)]]    0    2.0154
[6[1-(0),6-(1,6),7-(6,26)]    6[1-(0),6-(1,6),6-(1,7)]    7[6-(1,6),6-(6,6),26-(7,7,7,7,7)]]    0    2.1383
[6[6-(1,6),6-(1,6),6-(7,7)]    6[1-(0),6-(1,7),6-(6,6)]    6[6-(6,6),7-(6),7-(7)]]    0    2.1319
[6[6-(1,6),6-(1,6),6-(7,7)]    6[1-(0),6-(1,7),6-(6,6)]    6[6-(6,6),7-(6),7-(7)]]    1    2.1212
[6[6-(1,6),6-(1,6),6-(7,7)]    6[1-(0),6-(1,7),6-(6,6)]    6[1-(0),6-(1,7),6-(6,6)]]    0    2.0293
[6[1-(0),6-(1,7),6-(6,6)]    1[6-(6,6)]    6[6-(1,6),6-(1,6),6-(7,7)]]    0    2.0967
[6[1-(0),6-(1,7),6-(6,6)]    1[6-(6,6)]    6[1-(0),6-(1,6),7-(6,26)]]    0    2.088
[6[1-(0),6-(1,7),6-(6,6)]    6[1-(0),6-(1,6),7-(6,26)]    6[6-(1,6),6-(1,6),6-(7,7)]]    0    2.0979
[6[1-(0),6-(1,6),7-(6,26)]    1[6-(6,7)]    6[1-(0),6-(1,7),6-(6,6)]]    0    2.1009
[6[1-(0),6-(1,6),7-(6,26)]    1[6-(6,7)]    7[6-(1,6),6-(1,6),26-(7,7,7,7,7)]]    0    2.0307
[6[1-(0),6-(1,6),7-(6,26)]    6[1-(0),6-(1,7),6-(6,6)]    7[6-(1,6),6-(1,6),26-(7,7,7,7,7)]]    0    2.1512
[7[6-(6,7),7-(6),26-(7,7,7,7,7)]    26[7-(6,6),7-(6,6),7-(6,6),7-(6,6),7-(6,7),7-(6,7)]    6[6-(6,7),7-(6),7-(7,26)]]    0    2.0128
[7[6-(6,7),7-(6),26-(7,7,7,7,7)]    26[7-(6,6),7-(6,6),7-(6,6),7-(6,6),7-(6,7),7-(6,7)]    7[6-(6,7),7-(6,26)]]    0    2.3997
[7[6-(6,7),7-(6),26-(7,7,7,7,7)]    6[6-(6,7),7-(6),7-(7,26)]    7[6-(6,7),7-(6,26)]]    0    1.8697
[7[6-(6,7),7-(6,26)]    6[6-(6,6),7-(6),7-(7)]    7[6-(6,7),7-(6),26-(7,7,7,7,7)]]    0    1.827
[7[6-(6,7),6-(6,7)]    6[6-(6,6),7-(6),7-(7)]    6[6-(6,7),7-(6),7-(7,26)]]    0    1.7745
[7[6-(1,6),6-(6,6),26-(7,7,7,7,7)]    26[7-(6,6),7-(6,6),7-(6,6),7-(6,6),7-(6,7),7-(6,7)]    6[6-(1,6),6-(7,7),7-(6,26)]]    0    2.0118
[7[6-(1,6),6-(6,6),26-(7,7,7,7,7)]    26[7-(6,6),7-(6,6),7-(6,6),7-(6,6),7-(6,7),7-(6,7)]    6[1-(0),6-(1,6),7-(6,26)]]    0    2.2142
[7[6-(1,6),6-(6,6),26-(7,7,7,7,7)]    6[1-(0),6-(1,6),7-(6,26)]    6[6-(1,6),6-(7,7),7-(6,26)]]    0    2.0565
[7[6-(1,6),6-(1,6),26-(7,7,7,7,7)]    26[7-(6,6),7-(6,6),7-(6,6),7-(6,6),7-(6,7),7-(6,7)]    6[1-(0),6-(1,6),7-(6,26)]]    0    2.1287
[7[6-(1,6),6-(1,6),26-(7,7,7,7,7)]    26[7-(6,6),7-(6,6),7-(6,6),7-(6,6),7-(6,7),7-(6,7)]    6[1-(0),6-(1,6),7-(6,26)]]    1    2.116
[7[6-(1,6),6-(1,6),26-(7,7,7,7,7)]    6[1-(0),6-(1,6),7-(6,26)]    6[1-(0),6-(1,6),7-(6,26)]]    0    2.0348
[7[6-(1,6),6-(1,6),26-(7,7,7,7,7)]    6[1-(0),6-(1,6),7-(6,26)]    6[1-(0),6-(1,6),7-(6,26)]]    1    2.0356
