# Supplementary material for: An automated protocol to construct flexibility parameters for classical forcefields: applications to metal–organic frameworks
Source: RSC Adv. 2024 Jul 19;14(31):22714–62. doi: 10.1039/d4ra01859a (PMC11258866; doi:10.1039/d4ra01859a)
Supplement: RA-014-D4RA01859A-s002 [file RA-014-D4RA01859A-s002.zip › MOFs_inputs/quadrant_1_2/BUVWOF03/BUVWOF03_atom_types_with_coordinates.txt]

BUVWOF03

16.1389999999999993    0.0000000000000000    0.0000000000000000
-5.3795328500000004    17.2812518900000001    0.0000000000000000
5.3796534999999999    8.6405532800000007    14.9660017300000003

     1       10.759326784486932        4.320276702723044        7.483000991893427    26[7-(6,6),7-(6,6),7-(6,6),7-(6,6),7-(6,7),7-(6,7)]
     2   6.0188046505427195e-05       12.960902737967183        7.483001062287824    26[7-(6,6),7-(6,6),7-(6,6),7-(6,6),7-(6,7),7-(6,7)]
     3         5.37973346130781        8.640625880967523   1.9542198133446962e-07    26[7-(6,6),7-(6,6),7-(6,6),7-(6,6),7-(6,7),7-(6,7)]
     4         8.06956050365486       12.960902550826926        7.483000824639149    26[7-(6,6),7-(6,6),7-(6,6),7-(6,6),7-(6,7),7-(6,7)]
     5       2.6898264163326577        4.320276737504463       7.4830008704150375    26[7-(6,6),7-(6,6),7-(6,6),7-(6,6),7-(6,7),7-(6,7)]
     6      -2.6897664760707105        8.640625921261975     -2.8812546530596e-07    26[7-(6,6),7-(6,6),7-(6,6),7-(6,6),7-(6,7),7-(6,7)]
     7        3.890249731461699        23.04168132802798       12.017738699158514    1[6-(6,6)]
     8        7.668714068870927        7.576559472751539       11.280679959585669    1[6-(6,6)]
     9          7.3572233393917        7.946276002698009         8.80853161790335    1[6-(6,6)]
    10        8.631594448688034        6.520775880399418       7.1927938938376705    1[6-(6,7)]
    11        9.707113909124999        6.274271758553886        1.257071350004721    1[6-(6,6)]
    12       13.511267740037498         16.1302539471037       14.742446899456432    1[6-(6,7)]
    13        5.564849452924149        8.282765932810914       2.9492538498643834    1[6-(6,7)]
    14        7.077341368477807        7.170561833694656        4.553408091650416    1[6-(6,6)]
    15      -1.4868843536013698       16.165363906304126       3.9639887676319465    1[6-(6,6)]
    16      -3.0904810901999342       14.619508676235908        2.762341485563679    1[6-(6,6)]
    17        12.73389754265371        12.29550919496932       3.6817256005863586    1[6-(6,6)]
    18       14.008873400362406       11.609758743151009        5.724131173060398    1[6-(6,7)]
    19       15.087620617348374       6.5917979079999895        8.904508649318286    1[6-(6,6)]
    20         8.13257276098182       21.982587926386433         8.59044712864158    1[6-(6,7)]
    21        10.94479875558065        7.053817704340089        6.319828624098046    1[6-(6,7)]
    22       12.456982204704051        9.000137581902678        6.483211414730635    1[6-(6,6)]
    23         9.27214412155649       12.632296573090478       13.948785435142366    1[6-(6,6)]
    24        2.289277749931689        3.723382069004331       0.9224455172183496    1[6-(6,6)]
    25        1.974767640753665        5.681052320090567       2.4760986672136474    1[6-(6,6)]
    26       3.2492332088668308        7.793150097616987        2.048893493776393    1[6-(6,7)]
    27        4.327149532288511       13.056065568854553        4.804792793898477    1[6-(6,6)]
    28        2.752210376137419       13.730030019480619        6.598295248978453    1[6-(6,7)]
    29      0.18469208076374288       10.586730019655983        5.697724017174499    1[6-(6,7)]
    30        1.696692090248931        9.754018182838427        3.931802986707835    1[6-(6,6)]
    31       12.248870631736002        2.880123356138996       2.9482632964241295    1[6-(6,6)]
    32        8.470406735423698        18.34524567082582        3.685322185463695    1[6-(6,6)]
    33        8.781897759635982       17.975529491232226        6.157470513469826    1[6-(6,6)]
    34         7.50752643105062       19.401029504867893        7.773208146720596    1[6-(6,7)]
    35        6.432005548956858        19.64753163741746       13.708930359741547    1[6-(6,6)]
    36       2.6278519369647357        9.791549720394139      0.22355489935668432    1[6-(6,7)]
    37       10.574271723473135       17.639040362725886       12.016748483048735    1[6-(6,7)]
    38        9.061779690221677        18.75124432483643       10.412594185457719    1[6-(6,6)]
    39       17.626005286426473        9.756441428626067       11.002013329479286    1[6-(6,6)]
    40        3.090602544917083        11.30229658434256        12.20365998937817    1[6-(6,6)]
    41        3.405223699892928       13.626296109936842       11.284275865358971    1[6-(6,6)]
    42        2.130247315957722        14.31204666385464         9.24187071752947    1[6-(6,7)]
    43       1.0515000757312434       19.330007341086514        6.061493346574662    1[6-(6,6)]
    44        8.006548203150707       3.9392171634266893        6.375554416858073    1[6-(6,7)]
    45        5.194321982505338       18.867987458343872        8.646173405932485    1[6-(6,7)]
    46       3.6821385198387575       16.921667537441223        8.482790380949375    1[6-(6,6)]
    47        6.866976350078741       13.289508379510364       1.0172167288649094    1[6-(6,6)]
    48       13.849842715777115        22.19842293643235       14.043556754452387    1[6-(6,6)]
    49       14.164353090421086       20.240752677132786       12.489903659379552    1[6-(6,6)]
    50       12.889887443443982       18.128654839076525       12.917108704426266    1[6-(6,7)]
    51       11.811971663847789       12.865738586944108         10.1612101866585    1[6-(6,6)]
    52       13.386910336612761        12.19177490911171        8.367707149642314    1[6-(6,7)]
    53       15.954427704954295       15.335075812515406        9.268277654240869    1[6-(6,7)]
    54       14.442427520059523        16.16778746955413       11.034198621447874    1[6-(6,6)]
    55        9.558035490857298       11.519398983529207       12.017756974965756    1[6-(6,6)]
    56       11.158061202239288        9.702232429028333       11.280746423613005    1[6-(6,6)]
    57        11.47015285527855        9.333140401069858        8.808555803644726    1[6-(6,6)]
    58       10.196917727788813        10.75974202817067       7.1928031976939995    1[6-(6,7)]
    59        9.122001576518569       11.007790365049505       1.2570679317886753    1[6-(6,6)]
    60        16.07682638546759        18.43246495457173       14.742391210496836    1[6-(6,7)]
    61        13.26404325451125        8.998656951688469       2.9489681267509247    1[6-(6,7)]
    62        11.75174953024882       10.111168357122514        4.553275994144386    1[6-(6,6)]
    63      -1.2020786180145568       18.396936826559713        3.964210409152507    1[6-(6,6)]
    64        5.781535830097821        2.661423947215926       2.7632464639268375    1[6-(6,6)]
    65       6.0960917434623045        4.985398339802175       3.6828360750952736    1[6-(6,6)]
    66        4.820877255657315         5.67091220301414        5.725190677717347    1[6-(6,7)]
    67        3.741101834288636       10.689918117701971        8.904088963545288    1[6-(6,6)]
    68         5.31681004721994       12.580129828357439        8.590253798221141    1[6-(6,7)]
    69        7.883910353507208       10.227464109176843        6.319528386206942    1[6-(6,7)]
    70        6.371840025855292        8.281191013689762        6.483168253748966    1[6-(6,6)]
    71        4.177907575128431       21.929461311556047       13.947885806268964    1[6-(6,6)]
    72       0.4017442041534355       13.557210672702093       0.9214210501075565    1[6-(6,6)]
    73       0.7153587425394105        11.59997054187653       2.4757372344953827    1[6-(6,6)]
    74      -0.5597902874426395        9.488321758758985        2.049249543460475    1[6-(6,7)]
    75       14.501746604813002        4.225345814034054        4.804854228713448    1[6-(6,6)]
    76       10.697393356292654       20.832541340187355        6.598219425558526    1[6-(6,7)]
    77       2.5052893479761504        6.694714051253219       5.6976191731494525    1[6-(6,7)]
    78       0.9929221676685747        7.527691658814543        3.932190626446163    1[6-(6,6)]
    79        6.581085246349649       14.402406201255431        2.948244677261814    1[6-(6,6)]
    80        4.981059793961471       16.219572883958747       3.6852554397866744    1[6-(6,6)]
    81        4.668968310600354         16.5886648377787        6.157446072883507    1[6-(6,6)]
    82        5.942203733679319       15.162063431424226        7.773198599699937    1[6-(6,7)]
    83       7.0171183272334705        14.91401353055581        13.70893383181763    1[6-(6,6)]
    84     0.062293512168557386        7.489338999547112      0.22361035443089092    1[6-(6,7)]
    85       2.8750781545727304       16.923149252368855       12.017032791905676    1[6-(6,7)]
    86       4.3873719177550505       15.810637748249517       10.412725122981852    1[6-(6,6)]
    87       17.341199822783214        7.524868691058696       11.001791201053134    1[6-(6,6)]
    88       10.357585256615513       23.260381994881843        12.20275562530638    1[6-(6,6)]
    89        10.04302877949949        20.93640761822951       11.283165816823843    1[6-(6,6)]
    90       11.318242978084276       20.250893542891983        9.240810921961724    1[6-(6,7)]
    91       12.398019053708609       15.231887207570152        6.061912474377895    1[6-(6,6)]
    92        10.82231099208775       13.341675395835935        6.375747712285189    1[6-(6,7)]
    93        8.255210766146655       15.694340884534368        8.646473361372992    1[6-(6,7)]
    94        9.767280975025486       17.640614034666566         8.48283354811559    1[6-(6,6)]
    95       11.961213073345263       3.9923437376425306       1.0181152294391744    1[6-(6,6)]
    96       15.737376410811098       12.364594417145796       14.044579922490179    1[6-(6,6)]
    97       15.423761997541757       14.321834542675063       12.490263732218596    1[6-(6,6)]
    98        16.69891094186491       16.433483266979987       12.916751471590345    1[6-(6,7)]
    99       1.6373753880627349       21.696457594314065       10.161145040046334    1[6-(6,6)]
   100        5.441727412255751         5.08926320591233        8.367781253555073    1[6-(6,7)]
   101       13.633830230478617        19.22709170947279        9.268382802169443    1[6-(6,7)]
   102       15.146197549562828        18.39411404873689       11.033811222690248    1[6-(6,6)]
   103        10.74537550461195        4.408735518408338        4.670423344798731    6[6-(6,7),7-(6),7-(7,26)]
   104        6.788789764728988       20.133360489354075       11.033930415449857    6[6-(6,6),7-(6),7-(7)]
   105       11.723250548115026       3.3913164812923586        4.958222958504647    6[6-(1,6),6-(7,7),7-(6,26)]
   106       3.7249433096813007        23.27192370570936       10.967438012276569    6[1-(0),6-(1,6),6-(6,7)]
   107        8.219055804369386        6.979449034870299       10.552068659174306    6[1-(0),6-(1,6),6-(1,6)]
   108        8.040401829284914        7.184773232055136         9.18286073851948    6[1-(0),6-(1,6),6-(1,7)]
   109        8.748868897738047        6.402670312292483        8.273290478720114    6[1-(0),6-(1,6),7-(6,26)]
   110        7.623083960264443       19.341618087882047       11.924452206161595    6[6-(1,6),6-(1,6),6-(7,7)]
   111        7.337754304788056        19.20725054921568       13.294306349570329    6[1-(0),6-(1,7),6-(6,6)]
   112        8.219989242199727       18.534692953090047       14.126375256591928    6[1-(0),6-(1,6),7-(6,26)]
   113        6.497531301815387        7.841233299778207        2.603038207133217    6[1-(0),6-(1,6),7-(6,26)]
   114        7.346570883806984        7.212667673577126       3.4983097881797884    6[1-(0),6-(1,7),6-(6,6)]
   115       16.124558741090446       10.481670349452468        8.815326035406176    6[6-(6,7),7-(6),7-(7,26)]
   116       1.4086818844352145       16.770135750717174        6.976259370568847    6[6-(6,6),7-(6),7-(7)]
   117       17.102335974641854       11.240006908097016        9.552046514478581    6[6-(1,6),6-(7,7),7-(6,26)]
   118       -1.653588152348597        15.14136343643331         4.29129175180416    6[1-(0),6-(1,6),6-(6,7)]
   119      -2.5404159491219716       14.287557067295705        3.644142606294686    6[1-(0),6-(1,6),6-(1,6)]
   120       13.418257664814227       13.000116794611683        4.152841377076908    6[1-(0),6-(1,6),6-(1,7)]
   121       14.126889195154387       12.603997704047206        5.285133678632452    6[1-(0),6-(1,6),7-(6,26)]
   122       2.2433099808305053       17.937327773083425         7.21725536435722    6[6-(1,6),6-(1,6),6-(7,7)]
   123       1.9573367647189333        19.19098544659854        6.649934007538294    6[1-(0),6-(1,7),6-(6,6)]
   124        2.839480443086873         20.2480011387281        6.817381395397855    6[1-(0),6-(1,6),7-(6,26)]
   125        11.87762473453938        6.974801242359185        6.875159001984968    6[1-(0),6-(1,6),7-(6,26)]
   126       12.726313284831555         8.06478079905714        6.973106478355072    6[1-(0),6-(1,7),6-(6,6)]
   127        5.364839440976571       11.033116819321917       1.4815548675033432    6[6-(6,7),7-(6),7-(7,26)]
   128       12.168886800861927        14.93912659327278       11.919937200281716    6[6-(6,6),7-(6),7-(7)]
   129        6.343115663599693       11.292239452465832      0.45676816552992555    6[6-(1,6),6-(7,7),7-(6,26)]
   130        9.105580784223937       13.427577340222019       14.672139662094962    6[1-(0),6-(1,6),6-(6,7)]
   131       2.8392642878794074         4.65311106805806       0.7691896433514289    6[1-(0),6-(1,6),6-(1,6)]
   132        2.658905252759381        5.737131036348983        1.630150898429828    6[1-(0),6-(1,6),6-(1,7)]
   133        3.367241439580276        6.915934537589453       1.4072253535612684    6[1-(0),6-(1,6),7-(6,26)]
   134        13.00325081588681       14.563764463261954       10.789003144349952    6[6-(1,6),6-(1,6),6-(7,7)]
   135       12.717739786073128       13.444938904952782        9.987289930242799    6[1-(0),6-(1,7),6-(6,6)]
   136       13.599647400171202       13.061012240617643        8.988342990456921    6[1-(0),6-(1,6),7-(6,26)]
   137       1.1175296437050481       11.107106265952801        5.488648557513655    6[1-(0),6-(1,6),7-(6,26)]
   138       1.9662316188220381       10.646392932207965         4.49616523613885    6[1-(0),6-(1,7),6-(6,6)]
   139        5.393744977063349       21.513069312516382       10.295578559517633    6[6-(6,7),7-(6),7-(7,26)]
   140         9.35033053854069        5.788444288904561       3.9320716184321984    6[6-(6,6),7-(6),7-(7)]
   141        4.415870011793803       22.530488456714984       10.007778989272909    6[6-(1,6),6-(7,7),7-(6,26)]
   142       12.414177270418909       2.6498812238289067        3.998564017411748    6[1-(0),6-(1,6),6-(6,7)]
   143        7.920064974694527       18.942356074992826        4.413933481630257    6[1-(0),6-(1,6),6-(1,6)]
   144        8.098719138485025        18.73703211057877       5.7831413881461975    6[1-(0),6-(1,6),6-(1,7)]
   145        7.390252003383493       19.519135055562234        6.692711553834547    6[1-(0),6-(1,6),7-(6,26)]
   146        8.516036211904183          6.5801866118593       3.0415498215746024    6[6-(1,6),6-(1,6),6-(7,7)]
   147        8.801365531670813        6.714553453770565       1.6716955204842372    6[1-(0),6-(1,7),6-(6,6)]
   148        7.919130716163227        7.387111259984081       0.8396266490338917    6[1-(0),6-(1,6),7-(6,26)]
   149        9.641589525140368       18.080572445512026       12.362963984396337    6[1-(0),6-(1,6),7-(6,26)]
   150         8.79254987844972       18.709137935874004       11.467692435746205    6[1-(0),6-(1,7),6-(6,6)]
   151      0.01456179971973981       15.440135020349073       6.1506762144426705    6[6-(6,7),7-(6),7-(7,26)]
   152       14.730438749926854        9.151669613619466        7.989742726740333    6[6-(6,6),7-(6),7-(7)]
   153      -0.9632153672602493        14.68179848837545        5.413955665479458    6[6-(1,6),6-(7,7),7-(6,26)]
   154       17.792708963810206       10.780441918796772        10.67471031303445    6[1-(0),6-(1,6),6-(6,7)]
   155       2.5405369571924967       11.634248295833281        11.32185919159911    6[1-(0),6-(1,6),6-(1,6)]
   156        2.720863256111997        12.92168858302055       10.813160406612855    6[1-(0),6-(1,6),6-(1,7)]
   157       2.0122314653739606       13.317807738041935        9.680868312197893    6[1-(0),6-(1,6),7-(6,26)]
   158        13.89581077027025       7.9844774158433385       7.7487465957882184    6[6-(1,6),6-(1,6),6-(7,7)]
   159        14.18178395359153        6.730819781133235        8.316068033869213    6[1-(0),6-(1,7),6-(6,6)]
   160       13.299640385670688        5.673804055438811        8.148620487407635    6[1-(0),6-(1,6),7-(6,26)]
   161        4.261495935897518        18.94700401711368        8.090843060401582    6[1-(0),6-(1,6),7-(6,26)]
   162        3.412807489716529        17.85702438182971        7.992895350411928    6[1-(0),6-(1,7),6-(6,6)]
   163       10.774280930900655        14.88868820840334       13.484447262957172    6[6-(6,7),7-(6),7-(7,26)]
   164         3.97023343265875       10.982678575688558        3.046064863812586    6[6-(6,6),7-(6),7-(7)]
   165        9.796004820853897       14.629565514237244       14.509234017316668    6[6-(1,6),6-(7,7),7-(6,26)]
   166         7.03353970683238       12.494227592698568       0.2938625491002844    6[1-(0),6-(1,6),6-(6,7)]
   167       13.299856256062021        21.26869389093344       14.196812631938514    6[1-(0),6-(1,6),6-(1,6)]
   168       13.480215391622755       20.184673912593254       13.335851369451646    6[1-(0),6-(1,6),6-(1,7)]
   169       12.771879168744857        19.00587042856936        13.55877685997504    6[1-(0),6-(1,6),7-(6,26)]
   170        3.135869396070672       11.358040764727061        4.176998876999665    6[6-(1,6),6-(1,6),6-(7,7)]
   171       3.4213808633061973       12.476865875756767        4.978712583210152    6[1-(0),6-(1,7),6-(6,6)]
   172        2.539473140330049        12.86079278921429        5.977659320819408    6[1-(0),6-(1,6),7-(6,26)]
   173       15.021590330198931       14.814699396369134        9.477353238163394    6[1-(0),6-(1,6),7-(6,26)]
   174       14.172888203312786       15.275412658961478       10.469836516495533    6[1-(0),6-(1,7),6-(6,6)]
   175        8.083326361496068       12.872717381959486        4.670402226464686    6[6-(6,7),7-(6),7-(7,26)]
   176        6.660750007816363        14.42880101099129       11.033978940049742    6[6-(6,6),7-(6),7-(7)]
   177        7.105872634710776       13.890507381771485        4.958219480292383    6[6-(1,6),6-(7,7),7-(6,26)]
   178        9.723517956117727        11.28927000949804       10.967464886999203    6[1-(0),6-(1,6),6-(6,7)]
   179       10.608357927555115        10.29997786978894       10.552116464271784    6[1-(0),6-(1,6),6-(1,6)]
   180       10.787224753129731       10.094869162149356         9.18287918124462    6[1-(0),6-(1,6),6-(1,7)]
   181       10.079406923685818       10.877581417699616        8.273294266342534    6[1-(0),6-(1,6),7-(6,26)]
   182        5.826185864091444       15.220258495729643        11.92451473546722    6[6-(1,6),6-(1,6),6-(7,7)]
   183        6.111445358629126        15.35451448443509       13.294374735858554    6[1-(0),6-(1,7),6-(6,6)]
   184        5.229338139925164        16.02722147111123       14.126476644534172    6[1-(0),6-(1,6),7-(6,26)]
   185       12.331364262494304        9.440309813429092       2.6028900388420615    6[1-(0),6-(1,6),7-(6,26)]
   186       11.482449699202322       10.069055884197937        3.498187105808815    6[1-(0),6-(1,7),6-(6,6)]
   187       2.7044043440700927        6.799599767690424         8.81537591790287    6[6-(6,7),7-(6),7-(7,26)]
   188       12.040585288345511       17.792181037406664       6.9762043183508675    6[6-(6,6),7-(6),7-(7)]
   189        17.86524556763541        6.041384590244659         9.55182152510835    6[6-(1,6),6-(7,7),7-(6,26)]
   190      -1.0354251592114978       19.420866999493875        4.291724692818011    6[1-(0),6-(1,6),6-(6,7)]
   191        5.231246923788595       2.9933705076152712        3.644917854184431    6[1-(0),6-(1,6),6-(1,6)]
   192        5.411660466203951        4.280738266662774         4.15381067667496    6[1-(0),6-(1,6),6-(1,7)]
   193        4.702904276492566        4.676733155558994        5.286046113880982    6[1-(0),6-(1,6),7-(6,26)]
   194       11.206115317981695       16.624863036227868       7.2173599375500865    6[6-(1,6),6-(1,6),6-(7,7)]
   195       11.492146670153952       15.371108412419813        6.650260541257726    6[1-(0),6-(1,7),6-(6,6)]
   196       10.609926081503275       14.314124107070063       6.8176717489770855    6[1-(0),6-(1,6),7-(6,26)]
   197        6.951106010591246       10.306591735164613        6.874852885954804    6[1-(0),6-(1,6),7-(6,26)]
   198        6.102465948717842        9.216588368652767         6.97296448412348    6[1-(0),6-(1,7),6-(6,6)]
   199       13.464173977943691        6.248295414691189       1.4816506289225024    6[6-(6,7),7-(6),7-(7,26)]
   200       1.2802909818408228       19.623118480366394       11.919921808086954    6[6-(6,6),7-(6),7-(7)]
   201       12.485841715405186        5.989187223072193       0.4569480237039396    6[6-(1,6),6-(7,7),7-(6,26)]
   202       4.3441663848430405       21.134403992268208        14.67155147450029    6[1-(0),6-(1,6),6-(6,7)]
   203     -0.14870300722754032       12.627729671333979       0.7685255394416705    6[1-(0),6-(1,6),6-(1,6)]
   204     0.031187457077594627       11.543955771930575       1.6298378569010354    6[1-(0),6-(1,6),6-(1,7)]
   205      -0.6775983558206423       10.365365581548488       1.4073254824119423    6[1-(0),6-(1,6),7-(6,26)]
   206      0.44606609005758857       19.998415965360323       10.788894871193364    6[6-(1,6),6-(1,6),6-(7,7)]
   207       0.7315501141782299       21.117316724283068        9.987312171895999    6[1-(0),6-(1,7),6-(6,6)]
   208     -0.15044869201987465       21.501277013808245        8.988443339180574    6[1-(0),6-(1,6),7-(6,26)]
   209       1.5724916658664134        6.174260504189586        5.488579180869557    6[1-(0),6-(1,6),7-(6,26)]
   210        0.723605365317999        6.635119967267703         4.49633764884372    6[1-(0),6-(1,7),6-(6,6)]
   211        8.055794368908396        13.04908751688468       10.295599434975765    6[6-(6,7),7-(6),7-(7,26)]
   212         9.47837078840875        11.49300408681286       3.9320225200299057    6[6-(6,6),7-(6),7-(7)]
   213        9.033248134795837        12.03129764166087       10.007782180509391    6[6-(1,6),6-(7,7),7-(6,26)]
   214        6.415602820622979       14.632535112748412        3.998536774561415    6[1-(0),6-(1,6),6-(6,7)]
   215         5.53076301690992       15.621827316058054        4.413885304517612    6[1-(0),6-(1,6),6-(1,6)]
   216        5.351896328834625       15.826936094137762        5.783122603506595    6[1-(0),6-(1,6),6-(1,7)]
   217        6.059714241591298        15.04422387212175        6.692707469104285    6[1-(0),6-(1,6),7-(6,26)]
   218       10.312934889703957       10.701546698573187       3.0414866294273875    6[6-(1,6),6-(1,6),6-(7,7)]
   219       10.027674945861637       10.567289988356977       1.6716267808944842    6[1-(0),6-(1,7),6-(6,6)]
   220       10.909782116481836        9.894583042922232       0.8395248102075065    6[1-(0),6-(1,6),7-(6,26)]
   221       3.8077568727773663        16.48149600995847        12.36311107096503    6[1-(0),6-(1,6),7-(6,26)]
   222        4.656671504839876        15.85274992388155       11.467814019992266    6[1-(0),6-(1,7),6-(6,6)]
   223       13.434716349511698       19.122205739124006        6.150625571767458    6[6-(6,7),7-(6),7-(7,26)]
   224       4.0985355502198235        8.129624275026504        7.989797199794839    6[6-(6,6),7-(6),7-(7)]
   225      -1.7261248580686537       19.880420859074952        5.414179935008781    6[6-(1,6),6-(7,7),7-(6,26)]
   226        17.17454621646409       6.5009385945228715       10.674276855994988    6[1-(0),6-(1,6),6-(6,7)]
   227       10.907873922621476       22.928435240947888       11.321084023780895    6[1-(0),6-(1,6),6-(1,6)]
   228       10.727460140115046       21.641067677179628       10.812191142705675    6[1-(0),6-(1,6),6-(1,7)]
   229       11.436216033940944       21.245072597508553        9.679955591039647    6[1-(0),6-(1,6),7-(6,26)]
   230        4.933005685116834        9.296942194464414        7.748641639290207    6[6-(1,6),6-(1,6),6-(7,7)]
   231        4.646974338912362       10.550696872645577        8.315740991422727    6[1-(0),6-(1,7),6-(6,6)]
   232        5.529194938615672       11.607681098241333        8.148329805258573    6[1-(0),6-(1,6),7-(6,26)]
   233         9.18801507564844        15.61521341004514        8.091148876843707    6[1-(0),6-(1,6),7-(6,26)]
   234       10.036655162280228        16.70521681275493        7.993037259242145    6[1-(0),6-(1,7),6-(6,6)]
   235       2.6749465547208864       19.673509658637297         13.4843504170227    6[6-(6,7),7-(6),7-(7,26)]
   236       14.858829470651443        6.298686590172859        3.046079334407765    6[6-(6,6),7-(6),7-(7)]
   237       3.6532789029112727       19.932617842472826       14.509053014664344    6[6-(1,6),6-(7,7),7-(6,26)]
   238       11.794954242429668        4.787401047067796        0.294449529693954    6[1-(0),6-(1,6),6-(6,7)]
   239        16.28782366153021       13.294075395854971         14.1974754344397    6[1-(0),6-(1,6),6-(1,6)]
   240       16.107933242146803        14.37784928471934       13.336163130686721    6[1-(0),6-(1,6),6-(1,7)]
   241       16.816719004961918       15.556439495096484       13.558675549766985    6[1-(0),6-(1,6),7-(6,26)]
   242       15.693054337011775        5.923388973493549         4.17710620902195    6[6-(1,6),6-(1,6),6-(7,7)]
   243        15.40757101747727        4.804487583703924        4.978688099271107    6[1-(0),6-(1,7),6-(6,6)]
   244        16.28956939908627        4.420527698733517        5.977557467657455    6[1-(0),6-(1,6),7-(6,26)]
   245       14.566628143968547        19.74754510164895        9.477422596138735    6[1-(0),6-(1,6),7-(6,26)]
   246       15.415514443557681       19.286685520776857       10.469664128768526    6[1-(0),6-(1,7),6-(6,6)]
   247        6.026485214146848        20.98199123719399        9.213542903705198    7[6-(6,7),7-(6),26-(7,7,7,7,7)]
   248        6.933619446938216       20.096997109396007        9.678452049961688    7[6-(6,7),7-(6,26)]
   249       10.302518801600735        4.914321884649769         3.50745822945312    7[6-(6,7),6-(6,7)]
   250        6.516343889815718       20.472540783874376        6.304077325743686    7[6-(1,6),6-(6,6),26-(7,7,7,7,7)]
   251        9.392989279803505       18.003474853984834        13.69515603807407    7[6-(1,6),6-(1,6),26-(7,7,7,7,7)]
   252       0.6458764612990491       14.770075771488987        7.153171219599182    7[6-(6,7),7-(6),26-(7,7,7,7,7)]
   253       1.5525323712257975       15.615497352461862        7.687127577811183    7[6-(6,7),7-(6,26)]
   254       15.681051731252136         9.22166607491336        8.960071282777061    7[6-(6,7),6-(6,7)]
   255       1.1371582677516332       12.504835656952123        9.050857340318842    7[6-(1,6),6-(6,6),26-(7,7,7,7,7)]
   256        4.012150176587948        20.13944155727765        7.492865424184425    7[6-(1,6),6-(1,6),26-(7,7,7,7,7)]
   257       11.405981906430608       16.091873357034224       13.564353111592048    7[6-(6,7),7-(6),26-(7,7,7,7,7)]
   258       12.312793730189153       16.131817780011385        12.56520926334265    7[6-(6,7),7-(6,26)]
   259        4.921571529860251       11.787914593720256        2.500415393005807    7[6-(6,7),6-(6,7)]
   260       11.896699358403595       18.866627077282764       14.577751332036133    7[6-(1,6),6-(6,6),26-(7,7,7,7,7)]
   261       14.772700680169818        13.69998047502331        8.743864856077206    7[6-(1,6),6-(1,6),26-(7,7,7,7,7)]
   262       10.112635557985234        4.939813910516975        5.752459025676862    7[6-(6,7),7-(6),26-(7,7,7,7,7)]
   263        9.205501237976742        5.824807971079727        5.287549964815989    7[6-(6,7),7-(6,26)]
   264        5.836601321742183        21.00748269531266       11.458543722548754    7[6-(6,7),6-(6,7)]
   265        9.622776847304063        5.449264411213016        8.661924661905312    7[6-(1,6),6-(6,6),26-(7,7,7,7,7)]
   266        6.746131128086692        7.918330183541652       1.2708460609766676    7[6-(1,6),6-(1,6),26-(7,7,7,7,7)]
   267       15.493244054090216        11.15172957216874        7.812830951733682    7[6-(6,7),7-(6),26-(7,7,7,7,7)]
   268        14.58658823784352        10.30630790983199        7.278874499483013    7[6-(6,7),7-(6,26)]
   269      0.45806891996054677       16.700139225884264        6.005930903526183    7[6-(6,7),6-(6,7)]
   270       15.001962230734563       13.416969742204985       5.9151448781872515    7[6-(1,6),6-(6,6),26-(7,7,7,7,7)]
   271       12.126970534543393        5.782363735600017        7.473136604785613    7[6-(1,6),6-(1,6),26-(7,7,7,7,7)]
   272        4.733138360061733        9.829931757786156       1.4016489216965589    7[6-(6,7),7-(6),26-(7,7,7,7,7)]
   273        3.826326455279877        9.789987351804399        2.400792709391655    7[6-(6,7),7-(6,26)]
   274       11.217548843533976        14.13389048224731       12.465586724143268    7[6-(6,7),6-(6,7)]
   275        4.242421137994901        7.055177916824295       0.3882508031406013    7[6-(1,6),6-(6,6),26-(7,7,7,7,7)]
   276       1.3664196295053292       12.221824951855604        6.222137221052827    7[6-(1,6),6-(1,6),26-(7,7,7,7,7)]
   277        7.423273511799132        13.58041772655451        9.213597119489098    7[6-(6,7),7-(6),26-(7,7,7,7,7)]
   278         6.51619128892521       14.465424178782884        9.678479903405817    7[6-(6,7),7-(6,26)]
   279        8.526296468681371       12.367275635024917       3.5074022635038045    7[6-(6,7),6-(6,7)]
   280        6.933260266711011       14.090482436211445          6.3040819451459    7[6-(1,6),6-(6,6),26-(7,7,7,7,7)]
   281        4.056434029118877       16.558712947198423       13.695280076780932    7[6-(1,6),6-(1,6),26-(7,7,7,7,7)]
   282       12.803420038084512        19.79224532294579        7.153161125151972    7[6-(6,7),7-(6),26-(7,7,7,7,7)]
   283         11.8967698798315       18.946802037765934        7.687138875767307    7[6-(6,7),7-(6,26)]
   284       3.1479739179321884        8.059583484920084         8.96019387061114    7[6-(6,7),6-(6,7)]
   285       12.311686738426758       22.057934065493583         9.05037410107971    7[6-(1,6),6-(6,6),26-(7,7,7,7,7)]
   286          9.4372790140421        14.42277742777609        7.493149330529701    7[6-(1,6),6-(1,6),26-(7,7,7,7,7)]
   287       2.0430318079083767         18.4704529678273       13.564462225195985    7[6-(6,7),7-(6),26-(7,7,7,7,7)]
   288        1.136137319668375        18.43057800402291       12.565387792110004    7[6-(6,7),7-(6,26)]
   289       13.907335390166336        5.493547427191798       2.5006096509223976    7[6-(6,7),6-(6,7)]
   290        17.69182033894946       15.695760572518957       14.577695403700005    7[6-(1,6),6-(6,6),26-(7,7,7,7,7)]
   291      -1.3235565136085108        20.86239013321292        8.744106460249961    7[6-(1,6),6-(1,6),26-(7,7,7,7,7)]
   292        8.715847480455853       12.341387354885264        5.752404464281496    7[6-(6,7),7-(6),26-(7,7,7,7,7)]
   293        9.622929746799638        11.45638109092574        5.287521510428292    7[6-(6,7),7-(6,26)]
   294        7.612824129010058       13.554529321424663       11.458599272855551    7[6-(6,7),6-(6,7)]
   295        9.205860756779325       11.831322725140879        8.661919713958195    7[6-(1,6),6-(6,6),26-(7,7,7,7,7)]
   296       12.082686639494828        9.363092211950446        1.270721122899964    7[6-(1,6),6-(1,6),26-(7,7,7,7,7)]
   297       3.3357005111513693        6.129560137494573        7.812840363912096    7[6-(6,7),7-(6),26-(7,7,7,7,7)]
   298        4.242350823744666        6.975003256643831        7.278862638984253    7[6-(6,7),7-(6,26)]
   299       12.991146946854068       17.862221943933687        6.005807600272257    7[6-(6,7),6-(6,7)]
   300       3.8274336993729325       3.8638715116658657       5.9156273129480565    7[6-(1,6),6-(6,6),26-(7,7,7,7,7)]
   301        6.701842074401966        11.49902778107229        7.472852290128341    7[6-(1,6),6-(1,6),26-(7,7,7,7,7)]
   302       14.096088663489768        7.451352168019237       1.4015389497273483    7[6-(6,7),7-(6),26-(7,7,7,7,7)]
   303       15.002983079658817       7.4912271458583755        2.400613476088406    7[6-(6,7),7-(6,26)]
   304       2.2317851292030038       20.428257644028015       12.465391369038949    7[6-(6,7),6-(6,7)]
   305      -1.5526997378714082       10.226044489259076       0.3883056715520374    7[6-(1,6),6-(6,6),26-(7,7,7,7,7)]
   306        17.46267674280531        5.059415284464012        6.221895105338956    7[6-(1,6),6-(1,6),26-(7,7,7,7,7)]
