# Supplementary material for: An automated protocol to construct flexibility parameters for classical forcefields: applications to metal–organic frameworks
Source: RSC Adv. 2024 Jul 19;14(31):22714–62. doi: 10.1039/d4ra01859a (PMC11258866; doi:10.1039/d4ra01859a)
Supplement: RA-014-D4RA01859A-s002 [file RA-014-D4RA01859A-s002.zip › MOFs_inputs/quadrant_1_2/BUVWOF03/BUVWOF03_bond_and_UB_instances_list.txt]

[ 1	[0	0	0]	247	[0	-1	0]	0	1	2	1.9485 ]
[ 1	[0	0	0]	262	[0	0	0]	0	1	1	1.9485 ]
[ 2	[0	0	0]	252	[0	0	0]	0	1	1	1.9491 ]
[ 2	[0	0	0]	267	[-1	0	0]	0	1	2	1.9491 ]
[ 3	[0	0	0]	257	[0	0	-1]	0	1	2	1.9486 ]
[ 3	[0	0	0]	272	[0	0	0]	0	1	1	1.9486 ]
[ 4	[0	0	0]	277	[0	0	0]	0	1	1	1.9485 ]
[ 4	[0	0	0]	292	[0	0	0]	0	1	1	1.9485 ]
[ 5	[0	0	0]	282	[-1	-1	0]	0	1	2	1.9492 ]
[ 5	[0	0	0]	297	[0	0	0]	0	1	1	1.9492 ]
[ 6	[0	0	0]	287	[0	0	-1]	0	1	2	1.9486 ]
[ 6	[0	0	0]	302	[-1	0	0]	0	1	2	1.9486 ]
[ 1	[0	1	0]	247	[0	0	0]	0	1	2	1.9485 ]
[ 3	[0	0	1]	257	[0	0	0]	0	1	2	1.9486 ]
[ 2	[1	0	0]	267	[0	0	0]	0	1	2	1.9491 ]
[ 5	[1	1	0]	282	[0	0	0]	0	1	2	1.9492 ]
[ 6	[0	0	1]	287	[0	0	0]	0	1	2	1.9486 ]
[ 6	[1	0	0]	302	[0	0	0]	0	1	2	1.9486 ]
[ 1	[0	0	0]	250	[0	-1	0]	1	1	2	1.989 ]
[ 1	[0	0	0]	265	[0	0	0]	1	1	1	1.989 ]
[ 2	[0	0	0]	255	[0	0	0]	1	1	1	1.9898 ]
[ 2	[0	0	0]	270	[-1	0	0]	1	1	2	1.9898 ]
[ 3	[0	0	0]	260	[0	0	-1]	1	1	2	1.9894 ]
[ 3	[0	0	0]	275	[0	0	0]	1	1	1	1.9894 ]
[ 4	[0	0	0]	280	[0	0	0]	1	1	1	1.9892 ]
[ 4	[0	0	0]	295	[0	0	0]	1	1	1	1.9892 ]
[ 5	[0	0	0]	285	[-1	-1	0]	1	1	2	1.9897 ]
[ 5	[0	0	0]	300	[0	0	0]	1	1	1	1.9897 ]
[ 6	[0	0	0]	290	[-1	0	-1]	1	1	2	1.9893 ]
[ 6	[0	0	0]	305	[0	0	0]	1	1	1	1.9893 ]
[ 1	[0	1	0]	250	[0	0	0]	1	1	2	1.989 ]
[ 3	[0	0	1]	260	[0	0	0]	1	1	2	1.9894 ]
[ 2	[1	0	0]	270	[0	0	0]	1	1	2	1.9898 ]
[ 5	[1	1	0]	285	[0	0	0]	1	1	2	1.9897 ]
[ 6	[1	0	1]	290	[0	0	0]	1	1	2	1.9893 ]
[ 1	[0	0	0]	256	[0	-1	0]	2	1	2	2.0021 ]
[ 1	[0	0	0]	271	[0	0	0]	2	1	1	2.0021 ]
[ 2	[0	0	0]	261	[-1	0	0]	2	1	2	2.0007 ]
[ 2	[0	0	0]	276	[0	0	0]	2	1	1	2.0007 ]
[ 3	[0	0	0]	251	[0	0	-1]	2	1	2	2.0009 ]
[ 3	[0	0	0]	266	[0	0	0]	2	1	1	2.001 ]
[ 4	[0	0	0]	286	[0	0	0]	2	1	1	2.002 ]
[ 4	[0	0	0]	301	[0	0	0]	2	1	1	2.002 ]
[ 5	[0	0	0]	291	[0	-1	0]	2	1	2	2.0008 ]
[ 5	[0	0	0]	306	[-1	0	0]	2	1	2	2.0008 ]
[ 6	[0	0	0]	281	[0	0	-1]	2	1	2	2.001 ]
[ 6	[0	0	0]	296	[-1	0	0]	2	1	2	2.001 ]
[ 3	[0	0	1]	251	[0	0	0]	2	1	2	2.0009 ]
[ 1	[0	1	0]	256	[0	0	0]	2	1	2	2.0021 ]
[ 2	[1	0	0]	261	[0	0	0]	2	1	2	2.0007 ]
[ 6	[0	0	1]	281	[0	0	0]	2	1	2	2.001 ]
[ 5	[0	1	0]	291	[0	0	0]	2	1	2	2.0008 ]
[ 6	[1	0	0]	296	[0	0	0]	2	1	2	2.001 ]
[ 5	[1	0	0]	306	[0	0	0]	2	1	2	2.0008 ]
[ 7	[0	0	0]	106	[0	0	0]	3	1	1	1.0879 ]
[ 15	[0	0	0]	118	[0	0	0]	3	1	1	1.0879 ]
[ 23	[0	0	0]	130	[0	0	0]	3	1	1	1.0879 ]
[ 31	[0	0	0]	142	[0	0	0]	3	1	1	1.0879 ]
[ 39	[0	0	0]	154	[0	0	0]	3	1	1	1.0879 ]
[ 47	[0	0	0]	166	[0	0	0]	3	1	1	1.0879 ]
[ 55	[0	0	0]	178	[0	0	0]	3	1	1	1.0879 ]
[ 63	[0	0	0]	190	[0	0	0]	3	1	1	1.0879 ]
[ 71	[0	0	0]	202	[0	0	0]	3	1	1	1.0879 ]
[ 79	[0	0	0]	214	[0	0	0]	3	1	1	1.0879 ]
[ 87	[0	0	0]	226	[0	0	0]	3	1	1	1.0879 ]
[ 95	[0	0	0]	238	[0	0	0]	3	1	1	1.0879 ]
[ 8	[0	0	0]	107	[0	0	0]	4	1	1	1.091 ]
[ 16	[0	0	0]	119	[0	0	0]	4	1	1	1.091 ]
[ 24	[0	0	0]	131	[0	0	0]	4	1	1	1.091 ]
[ 32	[0	0	0]	143	[0	0	0]	4	1	1	1.091 ]
[ 40	[0	0	0]	155	[0	0	0]	4	1	1	1.091 ]
[ 48	[0	0	0]	167	[0	0	0]	4	1	1	1.091 ]
[ 56	[0	0	0]	179	[0	0	0]	4	1	1	1.091 ]
[ 64	[0	0	0]	191	[0	0	0]	4	1	1	1.091 ]
[ 72	[0	0	0]	203	[0	0	0]	4	1	1	1.091 ]
[ 80	[0	0	0]	215	[0	0	0]	4	1	1	1.091 ]
[ 88	[0	0	0]	227	[0	0	0]	4	1	1	1.091 ]
[ 96	[0	0	0]	239	[0	0	0]	4	1	1	1.091 ]
[ 9	[0	0	0]	108	[0	0	0]	5	1	1	1.0894 ]
[ 17	[0	0	0]	120	[0	0	0]	5	1	1	1.0894 ]
[ 25	[0	0	0]	132	[0	0	0]	5	1	1	1.0894 ]
[ 33	[0	0	0]	144	[0	0	0]	5	1	1	1.0894 ]
[ 41	[0	0	0]	156	[0	0	0]	5	1	1	1.0894 ]
[ 49	[0	0	0]	168	[0	0	0]	5	1	1	1.0894 ]
[ 57	[0	0	0]	180	[0	0	0]	5	1	1	1.0894 ]
[ 65	[0	0	0]	192	[0	0	0]	5	1	1	1.0894 ]
[ 73	[0	0	0]	204	[0	0	0]	5	1	1	1.0894 ]
[ 81	[0	0	0]	216	[0	0	0]	5	1	1	1.0894 ]
[ 89	[0	0	0]	228	[0	0	0]	5	1	1	1.0894 ]
[ 97	[0	0	0]	240	[0	0	0]	5	1	1	1.0894 ]
[ 10	[0	0	0]	109	[0	0	0]	6	1	1	1.0932 ]
[ 12	[0	0	0]	148	[0	0	1]	6	1	2	1.0891 ]
[ 13	[0	0	0]	113	[0	0	0]	6	1	1	1.0884 ]
[ 18	[0	0	0]	121	[0	0	0]	6	1	1	1.0932 ]
[ 20	[0	0	0]	160	[0	1	0]	6	1	2	1.0891 ]
[ 21	[0	0	0]	125	[0	0	0]	6	1	1	1.0885 ]
[ 26	[0	0	0]	133	[0	0	0]	6	1	1	1.0932 ]
[ 28	[0	0	0]	172	[0	0	0]	6	1	1	1.0891 ]
[ 29	[0	0	0]	137	[0	0	0]	6	1	1	1.0884 ]
[ 34	[0	0	0]	145	[0	0	0]	6	1	1	1.0932 ]
[ 36	[0	0	0]	112	[0	0	-1]	6	1	2	1.089 ]
[ 37	[0	0	0]	149	[0	0	0]	6	1	1	1.0884 ]
[ 42	[0	0	0]	157	[0	0	0]	6	1	1	1.0932 ]
[ 44	[0	0	0]	124	[0	-1	0]	6	1	2	1.0891 ]
[ 45	[0	0	0]	161	[0	0	0]	6	1	1	1.0885 ]
[ 50	[0	0	0]	169	[0	0	0]	6	1	1	1.0932 ]
[ 52	[0	0	0]	136	[0	0	0]	6	1	1	1.089 ]
[ 53	[0	0	0]	173	[0	0	0]	6	1	1	1.0884 ]
[ 58	[0	0	0]	181	[0	0	0]	6	1	1	1.0932 ]
[ 60	[0	0	0]	220	[0	0	1]	6	1	2	1.089 ]
[ 61	[0	0	0]	185	[0	0	0]	6	1	1	1.0884 ]
[ 66	[0	0	0]	193	[0	0	0]	6	1	1	1.0932 ]
[ 68	[0	0	0]	232	[0	0	0]	6	1	1	1.0891 ]
[ 69	[0	0	0]	197	[0	0	0]	6	1	1	1.0885 ]
[ 74	[0	0	0]	205	[0	0	0]	6	1	1	1.0932 ]
[ 76	[0	0	0]	244	[0	1	0]	6	1	2	1.089 ]
[ 77	[0	0	0]	209	[0	0	0]	6	1	1	1.0884 ]
[ 82	[0	0	0]	217	[0	0	0]	6	1	1	1.0932 ]
[ 84	[0	0	0]	184	[0	0	-1]	6	1	2	1.089 ]
[ 85	[0	0	0]	221	[0	0	0]	6	1	1	1.0884 ]
[ 90	[0	0	0]	229	[0	0	0]	6	1	1	1.0932 ]
[ 92	[0	0	0]	196	[0	0	0]	6	1	1	1.0891 ]
[ 93	[0	0	0]	233	[0	0	0]	6	1	1	1.0885 ]
[ 98	[0	0	0]	241	[0	0	0]	6	1	1	1.0932 ]
[ 100	[0	0	0]	208	[0	-1	0]	6	1	2	1.089 ]
[ 101	[0	0	0]	245	[0	0	0]	6	1	1	1.0884 ]
[ 36	[0	0	1]	112	[0	0	0]	6	1	2	1.089 ]
[ 44	[0	1	0]	124	[0	0	0]	6	1	2	1.0891 ]
[ 12	[0	0	-1]	148	[0	0	0]	6	1	2	1.0891 ]
[ 20	[0	-1	0]	160	[0	0	0]	6	1	2	1.0891 ]
[ 84	[0	0	1]	184	[0	0	0]	6	1	2	1.089 ]
[ 100	[0	1	0]	208	[0	0	0]	6	1	2	1.089 ]
[ 60	[0	0	-1]	220	[0	0	0]	6	1	2	1.089 ]
[ 76	[0	-1	0]	244	[0	0	0]	6	1	2	1.089 ]
[ 11	[0	0	0]	147	[0	0	0]	7	1	1	1.0891 ]
[ 14	[0	0	0]	114	[0	0	0]	7	1	1	1.0897 ]
[ 19	[0	0	0]	159	[0	0	0]	7	1	1	1.0891 ]
[ 22	[0	0	0]	126	[0	0	0]	7	1	1	1.0897 ]
[ 27	[0	0	0]	171	[0	0	0]	7	1	1	1.0891 ]
[ 30	[0	0	0]	138	[0	0	0]	7	1	1	1.0897 ]
[ 35	[0	0	0]	111	[0	0	0]	7	1	1	1.0891 ]
[ 38	[0	0	0]	150	[0	0	0]	7	1	1	1.0897 ]
[ 43	[0	0	0]	123	[0	0	0]	7	1	1	1.0891 ]
[ 46	[0	0	0]	162	[0	0	0]	7	1	1	1.0897 ]
[ 51	[0	0	0]	135	[0	0	0]	7	1	1	1.0891 ]
[ 54	[0	0	0]	174	[0	0	0]	7	1	1	1.0897 ]
[ 59	[0	0	0]	219	[0	0	0]	7	1	1	1.0891 ]
[ 62	[0	0	0]	186	[0	0	0]	7	1	1	1.0897 ]
[ 67	[0	0	0]	231	[0	0	0]	7	1	1	1.0891 ]
[ 70	[0	0	0]	198	[0	0	0]	7	1	1	1.0897 ]
[ 75	[0	0	0]	243	[0	0	0]	7	1	1	1.0891 ]
[ 78	[0	0	0]	210	[0	0	0]	7	1	1	1.0897 ]
[ 83	[0	0	0]	183	[0	0	0]	7	1	1	1.0891 ]
[ 86	[0	0	0]	222	[0	0	0]	7	1	1	1.0897 ]
[ 91	[0	0	0]	195	[0	0	0]	7	1	1	1.0891 ]
[ 94	[0	0	0]	234	[0	0	0]	7	1	1	1.0897 ]
[ 99	[0	0	0]	207	[0	0	0]	7	1	1	1.0891 ]
[ 102	[0	0	0]	246	[0	0	0]	7	1	1	1.0897 ]
[ 105	[0	0	0]	103	[0	0	0]	8	1	1	1.4402 ]
[ 117	[0	0	0]	115	[0	0	0]	8	1	1	1.4401 ]
[ 129	[0	0	0]	127	[0	0	0]	8	1	1	1.4403 ]
[ 141	[0	0	0]	139	[0	0	0]	8	1	1	1.4402 ]
[ 153	[0	0	0]	151	[0	0	0]	8	1	1	1.4401 ]
[ 165	[0	0	0]	163	[0	0	0]	8	1	1	1.4403 ]
[ 177	[0	0	0]	175	[0	0	0]	8	1	1	1.4402 ]
[ 189	[-1	0	0]	187	[0	0	0]	8	1	2	1.4401 ]
[ 189	[0	0	0]	187	[1	0	0]	8	1	2	1.4401 ]
[ 201	[0	0	0]	199	[0	0	0]	8	1	1	1.4402 ]
[ 213	[0	0	0]	211	[0	0	0]	8	1	1	1.4402 ]
[ 225	[1	0	0]	223	[0	0	0]	8	1	2	1.4402 ]
[ 225	[0	0	0]	223	[-1	0	0]	8	1	2	1.4402 ]
[ 237	[0	0	0]	235	[0	0	0]	8	1	1	1.4402 ]
[ 103	[0	0	0]	249	[0	0	0]	9	1	1	1.3432 ]
[ 115	[0	0	0]	254	[0	0	0]	9	1	1	1.3436 ]
[ 127	[0	0	0]	259	[0	0	0]	9	1	1	1.3432 ]
[ 139	[0	0	0]	264	[0	0	0]	9	1	1	1.3432 ]
[ 151	[0	0	0]	269	[0	0	0]	9	1	1	1.3436 ]
[ 163	[0	0	0]	274	[0	0	0]	9	1	1	1.3432 ]
[ 175	[0	0	0]	279	[0	0	0]	9	1	1	1.3432 ]
[ 187	[0	0	0]	284	[0	0	0]	9	1	1	1.3436 ]
[ 199	[0	0	0]	289	[0	0	0]	9	1	1	1.3433 ]
[ 211	[0	0	0]	294	[0	0	0]	9	1	1	1.3432 ]
[ 223	[0	0	0]	299	[0	0	0]	9	1	1	1.3436 ]
[ 235	[0	0	0]	304	[0	0	0]	9	1	1	1.3432 ]
[ 103	[0	0	0]	262	[0	0	0]	10	1	1	1.3613 ]
[ 115	[0	0	0]	267	[0	0	0]	10	1	1	1.3611 ]
[ 127	[0	0	0]	272	[0	0	0]	10	1	1	1.3613 ]
[ 139	[0	0	0]	247	[0	0	0]	10	1	1	1.3613 ]
[ 151	[0	0	0]	252	[0	0	0]	10	1	1	1.3611 ]
[ 163	[0	0	0]	257	[0	0	0]	10	1	1	1.3613 ]
[ 175	[0	0	0]	292	[0	0	0]	10	1	1	1.3613 ]
[ 187	[0	0	0]	297	[0	0	0]	10	1	1	1.3611 ]
[ 199	[0	0	0]	302	[0	0	0]	10	1	1	1.3613 ]
[ 211	[0	0	0]	277	[0	0	0]	10	1	1	1.3613 ]
[ 223	[0	0	0]	282	[0	0	0]	10	1	1	1.3611 ]
[ 235	[0	0	0]	287	[0	0	0]	10	1	1	1.3613 ]
[ 110	[0	0	0]	104	[0	0	0]	11	1	1	1.4546 ]
[ 122	[0	0	0]	116	[0	0	0]	11	1	1	1.455 ]
[ 134	[0	0	0]	128	[0	0	0]	11	1	1	1.4547 ]
[ 146	[0	0	0]	140	[0	0	0]	11	1	1	1.4546 ]
[ 158	[0	0	0]	152	[0	0	0]	11	1	1	1.455 ]
[ 170	[0	0	0]	164	[0	0	0]	11	1	1	1.4547 ]
[ 182	[0	0	0]	176	[0	0	0]	11	1	1	1.4546 ]
[ 194	[0	0	0]	188	[0	0	0]	11	1	1	1.455 ]
[ 206	[0	0	0]	200	[0	0	0]	11	1	1	1.4546 ]
[ 218	[0	0	0]	212	[0	0	0]	11	1	1	1.4546 ]
[ 230	[0	0	0]	224	[0	0	0]	11	1	1	1.455 ]
[ 242	[0	0	0]	236	[0	0	0]	11	1	1	1.4546 ]
[ 104	[0	0	0]	248	[0	0	0]	12	1	1	1.3637 ]
[ 116	[0	0	0]	253	[0	0	0]	12	1	1	1.3635 ]
[ 128	[0	0	0]	258	[0	0	0]	12	1	1	1.3637 ]
[ 140	[0	0	0]	263	[0	0	0]	12	1	1	1.3637 ]
[ 152	[0	0	0]	268	[0	0	0]	12	1	1	1.3635 ]
[ 164	[0	0	0]	273	[0	0	0]	12	1	1	1.3637 ]
[ 176	[0	0	0]	278	[0	0	0]	12	1	1	1.3637 ]
[ 188	[0	0	0]	283	[0	0	0]	12	1	1	1.3635 ]
[ 200	[0	0	0]	288	[0	0	0]	12	1	1	1.3637 ]
[ 212	[0	0	0]	293	[0	0	0]	12	1	1	1.3637 ]
[ 224	[0	0	0]	298	[0	0	0]	12	1	1	1.3635 ]
[ 236	[0	0	0]	303	[0	0	0]	12	1	1	1.3637 ]
[ 104	[0	0	0]	264	[0	0	0]	13	1	1	1.3605 ]
[ 116	[0	0	0]	269	[0	0	0]	13	1	1	1.3602 ]
[ 128	[0	0	0]	274	[0	0	0]	13	1	1	1.3606 ]
[ 140	[0	0	0]	249	[0	0	0]	13	1	1	1.3605 ]
[ 152	[0	0	0]	254	[0	0	0]	13	1	1	1.3602 ]
[ 164	[0	0	0]	259	[0	0	0]	13	1	1	1.3606 ]
[ 176	[0	0	0]	294	[0	0	0]	13	1	1	1.3605 ]
[ 188	[0	0	0]	299	[0	0	0]	13	1	1	1.3602 ]
[ 200	[0	0	0]	304	[0	0	0]	13	1	1	1.3606 ]
[ 212	[0	0	0]	279	[0	0	0]	13	1	1	1.3606 ]
[ 224	[0	0	0]	284	[0	0	0]	13	1	1	1.3602 ]
[ 236	[0	0	0]	289	[0	0	0]	13	1	1	1.3606 ]
[ 142	[0	0	0]	105	[0	0	0]	14	1	1	1.3957 ]
[ 106	[0	0	0]	141	[0	0	0]	14	1	1	1.3957 ]
[ 154	[0	0	0]	117	[0	0	0]	14	1	1	1.3958 ]
[ 118	[0	0	0]	153	[0	0	0]	14	1	1	1.3958 ]
[ 166	[0	0	0]	129	[0	0	0]	14	1	1	1.3957 ]
[ 130	[0	0	0]	165	[0	0	0]	14	1	1	1.3957 ]
[ 214	[0	0	0]	177	[0	0	0]	14	1	1	1.3957 ]
[ 178	[0	0	0]	213	[0	0	0]	14	1	1	1.3957 ]
[ 226	[0	0	0]	189	[0	0	0]	14	1	1	1.3958 ]
[ 190	[0	0	0]	225	[0	0	0]	14	1	1	1.3958 ]
[ 238	[0	0	0]	201	[0	0	0]	14	1	1	1.3957 ]
[ 202	[0	0	0]	237	[0	0	0]	14	1	1	1.3957 ]
[ 105	[0	0	0]	250	[0	-1	0]	15	1	2	1.3716 ]
[ 117	[0	0	0]	255	[1	0	0]	15	1	2	1.3716 ]
[ 129	[0	0	0]	260	[0	0	-1]	15	1	2	1.3715 ]
[ 141	[0	0	0]	265	[0	1	0]	15	1	2	1.3715 ]
[ 153	[0	0	0]	270	[-1	0	0]	15	1	2	1.3716 ]
[ 165	[0	0	0]	275	[0	0	1]	15	1	2	1.3715 ]
[ 177	[0	0	0]	280	[0	0	0]	15	1	1	1.3715 ]
[ 189	[0	0	0]	285	[0	-1	0]	15	1	2	1.3716 ]
[ 201	[0	0	0]	290	[0	0	-1]	15	1	2	1.3715 ]
[ 213	[0	0	0]	295	[0	0	0]	15	1	1	1.3715 ]
[ 225	[0	0	0]	300	[0	1	0]	15	1	2	1.3716 ]
[ 237	[0	0	0]	305	[0	0	1]	15	1	2	1.3715 ]
[ 105	[0	1	0]	250	[0	0	0]	15	1	2	1.3716 ]
[ 117	[-1	0	0]	255	[0	0	0]	15	1	2	1.3716 ]
[ 129	[0	0	1]	260	[0	0	0]	15	1	2	1.3715 ]
[ 141	[0	-1	0]	265	[0	0	0]	15	1	2	1.3715 ]
[ 153	[1	0	0]	270	[0	0	0]	15	1	2	1.3716 ]
[ 165	[0	0	-1]	275	[0	0	0]	15	1	2	1.3715 ]
[ 189	[0	1	0]	285	[0	0	0]	15	1	2	1.3716 ]
[ 201	[0	0	1]	290	[0	0	0]	15	1	2	1.3715 ]
[ 225	[0	-1	0]	300	[0	0	0]	15	1	2	1.3716 ]
[ 237	[0	0	-1]	305	[0	0	0]	15	1	2	1.3715 ]
[ 107	[0	1	0]	106	[0	0	0]	16	1	2	1.3907 ]
[ 107	[0	0	0]	106	[0	-1	0]	16	1	2	1.3907 ]
[ 119	[0	0	0]	118	[0	0	0]	16	1	1	1.3908 ]
[ 131	[0	0	1]	130	[0	0	0]	16	1	2	1.3908 ]
[ 131	[0	0	0]	130	[0	0	-1]	16	1	2	1.3908 ]
[ 143	[0	-1	0]	142	[0	0	0]	16	1	2	1.3907 ]
[ 143	[0	0	0]	142	[0	1	0]	16	1	2	1.3907 ]
[ 155	[1	0	0]	154	[0	0	0]	16	1	2	1.3908 ]
[ 155	[0	0	0]	154	[-1	0	0]	16	1	2	1.3908 ]
[ 167	[0	0	-1]	166	[0	0	0]	16	1	2	1.3908 ]
[ 167	[0	0	0]	166	[0	0	1]	16	1	2	1.3908 ]
[ 179	[0	0	0]	178	[0	0	0]	16	1	1	1.3907 ]
[ 191	[0	1	0]	190	[0	0	0]	16	1	2	1.3908 ]
[ 191	[0	0	0]	190	[0	-1	0]	16	1	2	1.3908 ]
[ 203	[0	0	1]	202	[0	0	0]	16	1	2	1.3908 ]
[ 203	[0	0	0]	202	[0	0	-1]	16	1	2	1.3908 ]
[ 215	[0	0	0]	214	[0	0	0]	16	1	1	1.3907 ]
[ 227	[0	-1	0]	226	[0	0	0]	16	1	2	1.3908 ]
[ 227	[0	0	0]	226	[0	1	0]	16	1	2	1.3908 ]
[ 239	[0	0	-1]	238	[0	0	0]	16	1	2	1.3908 ]
[ 239	[0	0	0]	238	[0	0	1]	16	1	2	1.3908 ]
[ 107	[0	0	0]	108	[0	0	0]	17	1	1	1.396 ]
[ 119	[0	0	0]	120	[-1	0	0]	17	1	2	1.396 ]
[ 119	[1	0	0]	120	[0	0	0]	17	1	2	1.396 ]
[ 131	[0	0	0]	132	[0	0	0]	17	1	1	1.396 ]
[ 143	[0	0	0]	144	[0	0	0]	17	1	1	1.396 ]
[ 155	[0	0	0]	156	[0	0	0]	17	1	1	1.396 ]
[ 167	[0	0	0]	168	[0	0	0]	17	1	1	1.396 ]
[ 179	[0	0	0]	180	[0	0	0]	17	1	1	1.396 ]
[ 191	[0	0	0]	192	[0	0	0]	17	1	1	1.396 ]
[ 203	[0	0	0]	204	[0	0	0]	17	1	1	1.396 ]
[ 215	[0	0	0]	216	[0	0	0]	17	1	1	1.396 ]
[ 227	[0	0	0]	228	[0	0	0]	17	1	1	1.396 ]
[ 239	[0	0	0]	240	[0	0	0]	17	1	1	1.396 ]
[ 108	[0	0	0]	109	[0	0	0]	18	1	1	1.3932 ]
[ 120	[0	0	0]	121	[0	0	0]	18	1	1	1.3933 ]
[ 132	[0	0	0]	133	[0	0	0]	18	1	1	1.3932 ]
[ 144	[0	0	0]	145	[0	0	0]	18	1	1	1.3932 ]
[ 156	[0	0	0]	157	[0	0	0]	18	1	1	1.3933 ]
[ 168	[0	0	0]	169	[0	0	0]	18	1	1	1.3932 ]
[ 180	[0	0	0]	181	[0	0	0]	18	1	1	1.3932 ]
[ 192	[0	0	0]	193	[0	0	0]	18	1	1	1.3932 ]
[ 204	[0	0	0]	205	[0	0	0]	18	1	1	1.3932 ]
[ 216	[0	0	0]	217	[0	0	0]	18	1	1	1.3932 ]
[ 228	[0	0	0]	229	[0	0	0]	18	1	1	1.3932 ]
[ 240	[0	0	0]	241	[0	0	0]	18	1	1	1.3932 ]
[ 109	[0	0	0]	265	[0	0	0]	19	1	1	1.3505 ]
[ 121	[0	0	0]	270	[0	0	0]	19	1	1	1.3504 ]
[ 133	[0	0	0]	275	[0	0	0]	19	1	1	1.3504 ]
[ 145	[0	0	0]	250	[0	0	0]	19	1	1	1.3505 ]
[ 157	[0	0	0]	255	[0	0	0]	19	1	1	1.3504 ]
[ 169	[0	0	0]	260	[0	0	0]	19	1	1	1.3504 ]
[ 181	[0	0	0]	295	[0	0	0]	19	1	1	1.3505 ]
[ 193	[0	0	0]	300	[0	0	0]	19	1	1	1.3504 ]
[ 205	[0	0	0]	305	[0	0	0]	19	1	1	1.3504 ]
[ 217	[0	0	0]	280	[0	0	0]	19	1	1	1.3505 ]
[ 229	[0	0	0]	285	[0	0	0]	19	1	1	1.3504 ]
[ 241	[0	0	0]	290	[0	0	0]	19	1	1	1.3504 ]
[ 111	[0	0	0]	110	[0	0	0]	20	1	1	1.4057 ]
[ 150	[0	0	0]	110	[0	0	0]	20	1	1	1.4058 ]
[ 114	[0	0	0]	146	[0	0	0]	20	1	1	1.4058 ]
[ 123	[0	0	0]	122	[0	0	0]	20	1	1	1.4055 ]
[ 162	[0	0	0]	122	[0	0	0]	20	1	1	1.4056 ]
[ 126	[0	0	0]	158	[0	0	0]	20	1	1	1.4056 ]
[ 135	[0	0	0]	134	[0	0	0]	20	1	1	1.4057 ]
[ 174	[0	0	0]	134	[0	0	0]	20	1	1	1.4058 ]
[ 138	[0	0	0]	170	[0	0	0]	20	1	1	1.4058 ]
[ 147	[0	0	0]	146	[0	0	0]	20	1	1	1.4057 ]
[ 159	[0	0	0]	158	[0	0	0]	20	1	1	1.4055 ]
[ 171	[0	0	0]	170	[0	0	0]	20	1	1	1.4057 ]
[ 183	[0	0	0]	182	[0	0	0]	20	1	1	1.4057 ]
[ 222	[0	0	0]	182	[0	0	0]	20	1	1	1.4058 ]
[ 186	[0	0	0]	218	[0	0	0]	20	1	1	1.4058 ]
[ 195	[0	0	0]	194	[0	0	0]	20	1	1	1.4055 ]
[ 234	[0	0	0]	194	[0	0	0]	20	1	1	1.4056 ]
[ 198	[0	0	0]	230	[0	0	0]	20	1	1	1.4056 ]
[ 207	[0	0	0]	206	[0	0	0]	20	1	1	1.4057 ]
[ 246	[-1	0	0]	206	[0	0	0]	20	1	2	1.4058 ]
[ 210	[0	0	0]	242	[-1	0	0]	20	1	2	1.4058 ]
[ 219	[0	0	0]	218	[0	0	0]	20	1	1	1.4057 ]
[ 231	[0	0	0]	230	[0	0	0]	20	1	1	1.4055 ]
[ 210	[1	0	0]	242	[0	0	0]	20	1	2	1.4058 ]
[ 243	[0	0	0]	242	[0	0	0]	20	1	1	1.4057 ]
[ 246	[0	0	0]	206	[1	0	0]	20	1	2	1.4058 ]
[ 112	[0	0	0]	111	[0	0	0]	21	1	1	1.3867 ]
[ 113	[0	0	0]	114	[0	0	0]	21	1	1	1.3847 ]
[ 124	[0	0	0]	123	[0	0	0]	21	1	1	1.3869 ]
[ 125	[0	0	0]	126	[0	0	0]	21	1	1	1.3849 ]
[ 136	[0	0	0]	135	[0	0	0]	21	1	1	1.3867 ]
[ 137	[0	0	0]	138	[0	0	0]	21	1	1	1.3848 ]
[ 148	[0	0	0]	147	[0	0	0]	21	1	1	1.3867 ]
[ 149	[0	0	0]	150	[0	0	0]	21	1	1	1.3847 ]
[ 160	[0	0	0]	159	[0	0	0]	21	1	1	1.3869 ]
[ 161	[0	0	0]	162	[0	0	0]	21	1	1	1.3849 ]
[ 172	[0	0	0]	171	[0	0	0]	21	1	1	1.3867 ]
[ 173	[0	0	0]	174	[0	0	0]	21	1	1	1.3848 ]
[ 184	[0	0	0]	183	[0	0	0]	21	1	1	1.3867 ]
[ 185	[0	0	0]	186	[0	0	0]	21	1	1	1.3848 ]
[ 196	[0	0	0]	195	[0	0	0]	21	1	1	1.3869 ]
[ 197	[0	0	0]	198	[0	0	0]	21	1	1	1.3849 ]
[ 208	[0	0	0]	207	[0	0	0]	21	1	1	1.3868 ]
[ 209	[0	0	0]	210	[0	0	0]	21	1	1	1.3847 ]
[ 220	[0	0	0]	219	[0	0	0]	21	1	1	1.3867 ]
[ 221	[0	0	0]	222	[0	0	0]	21	1	1	1.3848 ]
[ 232	[0	0	0]	231	[0	0	0]	21	1	1	1.3869 ]
[ 233	[0	0	0]	234	[0	0	0]	21	1	1	1.3849 ]
[ 244	[0	0	0]	243	[0	0	0]	21	1	1	1.3868 ]
[ 245	[0	0	0]	246	[0	0	0]	21	1	1	1.3847 ]
[ 112	[0	0	0]	251	[0	0	0]	22	1	1	1.358 ]
[ 113	[0	0	0]	266	[0	0	0]	22	1	1	1.3574 ]
[ 124	[0	0	0]	256	[0	0	0]	22	1	1	1.3577 ]
[ 125	[0	0	0]	271	[0	0	0]	22	1	1	1.3571 ]
[ 136	[0	0	0]	261	[0	0	0]	22	1	1	1.358 ]
[ 137	[0	0	0]	276	[0	0	0]	22	1	1	1.3574 ]
[ 148	[0	0	0]	266	[0	0	0]	22	1	1	1.358 ]
[ 149	[0	0	0]	251	[0	0	0]	22	1	1	1.3574 ]
[ 160	[0	0	0]	271	[0	0	0]	22	1	1	1.3576 ]
[ 161	[0	0	0]	256	[0	0	0]	22	1	1	1.3571 ]
[ 172	[0	0	0]	276	[0	0	0]	22	1	1	1.358 ]
[ 173	[0	0	0]	261	[0	0	0]	22	1	1	1.3574 ]
[ 184	[0	0	0]	281	[0	0	0]	22	1	1	1.358 ]
[ 185	[0	0	0]	296	[0	0	0]	22	1	1	1.3574 ]
[ 196	[0	0	0]	286	[0	0	0]	22	1	1	1.3576 ]
[ 197	[0	0	0]	301	[0	0	0]	22	1	1	1.3571 ]
[ 208	[0	0	0]	291	[0	0	0]	22	1	1	1.358 ]
[ 209	[0	0	0]	306	[-1	0	0]	22	1	2	1.3574 ]
[ 220	[0	0	0]	296	[0	0	0]	22	1	1	1.358 ]
[ 221	[0	0	0]	281	[0	0	0]	22	1	1	1.3574 ]
[ 232	[0	0	0]	301	[0	0	0]	22	1	1	1.3576 ]
[ 233	[0	0	0]	286	[0	0	0]	22	1	1	1.3571 ]
[ 244	[0	0	0]	306	[0	0	0]	22	1	1	1.358 ]
[ 245	[0	0	0]	291	[1	0	0]	22	1	2	1.3574 ]
[ 245	[-1	0	0]	291	[0	0	0]	22	1	2	1.3574 ]
[ 209	[1	0	0]	306	[0	0	0]	22	1	2	1.3574 ]
[ 247	[0	0	0]	248	[0	0	0]	23	1	1	1.3499 ]
[ 252	[0	0	0]	253	[0	0	0]	23	1	1	1.3498 ]
[ 257	[0	0	0]	258	[0	0	0]	23	1	1	1.3499 ]
[ 262	[0	0	0]	263	[0	0	0]	23	1	1	1.3499 ]
[ 267	[0	0	0]	268	[0	0	0]	23	1	1	1.3498 ]
[ 272	[0	0	0]	273	[0	0	0]	23	1	1	1.3499 ]
[ 277	[0	0	0]	278	[0	0	0]	23	1	1	1.3499 ]
[ 282	[0	0	0]	283	[0	0	0]	23	1	1	1.3498 ]
[ 287	[0	0	0]	288	[0	0	0]	23	1	1	1.3499 ]
[ 292	[0	0	0]	293	[0	0	0]	23	1	1	1.3499 ]
[ 297	[0	0	0]	298	[0	0	0]	23	1	1	1.3498 ]
[ 302	[0	0	0]	303	[0	0	0]	23	1	1	1.3499 ]
