# Supplementary material for: An automated protocol to construct flexibility parameters for classical forcefields: applications to metal–organic frameworks
Source: RSC Adv. 2024 Jul 19;14(31):22714–62. doi: 10.1039/d4ra01859a (PMC11258866; doi:10.1039/d4ra01859a)
Supplement: RA-014-D4RA01859A-s002 [file RA-014-D4RA01859A-s002.zip › MOFs_inputs/quadrant_1_2/BUVWOF03/BUVWOF03_bond_and_UB_types_list.txt]

[26[7-(6,6),7-(6,6),7-(6,6),7-(6,6),7-(6,7),7-(6,7)]    7[6-(6,7),7-(6),26-(7,7,7,7,7)]]    0    1.9488
[26[7-(6,6),7-(6,6),7-(6,6),7-(6,6),7-(6,7),7-(6,7)]    7[6-(1,6),6-(6,6),26-(7,7,7,7,7)]]    0    1.9894
[26[7-(6,6),7-(6,6),7-(6,6),7-(6,6),7-(6,7),7-(6,7)]    7[6-(1,6),6-(1,6),26-(7,7,7,7,7)]]    0    2.0012
[1[6-(6,6)]    6[1-(0),6-(1,6),6-(6,7)]]    0    1.0879
[1[6-(6,6)]    6[1-(0),6-(1,6),6-(1,6)]]    0    1.091
[1[6-(6,6)]    6[1-(0),6-(1,6),6-(1,7)]]    0    1.0894
[1[6-(6,7)]    6[1-(0),6-(1,6),7-(6,26)]]    0    1.09
[1[6-(6,6)]    6[1-(0),6-(1,7),6-(6,6)]]    0    1.0894
[6[6-(1,6),6-(7,7),7-(6,26)]    6[6-(6,7),7-(6),7-(7,26)]]    0    1.4402
[6[6-(6,7),7-(6),7-(7,26)]    7[6-(6,7),6-(6,7)]]    0    1.3434
[6[6-(6,7),7-(6),7-(7,26)]    7[6-(6,7),7-(6),26-(7,7,7,7,7)]]    0    1.3612
[6[6-(1,6),6-(1,6),6-(7,7)]    6[6-(6,6),7-(6),7-(7)]]    0    1.4548
[6[6-(6,6),7-(6),7-(7)]    7[6-(6,7),7-(6,26)]]    0    1.3636
[6[6-(6,6),7-(6),7-(7)]    7[6-(6,7),6-(6,7)]]    0    1.3604
[6[1-(0),6-(1,6),6-(6,7)]    6[6-(1,6),6-(7,7),7-(6,26)]]    0    1.3957
[6[6-(1,6),6-(7,7),7-(6,26)]    7[6-(1,6),6-(6,6),26-(7,7,7,7,7)]]    0    1.3715
[6[1-(0),6-(1,6),6-(1,6)]    6[1-(0),6-(1,6),6-(6,7)]]    0    1.3908
[6[1-(0),6-(1,6),6-(1,6)]    6[1-(0),6-(1,6),6-(1,7)]]    0    1.396
[6[1-(0),6-(1,6),6-(1,7)]    6[1-(0),6-(1,6),7-(6,26)]]    0    1.3932
[6[1-(0),6-(1,6),7-(6,26)]    7[6-(1,6),6-(6,6),26-(7,7,7,7,7)]]    0    1.3504
[6[1-(0),6-(1,7),6-(6,6)]    6[6-(1,6),6-(1,6),6-(7,7)]]    0    1.4057
[6[1-(0),6-(1,6),7-(6,26)]    6[1-(0),6-(1,7),6-(6,6)]]    0    1.3858
[6[1-(0),6-(1,6),7-(6,26)]    7[6-(1,6),6-(1,6),26-(7,7,7,7,7)]]    0    1.3576
[7[6-(6,7),7-(6),26-(7,7,7,7,7)]    7[6-(6,7),7-(6,26)]]    0    1.3498
