# Supplementary material for: An automated protocol to construct flexibility parameters for classical forcefields: applications to metal–organic frameworks
Source: RSC Adv. 2024 Jul 19;14(31):22714–62. doi: 10.1039/d4ra01859a (PMC11258866; doi:10.1039/d4ra01859a)
Supplement: RA-014-D4RA01859A-s002 [file RA-014-D4RA01859A-s002.zip › MOFs_inputs/quadrant_1_2/BUVWOF03/BUVWOF03_dihedral_instances_list.txt]

[ 250	[0	-1	0]	1	[0	0	0]	247	[0	-1	0]	139	[0	-1	0]	0	-1	True	2	-3.0827 ]
[ 265	[0	0	0]	1	[0	0	0]	262	[0	0	0]	103	[0	0	0]	0	1	True	1	3.0827 ]
[ 255	[0	0	0]	2	[0	0	0]	252	[0	0	0]	151	[0	0	0]	0	-1	True	1	-3.0847 ]
[ 270	[-1	0	0]	2	[0	0	0]	267	[-1	0	0]	115	[-1	0	0]	0	1	True	2	3.0847 ]
[ 260	[0	0	-1]	3	[0	0	0]	257	[0	0	-1]	163	[0	0	-1]	0	-1	True	2	-3.0844 ]
[ 275	[0	0	0]	3	[0	0	0]	272	[0	0	0]	127	[0	0	0]	0	1	True	1	3.0844 ]
[ 280	[0	0	0]	4	[0	0	0]	277	[0	0	0]	211	[0	0	0]	0	-1	True	1	-3.0828 ]
[ 295	[0	0	0]	4	[0	0	0]	292	[0	0	0]	175	[0	0	0]	0	1	True	1	3.0828 ]
[ 290	[-1	0	-1]	6	[0	0	0]	287	[0	0	-1]	235	[0	0	-1]	0	-1	True	2	-3.084 ]
[ 305	[0	0	0]	6	[0	0	0]	302	[-1	0	0]	199	[-1	0	0]	0	1	True	2	3.084 ]
[ 250	[0	0	0]	1	[0	1	0]	247	[0	0	0]	139	[0	0	0]	0	-1	True	2	-3.0827 ]
[ 260	[0	0	0]	3	[0	0	1]	257	[0	0	0]	163	[0	0	0]	0	-1	True	2	-3.0844 ]
[ 270	[0	0	0]	2	[1	0	0]	267	[0	0	0]	115	[0	0	0]	0	1	True	2	3.0847 ]
[ 290	[-1	0	0]	6	[0	0	1]	287	[0	0	0]	235	[0	0	0]	0	-1	True	2	-3.084 ]
[ 305	[1	0	0]	6	[1	0	0]	302	[0	0	0]	199	[0	0	0]	0	1	True	2	3.084 ]
[ 285	[-1	-1	0]	5	[0	0	0]	282	[-1	-1	0]	223	[-1	-1	0]	1	-1	True	2	-3.0851 ]
[ 300	[0	0	0]	5	[0	0	0]	297	[0	0	0]	187	[0	0	0]	1	1	True	1	3.0851 ]
[ 285	[0	0	0]	5	[1	1	0]	282	[0	0	0]	223	[0	0	0]	1	-1	True	2	-3.0851 ]
[ 265	[0	0	0]	1	[0	0	0]	247	[0	-1	0]	139	[0	-1	0]	2	1	True	2	0.0588 ]
[ 250	[0	-1	0]	1	[0	0	0]	262	[0	0	0]	103	[0	0	0]	2	-1	True	1	-0.0588 ]
[ 270	[-1	0	0]	2	[0	0	0]	252	[0	0	0]	151	[0	0	0]	2	1	True	1	0.0569 ]
[ 255	[0	0	0]	2	[0	0	0]	267	[-1	0	0]	115	[-1	0	0]	2	-1	True	2	-0.0569 ]
[ 275	[0	0	0]	3	[0	0	0]	257	[0	0	-1]	163	[0	0	-1]	2	1	True	2	0.0572 ]
[ 260	[0	0	-1]	3	[0	0	0]	272	[0	0	0]	127	[0	0	0]	2	-1	True	1	-0.0572 ]
[ 295	[0	0	0]	4	[0	0	0]	277	[0	0	0]	211	[0	0	0]	2	1	True	1	0.0588 ]
[ 280	[0	0	0]	4	[0	0	0]	292	[0	0	0]	175	[0	0	0]	2	-1	True	1	-0.0588 ]
[ 300	[0	0	0]	5	[0	0	0]	282	[-1	-1	0]	223	[-1	-1	0]	2	1	True	2	0.0565 ]
[ 285	[-1	-1	0]	5	[0	0	0]	297	[0	0	0]	187	[0	0	0]	2	-1	True	1	-0.0565 ]
[ 305	[0	0	0]	6	[0	0	0]	287	[0	0	-1]	235	[0	0	-1]	2	1	True	2	0.0576 ]
[ 290	[-1	0	-1]	6	[0	0	0]	302	[-1	0	0]	199	[-1	0	0]	2	-1	True	2	-0.0576 ]
[ 265	[0	1	0]	1	[0	1	0]	247	[0	0	0]	139	[0	0	0]	2	1	True	2	0.0588 ]
[ 275	[0	0	1]	3	[0	0	1]	257	[0	0	0]	163	[0	0	0]	2	1	True	2	0.0572 ]
[ 255	[1	0	0]	2	[1	0	0]	267	[0	0	0]	115	[0	0	0]	2	-1	True	2	-0.0569 ]
[ 300	[1	1	0]	5	[1	1	0]	282	[0	0	0]	223	[0	0	0]	2	1	True	2	0.0565 ]
[ 305	[0	0	1]	6	[0	0	1]	287	[0	0	0]	235	[0	0	0]	2	1	True	2	0.0576 ]
[ 290	[0	0	-1]	6	[1	0	0]	302	[0	0	0]	199	[0	0	0]	2	-1	True	2	-0.0576 ]
[ 247	[0	-1	0]	1	[0	0	0]	265	[0	0	0]	141	[0	-1	0]	3	-1	True	1	-0.0248 ]
[ 262	[0	0	0]	1	[0	0	0]	250	[0	-1	0]	105	[0	0	0]	3	1	True	2	0.0248 ]
[ 252	[0	0	0]	2	[0	0	0]	270	[-1	0	0]	153	[0	0	0]	3	-1	True	2	-0.0231 ]
[ 267	[-1	0	0]	2	[0	0	0]	255	[0	0	0]	117	[-1	0	0]	3	1	True	1	0.0231 ]
[ 257	[0	0	-1]	3	[0	0	0]	275	[0	0	0]	165	[0	0	-1]	3	-1	True	1	-0.0233 ]
[ 272	[0	0	0]	3	[0	0	0]	260	[0	0	-1]	129	[0	0	0]	3	1	True	2	0.0233 ]
[ 277	[0	0	0]	4	[0	0	0]	295	[0	0	0]	213	[0	0	0]	3	-1	True	1	-0.0247 ]
[ 292	[0	0	0]	4	[0	0	0]	280	[0	0	0]	177	[0	0	0]	3	1	True	1	0.0247 ]
[ 282	[-1	-1	0]	5	[0	0	0]	300	[0	0	0]	225	[0	-1	0]	3	-1	True	1	-0.0227 ]
[ 297	[0	0	0]	5	[0	0	0]	285	[-1	-1	0]	189	[-1	0	0]	3	1	True	2	0.0226 ]
[ 287	[0	0	-1]	6	[0	0	0]	305	[0	0	0]	237	[0	0	-1]	3	-1	True	1	-0.0237 ]
[ 302	[-1	0	0]	6	[0	0	0]	290	[-1	0	-1]	201	[-1	0	0]	3	1	True	2	0.0237 ]
[ 262	[0	1	0]	1	[0	1	0]	250	[0	0	0]	105	[0	1	0]	3	1	True	2	0.0248 ]
[ 272	[0	0	1]	3	[0	0	1]	260	[0	0	0]	129	[0	0	1]	3	1	True	2	0.0233 ]
[ 252	[1	0	0]	2	[1	0	0]	270	[0	0	0]	153	[1	0	0]	3	-1	True	2	-0.0231 ]
[ 297	[1	1	0]	5	[1	1	0]	285	[0	0	0]	189	[0	1	0]	3	1	True	2	0.0226 ]
[ 302	[0	0	1]	6	[1	0	1]	290	[0	0	0]	201	[0	0	1]	3	1	True	2	0.0237 ]
[ 271	[0	0	0]	1	[0	0	0]	247	[0	-1	0]	139	[0	-1	0]	4	1	True	2	1.6066 ]
[ 256	[0	-1	0]	1	[0	0	0]	262	[0	0	0]	103	[0	0	0]	4	-1	True	1	-1.6066 ]
[ 301	[0	0	0]	4	[0	0	0]	277	[0	0	0]	211	[0	0	0]	4	1	True	1	1.6064 ]
[ 286	[0	0	0]	4	[0	0	0]	292	[0	0	0]	175	[0	0	0]	4	-1	True	1	-1.6064 ]
[ 281	[0	0	-1]	6	[0	0	0]	302	[-1	0	0]	199	[-1	0	0]	4	-1	True	2	-1.6053 ]
[ 296	[-1	0	0]	6	[0	0	0]	287	[0	0	-1]	235	[0	0	-1]	4	1	True	2	1.6053 ]
[ 271	[0	1	0]	1	[0	1	0]	247	[0	0	0]	139	[0	0	0]	4	1	True	2	1.6066 ]
[ 296	[-1	0	1]	6	[0	0	1]	287	[0	0	0]	235	[0	0	0]	4	1	True	2	1.6053 ]
[ 281	[1	0	-1]	6	[1	0	0]	302	[0	0	0]	199	[0	0	0]	4	-1	True	2	-1.6053 ]
[ 276	[0	0	0]	2	[0	0	0]	252	[0	0	0]	151	[0	0	0]	5	1	True	1	1.6042 ]
[ 261	[-1	0	0]	2	[0	0	0]	267	[-1	0	0]	115	[-1	0	0]	5	-1	True	2	-1.6042 ]
[ 251	[0	0	-1]	3	[0	0	0]	272	[0	0	0]	127	[0	0	0]	5	-1	True	1	-1.6049 ]
[ 266	[0	0	0]	3	[0	0	0]	257	[0	0	-1]	163	[0	0	-1]	5	1	True	2	1.6049 ]
[ 306	[-1	0	0]	5	[0	0	0]	282	[-1	-1	0]	223	[-1	-1	0]	5	1	True	2	1.604 ]
[ 291	[0	-1	0]	5	[0	0	0]	297	[0	0	0]	187	[0	0	0]	5	-1	True	1	-1.604 ]
[ 266	[0	0	1]	3	[0	0	1]	257	[0	0	0]	163	[0	0	0]	5	1	True	2	1.6049 ]
[ 261	[0	0	0]	2	[1	0	0]	267	[0	0	0]	115	[0	0	0]	5	-1	True	2	-1.6042 ]
[ 306	[0	1	0]	5	[1	1	0]	282	[0	0	0]	223	[0	0	0]	5	1	True	2	1.604 ]
[ 247	[0	-1	0]	1	[0	0	0]	256	[0	-1	0]	161	[0	-1	0]	6	-1	True	2	-0.5554 ]
[ 262	[0	0	0]	1	[0	0	0]	271	[0	0	0]	125	[0	0	0]	6	1	True	1	0.5554 ]
[ 252	[0	0	0]	2	[0	0	0]	261	[-1	0	0]	173	[-1	0	0]	6	-1	True	2	-0.5554 ]
[ 267	[-1	0	0]	2	[0	0	0]	276	[0	0	0]	137	[0	0	0]	6	1	True	1	0.5554 ]
[ 277	[0	0	0]	4	[0	0	0]	286	[0	0	0]	233	[0	0	0]	6	-1	True	1	-0.5556 ]
[ 292	[0	0	0]	4	[0	0	0]	301	[0	0	0]	197	[0	0	0]	6	1	True	1	0.5556 ]
[ 282	[-1	-1	0]	5	[0	0	0]	291	[0	-1	0]	245	[-1	-1	0]	6	-1	True	2	-0.5552 ]
[ 297	[0	0	0]	5	[0	0	0]	306	[-1	0	0]	209	[0	0	0]	6	1	True	2	0.5552 ]
[ 247	[0	0	0]	1	[0	1	0]	256	[0	0	0]	161	[0	0	0]	6	-1	True	2	-0.5554 ]
[ 252	[1	0	0]	2	[1	0	0]	261	[0	0	0]	173	[0	0	0]	6	-1	True	2	-0.5554 ]
[ 282	[-1	0	0]	5	[0	1	0]	291	[0	0	0]	245	[-1	0	0]	6	-1	True	2	-0.5552 ]
[ 297	[1	0	0]	5	[1	0	0]	306	[0	0	0]	209	[1	0	0]	6	1	True	2	0.5552 ]
[ 257	[0	0	-1]	3	[0	0	0]	251	[0	0	-1]	149	[0	0	-1]	7	-1	True	2	-0.5542 ]
[ 272	[0	0	0]	3	[0	0	0]	266	[0	0	0]	113	[0	0	0]	7	1	True	1	0.5542 ]
[ 287	[0	0	-1]	6	[0	0	0]	281	[0	0	-1]	221	[0	0	-1]	7	-1	True	2	-0.5542 ]
[ 302	[-1	0	0]	6	[0	0	0]	296	[-1	0	0]	185	[-1	0	0]	7	1	True	2	0.5542 ]
[ 257	[0	0	0]	3	[0	0	1]	251	[0	0	0]	149	[0	0	0]	7	-1	True	2	-0.5542 ]
[ 287	[0	0	0]	6	[0	0	1]	281	[0	0	0]	221	[0	0	0]	7	-1	True	2	-0.5542 ]
[ 302	[0	0	0]	6	[1	0	0]	296	[0	0	0]	185	[0	0	0]	7	1	True	2	0.5542 ]
[ 250	[0	-1	0]	1	[0	0	0]	271	[0	0	0]	125	[0	0	0]	8	1	True	1	1.969 ]
[ 265	[0	0	0]	1	[0	0	0]	256	[0	-1	0]	161	[0	-1	0]	8	-1	True	2	-1.969 ]
[ 255	[0	0	0]	2	[0	0	0]	276	[0	0	0]	137	[0	0	0]	8	1	True	1	1.9686 ]
[ 270	[-1	0	0]	2	[0	0	0]	261	[-1	0	0]	173	[-1	0	0]	8	-1	True	2	-1.9686 ]
[ 275	[0	0	0]	3	[0	0	0]	251	[0	0	-1]	149	[0	0	-1]	8	-1	True	2	-1.9678 ]
[ 260	[0	0	-1]	3	[0	0	0]	266	[0	0	0]	113	[0	0	0]	8	1	True	1	1.9678 ]
[ 280	[0	0	0]	4	[0	0	0]	301	[0	0	0]	197	[0	0	0]	8	1	True	1	1.9692 ]
[ 295	[0	0	0]	4	[0	0	0]	286	[0	0	0]	233	[0	0	0]	8	-1	True	1	-1.9691 ]
[ 285	[-1	-1	0]	5	[0	0	0]	306	[-1	0	0]	209	[0	0	0]	8	1	True	2	1.9683 ]
[ 300	[0	0	0]	5	[0	0	0]	291	[0	-1	0]	245	[-1	-1	0]	8	-1	True	2	-1.9683 ]
[ 305	[0	0	0]	6	[0	0	0]	281	[0	0	-1]	221	[0	0	-1]	8	-1	True	2	-1.9679 ]
[ 290	[-1	0	-1]	6	[0	0	0]	296	[-1	0	0]	185	[-1	0	0]	8	1	True	2	1.9679 ]
[ 275	[0	0	1]	3	[0	0	1]	251	[0	0	0]	149	[0	0	0]	8	-1	True	2	-1.9678 ]
[ 265	[0	1	0]	1	[0	1	0]	256	[0	0	0]	161	[0	0	0]	8	-1	True	2	-1.969 ]
[ 270	[0	0	0]	2	[1	0	0]	261	[0	0	0]	173	[0	0	0]	8	-1	True	2	-1.9686 ]
[ 305	[0	0	1]	6	[0	0	1]	281	[0	0	0]	221	[0	0	0]	8	-1	True	2	-1.9679 ]
[ 300	[0	1	0]	5	[0	1	0]	291	[0	0	0]	245	[-1	0	0]	8	-1	True	2	-1.9683 ]
[ 290	[0	0	-1]	6	[1	0	0]	296	[0	0	0]	185	[0	0	0]	8	1	True	2	1.9679 ]
[ 285	[0	-1	0]	5	[1	0	0]	306	[0	0	0]	209	[1	0	0]	8	1	True	2	1.9683 ]
[ 250	[0	-1	0]	1	[0	0	0]	271	[0	0	0]	160	[0	0	0]	9	-1	True	1	-1.2651 ]
[ 265	[0	0	0]	1	[0	0	0]	256	[0	-1	0]	124	[0	-1	0]	9	1	True	2	1.2651 ]
[ 275	[0	0	0]	3	[0	0	0]	251	[0	0	-1]	112	[0	0	-1]	9	1	True	2	1.2651 ]
[ 260	[0	0	-1]	3	[0	0	0]	266	[0	0	0]	148	[0	0	0]	9	-1	True	1	-1.2651 ]
[ 280	[0	0	0]	4	[0	0	0]	301	[0	0	0]	232	[0	0	0]	9	-1	True	1	-1.2651 ]
[ 295	[0	0	0]	4	[0	0	0]	286	[0	0	0]	196	[0	0	0]	9	1	True	1	1.2651 ]
[ 305	[0	0	0]	6	[0	0	0]	281	[0	0	-1]	184	[0	0	-1]	9	1	True	2	1.2653 ]
[ 290	[-1	0	-1]	6	[0	0	0]	296	[-1	0	0]	220	[-1	0	0]	9	-1	True	2	-1.2653 ]
[ 275	[0	0	1]	3	[0	0	1]	251	[0	0	0]	112	[0	0	0]	9	1	True	2	1.2651 ]
[ 265	[0	1	0]	1	[0	1	0]	256	[0	0	0]	124	[0	0	0]	9	1	True	2	1.2651 ]
[ 305	[0	0	1]	6	[0	0	1]	281	[0	0	0]	184	[0	0	0]	9	1	True	2	1.2653 ]
[ 290	[0	0	-1]	6	[1	0	0]	296	[0	0	0]	220	[0	0	0]	9	-1	True	2	-1.2653 ]
[ 255	[0	0	0]	2	[0	0	0]	276	[0	0	0]	172	[0	0	0]	10	-1	True	1	-1.2649 ]
[ 270	[-1	0	0]	2	[0	0	0]	261	[-1	0	0]	136	[-1	0	0]	10	1	True	2	1.2649 ]
[ 285	[-1	-1	0]	5	[0	0	0]	306	[-1	0	0]	244	[-1	0	0]	10	-1	True	2	-1.2647 ]
[ 300	[0	0	0]	5	[0	0	0]	291	[0	-1	0]	208	[0	-1	0]	10	1	True	2	1.2647 ]
[ 270	[0	0	0]	2	[1	0	0]	261	[0	0	0]	136	[0	0	0]	10	1	True	2	1.2649 ]
[ 300	[0	1	0]	5	[0	1	0]	291	[0	0	0]	208	[0	0	0]	10	1	True	2	1.2647 ]
[ 285	[0	-1	0]	5	[1	0	0]	306	[0	0	0]	244	[0	0	0]	10	-1	True	2	-1.2647 ]
[ 249	[0	0	0]	103	[0	0	0]	105	[0	0	0]	142	[0	0	0]	11	-1	True	1	-0.0446 ]
[ 254	[0	0	0]	115	[0	0	0]	117	[0	0	0]	154	[0	0	0]	11	-1	True	1	-0.0445 ]
[ 264	[0	0	0]	139	[0	0	0]	141	[0	0	0]	106	[0	0	0]	11	1	True	1	0.0446 ]
[ 269	[0	0	0]	151	[0	0	0]	153	[0	0	0]	118	[0	0	0]	11	1	True	1	0.0445 ]
[ 279	[0	0	0]	175	[0	0	0]	177	[0	0	0]	214	[0	0	0]	11	-1	True	1	-0.0445 ]
[ 284	[0	0	0]	187	[0	0	0]	189	[-1	0	0]	226	[-1	0	0]	11	-1	True	2	-0.0446 ]
[ 284	[1	0	0]	187	[1	0	0]	189	[0	0	0]	226	[0	0	0]	11	-1	True	2	-0.0446 ]
[ 289	[0	0	0]	199	[0	0	0]	201	[0	0	0]	238	[0	0	0]	11	-1	True	1	-0.0448 ]
[ 294	[0	0	0]	211	[0	0	0]	213	[0	0	0]	178	[0	0	0]	11	1	True	1	0.0445 ]
[ 299	[0	0	0]	223	[0	0	0]	225	[1	0	0]	190	[1	0	0]	11	1	True	2	0.0447 ]
[ 299	[-1	0	0]	223	[-1	0	0]	225	[0	0	0]	190	[0	0	0]	11	1	True	2	0.0447 ]
[ 304	[0	0	0]	235	[0	0	0]	237	[0	0	0]	202	[0	0	0]	11	1	True	1	0.0448 ]
[ 259	[0	0	0]	127	[0	0	0]	129	[0	0	0]	166	[0	0	0]	12	-1	True	1	-0.0452 ]
[ 274	[0	0	0]	163	[0	0	0]	165	[0	0	0]	130	[0	0	0]	12	1	True	1	0.0452 ]
[ 262	[0	0	0]	103	[0	0	0]	105	[0	0	0]	250	[0	-1	0]	13	-1	True	1	-0.0607 ]
[ 267	[0	0	0]	115	[0	0	0]	117	[0	0	0]	255	[1	0	0]	13	-1	True	1	-0.0603 ]
[ 272	[0	0	0]	127	[0	0	0]	129	[0	0	0]	260	[0	0	-1]	13	-1	True	1	-0.0605 ]
[ 247	[0	0	0]	139	[0	0	0]	141	[0	0	0]	265	[0	1	0]	13	1	True	1	0.0607 ]
[ 252	[0	0	0]	151	[0	0	0]	153	[0	0	0]	270	[-1	0	0]	13	1	True	1	0.0603 ]
[ 257	[0	0	0]	163	[0	0	0]	165	[0	0	0]	275	[0	0	1]	13	1	True	1	0.0605 ]
[ 292	[0	0	0]	175	[0	0	0]	177	[0	0	0]	280	[0	0	0]	13	-1	True	1	-0.0608 ]
[ 297	[0	0	0]	187	[0	0	0]	189	[-1	0	0]	285	[-1	-1	0]	13	-1	True	2	-0.0602 ]
[ 297	[1	0	0]	187	[1	0	0]	189	[0	0	0]	285	[0	-1	0]	13	-1	True	2	-0.0602 ]
[ 302	[0	0	0]	199	[0	0	0]	201	[0	0	0]	290	[0	0	-1]	13	-1	True	1	-0.0604 ]
[ 277	[0	0	0]	211	[0	0	0]	213	[0	0	0]	295	[0	0	0]	13	1	True	1	0.0608 ]
[ 282	[0	0	0]	223	[0	0	0]	225	[1	0	0]	300	[1	1	0]	13	1	True	2	0.0602 ]
[ 282	[-1	0	0]	223	[-1	0	0]	225	[0	0	0]	300	[0	1	0]	13	1	True	2	0.0602 ]
[ 287	[0	0	0]	235	[0	0	0]	237	[0	0	0]	305	[0	0	1]	13	1	True	1	0.0604 ]
[ 262	[0	0	0]	103	[0	0	0]	249	[0	0	0]	140	[0	0	0]	14	-1	True	1	-0.0049 ]
[ 267	[0	0	0]	115	[0	0	0]	254	[0	0	0]	152	[0	0	0]	14	-1	True	1	-0.0048 ]
[ 272	[0	0	0]	127	[0	0	0]	259	[0	0	0]	164	[0	0	0]	14	-1	True	1	-0.0049 ]
[ 247	[0	0	0]	139	[0	0	0]	264	[0	0	0]	104	[0	0	0]	14	1	True	1	0.0049 ]
[ 252	[0	0	0]	151	[0	0	0]	269	[0	0	0]	116	[0	0	0]	14	1	True	1	0.0048 ]
[ 257	[0	0	0]	163	[0	0	0]	274	[0	0	0]	128	[0	0	0]	14	1	True	1	0.0048 ]
[ 292	[0	0	0]	175	[0	0	0]	279	[0	0	0]	212	[0	0	0]	14	-1	True	1	-0.0049 ]
[ 297	[0	0	0]	187	[0	0	0]	284	[0	0	0]	224	[0	0	0]	14	-1	True	1	-0.0048 ]
[ 302	[0	0	0]	199	[0	0	0]	289	[0	0	0]	236	[0	0	0]	14	-1	True	1	-0.0048 ]
[ 277	[0	0	0]	211	[0	0	0]	294	[0	0	0]	176	[0	0	0]	14	1	True	1	0.0049 ]
[ 282	[0	0	0]	223	[0	0	0]	299	[0	0	0]	188	[0	0	0]	14	1	True	1	0.0047 ]
[ 287	[0	0	0]	235	[0	0	0]	304	[0	0	0]	200	[0	0	0]	14	1	True	1	0.0049 ]
[ 249	[0	0	0]	103	[0	0	0]	262	[0	0	0]	263	[0	0	0]	15	1	True	1	0.0095 ]
[ 254	[0	0	0]	115	[0	0	0]	267	[0	0	0]	268	[0	0	0]	15	1	True	1	0.0095 ]
[ 259	[0	0	0]	127	[0	0	0]	272	[0	0	0]	273	[0	0	0]	15	1	True	1	0.0095 ]
[ 264	[0	0	0]	139	[0	0	0]	247	[0	0	0]	248	[0	0	0]	15	-1	True	1	-0.0095 ]
[ 269	[0	0	0]	151	[0	0	0]	252	[0	0	0]	253	[0	0	0]	15	-1	True	1	-0.0095 ]
[ 274	[0	0	0]	163	[0	0	0]	257	[0	0	0]	258	[0	0	0]	15	-1	True	1	-0.0095 ]
[ 279	[0	0	0]	175	[0	0	0]	292	[0	0	0]	293	[0	0	0]	15	1	True	1	0.0095 ]
[ 284	[0	0	0]	187	[0	0	0]	297	[0	0	0]	298	[0	0	0]	15	1	True	1	0.0095 ]
[ 289	[0	0	0]	199	[0	0	0]	302	[0	0	0]	303	[0	0	0]	15	1	True	1	0.0095 ]
[ 294	[0	0	0]	211	[0	0	0]	277	[0	0	0]	278	[0	0	0]	15	-1	True	1	-0.0095 ]
[ 299	[0	0	0]	223	[0	0	0]	282	[0	0	0]	283	[0	0	0]	15	-1	True	1	-0.0095 ]
[ 304	[0	0	0]	235	[0	0	0]	287	[0	0	0]	288	[0	0	0]	15	-1	True	1	-0.0095 ]
[ 248	[0	0	0]	104	[0	0	0]	110	[0	0	0]	111	[0	0	0]	16	-1	True	1	-2.9557 ]
[ 263	[0	0	0]	140	[0	0	0]	146	[0	0	0]	147	[0	0	0]	16	1	True	1	2.9557 ]
[ 278	[0	0	0]	176	[0	0	0]	182	[0	0	0]	183	[0	0	0]	16	-1	True	1	-2.9555 ]
[ 293	[0	0	0]	212	[0	0	0]	218	[0	0	0]	219	[0	0	0]	16	1	True	1	2.9555 ]
[ 253	[0	0	0]	116	[0	0	0]	122	[0	0	0]	123	[0	0	0]	17	-1	True	1	-2.9527 ]
[ 258	[0	0	0]	128	[0	0	0]	134	[0	0	0]	135	[0	0	0]	17	-1	True	1	-2.9539 ]
[ 268	[0	0	0]	152	[0	0	0]	158	[0	0	0]	159	[0	0	0]	17	1	True	1	2.9527 ]
[ 273	[0	0	0]	164	[0	0	0]	170	[0	0	0]	171	[0	0	0]	17	1	True	1	2.9539 ]
[ 283	[0	0	0]	188	[0	0	0]	194	[0	0	0]	195	[0	0	0]	17	-1	True	1	-2.9525 ]
[ 288	[0	0	0]	200	[0	0	0]	206	[0	0	0]	207	[0	0	0]	17	-1	True	1	-2.9543 ]
[ 298	[0	0	0]	224	[0	0	0]	230	[0	0	0]	231	[0	0	0]	17	1	True	1	2.9525 ]
[ 303	[0	0	0]	236	[0	0	0]	242	[0	0	0]	243	[0	0	0]	17	1	True	1	2.9543 ]
[ 264	[0	0	0]	104	[0	0	0]	110	[0	0	0]	111	[0	0	0]	18	1	True	1	0.2305 ]
[ 269	[0	0	0]	116	[0	0	0]	122	[0	0	0]	123	[0	0	0]	18	1	True	1	0.2332 ]
[ 274	[0	0	0]	128	[0	0	0]	134	[0	0	0]	135	[0	0	0]	18	1	True	1	0.2322 ]
[ 249	[0	0	0]	140	[0	0	0]	146	[0	0	0]	147	[0	0	0]	18	-1	True	1	-0.2305 ]
[ 254	[0	0	0]	152	[0	0	0]	158	[0	0	0]	159	[0	0	0]	18	-1	True	1	-0.2332 ]
[ 259	[0	0	0]	164	[0	0	0]	170	[0	0	0]	171	[0	0	0]	18	-1	True	1	-0.2322 ]
[ 294	[0	0	0]	176	[0	0	0]	182	[0	0	0]	183	[0	0	0]	18	1	True	1	0.2309 ]
[ 299	[0	0	0]	188	[0	0	0]	194	[0	0	0]	195	[0	0	0]	18	1	True	1	0.2333 ]
[ 304	[0	0	0]	200	[0	0	0]	206	[0	0	0]	207	[0	0	0]	18	1	True	1	0.2317 ]
[ 279	[0	0	0]	212	[0	0	0]	218	[0	0	0]	219	[0	0	0]	18	-1	True	1	-0.231 ]
[ 284	[0	0	0]	224	[0	0	0]	230	[0	0	0]	231	[0	0	0]	18	-1	True	1	-0.2333 ]
[ 289	[0	0	0]	236	[0	0	0]	242	[0	0	0]	243	[0	0	0]	18	-1	True	1	-0.2317 ]
[ 264	[0	0	0]	104	[0	0	0]	248	[0	0	0]	247	[0	0	0]	19	-1	True	1	-0.0071 ]
[ 269	[0	0	0]	116	[0	0	0]	253	[0	0	0]	252	[0	0	0]	19	-1	True	1	-0.0073 ]
[ 274	[0	0	0]	128	[0	0	0]	258	[0	0	0]	257	[0	0	0]	19	-1	True	1	-0.0071 ]
[ 249	[0	0	0]	140	[0	0	0]	263	[0	0	0]	262	[0	0	0]	19	1	True	1	0.0071 ]
[ 254	[0	0	0]	152	[0	0	0]	268	[0	0	0]	267	[0	0	0]	19	1	True	1	0.0073 ]
[ 259	[0	0	0]	164	[0	0	0]	273	[0	0	0]	272	[0	0	0]	19	1	True	1	0.0071 ]
[ 294	[0	0	0]	176	[0	0	0]	278	[0	0	0]	277	[0	0	0]	19	-1	True	1	-0.007 ]
[ 299	[0	0	0]	188	[0	0	0]	283	[0	0	0]	282	[0	0	0]	19	-1	True	1	-0.0073 ]
[ 304	[0	0	0]	200	[0	0	0]	288	[0	0	0]	287	[0	0	0]	19	-1	True	1	-0.0072 ]
[ 279	[0	0	0]	212	[0	0	0]	293	[0	0	0]	292	[0	0	0]	19	1	True	1	0.007 ]
[ 284	[0	0	0]	224	[0	0	0]	298	[0	0	0]	297	[0	0	0]	19	1	True	1	0.0073 ]
[ 289	[0	0	0]	236	[0	0	0]	303	[0	0	0]	302	[0	0	0]	19	1	True	1	0.0072 ]
[ 248	[0	0	0]	104	[0	0	0]	264	[0	0	0]	139	[0	0	0]	20	1	True	1	0.0015 ]
[ 253	[0	0	0]	116	[0	0	0]	269	[0	0	0]	151	[0	0	0]	20	1	True	1	0.0017 ]
[ 258	[0	0	0]	128	[0	0	0]	274	[0	0	0]	163	[0	0	0]	20	1	True	1	0.0015 ]
[ 263	[0	0	0]	140	[0	0	0]	249	[0	0	0]	103	[0	0	0]	20	-1	True	1	-0.0015 ]
[ 268	[0	0	0]	152	[0	0	0]	254	[0	0	0]	115	[0	0	0]	20	-1	True	1	-0.0017 ]
[ 273	[0	0	0]	164	[0	0	0]	259	[0	0	0]	127	[0	0	0]	20	-1	True	1	-0.0015 ]
[ 278	[0	0	0]	176	[0	0	0]	294	[0	0	0]	211	[0	0	0]	20	1	True	1	0.0014 ]
[ 283	[0	0	0]	188	[0	0	0]	299	[0	0	0]	223	[0	0	0]	20	1	True	1	0.0017 ]
[ 288	[0	0	0]	200	[0	0	0]	304	[0	0	0]	235	[0	0	0]	20	1	True	1	0.0016 ]
[ 293	[0	0	0]	212	[0	0	0]	279	[0	0	0]	175	[0	0	0]	20	-1	True	1	-0.0015 ]
[ 298	[0	0	0]	224	[0	0	0]	284	[0	0	0]	187	[0	0	0]	20	-1	True	1	-0.0017 ]
[ 303	[0	0	0]	236	[0	0	0]	289	[0	0	0]	199	[0	0	0]	20	-1	True	1	-0.0016 ]
[ 103	[0	0	0]	105	[0	0	0]	142	[0	0	0]	31	[0	0	0]	21	1	True	1	0.0561 ]
[ 139	[0	0	0]	141	[0	0	0]	106	[0	0	0]	7	[0	0	0]	21	-1	True	1	-0.0561 ]
[ 127	[0	0	0]	129	[0	0	0]	166	[0	0	0]	47	[0	0	0]	21	1	True	1	0.0553 ]
[ 163	[0	0	0]	165	[0	0	0]	130	[0	0	0]	23	[0	0	0]	21	-1	True	1	-0.0553 ]
[ 175	[0	0	0]	177	[0	0	0]	214	[0	0	0]	79	[0	0	0]	21	1	True	1	0.0562 ]
[ 211	[0	0	0]	213	[0	0	0]	178	[0	0	0]	55	[0	0	0]	21	-1	True	1	-0.0562 ]
[ 199	[0	0	0]	201	[0	0	0]	238	[0	0	0]	95	[0	0	0]	21	1	True	1	0.0553 ]
[ 235	[0	0	0]	237	[0	0	0]	202	[0	0	0]	71	[0	0	0]	21	-1	True	1	-0.0553 ]
[ 115	[0	0	0]	117	[0	0	0]	154	[0	0	0]	39	[0	0	0]	22	1	True	1	0.0549 ]
[ 151	[0	0	0]	153	[0	0	0]	118	[0	0	0]	15	[0	0	0]	22	-1	True	1	-0.0549 ]
[ 187	[1	0	0]	189	[0	0	0]	226	[0	0	0]	87	[0	0	0]	22	1	True	1	0.0549 ]
[ 223	[-1	0	0]	225	[0	0	0]	190	[0	0	0]	63	[0	0	0]	22	-1	True	1	-0.0549 ]
[ 250	[0	-1	0]	105	[0	0	0]	142	[0	0	0]	143	[0	-1	0]	23	1	True	1	0.013 ]
[ 265	[0	1	0]	141	[0	0	0]	106	[0	0	0]	107	[0	1	0]	23	-1	True	1	-0.013 ]
[ 255	[1	0	0]	117	[0	0	0]	154	[0	0	0]	155	[1	0	0]	23	1	True	1	0.0121 ]
[ 270	[-1	0	0]	153	[0	0	0]	118	[0	0	0]	119	[0	0	0]	23	-1	True	1	-0.0121 ]
[ 260	[0	0	-1]	129	[0	0	0]	166	[0	0	0]	167	[0	0	-1]	23	1	True	1	0.0125 ]
[ 275	[0	0	1]	165	[0	0	0]	130	[0	0	0]	131	[0	0	1]	23	-1	True	1	-0.0125 ]
[ 280	[0	0	0]	177	[0	0	0]	214	[0	0	0]	215	[0	0	0]	23	1	True	1	0.0129 ]
[ 295	[0	0	0]	213	[0	0	0]	178	[0	0	0]	179	[0	0	0]	23	-1	True	1	-0.0129 ]
[ 285	[0	-1	0]	189	[0	0	0]	226	[0	0	0]	227	[0	-1	0]	23	1	True	1	0.0124 ]
[ 300	[0	1	0]	225	[0	0	0]	190	[0	0	0]	191	[0	1	0]	23	-1	True	1	-0.0123 ]
[ 290	[0	0	-1]	201	[0	0	0]	238	[0	0	0]	239	[0	0	-1]	23	1	True	1	0.0126 ]
[ 305	[0	0	1]	237	[0	0	0]	202	[0	0	0]	203	[0	0	1]	23	-1	True	1	-0.0126 ]
[ 142	[0	0	0]	105	[0	0	0]	250	[0	-1	0]	145	[0	-1	0]	24	-1	True	2	-0.0004 ]
[ 154	[0	0	0]	117	[0	0	0]	255	[1	0	0]	157	[1	0	0]	24	1	True	2	0.0003 ]
[ 166	[0	0	0]	129	[0	0	0]	260	[0	0	-1]	169	[0	0	-1]	24	1	True	2	0.0003 ]
[ 106	[0	0	0]	141	[0	0	0]	265	[0	1	0]	109	[0	1	0]	24	1	True	2	0.0004 ]
[ 118	[0	0	0]	153	[0	0	0]	270	[-1	0	0]	121	[-1	0	0]	24	-1	True	2	-0.0003 ]
[ 130	[0	0	0]	165	[0	0	0]	275	[0	0	1]	133	[0	0	1]	24	-1	True	2	-0.0003 ]
[ 214	[0	0	0]	177	[0	0	0]	280	[0	0	0]	217	[0	0	0]	24	-1	True	1	-0.0001 ]
[ 226	[0	0	0]	189	[0	0	0]	285	[0	-1	0]	229	[0	-1	0]	24	1	True	2	0.0002 ]
[ 238	[0	0	0]	201	[0	0	0]	290	[0	0	-1]	241	[0	0	-1]	24	-1	True	2	-0.0 ]
[ 178	[0	0	0]	213	[0	0	0]	295	[0	0	0]	181	[0	0	0]	24	1	True	1	0.0001 ]
[ 190	[0	0	0]	225	[0	0	0]	300	[0	1	0]	193	[0	1	0]	24	-1	True	2	-0.0002 ]
[ 202	[0	0	0]	237	[0	0	0]	305	[0	0	1]	205	[0	0	1]	24	1	True	2	0.0001 ]
[ 142	[0	1	0]	105	[0	1	0]	250	[0	0	0]	145	[0	0	0]	24	-1	True	2	-0.0004 ]
[ 154	[-1	0	0]	117	[-1	0	0]	255	[0	0	0]	157	[0	0	0]	24	1	True	2	0.0003 ]
[ 166	[0	0	1]	129	[0	0	1]	260	[0	0	0]	169	[0	0	0]	24	1	True	2	0.0003 ]
[ 106	[0	-1	0]	141	[0	-1	0]	265	[0	0	0]	109	[0	0	0]	24	1	True	2	0.0004 ]
[ 118	[1	0	0]	153	[1	0	0]	270	[0	0	0]	121	[0	0	0]	24	-1	True	2	-0.0003 ]
[ 130	[0	0	-1]	165	[0	0	-1]	275	[0	0	0]	133	[0	0	0]	24	-1	True	2	-0.0003 ]
[ 226	[0	1	0]	189	[0	1	0]	285	[0	0	0]	229	[0	0	0]	24	1	True	2	0.0002 ]
[ 238	[0	0	1]	201	[0	0	1]	290	[0	0	0]	241	[0	0	0]	24	-1	True	2	-0.0 ]
[ 190	[0	-1	0]	225	[0	-1	0]	300	[0	0	0]	193	[0	0	0]	24	-1	True	2	-0.0002 ]
[ 202	[0	0	-1]	237	[0	0	-1]	305	[0	0	0]	205	[0	0	0]	24	1	True	2	0.0001 ]
[ 7	[0	0	0]	106	[0	0	0]	107	[0	1	0]	108	[0	1	0]	25	-1	True	2	-3.1116 ]
[ 7	[0	-1	0]	106	[0	-1	0]	107	[0	0	0]	108	[0	0	0]	25	-1	True	2	-3.1116 ]
[ 15	[0	0	0]	118	[0	0	0]	119	[0	0	0]	120	[-1	0	0]	25	-1	True	1	-3.1117 ]
[ 23	[0	0	0]	130	[0	0	0]	131	[0	0	1]	132	[0	0	1]	25	-1	True	2	-3.1116 ]
[ 23	[0	0	-1]	130	[0	0	-1]	131	[0	0	0]	132	[0	0	0]	25	-1	True	2	-3.1116 ]
[ 31	[0	0	0]	142	[0	0	0]	143	[0	-1	0]	144	[0	-1	0]	25	1	True	2	3.1116 ]
[ 31	[0	1	0]	142	[0	1	0]	143	[0	0	0]	144	[0	0	0]	25	1	True	2	3.1116 ]
[ 39	[0	0	0]	154	[0	0	0]	155	[1	0	0]	156	[1	0	0]	25	1	True	2	3.1117 ]
[ 39	[-1	0	0]	154	[-1	0	0]	155	[0	0	0]	156	[0	0	0]	25	1	True	2	3.1117 ]
[ 47	[0	0	0]	166	[0	0	0]	167	[0	0	-1]	168	[0	0	-1]	25	1	True	2	3.1116 ]
[ 47	[0	0	1]	166	[0	0	1]	167	[0	0	0]	168	[0	0	0]	25	1	True	2	3.1116 ]
[ 55	[0	0	0]	178	[0	0	0]	179	[0	0	0]	180	[0	0	0]	25	-1	True	1	-3.1116 ]
[ 63	[0	0	0]	190	[0	0	0]	191	[0	1	0]	192	[0	1	0]	25	-1	True	2	-3.1116 ]
[ 63	[0	-1	0]	190	[0	-1	0]	191	[0	0	0]	192	[0	0	0]	25	-1	True	2	-3.1116 ]
[ 71	[0	0	0]	202	[0	0	0]	203	[0	0	1]	204	[0	0	1]	25	-1	True	2	-3.1116 ]
[ 71	[0	0	-1]	202	[0	0	-1]	203	[0	0	0]	204	[0	0	0]	25	-1	True	2	-3.1116 ]
[ 79	[0	0	0]	214	[0	0	0]	215	[0	0	0]	216	[0	0	0]	25	1	True	1	3.1116 ]
[ 87	[0	0	0]	226	[0	0	0]	227	[0	-1	0]	228	[0	-1	0]	25	1	True	2	3.1116 ]
[ 87	[0	1	0]	226	[0	1	0]	227	[0	0	0]	228	[0	0	0]	25	1	True	2	3.1116 ]
[ 95	[0	0	0]	238	[0	0	0]	239	[0	0	-1]	240	[0	0	-1]	25	1	True	2	3.1116 ]
[ 95	[0	0	1]	238	[0	0	1]	239	[0	0	0]	240	[0	0	0]	25	1	True	2	3.1116 ]
[ 8	[0	0	0]	107	[0	0	0]	108	[0	0	0]	9	[0	0	0]	26	1	True	1	0.0081 ]
[ 16	[0	0	0]	119	[0	0	0]	120	[-1	0	0]	17	[-1	0	0]	26	1	True	2	0.0079 ]
[ 16	[1	0	0]	119	[1	0	0]	120	[0	0	0]	17	[0	0	0]	26	1	True	2	0.0079 ]
[ 24	[0	0	0]	131	[0	0	0]	132	[0	0	0]	25	[0	0	0]	26	1	True	1	0.0081 ]
[ 32	[0	0	0]	143	[0	0	0]	144	[0	0	0]	33	[0	0	0]	26	-1	True	1	-0.0081 ]
[ 40	[0	0	0]	155	[0	0	0]	156	[0	0	0]	41	[0	0	0]	26	-1	True	1	-0.0079 ]
[ 48	[0	0	0]	167	[0	0	0]	168	[0	0	0]	49	[0	0	0]	26	-1	True	1	-0.0081 ]
[ 56	[0	0	0]	179	[0	0	0]	180	[0	0	0]	57	[0	0	0]	26	1	True	1	0.0077 ]
[ 64	[0	0	0]	191	[0	0	0]	192	[0	0	0]	65	[0	0	0]	26	1	True	1	0.0082 ]
[ 72	[0	0	0]	203	[0	0	0]	204	[0	0	0]	73	[0	0	0]	26	1	True	1	0.0082 ]
[ 80	[0	0	0]	215	[0	0	0]	216	[0	0	0]	81	[0	0	0]	26	-1	True	1	-0.0077 ]
[ 88	[0	0	0]	227	[0	0	0]	228	[0	0	0]	89	[0	0	0]	26	-1	True	1	-0.0082 ]
[ 96	[0	0	0]	239	[0	0	0]	240	[0	0	0]	97	[0	0	0]	26	-1	True	1	-0.0082 ]
[ 9	[0	0	0]	108	[0	0	0]	109	[0	0	0]	10	[0	0	0]	27	-1	True	1	-0.0134 ]
[ 17	[0	0	0]	120	[0	0	0]	121	[0	0	0]	18	[0	0	0]	27	-1	True	1	-0.0129 ]
[ 25	[0	0	0]	132	[0	0	0]	133	[0	0	0]	26	[0	0	0]	27	-1	True	1	-0.0131 ]
[ 33	[0	0	0]	144	[0	0	0]	145	[0	0	0]	34	[0	0	0]	27	1	True	1	0.0134 ]
[ 41	[0	0	0]	156	[0	0	0]	157	[0	0	0]	42	[0	0	0]	27	1	True	1	0.0129 ]
[ 49	[0	0	0]	168	[0	0	0]	169	[0	0	0]	50	[0	0	0]	27	1	True	1	0.0131 ]
[ 57	[0	0	0]	180	[0	0	0]	181	[0	0	0]	58	[0	0	0]	27	-1	True	1	-0.0134 ]
[ 65	[0	0	0]	192	[0	0	0]	193	[0	0	0]	66	[0	0	0]	27	-1	True	1	-0.0129 ]
[ 73	[0	0	0]	204	[0	0	0]	205	[0	0	0]	74	[0	0	0]	27	-1	True	1	-0.0132 ]
[ 81	[0	0	0]	216	[0	0	0]	217	[0	0	0]	82	[0	0	0]	27	1	True	1	0.0134 ]
[ 89	[0	0	0]	228	[0	0	0]	229	[0	0	0]	90	[0	0	0]	27	1	True	1	0.013 ]
[ 97	[0	0	0]	240	[0	0	0]	241	[0	0	0]	98	[0	0	0]	27	1	True	1	0.0132 ]
[ 10	[0	0	0]	109	[0	0	0]	265	[0	0	0]	141	[0	-1	0]	28	-1	True	1	-3.1283 ]
[ 18	[0	0	0]	121	[0	0	0]	270	[0	0	0]	153	[1	0	0]	28	-1	True	1	-3.1286 ]
[ 26	[0	0	0]	133	[0	0	0]	275	[0	0	0]	165	[0	0	-1]	28	-1	True	1	-3.1285 ]
[ 34	[0	0	0]	145	[0	0	0]	250	[0	0	0]	105	[0	1	0]	28	1	True	1	3.1283 ]
[ 42	[0	0	0]	157	[0	0	0]	255	[0	0	0]	117	[-1	0	0]	28	1	True	1	3.1286 ]
[ 50	[0	0	0]	169	[0	0	0]	260	[0	0	0]	129	[0	0	1]	28	1	True	1	3.1285 ]
[ 58	[0	0	0]	181	[0	0	0]	295	[0	0	0]	213	[0	0	0]	28	-1	True	1	-3.128 ]
[ 66	[0	0	0]	193	[0	0	0]	300	[0	0	0]	225	[0	-1	0]	28	-1	True	1	-3.1287 ]
[ 74	[0	0	0]	205	[0	0	0]	305	[0	0	0]	237	[0	0	-1]	28	-1	True	1	-3.1286 ]
[ 82	[0	0	0]	217	[0	0	0]	280	[0	0	0]	177	[0	0	0]	28	1	True	1	3.128 ]
[ 90	[0	0	0]	229	[0	0	0]	285	[0	0	0]	189	[0	1	0]	28	1	True	1	3.1287 ]
[ 98	[0	0	0]	241	[0	0	0]	290	[0	0	0]	201	[0	0	1]	28	1	True	1	3.1286 ]
[ 104	[0	0	0]	110	[0	0	0]	111	[0	0	0]	35	[0	0	0]	29	1	True	1	0.0729 ]
[ 116	[0	0	0]	122	[0	0	0]	123	[0	0	0]	43	[0	0	0]	29	1	True	1	0.0722 ]
[ 128	[0	0	0]	134	[0	0	0]	135	[0	0	0]	51	[0	0	0]	29	1	True	1	0.0724 ]
[ 140	[0	0	0]	146	[0	0	0]	147	[0	0	0]	11	[0	0	0]	29	-1	True	1	-0.0729 ]
[ 152	[0	0	0]	158	[0	0	0]	159	[0	0	0]	19	[0	0	0]	29	-1	True	1	-0.0721 ]
[ 164	[0	0	0]	170	[0	0	0]	171	[0	0	0]	27	[0	0	0]	29	-1	True	1	-0.0724 ]
[ 176	[0	0	0]	182	[0	0	0]	183	[0	0	0]	83	[0	0	0]	29	1	True	1	0.0724 ]
[ 188	[0	0	0]	194	[0	0	0]	195	[0	0	0]	91	[0	0	0]	29	1	True	1	0.0723 ]
[ 200	[0	0	0]	206	[0	0	0]	207	[0	0	0]	99	[0	0	0]	29	1	True	1	0.0728 ]
[ 212	[0	0	0]	218	[0	0	0]	219	[0	0	0]	59	[0	0	0]	29	-1	True	1	-0.0724 ]
[ 224	[0	0	0]	230	[0	0	0]	231	[0	0	0]	67	[0	0	0]	29	-1	True	1	-0.0723 ]
[ 236	[0	0	0]	242	[0	0	0]	243	[0	0	0]	75	[0	0	0]	29	-1	True	1	-0.0728 ]
[ 104	[0	0	0]	110	[0	0	0]	150	[0	0	0]	38	[0	0	0]	30	-1	True	1	-0.0678 ]
[ 140	[0	0	0]	146	[0	0	0]	114	[0	0	0]	14	[0	0	0]	30	1	True	1	0.0678 ]
[ 116	[0	0	0]	122	[0	0	0]	162	[0	0	0]	46	[0	0	0]	30	-1	True	1	-0.0674 ]
[ 152	[0	0	0]	158	[0	0	0]	126	[0	0	0]	22	[0	0	0]	30	1	True	1	0.0674 ]
[ 128	[0	0	0]	134	[0	0	0]	174	[0	0	0]	54	[0	0	0]	30	-1	True	1	-0.0675 ]
[ 164	[0	0	0]	170	[0	0	0]	138	[0	0	0]	30	[0	0	0]	30	1	True	1	0.0675 ]
[ 176	[0	0	0]	182	[0	0	0]	222	[0	0	0]	86	[0	0	0]	30	-1	True	1	-0.0675 ]
[ 212	[0	0	0]	218	[0	0	0]	186	[0	0	0]	62	[0	0	0]	30	1	True	1	0.0675 ]
[ 188	[0	0	0]	194	[0	0	0]	234	[0	0	0]	94	[0	0	0]	30	-1	True	1	-0.0674 ]
[ 224	[0	0	0]	230	[0	0	0]	198	[0	0	0]	70	[0	0	0]	30	1	True	1	0.0674 ]
[ 200	[0	0	0]	206	[0	0	0]	246	[-1	0	0]	102	[-1	0	0]	30	-1	True	2	-0.0679 ]
[ 236	[-1	0	0]	242	[-1	0	0]	210	[0	0	0]	78	[0	0	0]	30	1	True	2	0.0679 ]
[ 236	[0	0	0]	242	[0	0	0]	210	[1	0	0]	78	[1	0	0]	30	1	True	2	0.0679 ]
[ 200	[1	0	0]	206	[1	0	0]	246	[0	0	0]	102	[0	0	0]	30	-1	True	2	-0.0679 ]
[ 150	[0	0	0]	110	[0	0	0]	111	[0	0	0]	35	[0	0	0]	31	-1	True	1	-3.1102 ]
[ 111	[0	0	0]	110	[0	0	0]	150	[0	0	0]	38	[0	0	0]	31	1	True	1	3.115 ]
[ 147	[0	0	0]	146	[0	0	0]	114	[0	0	0]	14	[0	0	0]	31	-1	True	1	-3.115 ]
[ 162	[0	0	0]	122	[0	0	0]	123	[0	0	0]	43	[0	0	0]	31	-1	True	1	-3.1106 ]
[ 174	[0	0	0]	134	[0	0	0]	135	[0	0	0]	51	[0	0	0]	31	-1	True	1	-3.1104 ]
[ 114	[0	0	0]	146	[0	0	0]	147	[0	0	0]	11	[0	0	0]	31	1	True	1	3.1102 ]
[ 126	[0	0	0]	158	[0	0	0]	159	[0	0	0]	19	[0	0	0]	31	1	True	1	3.1106 ]
[ 138	[0	0	0]	170	[0	0	0]	171	[0	0	0]	27	[0	0	0]	31	1	True	1	3.1104 ]
[ 222	[0	0	0]	182	[0	0	0]	183	[0	0	0]	83	[0	0	0]	31	-1	True	1	-3.1105 ]
[ 234	[0	0	0]	194	[0	0	0]	195	[0	0	0]	91	[0	0	0]	31	-1	True	1	-3.1104 ]
[ 195	[0	0	0]	194	[0	0	0]	234	[0	0	0]	94	[0	0	0]	31	1	True	1	3.115 ]
[ 231	[0	0	0]	230	[0	0	0]	198	[0	0	0]	70	[0	0	0]	31	-1	True	1	-3.115 ]
[ 246	[-1	0	0]	206	[0	0	0]	207	[0	0	0]	99	[0	0	0]	31	-1	True	1	-3.1102 ]
[ 207	[0	0	0]	206	[0	0	0]	246	[-1	0	0]	102	[-1	0	0]	31	1	True	2	3.1148 ]
[ 243	[-1	0	0]	242	[-1	0	0]	210	[0	0	0]	78	[0	0	0]	31	-1	True	2	-3.1148 ]
[ 186	[0	0	0]	218	[0	0	0]	219	[0	0	0]	59	[0	0	0]	31	1	True	1	3.1105 ]
[ 198	[0	0	0]	230	[0	0	0]	231	[0	0	0]	67	[0	0	0]	31	1	True	1	3.1104 ]
[ 243	[0	0	0]	242	[0	0	0]	210	[1	0	0]	78	[1	0	0]	31	-1	True	2	-3.1148 ]
[ 210	[1	0	0]	242	[0	0	0]	243	[0	0	0]	75	[0	0	0]	31	1	True	1	3.1102 ]
[ 207	[1	0	0]	206	[1	0	0]	246	[0	0	0]	102	[0	0	0]	31	1	True	2	3.1148 ]
[ 123	[0	0	0]	122	[0	0	0]	162	[0	0	0]	46	[0	0	0]	32	1	True	1	3.1151 ]
[ 159	[0	0	0]	158	[0	0	0]	126	[0	0	0]	22	[0	0	0]	32	-1	True	1	-3.1151 ]
[ 135	[0	0	0]	134	[0	0	0]	174	[0	0	0]	54	[0	0	0]	32	1	True	1	3.1151 ]
[ 171	[0	0	0]	170	[0	0	0]	138	[0	0	0]	30	[0	0	0]	32	-1	True	1	-3.1151 ]
[ 183	[0	0	0]	182	[0	0	0]	222	[0	0	0]	86	[0	0	0]	32	1	True	1	3.1151 ]
[ 219	[0	0	0]	218	[0	0	0]	186	[0	0	0]	62	[0	0	0]	32	-1	True	1	-3.1151 ]
[ 35	[0	0	0]	111	[0	0	0]	112	[0	0	0]	36	[0	0	1]	33	1	True	1	0.014 ]
[ 14	[0	0	0]	114	[0	0	0]	113	[0	0	0]	13	[0	0	0]	33	-1	True	1	-0.0085 ]
[ 43	[0	0	0]	123	[0	0	0]	124	[0	0	0]	44	[0	1	0]	33	1	True	1	0.0139 ]
[ 22	[0	0	0]	126	[0	0	0]	125	[0	0	0]	21	[0	0	0]	33	-1	True	1	-0.0085 ]
[ 51	[0	0	0]	135	[0	0	0]	136	[0	0	0]	52	[0	0	0]	33	1	True	1	0.0138 ]
[ 30	[0	0	0]	138	[0	0	0]	137	[0	0	0]	29	[0	0	0]	33	-1	True	1	-0.0088 ]
[ 11	[0	0	0]	147	[0	0	0]	148	[0	0	0]	12	[0	0	-1]	33	-1	True	1	-0.014 ]
[ 38	[0	0	0]	150	[0	0	0]	149	[0	0	0]	37	[0	0	0]	33	1	True	1	0.0085 ]
[ 19	[0	0	0]	159	[0	0	0]	160	[0	0	0]	20	[0	-1	0]	33	-1	True	1	-0.0139 ]
[ 46	[0	0	0]	162	[0	0	0]	161	[0	0	0]	45	[0	0	0]	33	1	True	1	0.0085 ]
[ 27	[0	0	0]	171	[0	0	0]	172	[0	0	0]	28	[0	0	0]	33	-1	True	1	-0.0138 ]
[ 54	[0	0	0]	174	[0	0	0]	173	[0	0	0]	53	[0	0	0]	33	1	True	1	0.0088 ]
[ 83	[0	0	0]	183	[0	0	0]	184	[0	0	0]	84	[0	0	1]	33	1	True	1	0.0142 ]
[ 62	[0	0	0]	186	[0	0	0]	185	[0	0	0]	61	[0	0	0]	33	-1	True	1	-0.0085 ]
[ 91	[0	0	0]	195	[0	0	0]	196	[0	0	0]	92	[0	0	0]	33	1	True	1	0.0137 ]
[ 70	[0	0	0]	198	[0	0	0]	197	[0	0	0]	69	[0	0	0]	33	-1	True	1	-0.0085 ]
[ 99	[0	0	0]	207	[0	0	0]	208	[0	0	0]	100	[0	1	0]	33	1	True	1	0.0137 ]
[ 78	[0	0	0]	210	[0	0	0]	209	[0	0	0]	77	[0	0	0]	33	-1	True	1	-0.0089 ]
[ 59	[0	0	0]	219	[0	0	0]	220	[0	0	0]	60	[0	0	-1]	33	-1	True	1	-0.0142 ]
[ 86	[0	0	0]	222	[0	0	0]	221	[0	0	0]	85	[0	0	0]	33	1	True	1	0.0085 ]
[ 67	[0	0	0]	231	[0	0	0]	232	[0	0	0]	68	[0	0	0]	33	-1	True	1	-0.0137 ]
[ 94	[0	0	0]	234	[0	0	0]	233	[0	0	0]	93	[0	0	0]	33	1	True	1	0.0085 ]
[ 75	[0	0	0]	243	[0	0	0]	244	[0	0	0]	76	[0	-1	0]	33	-1	True	1	-0.0137 ]
[ 102	[0	0	0]	246	[0	0	0]	245	[0	0	0]	101	[0	0	0]	33	1	True	1	0.0089 ]
[ 35	[0	0	0]	111	[0	0	0]	112	[0	0	0]	251	[0	0	0]	34	-1	True	1	-3.0966 ]
[ 43	[0	0	0]	123	[0	0	0]	124	[0	0	0]	256	[0	0	0]	34	-1	True	1	-3.0966 ]
[ 51	[0	0	0]	135	[0	0	0]	136	[0	0	0]	261	[0	0	0]	34	-1	True	1	-3.0966 ]
[ 11	[0	0	0]	147	[0	0	0]	148	[0	0	0]	266	[0	0	0]	34	1	True	1	3.0966 ]
[ 19	[0	0	0]	159	[0	0	0]	160	[0	0	0]	271	[0	0	0]	34	1	True	1	3.0966 ]
[ 27	[0	0	0]	171	[0	0	0]	172	[0	0	0]	276	[0	0	0]	34	1	True	1	3.0966 ]
[ 83	[0	0	0]	183	[0	0	0]	184	[0	0	0]	281	[0	0	0]	34	-1	True	1	-3.0966 ]
[ 91	[0	0	0]	195	[0	0	0]	196	[0	0	0]	286	[0	0	0]	34	-1	True	1	-3.0967 ]
[ 99	[0	0	0]	207	[0	0	0]	208	[0	0	0]	291	[0	0	0]	34	-1	True	1	-3.0965 ]
[ 59	[0	0	0]	219	[0	0	0]	220	[0	0	0]	296	[0	0	0]	34	1	True	1	3.0966 ]
[ 67	[0	0	0]	231	[0	0	0]	232	[0	0	0]	301	[0	0	0]	34	1	True	1	3.0967 ]
[ 75	[0	0	0]	243	[0	0	0]	244	[0	0	0]	306	[0	0	0]	34	1	True	1	3.0965 ]
[ 14	[0	0	0]	114	[0	0	0]	113	[0	0	0]	266	[0	0	0]	35	-1	True	1	-3.1215 ]
[ 22	[0	0	0]	126	[0	0	0]	125	[0	0	0]	271	[0	0	0]	35	-1	True	1	-3.1215 ]
[ 30	[0	0	0]	138	[0	0	0]	137	[0	0	0]	276	[0	0	0]	35	-1	True	1	-3.1216 ]
[ 38	[0	0	0]	150	[0	0	0]	149	[0	0	0]	251	[0	0	0]	35	1	True	1	3.1215 ]
[ 46	[0	0	0]	162	[0	0	0]	161	[0	0	0]	256	[0	0	0]	35	1	True	1	3.1215 ]
[ 54	[0	0	0]	174	[0	0	0]	173	[0	0	0]	261	[0	0	0]	35	1	True	1	3.1216 ]
[ 62	[0	0	0]	186	[0	0	0]	185	[0	0	0]	296	[0	0	0]	35	-1	True	1	-3.1216 ]
[ 70	[0	0	0]	198	[0	0	0]	197	[0	0	0]	301	[0	0	0]	35	-1	True	1	-3.1213 ]
[ 78	[0	0	0]	210	[0	0	0]	209	[0	0	0]	306	[-1	0	0]	35	-1	True	1	-3.1218 ]
[ 86	[0	0	0]	222	[0	0	0]	221	[0	0	0]	281	[0	0	0]	35	1	True	1	3.1216 ]
[ 94	[0	0	0]	234	[0	0	0]	233	[0	0	0]	286	[0	0	0]	35	1	True	1	3.1213 ]
[ 102	[0	0	0]	246	[0	0	0]	245	[0	0	0]	291	[1	0	0]	35	1	True	1	3.1218 ]
[ 110	[0	0	0]	111	[0	0	0]	112	[0	0	0]	36	[0	0	1]	36	1	True	1	3.1355 ]
[ 122	[0	0	0]	123	[0	0	0]	124	[0	0	0]	44	[0	1	0]	36	1	True	1	3.1352 ]
[ 134	[0	0	0]	135	[0	0	0]	136	[0	0	0]	52	[0	0	0]	36	1	True	1	3.1354 ]
[ 146	[0	0	0]	147	[0	0	0]	148	[0	0	0]	12	[0	0	-1]	36	-1	True	1	-3.1355 ]
[ 158	[0	0	0]	159	[0	0	0]	160	[0	0	0]	20	[0	-1	0]	36	-1	True	1	-3.1352 ]
[ 170	[0	0	0]	171	[0	0	0]	172	[0	0	0]	28	[0	0	0]	36	-1	True	1	-3.1354 ]
[ 182	[0	0	0]	183	[0	0	0]	184	[0	0	0]	84	[0	0	1]	36	1	True	1	3.1357 ]
[ 206	[0	0	0]	207	[0	0	0]	208	[0	0	0]	100	[0	1	0]	36	1	True	1	3.1355 ]
[ 218	[0	0	0]	219	[0	0	0]	220	[0	0	0]	60	[0	0	-1]	36	-1	True	1	-3.1357 ]
[ 242	[0	0	0]	243	[0	0	0]	244	[0	0	0]	76	[0	-1	0]	36	-1	True	1	-3.1355 ]
[ 194	[0	0	0]	195	[0	0	0]	196	[0	0	0]	92	[0	0	0]	37	1	True	1	3.1349 ]
[ 230	[0	0	0]	231	[0	0	0]	232	[0	0	0]	68	[0	0	0]	37	-1	True	1	-3.1349 ]
[ 110	[0	0	0]	111	[0	0	0]	112	[0	0	0]	251	[0	0	0]	38	1	True	1	0.0249 ]
[ 122	[0	0	0]	123	[0	0	0]	124	[0	0	0]	256	[0	0	0]	38	1	True	1	0.0247 ]
[ 146	[0	0	0]	147	[0	0	0]	148	[0	0	0]	266	[0	0	0]	38	-1	True	1	-0.0249 ]
[ 158	[0	0	0]	159	[0	0	0]	160	[0	0	0]	271	[0	0	0]	38	-1	True	1	-0.0247 ]
[ 182	[0	0	0]	183	[0	0	0]	184	[0	0	0]	281	[0	0	0]	38	1	True	1	0.0249 ]
[ 194	[0	0	0]	195	[0	0	0]	196	[0	0	0]	286	[0	0	0]	38	1	True	1	0.0245 ]
[ 218	[0	0	0]	219	[0	0	0]	220	[0	0	0]	296	[0	0	0]	38	-1	True	1	-0.0249 ]
[ 230	[0	0	0]	231	[0	0	0]	232	[0	0	0]	301	[0	0	0]	38	-1	True	1	-0.0245 ]
[ 146	[0	0	0]	114	[0	0	0]	113	[0	0	0]	266	[0	0	0]	39	-1	True	1	-0.0309 ]
[ 158	[0	0	0]	126	[0	0	0]	125	[0	0	0]	271	[0	0	0]	39	-1	True	1	-0.0304 ]
[ 134	[0	0	0]	135	[0	0	0]	136	[0	0	0]	261	[0	0	0]	39	1	True	1	0.0251 ]
[ 170	[0	0	0]	138	[0	0	0]	137	[0	0	0]	276	[0	0	0]	39	-1	True	1	-0.0307 ]
[ 110	[0	0	0]	150	[0	0	0]	149	[0	0	0]	251	[0	0	0]	39	1	True	1	0.0308 ]
[ 122	[0	0	0]	162	[0	0	0]	161	[0	0	0]	256	[0	0	0]	39	1	True	1	0.0305 ]
[ 170	[0	0	0]	171	[0	0	0]	172	[0	0	0]	276	[0	0	0]	39	-1	True	1	-0.0251 ]
[ 134	[0	0	0]	174	[0	0	0]	173	[0	0	0]	261	[0	0	0]	39	1	True	1	0.0307 ]
[ 218	[0	0	0]	186	[0	0	0]	185	[0	0	0]	296	[0	0	0]	39	-1	True	1	-0.0308 ]
[ 230	[0	0	0]	198	[0	0	0]	197	[0	0	0]	301	[0	0	0]	39	-1	True	1	-0.0303 ]
[ 206	[0	0	0]	207	[0	0	0]	208	[0	0	0]	291	[0	0	0]	39	1	True	1	0.0252 ]
[ 242	[-1	0	0]	210	[0	0	0]	209	[0	0	0]	306	[-1	0	0]	39	-1	True	1	-0.0309 ]
[ 182	[0	0	0]	222	[0	0	0]	221	[0	0	0]	281	[0	0	0]	39	1	True	1	0.0308 ]
[ 194	[0	0	0]	234	[0	0	0]	233	[0	0	0]	286	[0	0	0]	39	1	True	1	0.0303 ]
[ 242	[0	0	0]	243	[0	0	0]	244	[0	0	0]	306	[0	0	0]	39	-1	True	1	-0.0252 ]
[ 206	[1	0	0]	246	[0	0	0]	245	[0	0	0]	291	[1	0	0]	39	1	True	1	0.0309 ]
[ 111	[0	0	0]	112	[0	0	0]	251	[0	0	0]	3	[0	0	1]	40	1	True	1	2.9809 ]
[ 123	[0	0	0]	124	[0	0	0]	256	[0	0	0]	1	[0	1	0]	40	1	True	1	2.98 ]
[ 135	[0	0	0]	136	[0	0	0]	261	[0	0	0]	2	[1	0	0]	40	1	True	1	2.9804 ]
[ 147	[0	0	0]	148	[0	0	0]	266	[0	0	0]	3	[0	0	0]	40	-1	True	1	-2.9809 ]
[ 159	[0	0	0]	160	[0	0	0]	271	[0	0	0]	1	[0	0	0]	40	-1	True	1	-2.98 ]
[ 171	[0	0	0]	172	[0	0	0]	276	[0	0	0]	2	[0	0	0]	40	-1	True	1	-2.9804 ]
[ 183	[0	0	0]	184	[0	0	0]	281	[0	0	0]	6	[0	0	1]	40	1	True	1	2.9809 ]
[ 195	[0	0	0]	196	[0	0	0]	286	[0	0	0]	4	[0	0	0]	40	1	True	1	2.9798 ]
[ 207	[0	0	0]	208	[0	0	0]	291	[0	0	0]	5	[0	1	0]	40	1	True	1	2.9807 ]
[ 219	[0	0	0]	220	[0	0	0]	296	[0	0	0]	6	[1	0	0]	40	-1	True	1	-2.9808 ]
[ 231	[0	0	0]	232	[0	0	0]	301	[0	0	0]	4	[0	0	0]	40	-1	True	1	-2.9798 ]
[ 243	[0	0	0]	244	[0	0	0]	306	[0	0	0]	5	[1	0	0]	40	-1	True	1	-2.9807 ]
[ 114	[0	0	0]	113	[0	0	0]	266	[0	0	0]	3	[0	0	0]	41	1	True	1	3.0096 ]
[ 126	[0	0	0]	125	[0	0	0]	271	[0	0	0]	1	[0	0	0]	41	1	True	1	3.0084 ]
[ 138	[0	0	0]	137	[0	0	0]	276	[0	0	0]	2	[0	0	0]	41	1	True	1	3.0092 ]
[ 150	[0	0	0]	149	[0	0	0]	251	[0	0	0]	3	[0	0	1]	41	-1	True	1	-3.0096 ]
[ 162	[0	0	0]	161	[0	0	0]	256	[0	0	0]	1	[0	1	0]	41	-1	True	1	-3.0084 ]
[ 174	[0	0	0]	173	[0	0	0]	261	[0	0	0]	2	[1	0	0]	41	-1	True	1	-3.0091 ]
[ 186	[0	0	0]	185	[0	0	0]	296	[0	0	0]	6	[1	0	0]	41	1	True	1	3.0095 ]
[ 198	[0	0	0]	197	[0	0	0]	301	[0	0	0]	4	[0	0	0]	41	1	True	1	3.008 ]
[ 210	[0	0	0]	209	[0	0	0]	306	[-1	0	0]	5	[0	0	0]	41	1	True	2	3.0096 ]
[ 222	[0	0	0]	221	[0	0	0]	281	[0	0	0]	6	[0	0	1]	41	-1	True	1	-3.0095 ]
[ 234	[0	0	0]	233	[0	0	0]	286	[0	0	0]	4	[0	0	0]	41	-1	True	1	-3.008 ]
[ 246	[0	0	0]	245	[0	0	0]	291	[1	0	0]	5	[1	1	0]	41	-1	True	2	-3.0096 ]
[ 246	[-1	0	0]	245	[-1	0	0]	291	[0	0	0]	5	[0	1	0]	41	-1	True	2	-3.0096 ]
[ 210	[1	0	0]	209	[1	0	0]	306	[0	0	0]	5	[1	0	0]	41	1	True	2	3.0096 ]
[ 111	[0	0	0]	112	[0	0	0]	251	[0	0	0]	149	[0	0	0]	42	-1	True	1	-0.0734 ]
[ 135	[0	0	0]	136	[0	0	0]	261	[0	0	0]	173	[0	0	0]	42	-1	True	1	-0.0733 ]
[ 147	[0	0	0]	148	[0	0	0]	266	[0	0	0]	113	[0	0	0]	42	1	True	1	0.0734 ]
[ 171	[0	0	0]	172	[0	0	0]	276	[0	0	0]	137	[0	0	0]	42	1	True	1	0.0733 ]
[ 183	[0	0	0]	184	[0	0	0]	281	[0	0	0]	221	[0	0	0]	42	-1	True	1	-0.0732 ]
[ 207	[0	0	0]	208	[0	0	0]	291	[0	0	0]	245	[-1	0	0]	42	-1	True	1	-0.0736 ]
[ 219	[0	0	0]	220	[0	0	0]	296	[0	0	0]	185	[0	0	0]	42	1	True	1	0.0732 ]
[ 243	[0	0	0]	244	[0	0	0]	306	[0	0	0]	209	[1	0	0]	42	1	True	1	0.0736 ]
[ 114	[0	0	0]	113	[0	0	0]	266	[0	0	0]	148	[0	0	0]	43	-1	True	1	-0.0454 ]
[ 138	[0	0	0]	137	[0	0	0]	276	[0	0	0]	172	[0	0	0]	43	-1	True	1	-0.0453 ]
[ 150	[0	0	0]	149	[0	0	0]	251	[0	0	0]	112	[0	0	0]	43	1	True	1	0.0454 ]
[ 174	[0	0	0]	173	[0	0	0]	261	[0	0	0]	136	[0	0	0]	43	1	True	1	0.0453 ]
[ 186	[0	0	0]	185	[0	0	0]	296	[0	0	0]	220	[0	0	0]	43	-1	True	1	-0.0452 ]
[ 210	[0	0	0]	209	[0	0	0]	306	[-1	0	0]	244	[-1	0	0]	43	-1	True	2	-0.0453 ]
[ 222	[0	0	0]	221	[0	0	0]	281	[0	0	0]	184	[0	0	0]	43	1	True	1	0.0452 ]
[ 246	[0	0	0]	245	[0	0	0]	291	[1	0	0]	208	[1	0	0]	43	1	True	2	0.0453 ]
[ 246	[-1	0	0]	245	[-1	0	0]	291	[0	0	0]	208	[0	0	0]	43	1	True	2	0.0453 ]
[ 210	[1	0	0]	209	[1	0	0]	306	[0	0	0]	244	[0	0	0]	43	-1	True	2	-0.0453 ]
[ 123	[0	0	0]	124	[0	0	0]	256	[0	0	0]	161	[0	0	0]	44	-1	True	1	-0.0731 ]
[ 159	[0	0	0]	160	[0	0	0]	271	[0	0	0]	125	[0	0	0]	44	1	True	1	0.0731 ]
[ 195	[0	0	0]	196	[0	0	0]	286	[0	0	0]	233	[0	0	0]	44	-1	True	1	-0.0731 ]
[ 231	[0	0	0]	232	[0	0	0]	301	[0	0	0]	197	[0	0	0]	44	1	True	1	0.0731 ]
[ 126	[0	0	0]	125	[0	0	0]	271	[0	0	0]	160	[0	0	0]	45	-1	True	1	-0.0454 ]
[ 162	[0	0	0]	161	[0	0	0]	256	[0	0	0]	124	[0	0	0]	45	1	True	1	0.0454 ]
[ 198	[0	0	0]	197	[0	0	0]	301	[0	0	0]	232	[0	0	0]	45	-1	True	1	-0.0456 ]
[ 234	[0	0	0]	233	[0	0	0]	286	[0	0	0]	196	[0	0	0]	45	1	True	1	0.0456 ]
[ 139	[0	0	0]	247	[0	0	0]	248	[0	0	0]	104	[0	0	0]	46	1	True	1	0.0095 ]
[ 151	[0	0	0]	252	[0	0	0]	253	[0	0	0]	116	[0	0	0]	46	1	True	1	0.0096 ]
[ 163	[0	0	0]	257	[0	0	0]	258	[0	0	0]	128	[0	0	0]	46	1	True	1	0.0095 ]
[ 103	[0	0	0]	262	[0	0	0]	263	[0	0	0]	140	[0	0	0]	46	-1	True	1	-0.0095 ]
[ 115	[0	0	0]	267	[0	0	0]	268	[0	0	0]	152	[0	0	0]	46	-1	True	1	-0.0097 ]
[ 127	[0	0	0]	272	[0	0	0]	273	[0	0	0]	164	[0	0	0]	46	-1	True	1	-0.0095 ]
[ 211	[0	0	0]	277	[0	0	0]	278	[0	0	0]	176	[0	0	0]	46	1	True	1	0.0095 ]
[ 223	[0	0	0]	282	[0	0	0]	283	[0	0	0]	188	[0	0	0]	46	1	True	1	0.0096 ]
[ 235	[0	0	0]	287	[0	0	0]	288	[0	0	0]	200	[0	0	0]	46	1	True	1	0.0096 ]
[ 175	[0	0	0]	292	[0	0	0]	293	[0	0	0]	212	[0	0	0]	46	-1	True	1	-0.0095 ]
[ 187	[0	0	0]	297	[0	0	0]	298	[0	0	0]	224	[0	0	0]	46	-1	True	1	-0.0096 ]
[ 199	[0	0	0]	302	[0	0	0]	303	[0	0	0]	236	[0	0	0]	46	-1	True	1	-0.0096 ]
