# Supplementary material for: An automated protocol to construct flexibility parameters for classical forcefields: applications to metal–organic frameworks
Source: RSC Adv. 2024 Jul 19;14(31):22714–62. doi: 10.1039/d4ra01859a (PMC11258866; doi:10.1039/d4ra01859a)
Supplement: RA-014-D4RA01859A-s002 [file RA-014-D4RA01859A-s002.zip › MOFs_inputs/quadrant_1_2/BUVWOF03/BUVWOF03_dihedral_types_list.txt]

[7[6-(1,6),6-(6,6),26-(7,7,7,7,7)]    26[7-(6,6),7-(6,6),7-(6,6),7-(6,6),7-(6,7),7-(6,7)]    7[6-(6,7),7-(6),26-(7,7,7,7,7)]    6[6-(6,7),7-(6),7-(7,26)]]      0      Nonrotatable      3.0838
[7[6-(1,6),6-(6,6),26-(7,7,7,7,7)]    26[7-(6,6),7-(6,6),7-(6,6),7-(6,6),7-(6,7),7-(6,7)]    7[6-(6,7),7-(6),26-(7,7,7,7,7)]    6[6-(6,7),7-(6),7-(7,26)]]      1      Nonrotatable      3.0851
[7[6-(1,6),6-(6,6),26-(7,7,7,7,7)]    26[7-(6,6),7-(6,6),7-(6,6),7-(6,6),7-(6,7),7-(6,7)]    7[6-(6,7),7-(6),26-(7,7,7,7,7)]    6[6-(6,7),7-(6),7-(7,26)]]      2      Nonrotatable      0.0576
[7[6-(6,7),7-(6),26-(7,7,7,7,7)]    26[7-(6,6),7-(6,6),7-(6,6),7-(6,6),7-(6,7),7-(6,7)]    7[6-(1,6),6-(6,6),26-(7,7,7,7,7)]    6[6-(1,6),6-(7,7),7-(6,26)]]      0      Nonrotatable      0.0236
[7[6-(1,6),6-(1,6),26-(7,7,7,7,7)]    26[7-(6,6),7-(6,6),7-(6,6),7-(6,6),7-(6,7),7-(6,7)]    7[6-(6,7),7-(6),26-(7,7,7,7,7)]    6[6-(6,7),7-(6),7-(7,26)]]      0      Nonrotatable      1.6059
[7[6-(1,6),6-(1,6),26-(7,7,7,7,7)]    26[7-(6,6),7-(6,6),7-(6,6),7-(6,6),7-(6,7),7-(6,7)]    7[6-(6,7),7-(6),26-(7,7,7,7,7)]    6[6-(6,7),7-(6),7-(7,26)]]      1      Nonrotatable      1.6044
[7[6-(6,7),7-(6),26-(7,7,7,7,7)]    26[7-(6,6),7-(6,6),7-(6,6),7-(6,6),7-(6,7),7-(6,7)]    7[6-(1,6),6-(1,6),26-(7,7,7,7,7)]    6[1-(0),6-(1,6),7-(6,26)]]      0      Nonrotatable      0.5554
[7[6-(6,7),7-(6),26-(7,7,7,7,7)]    26[7-(6,6),7-(6,6),7-(6,6),7-(6,6),7-(6,7),7-(6,7)]    7[6-(1,6),6-(1,6),26-(7,7,7,7,7)]    6[1-(0),6-(1,6),7-(6,26)]]      1      Nonrotatable      0.5542
[7[6-(1,6),6-(6,6),26-(7,7,7,7,7)]    26[7-(6,6),7-(6,6),7-(6,6),7-(6,6),7-(6,7),7-(6,7)]    7[6-(1,6),6-(1,6),26-(7,7,7,7,7)]    6[1-(0),6-(1,6),7-(6,26)]]      0      Nonrotatable      1.9684
[7[6-(1,6),6-(6,6),26-(7,7,7,7,7)]    26[7-(6,6),7-(6,6),7-(6,6),7-(6,6),7-(6,7),7-(6,7)]    7[6-(1,6),6-(1,6),26-(7,7,7,7,7)]    6[1-(0),6-(1,6),7-(6,26)]]      1      Nonrotatable      1.2652
[7[6-(1,6),6-(6,6),26-(7,7,7,7,7)]    26[7-(6,6),7-(6,6),7-(6,6),7-(6,6),7-(6,7),7-(6,7)]    7[6-(1,6),6-(1,6),26-(7,7,7,7,7)]    6[1-(0),6-(1,6),7-(6,26)]]      2      Nonrotatable      1.2648
[7[6-(6,7),6-(6,7)]    6[6-(6,7),7-(6),7-(7,26)]    6[6-(1,6),6-(7,7),7-(6,26)]    6[1-(0),6-(1,6),6-(6,7)]]      0      Nonrotatable      0.0446
[7[6-(6,7),6-(6,7)]    6[6-(6,7),7-(6),7-(7,26)]    6[6-(1,6),6-(7,7),7-(6,26)]    6[1-(0),6-(1,6),6-(6,7)]]      1      Nonrotatable      0.0452
[7[6-(6,7),7-(6),26-(7,7,7,7,7)]    6[6-(6,7),7-(6),7-(7,26)]    6[6-(1,6),6-(7,7),7-(6,26)]    7[6-(1,6),6-(6,6),26-(7,7,7,7,7)]]      0      Nonrotatable      0.0604
[7[6-(6,7),7-(6),26-(7,7,7,7,7)]    6[6-(6,7),7-(6),7-(7,26)]    7[6-(6,7),6-(6,7)]    6[6-(6,6),7-(6),7-(7)]]      0      Nonrotatable      0.0048
[7[6-(6,7),6-(6,7)]    6[6-(6,7),7-(6),7-(7,26)]    7[6-(6,7),7-(6),26-(7,7,7,7,7)]    7[6-(6,7),7-(6,26)]]      0      Nonrotatable      0.0095
[7[6-(6,7),7-(6,26)]    6[6-(6,6),7-(6),7-(7)]    6[6-(1,6),6-(1,6),6-(7,7)]    6[1-(0),6-(1,7),6-(6,6)]]      0      Nonrotatable      2.9556
[7[6-(6,7),7-(6,26)]    6[6-(6,6),7-(6),7-(7)]    6[6-(1,6),6-(1,6),6-(7,7)]    6[1-(0),6-(1,7),6-(6,6)]]      1      Nonrotatable      2.9534
[7[6-(6,7),6-(6,7)]    6[6-(6,6),7-(6),7-(7)]    6[6-(1,6),6-(1,6),6-(7,7)]    6[1-(0),6-(1,7),6-(6,6)]]      0      Nonrotatable      0.232
[7[6-(6,7),6-(6,7)]    6[6-(6,6),7-(6),7-(7)]    7[6-(6,7),7-(6,26)]    7[6-(6,7),7-(6),26-(7,7,7,7,7)]]      0      Nonrotatable      0.0072
[7[6-(6,7),7-(6,26)]    6[6-(6,6),7-(6),7-(7)]    7[6-(6,7),6-(6,7)]    6[6-(6,7),7-(6),7-(7,26)]]      0      Nonrotatable      0.0016
[6[6-(6,7),7-(6),7-(7,26)]    6[6-(1,6),6-(7,7),7-(6,26)]    6[1-(0),6-(1,6),6-(6,7)]    1[6-(6,6)]]      0      Nonrotatable      0.0558
[6[6-(6,7),7-(6),7-(7,26)]    6[6-(1,6),6-(7,7),7-(6,26)]    6[1-(0),6-(1,6),6-(6,7)]    1[6-(6,6)]]      1      Nonrotatable      0.0549
[7[6-(1,6),6-(6,6),26-(7,7,7,7,7)]    6[6-(1,6),6-(7,7),7-(6,26)]    6[1-(0),6-(1,6),6-(6,7)]    6[1-(0),6-(1,6),6-(1,6)]]      0      Nonrotatable      0.0126
[6[1-(0),6-(1,6),6-(6,7)]    6[6-(1,6),6-(7,7),7-(6,26)]    7[6-(1,6),6-(6,6),26-(7,7,7,7,7)]    6[1-(0),6-(1,6),7-(6,26)]]      0      Nonrotatable      0.0002
[1[6-(6,6)]    6[1-(0),6-(1,6),6-(6,7)]    6[1-(0),6-(1,6),6-(1,6)]    6[1-(0),6-(1,6),6-(1,7)]]      0      Nonrotatable      3.1116
[1[6-(6,6)]    6[1-(0),6-(1,6),6-(1,6)]    6[1-(0),6-(1,6),6-(1,7)]    1[6-(6,6)]]      0      Nonrotatable      0.008
[1[6-(6,6)]    6[1-(0),6-(1,6),6-(1,7)]    6[1-(0),6-(1,6),7-(6,26)]    1[6-(6,7)]]      0      Nonrotatable      0.0131
[1[6-(6,7)]    6[1-(0),6-(1,6),7-(6,26)]    7[6-(1,6),6-(6,6),26-(7,7,7,7,7)]    6[6-(1,6),6-(7,7),7-(6,26)]]      0      Nonrotatable      3.1285
[6[6-(6,6),7-(6),7-(7)]    6[6-(1,6),6-(1,6),6-(7,7)]    6[1-(0),6-(1,7),6-(6,6)]    1[6-(6,6)]]      0      Nonrotatable      0.0725
[6[6-(6,6),7-(6),7-(7)]    6[6-(1,6),6-(1,6),6-(7,7)]    6[1-(0),6-(1,7),6-(6,6)]    1[6-(6,6)]]      1      Nonrotatable      0.0676
[6[1-(0),6-(1,7),6-(6,6)]    6[6-(1,6),6-(1,6),6-(7,7)]    6[1-(0),6-(1,7),6-(6,6)]    1[6-(6,6)]]      0      Nonrotatable      3.1122
[6[1-(0),6-(1,7),6-(6,6)]    6[6-(1,6),6-(1,6),6-(7,7)]    6[1-(0),6-(1,7),6-(6,6)]    1[6-(6,6)]]      1      Nonrotatable      3.1151
[1[6-(6,6)]    6[1-(0),6-(1,7),6-(6,6)]    6[1-(0),6-(1,6),7-(6,26)]    1[6-(6,7)]]      0      Nonrotatable      0.0113
[1[6-(6,6)]    6[1-(0),6-(1,7),6-(6,6)]    6[1-(0),6-(1,6),7-(6,26)]    7[6-(1,6),6-(1,6),26-(7,7,7,7,7)]]      0      Nonrotatable      3.0966
[1[6-(6,6)]    6[1-(0),6-(1,7),6-(6,6)]    6[1-(0),6-(1,6),7-(6,26)]    7[6-(1,6),6-(1,6),26-(7,7,7,7,7)]]      1      Nonrotatable      3.1216
[6[6-(1,6),6-(1,6),6-(7,7)]    6[1-(0),6-(1,7),6-(6,6)]    6[1-(0),6-(1,6),7-(6,26)]    1[6-(6,7)]]      0      Nonrotatable      3.1355
[6[6-(1,6),6-(1,6),6-(7,7)]    6[1-(0),6-(1,7),6-(6,6)]    6[1-(0),6-(1,6),7-(6,26)]    1[6-(6,7)]]      1      Nonrotatable      3.1349
[6[6-(1,6),6-(1,6),6-(7,7)]    6[1-(0),6-(1,7),6-(6,6)]    6[1-(0),6-(1,6),7-(6,26)]    7[6-(1,6),6-(1,6),26-(7,7,7,7,7)]]      0      Nonrotatable      0.0247
[6[6-(1,6),6-(1,6),6-(7,7)]    6[1-(0),6-(1,7),6-(6,6)]    6[1-(0),6-(1,6),7-(6,26)]    7[6-(1,6),6-(1,6),26-(7,7,7,7,7)]]      1      Nonrotatable      0.0293
[6[1-(0),6-(1,7),6-(6,6)]    6[1-(0),6-(1,6),7-(6,26)]    7[6-(1,6),6-(1,6),26-(7,7,7,7,7)]    26[7-(6,6),7-(6,6),7-(6,6),7-(6,6),7-(6,7),7-(6,7)]]      0      Nonrotatable      2.9804
[6[1-(0),6-(1,7),6-(6,6)]    6[1-(0),6-(1,6),7-(6,26)]    7[6-(1,6),6-(1,6),26-(7,7,7,7,7)]    26[7-(6,6),7-(6,6),7-(6,6),7-(6,6),7-(6,7),7-(6,7)]]      1      Nonrotatable      3.0091
[6[1-(0),6-(1,7),6-(6,6)]    6[1-(0),6-(1,6),7-(6,26)]    7[6-(1,6),6-(1,6),26-(7,7,7,7,7)]    6[1-(0),6-(1,6),7-(6,26)]]      0      Nonrotatable      0.0734
[6[1-(0),6-(1,7),6-(6,6)]    6[1-(0),6-(1,6),7-(6,26)]    7[6-(1,6),6-(1,6),26-(7,7,7,7,7)]    6[1-(0),6-(1,6),7-(6,26)]]      1      Nonrotatable      0.0453
[6[1-(0),6-(1,7),6-(6,6)]    6[1-(0),6-(1,6),7-(6,26)]    7[6-(1,6),6-(1,6),26-(7,7,7,7,7)]    6[1-(0),6-(1,6),7-(6,26)]]      2      Nonrotatable      0.0731
[6[1-(0),6-(1,7),6-(6,6)]    6[1-(0),6-(1,6),7-(6,26)]    7[6-(1,6),6-(1,6),26-(7,7,7,7,7)]    6[1-(0),6-(1,6),7-(6,26)]]      3      Nonrotatable      0.0455
[6[6-(6,7),7-(6),7-(7,26)]    7[6-(6,7),7-(6),26-(7,7,7,7,7)]    7[6-(6,7),7-(6,26)]    6[6-(6,6),7-(6),7-(7)]]      0      Nonrotatable      0.0096
