# Supplementary material for: An automated protocol to construct flexibility parameters for classical forcefields: applications to metal–organic frameworks
Source: RSC Adv. 2024 Jul 19;14(31):22714–62. doi: 10.1039/d4ra01859a (PMC11258866; doi:10.1039/d4ra01859a)
Supplement: RA-014-D4RA01859A-s002 [file RA-014-D4RA01859A-s002.zip › MOFs_inputs/quadrant_1_2/BUVYIB/BUVYIB.xyz]

  153
jmolscript: load "" {1 1 1} spacegroup "x,y,z" unitcell [{     11.8998     0.0    0.0 }, {     -3.9667318    18.56003964    0.0 }, {     3.96660222     9.28006881    16.07346952 }]
Fe    7.933201147687802    4.640034384016882    8.036734754556987   
Fe    -6.479040145057624e-05 13.920054208940236   8.03673475836328    
Fe    3.966534113986685    9.280019811713785    -4.810918015092159e-10
H     5.1429967612659695   7.719560053979666    10.803575835979464  
H     -0.647126134589604   24.627840600555434   11.405836979974069  
H     -0.47189783838646404 22.283946656955457   10.497510303450378  
H     1.4822500749180558   21.684590597508663   9.04822701552075    
H     11.116794919325162   8.95969230081747     7.483318918674999   
H     0.39956220757754113  11.123228198389887   7.226490646104274   
H     9.439931511479664    13.115163527508948   9.481980461017226   
H     8.123392943107303    11.019495300438846   9.805959667726428   
H     9.112499496752385    14.778217473485508   3.9850835420131383  
H     7.2866323126906      16.122913092868558   5.11373706491918    
H     7.459216229629044    16.506586657337802   7.598151424282567   
H     9.41396746595529     15.553040704255697   8.842808639992386   
H     3.188479043876181    11.287571807924339   4.569962290921961   
H     4.369189866193892    9.981266328258783    2.8247900778843342  
H     1.5056248800494714   10.933543847352587   -0.0254002712511974 
H     0.19051464000016605  12.263284922549051   1.6274659601090338  
H     1.1770595736950964   5.3404978855188405   1.2769767406178807  
H     3.3185393925067954   14.929573442270836   15.62172270376009   
H     3.492301705379938    16.892076274088055   14.050833063412568  
H     5.447414936169922    18.445560282367445   14.257697700532464  
H     7.147853763833094    7.596975601303058    4.0148752929730875  
H     8.330915518271956    6.739341865746874    6.018212034148981   
H     5.475191567173302    3.7866981078566115   6.614422474484292   
H     4.158442856186914    4.5519579061038815   4.63630546563715    
H     6.756673570546216    20.12054840974691    5.269893555450825   
H     12.546796448043903   3.212267879039642    4.667632368074555   
H     12.371568256828724   5.5561618175951955   5.575959131004384   
H     10.417420350490033   6.155517870364532    7.025242470407132   
H     0.7828755278163921   18.88041615060204    8.590150630908482   
H     -0.39969177053559957 16.71688024821813    8.846978906836325   
H     2.4597389045506572   14.724944931711605   6.591489033016106   
H     3.7762774527351035   16.82061316057642    6.267509815197217   
H     2.7871709305280294   13.06189096284822    12.088385974282236  
H     4.613038119263525    11.717195324299352   10.959732481332251  
H     4.440454227112439    11.33352173179499    8.475318126538633   
H     2.4857030297900455   12.287067746954992   7.230660883911348   
H     8.711191319995118    16.55253660123686    11.5035072644563    
H     7.530480545571433    17.858842102271673   13.248679477863648  
H     6.427443319240995    7.626495857030806    0.025400284764479874
H     11.709155798207828   15.576823556128302   14.446003598446243  
H     10.722610813587995   22.499610591274603   14.79649280263208   
H     8.581131013261482    12.910535035997224   0.45174684016541855 
H     8.40736871547893     10.948032200294485   2.0226364719839656  
H     6.452255460130343    9.394548214528585    1.8157718740767723  
H     4.751816521296168    20.243132980471305   12.05859433930393   
H     3.5687548493583567   21.10076664926509    10.055257520041703  
H     10.39121062694917    5.493370708900655    9.459047038560088   
H     7.741227481873438    23.288150623147622   11.43716411017191   
C     7.322027330017386    7.110228945808615    9.233856824598234   
C     8.769353538868483    8.556935559072437    8.787421379081032   
C     6.218618334657888    6.278667430360591    9.63865354996748    
C     5.1556498939054105   6.689506524415727    10.446145398559583  
C     0.19093341660138385  24.335390364518325   10.770970927971955  
C     0.28542085250748794  23.035002848923433   10.269815716996558  
C     1.3693746907729212   22.689046319450483   9.465687841002026   
C     9.504137982134576    9.802368006845121    8.663239411300294   
C     10.710206047112225   9.859847773388163    7.942488497884756   
C     11.376631585231062   11.062433982055122   7.801475800018212   
C     9.772467137483206    12.173009745585581   9.04659828972348    
C     9.047762611540094    11.005258886067814   9.228643827911329   
C     -0.6090219111851924  13.72421952521701    5.2982843402191016  
C     0.8386140505845803   12.614883518883122   4.268322959648957   
C     10.186734459480626   14.489695953725414   5.815985774111396   
C     9.123888585562183    14.983034691704479   5.0559474599022645  
C     8.124631946261276    15.719885918843588   5.684910956014371   
C     8.21769692238746     15.935140517544975   7.061892622359825   
C     9.301724970508428    15.412473120928034   7.764084940192165   
C     1.5736134483504882   11.885178178394963   3.2515483202905413  
C     2.7806877010835134   11.233741643773016   3.56134650786753    
C     3.4459701554752904   10.509039401468112   2.5905646033615914  
C     1.8396750929896553   11.029269553523172   1.0075615923502061  
C     1.115788523708665    11.77167144351161    1.9277489793071432  
C     3.355532322687477    7.005078912625244    1.5376879464893565  
C     4.80240485338372     6.66670866859329     3.0136207822661336  
C     2.252144584955193    7.071630453557882    0.6153291530362444  
C     1.1891322205989714   6.1669590352030585   0.5658470961232905  
C     4.1568591213647546   15.625243523556222   15.686644693160835  
C     4.250403784177343    16.711698618401837   14.813765653434723  
C     5.334682969543735    17.58056007404121    14.91724300650016   
C     5.537779861646298    6.1514177584924274   4.1543886388145035  
C     6.74265659857984     6.748541064035443    4.5647310567584265  
C     7.40899071121583     6.270570294579133    5.677461642540068   
C     5.807002913054608    4.635016340869223    6.0160418484351235  
C     5.082290176518601    5.059885749898325    4.912948659379205   
C     4.577643072022084    20.72987949487414    6.83961266009492    
C     3.130316879601926    19.283172892417795   7.286048145095918   
C     5.681052068169882    21.561441015319893   6.434815959519034   
C     6.7440204746249774   21.150601936335555   5.627324051288513   
C     11.708736947878856   3.504718105145897    5.302498498612514   
C     11.614249545720686   4.805105618808272    5.80365375288115    
C     10.530295725026876   5.151062129202665    6.607781679672003   
C     2.395532443355781    18.03774044817155    7.410230120513305   
C     1.1894643868006267   17.980260668129997   8.130981057136959   
C     0.5230388530219583   16.77767445870573    8.271993751236769   
C     2.1272032820094378   15.667098708289792   7.0268712236027495  
C     2.8519078009165386   16.834849573961883   6.84482568079128    
C     12.508692343705906   14.11588892150777    10.775185171141597  
C     11.061056392828192   15.225224936274515   11.805146567040108  
C     1.7129359662038954   13.350412457227584   10.257483745925544  
C     2.775781837704642    12.857073716228879   11.017522061774557  
C     3.775038487547354    12.120222480857828   10.38855858191879   
C     3.6819735235232605   11.90496788175295    9.01157691700628    
C     2.5979454847129198   12.42763529752458    8.30938458970824    
C     10.326056991121133   15.954930295575735   12.821921208035093  
C     9.118982725784361    16.606366808832913   12.512123023777235  
C     8.453700268595753    17.33106905078894    13.48290493354648   
C     10.059995359910626   16.81083894241132    15.065907933379785  
C     10.783881933105278   16.068437058942315   14.14572054956115   
C     8.544138068535254    20.835029616898865   14.535781654482808  
C     7.0972655232756345   21.17339980762051    13.05984878868345   
C     9.647525872962351    20.768477971589853   15.45814035781107   
C     10.710538235233528   21.673149388823063   15.507622398086577  
C     7.74281130488003     12.21486493832696    0.38682484419565744 
C     7.649266629056769    11.128409858036097   1.2597038883873466  
C     6.564987471636395    10.259548364811392   1.1562265082495382  
C     6.361890557943385    21.68869068895134    11.919080871549324  
C     5.157013802522794    21.09156735834366    11.508738466222754  
C     4.490679708966097    21.56953813343573    10.39600786678727   
C     6.0926675149355916   23.20509204297307    10.057427630003687  
C     6.8173802547665705   22.780222666689774   11.160520824761837  
N     8.277293184034946    6.492245896138146    8.485986275638448   
N     9.214263501364101    7.411704566833723    8.197656456208485   
N     7.589103300857458    8.409866737813477    9.447109532293045   
N     2.3496440166927717   23.561371710639026   9.147142269522812   
N     10.924390556421063   12.22407028355411    8.333581431244202   
N     0.3454033506081211   13.38412816653909    6.207637121561044   
N     1.282469537876526    12.674859887055414   5.555504900866079   
N     -0.34123749739061937 13.260380946521625   4.065756608495302   
N     10.283132828699747   14.701891010243678   7.168088438500871   
N     2.992119967201527    10.386900230541718   1.3192967745265847  
N     4.3099814814354405   7.962772754136492    1.378918588951978   
N     5.246616473296468    7.751856531544494    2.319259093504695   
N     3.62317841526745     6.168540925788505    2.555310961385846   
N     6.315743057110074    17.417933138929385   15.830559466681095  
N     6.957470537404843    5.22884706709753     6.417186568358903   
N     3.622377270008887    21.347862536279127   7.587483261267406   
N     2.6854069767080695   20.428403875655498   7.875813143120473   
N     4.310567074307189    19.430241721386043   6.626359910740012   
N     9.550026404753249    4.278736725763229    6.926327263925074   
N     0.9752798720253266   15.61603815408573    7.739888097519569   
N     11.5542670664878     14.455980250173965   9.865832412275402   
N     10.61720086883434    15.165248513962528   10.51796464744315   
N     12.240907957397937   14.57972752737356    12.00771290589135   
N     1.6165376063107921   13.13821738387991    8.905381081921362   
N     8.907550476557262    17.453208246341564   14.754172744842762  
N     7.58968894039926     19.877335701674422   14.69455096198245   
N     6.653054016807413    20.088251859710155   13.754210382090317  
N     8.27649196757772     21.67156756780394    13.518158605204022  
N     5.58392741942937     10.422175261463632   0.24291002108965618 
N     4.942199972687208    22.611261295006834   9.656282868137612   
