# Supplementary material for: An automated protocol to construct flexibility parameters for classical forcefields: applications to metal–organic frameworks
Source: RSC Adv. 2024 Jul 19;14(31):22714–62. doi: 10.1039/d4ra01859a (PMC11258866; doi:10.1039/d4ra01859a)
Supplement: RA-014-D4RA01859A-s002 [file RA-014-D4RA01859A-s002.zip › MOFs_inputs/quadrant_1_2/BUVYIB/BUVYIB_angle_instances_list.txt]

[ 1	127	[0	-1	0]	124	[0	0	0]	0	0	1.4118 ]
[ 1	142	[0	0	0]	139	[0	-1	0]	0	0	1.4118 ]
[ 2	132	[-1	0	0]	129	[0	0	0]	0	0	1.4119 ]
[ 2	147	[0	0	0]	144	[-1	0	0]	0	0	1.4119 ]
[ 3	137	[0	0	-1]	134	[0	0	0]	0	0	1.4113 ]
[ 3	152	[0	0	0]	149	[0	0	-1]	0	0	1.4113 ]
[ 1	142	[0	0	0]	124	[0	0	0]	1	0	1.7298 ]
[ 1	127	[0	-1	0]	139	[0	-1	0]	1	0	1.7298 ]
[ 2	147	[0	0	0]	129	[0	0	0]	1	0	1.7297 ]
[ 2	132	[-1	0	0]	144	[-1	0	0]	1	0	1.7297 ]
[ 3	152	[0	0	0]	134	[0	0	0]	1	0	1.7303 ]
[ 3	137	[0	0	-1]	149	[0	0	-1]	1	0	1.7303 ]
[ 1	138	[0	0	0]	124	[0	0	0]	2	0	1.5637 ]
[ 1	153	[0	-1	0]	139	[0	-1	0]	2	0	1.5637 ]
[ 2	128	[-1	0	0]	129	[0	0	0]	2	0	1.5632 ]
[ 2	143	[0	0	0]	144	[-1	0	0]	2	0	1.5632 ]
[ 3	133	[0	0	0]	134	[0	0	0]	2	0	1.5639 ]
[ 3	148	[0	0	-1]	149	[0	0	-1]	2	0	1.5639 ]
[ 1	153	[0	-1	0]	124	[0	0	0]	3	0	1.5779 ]
[ 1	138	[0	0	0]	139	[0	-1	0]	3	0	1.5779 ]
[ 2	128	[-1	0	0]	144	[-1	0	0]	3	0	1.5784 ]
[ 2	143	[0	0	0]	129	[0	0	0]	3	0	1.5784 ]
[ 3	133	[0	0	0]	149	[0	0	-1]	3	0	1.5777 ]
[ 3	148	[0	0	-1]	134	[0	0	0]	3	0	1.5777 ]
[ 1	124	[0	0	0]	139	[0	-1	0]	4	0	3.1416 ]
[ 2	129	[0	0	0]	144	[-1	0	0]	4	0	3.1416 ]
[ 3	134	[0	0	0]	149	[0	0	-1]	4	0	3.1416 ]
[ 1	138	[0	0	0]	127	[0	-1	0]	5	0	1.5728 ]
[ 1	153	[0	-1	0]	127	[0	-1	0]	5	0	1.5688 ]
[ 1	138	[0	0	0]	142	[0	0	0]	5	0	1.5688 ]
[ 1	153	[0	-1	0]	142	[0	0	0]	5	0	1.5728 ]
[ 2	128	[-1	0	0]	132	[-1	0	0]	5	0	1.5726 ]
[ 2	128	[-1	0	0]	147	[0	0	0]	5	0	1.569 ]
[ 2	143	[0	0	0]	132	[-1	0	0]	5	0	1.569 ]
[ 2	143	[0	0	0]	147	[0	0	0]	5	0	1.5726 ]
[ 3	133	[0	0	0]	137	[0	0	-1]	5	0	1.573 ]
[ 3	133	[0	0	0]	152	[0	0	0]	5	0	1.5686 ]
[ 3	148	[0	0	-1]	137	[0	0	-1]	5	0	1.5686 ]
[ 3	148	[0	0	-1]	152	[0	0	0]	5	0	1.573 ]
[ 1	127	[0	-1	0]	142	[0	0	0]	6	0	3.1416 ]
[ 2	132	[-1	0	0]	147	[0	0	0]	6	0	3.1416 ]
[ 3	137	[0	0	-1]	152	[0	0	0]	6	0	3.1416 ]
[ 1	138	[0	0	0]	153	[0	-1	0]	7	0	3.1416 ]
[ 2	128	[-1	0	0]	143	[0	0	0]	7	0	3.1416 ]
[ 3	133	[0	0	0]	148	[0	0	-1]	7	0	3.1416 ]
[ 52	54	[0	0	0]	124	[0	0	0]	8	0	2.0153 ]
[ 64	66	[-1	0	0]	129	[0	0	0]	8	0	2.0155 ]
[ 76	78	[0	0	0]	134	[0	0	0]	8	0	2.0154 ]
[ 88	90	[0	0	0]	139	[0	0	0]	8	0	2.0153 ]
[ 100	102	[1	0	0]	144	[0	0	0]	8	0	2.0155 ]
[ 112	114	[0	0	0]	149	[0	0	0]	8	0	2.0154 ]
[ 52	54	[0	0	0]	126	[0	0	0]	9	0	2.3 ]
[ 64	66	[-1	0	0]	131	[0	0	0]	9	0	2.2998 ]
[ 76	78	[0	0	0]	136	[0	0	0]	9	0	2.3001 ]
[ 88	90	[0	0	0]	141	[0	0	0]	9	0	2.3 ]
[ 100	102	[1	0	0]	146	[0	0	0]	9	0	2.2998 ]
[ 112	114	[0	0	0]	151	[0	0	0]	9	0	2.3001 ]
[ 52	126	[0	0	0]	124	[0	0	0]	10	0	1.9678 ]
[ 64	131	[0	0	0]	129	[0	0	0]	10	0	1.9678 ]
[ 76	136	[0	0	0]	134	[0	0	0]	10	0	1.9676 ]
[ 88	141	[0	0	0]	139	[0	0	0]	10	0	1.9678 ]
[ 100	146	[0	0	0]	144	[0	0	0]	10	0	1.9678 ]
[ 112	151	[0	0	0]	149	[0	0	0]	10	0	1.9676 ]
[ 53	59	[0	0	0]	125	[0	0	0]	11	0	2.1162 ]
[ 65	71	[0	0	0]	130	[0	0	0]	11	0	2.1163 ]
[ 77	83	[0	0	0]	135	[0	0	0]	11	0	2.1152 ]
[ 89	95	[0	0	0]	140	[0	0	0]	11	0	2.1162 ]
[ 101	107	[0	0	0]	145	[0	0	0]	11	0	2.1163 ]
[ 113	119	[0	0	0]	150	[0	0	0]	11	0	2.1152 ]
[ 53	59	[0	0	0]	126	[0	0	0]	12	0	2.1817 ]
[ 65	71	[0	0	0]	131	[0	0	0]	12	0	2.1817 ]
[ 77	83	[0	0	0]	136	[0	0	0]	12	0	2.1823 ]
[ 89	95	[0	0	0]	141	[0	0	0]	12	0	2.1817 ]
[ 101	107	[0	0	0]	146	[0	0	0]	12	0	2.1817 ]
[ 113	119	[0	0	0]	151	[0	0	0]	12	0	2.1823 ]
[ 53	126	[0	0	0]	125	[0	0	0]	13	0	1.9848 ]
[ 65	131	[0	0	0]	130	[0	0	0]	13	0	1.9848 ]
[ 89	141	[0	0	0]	140	[0	0	0]	13	0	1.9849 ]
[ 101	146	[0	0	0]	145	[0	0	0]	13	0	1.9848 ]
[ 77	136	[0	0	0]	135	[0	0	0]	14	0	1.9853 ]
[ 113	151	[0	0	0]	150	[0	0	0]	14	0	1.9853 ]
[ 54	55	[0	0	0]	52	[0	0	0]	15	0	2.1845 ]
[ 66	67	[0	0	0]	64	[1	0	0]	15	0	2.1842 ]
[ 78	79	[0	0	0]	76	[0	0	0]	15	0	2.1847 ]
[ 90	91	[0	0	0]	88	[0	0	0]	15	0	2.1845 ]
[ 102	103	[0	0	0]	100	[-1	0	0]	15	0	2.1842 ]
[ 114	115	[0	0	0]	112	[0	0	0]	15	0	2.1847 ]
[ 54	52	[0	0	0]	127	[0	-1	0]	16	0	1.9632 ]
[ 66	64	[1	0	0]	132	[0	0	0]	16	0	1.9635 ]
[ 78	76	[0	0	0]	137	[0	0	-1]	16	0	1.9633 ]
[ 90	88	[0	0	0]	142	[0	1	0]	16	0	1.9632 ]
[ 102	100	[-1	0	0]	147	[0	0	0]	16	0	1.9635 ]
[ 114	112	[0	0	0]	152	[0	0	1]	16	0	1.9633 ]
[ 54	55	[0	0	0]	127	[0	-1	0]	17	0	2.1355 ]
[ 66	67	[0	0	0]	132	[0	0	0]	17	0	2.1354 ]
[ 78	79	[0	0	0]	137	[0	0	-1]	17	0	2.1352 ]
[ 90	91	[0	0	0]	142	[0	1	0]	17	0	2.1355 ]
[ 102	103	[0	0	0]	147	[0	0	0]	17	0	2.1354 ]
[ 114	115	[0	0	0]	152	[0	0	1]	17	0	2.1352 ]
[ 55	4	[0	0	0]	54	[0	0	0]	18	0	2.0672 ]
[ 67	12	[0	0	0]	66	[0	0	0]	18	0	2.067 ]
[ 79	20	[0	0	0]	78	[0	0	0]	18	0	2.0672 ]
[ 91	28	[0	0	0]	90	[0	0	0]	18	0	2.0672 ]
[ 103	36	[0	0	0]	102	[0	0	0]	18	0	2.067 ]
[ 115	44	[0	0	0]	114	[0	0	0]	18	0	2.0672 ]
[ 55	4	[0	0	0]	56	[0	-1	0]	19	0	2.1361 ]
[ 67	12	[0	0	0]	68	[0	0	0]	19	0	2.1362 ]
[ 79	20	[0	0	0]	80	[0	0	-1]	19	0	2.1359 ]
[ 91	28	[0	0	0]	92	[0	1	0]	19	0	2.1361 ]
[ 103	36	[0	0	0]	104	[0	0	0]	19	0	2.1362 ]
[ 115	44	[0	0	0]	116	[0	0	1]	19	0	2.1359 ]
[ 55	56	[0	-1	0]	54	[0	0	0]	20	0	2.0799 ]
[ 67	68	[0	0	0]	66	[0	0	0]	20	0	2.08 ]
[ 79	80	[0	0	-1]	78	[0	0	0]	20	0	2.08 ]
[ 91	92	[0	1	0]	90	[0	0	0]	20	0	2.0799 ]
[ 103	104	[0	0	0]	102	[0	0	0]	20	0	2.08 ]
[ 115	116	[0	0	1]	114	[0	0	0]	20	0	2.08 ]
[ 56	5	[0	0	0]	55	[0	1	0]	21	0	2.1064 ]
[ 68	13	[0	0	0]	67	[0	0	0]	21	0	2.1064 ]
[ 80	21	[0	0	0]	79	[0	0	1]	21	0	2.1065 ]
[ 92	29	[0	0	0]	91	[0	-1	0]	21	0	2.1064 ]
[ 104	37	[0	0	0]	103	[0	0	0]	21	0	2.1064 ]
[ 116	45	[0	0	0]	115	[0	0	-1]	21	0	2.1065 ]
[ 56	5	[0	0	0]	57	[0	0	0]	22	0	2.1062 ]
[ 68	13	[0	0	0]	69	[0	0	0]	22	0	2.1062 ]
[ 80	21	[0	0	0]	81	[0	0	0]	22	0	2.1061 ]
[ 92	29	[0	0	0]	93	[0	0	0]	22	0	2.1062 ]
[ 104	37	[0	0	0]	105	[0	0	0]	22	0	2.1062 ]
[ 116	45	[0	0	0]	117	[0	0	0]	22	0	2.1061 ]
[ 56	57	[0	0	0]	55	[0	1	0]	23	0	2.0706 ]
[ 68	69	[0	0	0]	67	[0	0	0]	23	0	2.0706 ]
[ 80	81	[0	0	0]	79	[0	0	1]	23	0	2.0706 ]
[ 92	93	[0	0	0]	91	[0	-1	0]	23	0	2.0706 ]
[ 104	105	[0	0	0]	103	[0	0	0]	23	0	2.0706 ]
[ 116	117	[0	0	0]	115	[0	0	-1]	23	0	2.0706 ]
[ 57	6	[0	0	0]	56	[0	0	0]	24	0	2.1167 ]
[ 69	14	[0	0	0]	68	[0	0	0]	24	0	2.1166 ]
[ 81	22	[0	0	0]	80	[0	0	0]	24	0	2.1168 ]
[ 93	30	[0	0	0]	92	[0	0	0]	24	0	2.1167 ]
[ 105	38	[0	0	0]	104	[0	0	0]	24	0	2.1166 ]
[ 117	46	[0	0	0]	116	[0	0	0]	24	0	2.1168 ]
[ 57	6	[0	0	0]	58	[0	0	0]	25	0	2.0826 ]
[ 69	14	[0	0	0]	70	[0	0	0]	25	0	2.0827 ]
[ 81	22	[0	0	0]	82	[0	0	0]	25	0	2.0826 ]
[ 93	30	[0	0	0]	94	[0	0	0]	25	0	2.0826 ]
[ 105	38	[0	0	0]	106	[0	0	0]	25	0	2.0827 ]
[ 117	46	[0	0	0]	118	[0	0	0]	25	0	2.0826 ]
[ 57	56	[0	0	0]	58	[0	0	0]	26	0	2.0839 ]
[ 69	68	[0	0	0]	70	[0	0	0]	26	0	2.0839 ]
[ 81	80	[0	0	0]	82	[0	0	0]	26	0	2.0838 ]
[ 93	92	[0	0	0]	94	[0	0	0]	26	0	2.0839 ]
[ 105	104	[0	0	0]	106	[0	0	0]	26	0	2.0839 ]
[ 117	116	[0	0	0]	118	[0	0	0]	26	0	2.0837 ]
[ 58	7	[0	0	0]	57	[0	0	0]	27	0	2.1278 ]
[ 70	15	[0	0	0]	69	[0	0	0]	27	0	2.1279 ]
[ 82	23	[0	0	0]	81	[0	0	0]	27	0	2.1278 ]
[ 94	31	[0	0	0]	93	[0	0	0]	27	0	2.1278 ]
[ 106	39	[0	0	0]	105	[0	0	0]	27	0	2.1279 ]
[ 118	47	[0	0	0]	117	[0	0	0]	27	0	2.1278 ]
[ 58	7	[0	0	0]	127	[0	0	0]	28	0	2.0135 ]
[ 70	15	[0	0	0]	132	[0	0	0]	28	0	2.0135 ]
[ 82	23	[0	0	0]	137	[0	0	0]	28	0	2.0134 ]
[ 94	31	[0	0	0]	142	[0	0	0]	28	0	2.0135 ]
[ 106	39	[0	0	0]	147	[0	0	0]	28	0	2.0135 ]
[ 118	47	[0	0	0]	152	[0	0	0]	28	0	2.0134 ]
[ 58	57	[0	0	0]	127	[0	0	0]	29	0	2.1419 ]
[ 70	69	[0	0	0]	132	[0	0	0]	29	0	2.1417 ]
[ 82	81	[0	0	0]	137	[0	0	0]	29	0	2.1419 ]
[ 94	93	[0	0	0]	142	[0	0	0]	29	0	2.1419 ]
[ 106	105	[0	0	0]	147	[0	0	0]	29	0	2.1417 ]
[ 118	117	[0	0	0]	152	[0	0	0]	29	0	2.1419 ]
[ 59	60	[0	0	0]	53	[0	0	0]	30	0	2.1097 ]
[ 71	72	[0	0	0]	65	[0	0	0]	30	0	2.1098 ]
[ 83	84	[0	0	0]	77	[0	0	0]	30	0	2.1091 ]
[ 95	96	[0	0	0]	89	[0	0	0]	30	0	2.1097 ]
[ 107	108	[0	0	0]	101	[0	0	0]	30	0	2.1098 ]
[ 119	120	[0	0	0]	113	[0	0	0]	30	0	2.1091 ]
[ 59	63	[0	0	0]	53	[0	0	0]	31	0	2.1361 ]
[ 71	75	[0	0	0]	65	[0	0	0]	31	0	2.136 ]
[ 83	87	[0	0	0]	77	[0	0	0]	31	0	2.1362 ]
[ 95	99	[0	0	0]	89	[0	0	0]	31	0	2.1361 ]
[ 107	111	[0	0	0]	101	[0	0	0]	31	0	2.1359 ]
[ 119	123	[0	0	0]	113	[0	0	0]	31	0	2.1362 ]
[ 59	60	[0	0	0]	63	[0	0	0]	32	0	2.0373 ]
[ 71	72	[0	0	0]	75	[0	0	0]	32	0	2.0373 ]
[ 83	84	[0	0	0]	87	[0	0	0]	32	0	2.0378 ]
[ 95	96	[0	0	0]	99	[0	0	0]	32	0	2.0373 ]
[ 107	108	[0	0	0]	111	[0	0	0]	32	0	2.0373 ]
[ 119	120	[0	0	0]	123	[0	0	0]	32	0	2.0378 ]
[ 60	8	[0	0	0]	59	[0	0	0]	33	0	2.0972 ]
[ 72	16	[0	0	0]	71	[0	0	0]	33	0	2.0972 ]
[ 84	24	[0	0	0]	83	[0	0	0]	33	0	2.0971 ]
[ 96	32	[0	0	0]	95	[0	0	0]	33	0	2.0972 ]
[ 108	40	[0	0	0]	107	[0	0	0]	33	0	2.0972 ]
[ 120	48	[0	0	0]	119	[0	0	0]	33	0	2.0971 ]
[ 63	11	[0	0	0]	59	[0	0	0]	34	0	2.0941 ]
[ 75	19	[0	0	0]	71	[0	0	0]	34	0	2.094 ]
[ 87	27	[0	0	0]	83	[0	0	0]	34	0	2.0941 ]
[ 99	35	[0	0	0]	95	[0	0	0]	34	0	2.0941 ]
[ 111	43	[0	0	0]	107	[0	0	0]	34	0	2.094 ]
[ 123	51	[0	0	0]	119	[0	0	0]	34	0	2.0941 ]
[ 60	8	[0	0	0]	61	[0	0	0]	35	0	2.0899 ]
[ 72	16	[0	0	0]	73	[0	0	0]	35	0	2.0899 ]
[ 84	24	[0	0	0]	85	[0	0	0]	35	0	2.0903 ]
[ 96	32	[0	0	0]	97	[0	0	0]	35	0	2.0899 ]
[ 108	40	[0	0	0]	109	[0	0	0]	35	0	2.0899 ]
[ 120	48	[0	0	0]	121	[0	0	0]	35	0	2.0903 ]
[ 63	11	[0	0	0]	62	[0	0	0]	36	0	2.0966 ]
[ 75	19	[0	0	0]	74	[0	0	0]	36	0	2.0966 ]
[ 87	27	[0	0	0]	86	[0	0	0]	36	0	2.0969 ]
[ 99	35	[0	0	0]	98	[0	0	0]	36	0	2.0966 ]
[ 111	43	[0	0	0]	110	[0	0	0]	36	0	2.0966 ]
[ 123	51	[0	0	0]	122	[0	0	0]	36	0	2.0969 ]
[ 60	61	[0	0	0]	59	[0	0	0]	37	0	2.096 ]
[ 72	73	[0	0	0]	71	[0	0	0]	37	0	2.096 ]
[ 84	85	[0	0	0]	83	[0	0	0]	37	0	2.0958 ]
[ 96	97	[0	0	0]	95	[0	0	0]	37	0	2.096 ]
[ 108	109	[0	0	0]	107	[0	0	0]	37	0	2.096 ]
[ 120	121	[0	0	0]	119	[0	0	0]	37	0	2.0958 ]
[ 63	62	[0	0	0]	59	[0	0	0]	38	0	2.0925 ]
[ 75	74	[0	0	0]	71	[0	0	0]	38	0	2.0925 ]
[ 87	86	[0	0	0]	83	[0	0	0]	38	0	2.0922 ]
[ 99	98	[0	0	0]	95	[0	0	0]	38	0	2.0925 ]
[ 111	110	[0	0	0]	107	[0	0	0]	38	0	2.0926 ]
[ 123	122	[0	0	0]	119	[0	0	0]	38	0	2.0922 ]
[ 61	9	[1	0	0]	60	[0	0	0]	39	0	2.1072 ]
[ 62	10	[0	0	0]	63	[0	0	0]	39	0	2.1132 ]
[ 73	17	[0	0	0]	72	[0	0	0]	39	0	2.1073 ]
[ 74	18	[0	0	0]	75	[0	0	0]	39	0	2.1131 ]
[ 85	25	[0	0	0]	84	[0	0	0]	39	0	2.1073 ]
[ 86	26	[0	0	0]	87	[0	0	0]	39	0	2.1132 ]
[ 97	33	[0	0	0]	96	[0	0	0]	39	0	2.1072 ]
[ 98	34	[0	0	0]	99	[0	0	0]	39	0	2.1132 ]
[ 109	41	[0	0	0]	108	[0	0	0]	39	0	2.1073 ]
[ 110	42	[0	0	1]	111	[0	0	0]	39	0	2.1131 ]
[ 121	49	[0	0	0]	120	[0	0	0]	39	0	2.1073 ]
[ 122	50	[0	1	0]	123	[0	0	0]	39	0	2.1132 ]
[ 61	9	[1	0	0]	128	[0	0	0]	40	0	2.0288 ]
[ 73	17	[0	0	0]	133	[0	0	0]	40	0	2.0286 ]
[ 85	25	[0	0	0]	138	[0	0	0]	40	0	2.0289 ]
[ 97	33	[0	0	0]	143	[0	0	0]	40	0	2.0288 ]
[ 109	41	[0	0	0]	148	[0	0	0]	40	0	2.0286 ]
[ 121	49	[0	0	0]	153	[0	0	0]	40	0	2.0289 ]
[ 62	10	[0	0	0]	128	[0	0	0]	41	0	2.0228 ]
[ 74	18	[0	0	0]	133	[0	0	0]	41	0	2.0229 ]
[ 86	26	[0	0	0]	138	[0	0	0]	41	0	2.023 ]
[ 98	34	[0	0	0]	143	[0	0	0]	41	0	2.0228 ]
[ 110	42	[0	0	1]	148	[0	0	0]	41	0	2.0229 ]
[ 122	50	[0	1	0]	153	[0	0	0]	41	0	2.023 ]
[ 61	60	[0	0	0]	128	[0	0	0]	42	0	2.1469 ]
[ 62	63	[0	0	0]	128	[0	0	0]	42	0	2.1471 ]
[ 73	72	[0	0	0]	133	[0	0	0]	42	0	2.147 ]
[ 74	75	[0	0	0]	133	[0	0	0]	42	0	2.1472 ]
[ 85	84	[0	0	0]	138	[0	0	0]	42	0	2.1468 ]
[ 86	87	[0	0	0]	138	[0	0	0]	42	0	2.147 ]
[ 97	96	[0	0	0]	143	[0	0	0]	42	0	2.1469 ]
[ 98	99	[0	0	0]	143	[0	0	0]	42	0	2.1471 ]
[ 109	108	[0	0	0]	148	[0	0	0]	42	0	2.147 ]
[ 110	111	[0	0	0]	148	[0	0	0]	42	0	2.1472 ]
[ 121	120	[0	0	0]	153	[0	0	0]	42	0	2.1468 ]
[ 122	123	[0	0	0]	153	[0	0	0]	42	0	2.147 ]
[ 124	1	[0	0	0]	52	[0	0	0]	43	0	2.0229 ]
[ 129	2	[0	0	0]	64	[0	0	0]	43	0	2.0226 ]
[ 134	3	[0	0	0]	76	[0	0	0]	43	0	2.023 ]
[ 139	1	[0	1	0]	88	[0	0	0]	43	0	2.0229 ]
[ 144	2	[1	0	0]	100	[0	0	0]	43	0	2.0226 ]
[ 149	3	[0	0	1]	112	[0	0	0]	43	0	2.023 ]
[ 124	1	[0	0	0]	125	[0	0	0]	44	0	2.3867 ]
[ 129	2	[0	0	0]	130	[0	0	0]	44	0	2.3869 ]
[ 134	3	[0	0	0]	135	[0	0	0]	44	0	2.3865 ]
[ 139	1	[0	1	0]	140	[0	0	0]	44	0	2.3867 ]
[ 144	2	[1	0	0]	145	[0	0	0]	44	0	2.3869 ]
[ 149	3	[0	0	1]	150	[0	0	0]	44	0	2.3865 ]
[ 124	52	[0	0	0]	125	[0	0	0]	45	0	1.8718 ]
[ 129	64	[0	0	0]	130	[0	0	0]	45	0	1.8718 ]
[ 134	76	[0	0	0]	135	[0	0	0]	45	0	1.872 ]
[ 139	88	[0	0	0]	140	[0	0	0]	45	0	1.8718 ]
[ 144	100	[0	0	0]	145	[0	0	0]	45	0	1.8718 ]
[ 149	112	[0	0	0]	150	[0	0	0]	45	0	1.872 ]
[ 125	53	[0	0	0]	124	[0	0	0]	46	0	1.8281 ]
[ 130	65	[0	0	0]	129	[0	0	0]	46	0	1.828 ]
[ 135	77	[0	0	0]	134	[0	0	0]	46	0	1.8279 ]
[ 140	89	[0	0	0]	139	[0	0	0]	46	0	1.8281 ]
[ 145	101	[0	0	0]	144	[0	0	0]	46	0	1.828 ]
[ 150	113	[0	0	0]	149	[0	0	0]	46	0	1.8279 ]
[ 126	53	[0	0	0]	52	[0	0	0]	47	0	1.7722 ]
[ 131	65	[0	0	0]	64	[0	0	0]	47	0	1.7722 ]
[ 136	77	[0	0	0]	76	[0	0	0]	47	0	1.772 ]
[ 141	89	[0	0	0]	88	[0	0	0]	47	0	1.7722 ]
[ 146	101	[0	0	0]	100	[0	0	0]	47	0	1.7722 ]
[ 151	113	[0	0	0]	112	[0	0	0]	47	0	1.772 ]
[ 127	1	[0	1	0]	54	[0	1	0]	48	0	2.0107 ]
[ 132	2	[1	0	0]	66	[0	0	0]	48	0	2.0103 ]
[ 137	3	[0	0	1]	78	[0	0	1]	48	0	2.0109 ]
[ 142	1	[0	0	0]	90	[0	-1	0]	48	0	2.0107 ]
[ 147	2	[0	0	0]	102	[0	0	0]	48	0	2.0103 ]
[ 152	3	[0	0	0]	114	[0	0	-1]	48	0	2.0109 ]
[ 127	1	[0	1	0]	58	[0	0	0]	49	0	2.2178 ]
[ 132	2	[1	0	0]	70	[0	0	0]	49	0	2.2181 ]
[ 137	3	[0	0	1]	82	[0	0	0]	49	0	2.2174 ]
[ 142	1	[0	0	0]	94	[0	0	0]	49	0	2.2178 ]
[ 147	2	[0	0	0]	106	[0	0	0]	49	0	2.2181 ]
[ 152	3	[0	0	0]	118	[0	0	0]	49	0	2.2174 ]
[ 127	58	[0	0	0]	54	[0	1	0]	50	0	2.0546 ]
[ 132	70	[0	0	0]	66	[0	0	0]	50	0	2.0547 ]
[ 137	82	[0	0	0]	78	[0	0	1]	50	0	2.0548 ]
[ 142	94	[0	0	0]	90	[0	-1	0]	50	0	2.0546 ]
[ 147	106	[0	0	0]	102	[0	0	0]	50	0	2.0548 ]
[ 152	118	[0	0	0]	114	[0	0	-1]	50	0	2.0548 ]
[ 128	2	[1	0	0]	61	[0	0	0]	51	0	2.1074 ]
[ 133	3	[0	0	0]	73	[0	0	0]	51	0	2.107 ]
[ 138	1	[0	0	0]	85	[0	0	0]	51	0	2.107 ]
[ 143	2	[0	0	0]	97	[0	0	0]	51	0	2.1074 ]
[ 148	3	[0	0	1]	109	[0	0	0]	51	0	2.107 ]
[ 153	1	[0	1	0]	121	[0	0	0]	51	0	2.107 ]
[ 128	2	[1	0	0]	62	[0	0	0]	52	0	2.1294 ]
[ 133	3	[0	0	0]	74	[0	0	0]	52	0	2.1298 ]
[ 138	1	[0	0	0]	86	[0	0	0]	52	0	2.1294 ]
[ 143	2	[0	0	0]	98	[0	0	0]	52	0	2.1294 ]
[ 148	3	[0	0	1]	110	[0	0	0]	52	0	2.1298 ]
[ 153	1	[0	1	0]	122	[0	0	0]	52	0	2.1294 ]
[ 128	61	[0	0	0]	62	[0	0	0]	53	0	2.0462 ]
[ 133	73	[0	0	0]	74	[0	0	0]	53	0	2.0461 ]
[ 138	85	[0	0	0]	86	[0	0	0]	53	0	2.0466 ]
[ 143	97	[0	0	0]	98	[0	0	0]	53	0	2.0462 ]
[ 148	109	[0	0	0]	110	[0	0	0]	53	0	2.0461 ]
[ 153	121	[0	0	0]	122	[0	0	0]	53	0	2.0466 ]
