# Supplementary material for: An automated protocol to construct flexibility parameters for classical forcefields: applications to metal–organic frameworks
Source: RSC Adv. 2024 Jul 19;14(31):22714–62. doi: 10.1039/d4ra01859a (PMC11258866; doi:10.1039/d4ra01859a)
Supplement: RA-014-D4RA01859A-s002 [file RA-014-D4RA01859A-s002.zip › MOFs_inputs/quadrant_1_2/BUVYIB/BUVYIB_angle_types_list.txt]

[26[7-(6,6),7-(6,6),7-(6,6),7-(6,6),7-(6,7),7-(6,7)]    7[6-(1,6),6-(6,6),26-(7,7,7,7,7)]    7[6-(6,7),7-(6),26-(7,7,7,7,7)]]    0    1.4116
[26[7-(6,6),7-(6,6),7-(6,6),7-(6,6),7-(6,7),7-(6,7)]    7[6-(1,6),6-(6,6),26-(7,7,7,7,7)]    7[6-(6,7),7-(6),26-(7,7,7,7,7)]]    1    1.7299
[26[7-(6,6),7-(6,6),7-(6,6),7-(6,6),7-(6,7),7-(6,7)]    7[6-(1,6),6-(1,6),26-(7,7,7,7,7)]    7[6-(6,7),7-(6),26-(7,7,7,7,7)]]    0    1.5636
[26[7-(6,6),7-(6,6),7-(6,6),7-(6,6),7-(6,7),7-(6,7)]    7[6-(1,6),6-(1,6),26-(7,7,7,7,7)]    7[6-(6,7),7-(6),26-(7,7,7,7,7)]]    1    1.578
[26[7-(6,6),7-(6,6),7-(6,6),7-(6,6),7-(6,7),7-(6,7)]    7[6-(6,7),7-(6),26-(7,7,7,7,7)]    7[6-(6,7),7-(6),26-(7,7,7,7,7)]]    0    3.1416
[26[7-(6,6),7-(6,6),7-(6,6),7-(6,6),7-(6,7),7-(6,7)]    7[6-(1,6),6-(1,6),26-(7,7,7,7,7)]    7[6-(1,6),6-(6,6),26-(7,7,7,7,7)]]    0    1.5708
[26[7-(6,6),7-(6,6),7-(6,6),7-(6,6),7-(6,7),7-(6,7)]    7[6-(1,6),6-(6,6),26-(7,7,7,7,7)]    7[6-(1,6),6-(6,6),26-(7,7,7,7,7)]]    0    3.1416
[26[7-(6,6),7-(6,6),7-(6,6),7-(6,6),7-(6,7),7-(6,7)]    7[6-(1,6),6-(1,6),26-(7,7,7,7,7)]    7[6-(1,6),6-(1,6),26-(7,7,7,7,7)]]    0    3.1416
[6[6-(6,7),7-(6),7-(7,26)]    6[6-(1,6),6-(7,7),7-(6,26)]    7[6-(6,7),7-(6),26-(7,7,7,7,7)]]    0    2.0154
[6[6-(6,7),7-(6),7-(7,26)]    6[6-(1,6),6-(7,7),7-(6,26)]    7[6-(6,7),6-(6,7)]]    0    2.3
[6[6-(6,7),7-(6),7-(7,26)]    7[6-(6,7),6-(6,7)]    7[6-(6,7),7-(6),26-(7,7,7,7,7)]]    0    1.9678
[6[6-(6,6),7-(6),7-(7)]    6[6-(1,6),6-(1,6),6-(7,7)]    7[6-(6,7),7-(6,26)]]    0    2.1159
[6[6-(6,6),7-(6),7-(7)]    6[6-(1,6),6-(1,6),6-(7,7)]    7[6-(6,7),6-(6,7)]]    0    2.1819
[6[6-(6,6),7-(6),7-(7)]    7[6-(6,7),6-(6,7)]    7[6-(6,7),7-(6,26)]]    0    1.9848
[6[6-(6,6),7-(6),7-(7)]    7[6-(6,7),6-(6,7)]    7[6-(6,7),7-(6,26)]]    1    1.9853
[6[6-(1,6),6-(7,7),7-(6,26)]    6[1-(0),6-(1,6),6-(6,7)]    6[6-(6,7),7-(6),7-(7,26)]]    0    2.1845
[6[6-(1,6),6-(7,7),7-(6,26)]    6[6-(6,7),7-(6),7-(7,26)]    7[6-(1,6),6-(6,6),26-(7,7,7,7,7)]]    0    1.9633
[6[6-(1,6),6-(7,7),7-(6,26)]    6[1-(0),6-(1,6),6-(6,7)]    7[6-(1,6),6-(6,6),26-(7,7,7,7,7)]]    0    2.1354
[6[1-(0),6-(1,6),6-(6,7)]    1[6-(6,6)]    6[6-(1,6),6-(7,7),7-(6,26)]]    0    2.0671
[6[1-(0),6-(1,6),6-(6,7)]    1[6-(6,6)]    6[1-(0),6-(1,6),6-(1,6)]]    0    2.1361
[6[1-(0),6-(1,6),6-(6,7)]    6[1-(0),6-(1,6),6-(1,6)]    6[6-(1,6),6-(7,7),7-(6,26)]]    0    2.08
[6[1-(0),6-(1,6),6-(1,6)]    1[6-(6,6)]    6[1-(0),6-(1,6),6-(6,7)]]    0    2.1064
[6[1-(0),6-(1,6),6-(1,6)]    1[6-(6,6)]    6[1-(0),6-(1,6),6-(1,7)]]    0    2.1062
[6[1-(0),6-(1,6),6-(1,6)]    6[1-(0),6-(1,6),6-(1,7)]    6[1-(0),6-(1,6),6-(6,7)]]    0    2.0706
[6[1-(0),6-(1,6),6-(1,7)]    1[6-(6,6)]    6[1-(0),6-(1,6),6-(1,6)]]    0    2.1167
[6[1-(0),6-(1,6),6-(1,7)]    1[6-(6,6)]    6[1-(0),6-(1,6),7-(6,26)]]    0    2.0826
[6[1-(0),6-(1,6),6-(1,7)]    6[1-(0),6-(1,6),6-(1,6)]    6[1-(0),6-(1,6),7-(6,26)]]    0    2.0838
[6[1-(0),6-(1,6),7-(6,26)]    1[6-(6,7)]    6[1-(0),6-(1,6),6-(1,7)]]    0    2.1279
[6[1-(0),6-(1,6),7-(6,26)]    1[6-(6,7)]    7[6-(1,6),6-(6,6),26-(7,7,7,7,7)]]    0    2.0135
[6[1-(0),6-(1,6),7-(6,26)]    6[1-(0),6-(1,6),6-(1,7)]    7[6-(1,6),6-(6,6),26-(7,7,7,7,7)]]    0    2.1418
[6[6-(1,6),6-(1,6),6-(7,7)]    6[1-(0),6-(1,7),6-(6,6)]    6[6-(6,6),7-(6),7-(7)]]    0    2.1095
[6[6-(1,6),6-(1,6),6-(7,7)]    6[1-(0),6-(1,7),6-(6,6)]    6[6-(6,6),7-(6),7-(7)]]    1    2.1361
[6[6-(1,6),6-(1,6),6-(7,7)]    6[1-(0),6-(1,7),6-(6,6)]    6[1-(0),6-(1,7),6-(6,6)]]    0    2.0374
[6[1-(0),6-(1,7),6-(6,6)]    1[6-(6,6)]    6[6-(1,6),6-(1,6),6-(7,7)]]    0    2.0972
[6[1-(0),6-(1,7),6-(6,6)]    1[6-(6,6)]    6[6-(1,6),6-(1,6),6-(7,7)]]    1    2.0941
[6[1-(0),6-(1,7),6-(6,6)]    1[6-(6,6)]    6[1-(0),6-(1,6),7-(6,26)]]    0    2.09
[6[1-(0),6-(1,7),6-(6,6)]    1[6-(6,6)]    6[1-(0),6-(1,6),7-(6,26)]]    1    2.0967
[6[1-(0),6-(1,7),6-(6,6)]    6[1-(0),6-(1,6),7-(6,26)]    6[6-(1,6),6-(1,6),6-(7,7)]]    0    2.0959
[6[1-(0),6-(1,7),6-(6,6)]    6[1-(0),6-(1,6),7-(6,26)]    6[6-(1,6),6-(1,6),6-(7,7)]]    1    2.0924
[6[1-(0),6-(1,6),7-(6,26)]    1[6-(6,7)]    6[1-(0),6-(1,7),6-(6,6)]]    0    2.1102
[6[1-(0),6-(1,6),7-(6,26)]    1[6-(6,7)]    7[6-(1,6),6-(1,6),26-(7,7,7,7,7)]]    0    2.0288
[6[1-(0),6-(1,6),7-(6,26)]    1[6-(6,7)]    7[6-(1,6),6-(1,6),26-(7,7,7,7,7)]]    1    2.0229
[6[1-(0),6-(1,6),7-(6,26)]    6[1-(0),6-(1,7),6-(6,6)]    7[6-(1,6),6-(1,6),26-(7,7,7,7,7)]]    0    2.147
[7[6-(6,7),7-(6),26-(7,7,7,7,7)]    26[7-(6,6),7-(6,6),7-(6,6),7-(6,6),7-(6,7),7-(6,7)]    6[6-(6,7),7-(6),7-(7,26)]]    0    2.0228
[7[6-(6,7),7-(6),26-(7,7,7,7,7)]    26[7-(6,6),7-(6,6),7-(6,6),7-(6,6),7-(6,7),7-(6,7)]    7[6-(6,7),7-(6,26)]]    0    2.3867
[7[6-(6,7),7-(6),26-(7,7,7,7,7)]    6[6-(6,7),7-(6),7-(7,26)]    7[6-(6,7),7-(6,26)]]    0    1.8718
[7[6-(6,7),7-(6,26)]    6[6-(6,6),7-(6),7-(7)]    7[6-(6,7),7-(6),26-(7,7,7,7,7)]]    0    1.828
[7[6-(6,7),6-(6,7)]    6[6-(6,6),7-(6),7-(7)]    6[6-(6,7),7-(6),7-(7,26)]]    0    1.7722
[7[6-(1,6),6-(6,6),26-(7,7,7,7,7)]    26[7-(6,6),7-(6,6),7-(6,6),7-(6,6),7-(6,7),7-(6,7)]    6[6-(1,6),6-(7,7),7-(6,26)]]    0    2.0106
[7[6-(1,6),6-(6,6),26-(7,7,7,7,7)]    26[7-(6,6),7-(6,6),7-(6,6),7-(6,6),7-(6,7),7-(6,7)]    6[1-(0),6-(1,6),7-(6,26)]]    0    2.2178
[7[6-(1,6),6-(6,6),26-(7,7,7,7,7)]    6[1-(0),6-(1,6),7-(6,26)]    6[6-(1,6),6-(7,7),7-(6,26)]]    0    2.0547
[7[6-(1,6),6-(1,6),26-(7,7,7,7,7)]    26[7-(6,6),7-(6,6),7-(6,6),7-(6,6),7-(6,7),7-(6,7)]    6[1-(0),6-(1,6),7-(6,26)]]    0    2.1071
[7[6-(1,6),6-(1,6),26-(7,7,7,7,7)]    26[7-(6,6),7-(6,6),7-(6,6),7-(6,6),7-(6,7),7-(6,7)]    6[1-(0),6-(1,6),7-(6,26)]]    1    2.1295
[7[6-(1,6),6-(1,6),26-(7,7,7,7,7)]    6[1-(0),6-(1,6),7-(6,26)]    6[1-(0),6-(1,6),7-(6,26)]]    0    2.0463
