# Supplementary material for: An automated protocol to construct flexibility parameters for classical forcefields: applications to metal–organic frameworks
Source: RSC Adv. 2024 Jul 19;14(31):22714–62. doi: 10.1039/d4ra01859a (PMC11258866; doi:10.1039/d4ra01859a)
Supplement: RA-014-D4RA01859A-s002 [file RA-014-D4RA01859A-s002.zip › MOFs_inputs/quadrant_1_2/BUVYIB/BUVYIB_atom_types_with_coordinates.txt]

BUVYIB

11.8998000000000008    0.0000000000000000    0.0000000000000000
-3.9667317999999998    18.5600396399999994    0.0000000000000000
3.9666022200000000    9.2800688099999995    16.0734695199999997

     1        7.933201147687802        4.640034384016882        8.036734754556987    26[7-(6,6),7-(6,6),7-(6,6),7-(6,6),7-(6,7),7-(6,7)]
     2   -6.479040145057624e-05       13.920054208940236         8.03673475836328    26[7-(6,6),7-(6,6),7-(6,6),7-(6,6),7-(6,7),7-(6,7)]
     3        3.966534113986685        9.280019811713785   -4.810918015092159e-10    26[7-(6,6),7-(6,6),7-(6,6),7-(6,6),7-(6,7),7-(6,7)]
     4       5.1429967612659695        7.719560053979666       10.803575835979464    1[6-(6,6)]
     5       -0.647126134589604       24.627840600555434       11.405836979974069    1[6-(6,6)]
     6     -0.47189783838646404       22.283946656955457       10.497510303450378    1[6-(6,6)]
     7       1.4822500749180558       21.684590597508663         9.04822701552075    1[6-(6,7)]
     8       11.116794919325162         8.95969230081747        7.483318918674999    1[6-(6,6)]
     9      0.39956220757754113       11.123228198389887        7.226490646104274    1[6-(6,7)]
    10        9.439931511479664       13.115163527508948        9.481980461017226    1[6-(6,7)]
    11        8.123392943107303       11.019495300438846        9.805959667726428    1[6-(6,6)]
    12        9.112499496752385       14.778217473485508       3.9850835420131383    1[6-(6,6)]
    13          7.2866323126906       16.122913092868558         5.11373706491918    1[6-(6,6)]
    14        7.459216229629044       16.506586657337802        7.598151424282567    1[6-(6,6)]
    15         9.41396746595529       15.553040704255697        8.842808639992386    1[6-(6,7)]
    16        3.188479043876181       11.287571807924339        4.569962290921961    1[6-(6,6)]
    17        4.369189866193892        9.981266328258783       2.8247900778843342    1[6-(6,7)]
    18       1.5056248800494714       10.933543847352587      -0.0254002712511974    1[6-(6,7)]
    19      0.19051464000016605       12.263284922549051       1.6274659601090338    1[6-(6,6)]
    20       1.1770595736950964       5.3404978855188405       1.2769767406178807    1[6-(6,6)]
    21       3.3185393925067954       14.929573442270836        15.62172270376009    1[6-(6,6)]
    22        3.492301705379938       16.892076274088055       14.050833063412568    1[6-(6,6)]
    23        5.447414936169922       18.445560282367445       14.257697700532464    1[6-(6,7)]
    24        7.147853763833094        7.596975601303058       4.0148752929730875    1[6-(6,6)]
    25        8.330915518271956        6.739341865746874        6.018212034148981    1[6-(6,7)]
    26        5.475191567173302       3.7866981078566115        6.614422474484292    1[6-(6,7)]
    27        4.158442856186914       4.5519579061038815         4.63630546563715    1[6-(6,6)]
    28        6.756673570546216        20.12054840974691        5.269893555450825    1[6-(6,6)]
    29       12.546796448043903        3.212267879039642        4.667632368074555    1[6-(6,6)]
    30       12.371568256828724       5.5561618175951955        5.575959131004384    1[6-(6,6)]
    31       10.417420350490033        6.155517870364532        7.025242470407132    1[6-(6,7)]
    32       0.7828755278163921        18.88041615060204        8.590150630908482    1[6-(6,6)]
    33     -0.39969177053559957        16.71688024821813        8.846978906836325    1[6-(6,7)]
    34       2.4597389045506572       14.724944931711605        6.591489033016106    1[6-(6,7)]
    35       3.7762774527351035        16.82061316057642        6.267509815197217    1[6-(6,6)]
    36       2.7871709305280294        13.06189096284822       12.088385974282236    1[6-(6,6)]
    37        4.613038119263525       11.717195324299352       10.959732481332251    1[6-(6,6)]
    38        4.440454227112439        11.33352173179499        8.475318126538633    1[6-(6,6)]
    39       2.4857030297900455       12.287067746954992        7.230660883911348    1[6-(6,7)]
    40        8.711191319995118        16.55253660123686         11.5035072644563    1[6-(6,6)]
    41        7.530480545571433       17.858842102271673       13.248679477863648    1[6-(6,7)]
    42        6.427443319240995        7.626495857030806     0.025400284764479874    1[6-(6,7)]
    43       11.709155798207828       15.576823556128302       14.446003598446243    1[6-(6,6)]
    44       10.722610813587995       22.499610591274603        14.79649280263208    1[6-(6,6)]
    45        8.581131013261482       12.910535035997224      0.45174684016541855    1[6-(6,6)]
    46         8.40736871547893       10.948032200294485       2.0226364719839656    1[6-(6,6)]
    47        6.452255460130343        9.394548214528585       1.8157718740767723    1[6-(6,7)]
    48        4.751816521296168       20.243132980471305        12.05859433930393    1[6-(6,6)]
    49       3.5687548493583567        21.10076664926509       10.055257520041703    1[6-(6,7)]
    50        10.39121062694917        5.493370708900655        9.459047038560088    1[6-(6,7)]
    51        7.741227481873438       23.288150623147622        11.43716411017191    1[6-(6,6)]
    52        7.322027330017386        7.110228945808615        9.233856824598234    6[6-(6,7),7-(6),7-(7,26)]
    53        8.769353538868483        8.556935559072437        8.787421379081032    6[6-(6,6),7-(6),7-(7)]
    54        6.218618334657888        6.278667430360591         9.63865354996748    6[6-(1,6),6-(7,7),7-(6,26)]
    55       5.1556498939054105        6.689506524415727       10.446145398559583    6[1-(0),6-(1,6),6-(6,7)]
    56      0.19093341660138385       24.335390364518325       10.770970927971955    6[1-(0),6-(1,6),6-(1,6)]
    57      0.28542085250748794       23.035002848923433       10.269815716996558    6[1-(0),6-(1,6),6-(1,7)]
    58       1.3693746907729212       22.689046319450483        9.465687841002026    6[1-(0),6-(1,6),7-(6,26)]
    59        9.504137982134576        9.802368006845121        8.663239411300294    6[6-(1,6),6-(1,6),6-(7,7)]
    60       10.710206047112225        9.859847773388163        7.942488497884756    6[1-(0),6-(1,7),6-(6,6)]
    61       11.376631585231062       11.062433982055122        7.801475800018212    6[1-(0),6-(1,6),7-(6,26)]
    62        9.772467137483206       12.173009745585581         9.04659828972348    6[1-(0),6-(1,6),7-(6,26)]
    63        9.047762611540094       11.005258886067814        9.228643827911329    6[1-(0),6-(1,7),6-(6,6)]
    64      -0.6090219111851924        13.72421952521701       5.2982843402191016    6[6-(6,7),7-(6),7-(7,26)]
    65       0.8386140505845803       12.614883518883122        4.268322959648957    6[6-(6,6),7-(6),7-(7)]
    66       10.186734459480626       14.489695953725414        5.815985774111396    6[6-(1,6),6-(7,7),7-(6,26)]
    67        9.123888585562183       14.983034691704479       5.0559474599022645    6[1-(0),6-(1,6),6-(6,7)]
    68        8.124631946261276       15.719885918843588        5.684910956014371    6[1-(0),6-(1,6),6-(1,6)]
    69         8.21769692238746       15.935140517544975        7.061892622359825    6[1-(0),6-(1,6),6-(1,7)]
    70        9.301724970508428       15.412473120928034        7.764084940192165    6[1-(0),6-(1,6),7-(6,26)]
    71       1.5736134483504882       11.885178178394963       3.2515483202905413    6[6-(1,6),6-(1,6),6-(7,7)]
    72       2.7806877010835134       11.233741643773016         3.56134650786753    6[1-(0),6-(1,7),6-(6,6)]
    73       3.4459701554752904       10.509039401468112       2.5905646033615914    6[1-(0),6-(1,6),7-(6,26)]
    74       1.8396750929896553       11.029269553523172       1.0075615923502061    6[1-(0),6-(1,6),7-(6,26)]
    75        1.115788523708665        11.77167144351161       1.9277489793071432    6[1-(0),6-(1,7),6-(6,6)]
    76        3.355532322687477        7.005078912625244       1.5376879464893565    6[6-(6,7),7-(6),7-(7,26)]
    77         4.80240485338372         6.66670866859329       3.0136207822661336    6[6-(6,6),7-(6),7-(7)]
    78        2.252144584955193        7.071630453557882       0.6153291530362444    6[6-(1,6),6-(7,7),7-(6,26)]
    79       1.1891322205989714       6.1669590352030585       0.5658470961232905    6[1-(0),6-(1,6),6-(6,7)]
    80       4.1568591213647546       15.625243523556222       15.686644693160835    6[1-(0),6-(1,6),6-(1,6)]
    81        4.250403784177343       16.711698618401837       14.813765653434723    6[1-(0),6-(1,6),6-(1,7)]
    82        5.334682969543735        17.58056007404121        14.91724300650016    6[1-(0),6-(1,6),7-(6,26)]
    83        5.537779861646298       6.1514177584924274       4.1543886388145035    6[6-(1,6),6-(1,6),6-(7,7)]
    84         6.74265659857984        6.748541064035443       4.5647310567584265    6[1-(0),6-(1,7),6-(6,6)]
    85         7.40899071121583        6.270570294579133        5.677461642540068    6[1-(0),6-(1,6),7-(6,26)]
    86        5.807002913054608        4.635016340869223       6.0160418484351235    6[1-(0),6-(1,6),7-(6,26)]
    87        5.082290176518601        5.059885749898325        4.912948659379205    6[1-(0),6-(1,7),6-(6,6)]
    88        4.577643072022084        20.72987949487414         6.83961266009492    6[6-(6,7),7-(6),7-(7,26)]
    89        3.130316879601926       19.283172892417795        7.286048145095918    6[6-(6,6),7-(6),7-(7)]
    90        5.681052068169882       21.561441015319893        6.434815959519034    6[6-(1,6),6-(7,7),7-(6,26)]
    91       6.7440204746249774       21.150601936335555        5.627324051288513    6[1-(0),6-(1,6),6-(6,7)]
    92       11.708736947878856        3.504718105145897        5.302498498612514    6[1-(0),6-(1,6),6-(1,6)]
    93       11.614249545720686        4.805105618808272         5.80365375288115    6[1-(0),6-(1,6),6-(1,7)]
    94       10.530295725026876        5.151062129202665        6.607781679672003    6[1-(0),6-(1,6),7-(6,26)]
    95        2.395532443355781        18.03774044817155        7.410230120513305    6[6-(1,6),6-(1,6),6-(7,7)]
    96       1.1894643868006267       17.980260668129997        8.130981057136959    6[1-(0),6-(1,7),6-(6,6)]
    97       0.5230388530219583        16.77767445870573        8.271993751236769    6[1-(0),6-(1,6),7-(6,26)]
    98       2.1272032820094378       15.667098708289792       7.0268712236027495    6[1-(0),6-(1,6),7-(6,26)]
    99       2.8519078009165386       16.834849573961883         6.84482568079128    6[1-(0),6-(1,7),6-(6,6)]
   100       12.508692343705906        14.11588892150777       10.775185171141597    6[6-(6,7),7-(6),7-(7,26)]
   101       11.061056392828192       15.225224936274515       11.805146567040108    6[6-(6,6),7-(6),7-(7)]
   102       1.7129359662038954       13.350412457227584       10.257483745925544    6[6-(1,6),6-(7,7),7-(6,26)]
   103        2.775781837704642       12.857073716228879       11.017522061774557    6[1-(0),6-(1,6),6-(6,7)]
   104        3.775038487547354       12.120222480857828        10.38855858191879    6[1-(0),6-(1,6),6-(1,6)]
   105       3.6819735235232605        11.90496788175295         9.01157691700628    6[1-(0),6-(1,6),6-(1,7)]
   106       2.5979454847129198        12.42763529752458         8.30938458970824    6[1-(0),6-(1,6),7-(6,26)]
   107       10.326056991121133       15.954930295575735       12.821921208035093    6[6-(1,6),6-(1,6),6-(7,7)]
   108        9.118982725784361       16.606366808832913       12.512123023777235    6[1-(0),6-(1,7),6-(6,6)]
   109        8.453700268595753        17.33106905078894        13.48290493354648    6[1-(0),6-(1,6),7-(6,26)]
   110       10.059995359910626        16.81083894241132       15.065907933379785    6[1-(0),6-(1,6),7-(6,26)]
   111       10.783881933105278       16.068437058942315        14.14572054956115    6[1-(0),6-(1,7),6-(6,6)]
   112        8.544138068535254       20.835029616898865       14.535781654482808    6[6-(6,7),7-(6),7-(7,26)]
   113       7.0972655232756345        21.17339980762051        13.05984878868345    6[6-(6,6),7-(6),7-(7)]
   114        9.647525872962351       20.768477971589853        15.45814035781107    6[6-(1,6),6-(7,7),7-(6,26)]
   115       10.710538235233528       21.673149388823063       15.507622398086577    6[1-(0),6-(1,6),6-(6,7)]
   116         7.74281130488003        12.21486493832696      0.38682484419565744    6[1-(0),6-(1,6),6-(1,6)]
   117        7.649266629056769       11.128409858036097       1.2597038883873466    6[1-(0),6-(1,6),6-(1,7)]
   118        6.564987471636395       10.259548364811392       1.1562265082495382    6[1-(0),6-(1,6),7-(6,26)]
   119        6.361890557943385        21.68869068895134       11.919080871549324    6[6-(1,6),6-(1,6),6-(7,7)]
   120        5.157013802522794        21.09156735834366       11.508738466222754    6[1-(0),6-(1,7),6-(6,6)]
   121        4.490679708966097        21.56953813343573        10.39600786678727    6[1-(0),6-(1,6),7-(6,26)]
   122       6.0926675149355916        23.20509204297307       10.057427630003687    6[1-(0),6-(1,6),7-(6,26)]
   123       6.8173802547665705       22.780222666689774       11.160520824761837    6[1-(0),6-(1,7),6-(6,6)]
   124        8.277293184034946        6.492245896138146        8.485986275638448    7[6-(6,7),7-(6),26-(7,7,7,7,7)]
   125        9.214263501364101        7.411704566833723        8.197656456208485    7[6-(6,7),7-(6,26)]
   126        7.589103300857458        8.409866737813477        9.447109532293045    7[6-(6,7),6-(6,7)]
   127       2.3496440166927717       23.561371710639026        9.147142269522812    7[6-(1,6),6-(6,6),26-(7,7,7,7,7)]
   128       10.924390556421063        12.22407028355411        8.333581431244202    7[6-(1,6),6-(1,6),26-(7,7,7,7,7)]
   129       0.3454033506081211        13.38412816653909        6.207637121561044    7[6-(6,7),7-(6),26-(7,7,7,7,7)]
   130        1.282469537876526       12.674859887055414        5.555504900866079    7[6-(6,7),7-(6,26)]
   131     -0.34123749739061937       13.260380946521625        4.065756608495302    7[6-(6,7),6-(6,7)]
   132       10.283132828699747       14.701891010243678        7.168088438500871    7[6-(1,6),6-(6,6),26-(7,7,7,7,7)]
   133        2.992119967201527       10.386900230541718       1.3192967745265847    7[6-(1,6),6-(1,6),26-(7,7,7,7,7)]
   134       4.3099814814354405        7.962772754136492        1.378918588951978    7[6-(6,7),7-(6),26-(7,7,7,7,7)]
   135        5.246616473296468        7.751856531544494        2.319259093504695    7[6-(6,7),7-(6,26)]
   136         3.62317841526745        6.168540925788505        2.555310961385846    7[6-(6,7),6-(6,7)]
   137        6.315743057110074       17.417933138929385       15.830559466681095    7[6-(1,6),6-(6,6),26-(7,7,7,7,7)]
   138        6.957470537404843         5.22884706709753        6.417186568358903    7[6-(1,6),6-(1,6),26-(7,7,7,7,7)]
   139        3.622377270008887       21.347862536279127        7.587483261267406    7[6-(6,7),7-(6),26-(7,7,7,7,7)]
   140       2.6854069767080695       20.428403875655498        7.875813143120473    7[6-(6,7),7-(6,26)]
   141        4.310567074307189       19.430241721386043        6.626359910740012    7[6-(6,7),6-(6,7)]
   142        9.550026404753249        4.278736725763229        6.926327263925074    7[6-(1,6),6-(6,6),26-(7,7,7,7,7)]
   143       0.9752798720253266        15.61603815408573        7.739888097519569    7[6-(1,6),6-(1,6),26-(7,7,7,7,7)]
   144         11.5542670664878       14.455980250173965        9.865832412275402    7[6-(6,7),7-(6),26-(7,7,7,7,7)]
   145        10.61720086883434       15.165248513962528        10.51796464744315    7[6-(6,7),7-(6,26)]
   146       12.240907957397937        14.57972752737356        12.00771290589135    7[6-(6,7),6-(6,7)]
   147       1.6165376063107921        13.13821738387991        8.905381081921362    7[6-(1,6),6-(6,6),26-(7,7,7,7,7)]
   148        8.907550476557262       17.453208246341564       14.754172744842762    7[6-(1,6),6-(1,6),26-(7,7,7,7,7)]
   149         7.58968894039926       19.877335701674422        14.69455096198245    7[6-(6,7),7-(6),26-(7,7,7,7,7)]
   150        6.653054016807413       20.088251859710155       13.754210382090317    7[6-(6,7),7-(6,26)]
   151         8.27649196757772        21.67156756780394       13.518158605204022    7[6-(6,7),6-(6,7)]
   152         5.58392741942937       10.422175261463632      0.24291002108965618    7[6-(1,6),6-(6,6),26-(7,7,7,7,7)]
   153        4.942199972687208       22.611261295006834        9.656282868137612    7[6-(1,6),6-(1,6),26-(7,7,7,7,7)]
