# Supplementary material for: An automated protocol to construct flexibility parameters for classical forcefields: applications to metal–organic frameworks
Source: RSC Adv. 2024 Jul 19;14(31):22714–62. doi: 10.1039/d4ra01859a (PMC11258866; doi:10.1039/d4ra01859a)
Supplement: RA-014-D4RA01859A-s002 [file RA-014-D4RA01859A-s002.zip › MOFs_inputs/quadrant_1_2/BUVYIB/BUVYIB_bond_and_UB_instances_list.txt]

[ 1	[0	0	0]	124	[0	0	0]	0	1	1	1.9367 ]
[ 1	[0	0	0]	139	[0	-1	0]	0	1	2	1.9367 ]
[ 2	[0	0	0]	129	[0	0	0]	0	1	1	1.937 ]
[ 2	[0	0	0]	144	[-1	0	0]	0	1	2	1.9371 ]
[ 3	[0	0	0]	134	[0	0	0]	0	1	1	1.9377 ]
[ 3	[0	0	0]	149	[0	0	-1]	0	1	2	1.9377 ]
[ 1	[0	1	0]	139	[0	0	0]	0	1	2	1.9367 ]
[ 2	[1	0	0]	144	[0	0	0]	0	1	2	1.9371 ]
[ 3	[0	0	1]	149	[0	0	0]	0	1	2	1.9377 ]
[ 1	[0	0	0]	127	[0	-1	0]	1	1	2	1.9944 ]
[ 1	[0	0	0]	142	[0	0	0]	1	1	1	1.9944 ]
[ 2	[0	0	0]	132	[-1	0	0]	1	1	2	1.9948 ]
[ 2	[0	0	0]	147	[0	0	0]	1	1	1	1.9948 ]
[ 3	[0	0	0]	137	[0	0	-1]	1	1	2	1.9949 ]
[ 3	[0	0	0]	152	[0	0	0]	1	1	1	1.9949 ]
[ 1	[0	1	0]	127	[0	0	0]	1	1	2	1.9944 ]
[ 2	[1	0	0]	132	[0	0	0]	1	1	2	1.9948 ]
[ 3	[0	0	1]	137	[0	0	0]	1	1	2	1.9949 ]
[ 1	[0	0	0]	138	[0	0	0]	2	1	1	1.9803 ]
[ 1	[0	0	0]	153	[0	-1	0]	2	1	2	1.9803 ]
[ 2	[0	0	0]	128	[-1	0	0]	2	1	2	1.9788 ]
[ 2	[0	0	0]	143	[0	0	0]	2	1	1	1.9788 ]
[ 3	[0	0	0]	133	[0	0	0]	2	1	1	1.9787 ]
[ 3	[0	0	0]	148	[0	0	-1]	2	1	2	1.9787 ]
[ 2	[1	0	0]	128	[0	0	0]	2	1	2	1.9788 ]
[ 3	[0	0	1]	148	[0	0	0]	2	1	2	1.9787 ]
[ 1	[0	1	0]	153	[0	0	0]	2	1	2	1.9803 ]
[ 4	[0	0	0]	55	[0	0	0]	3	1	1	1.0904 ]
[ 12	[0	0	0]	67	[0	0	0]	3	1	1	1.0903 ]
[ 20	[0	0	0]	79	[0	0	0]	3	1	1	1.0904 ]
[ 28	[0	0	0]	91	[0	0	0]	3	1	1	1.0904 ]
[ 36	[0	0	0]	103	[0	0	0]	3	1	1	1.0903 ]
[ 44	[0	0	0]	115	[0	0	0]	3	1	1	1.0904 ]
[ 5	[0	0	0]	56	[0	0	0]	4	1	1	1.0913 ]
[ 13	[0	0	0]	68	[0	0	0]	4	1	1	1.0913 ]
[ 21	[0	0	0]	80	[0	0	0]	4	1	1	1.0913 ]
[ 29	[0	0	0]	92	[0	0	0]	4	1	1	1.0913 ]
[ 37	[0	0	0]	104	[0	0	0]	4	1	1	1.0913 ]
[ 45	[0	0	0]	116	[0	0	0]	4	1	1	1.0913 ]
[ 6	[0	0	0]	57	[0	0	0]	5	1	1	1.0906 ]
[ 14	[0	0	0]	69	[0	0	0]	5	1	1	1.0906 ]
[ 22	[0	0	0]	81	[0	0	0]	5	1	1	1.0906 ]
[ 30	[0	0	0]	93	[0	0	0]	5	1	1	1.0906 ]
[ 38	[0	0	0]	105	[0	0	0]	5	1	1	1.0906 ]
[ 46	[0	0	0]	117	[0	0	0]	5	1	1	1.0906 ]
[ 7	[0	0	0]	58	[0	0	0]	6	1	1	1.0936 ]
[ 9	[0	0	0]	61	[-1	0	0]	6	1	2	1.0889 ]
[ 10	[0	0	0]	62	[0	0	0]	6	1	1	1.0899 ]
[ 15	[0	0	0]	70	[0	0	0]	6	1	1	1.0936 ]
[ 17	[0	0	0]	73	[0	0	0]	6	1	1	1.0889 ]
[ 18	[0	0	0]	74	[0	0	0]	6	1	1	1.0898 ]
[ 23	[0	0	0]	82	[0	0	0]	6	1	1	1.0936 ]
[ 25	[0	0	0]	85	[0	0	0]	6	1	1	1.0889 ]
[ 26	[0	0	0]	86	[0	0	0]	6	1	1	1.0899 ]
[ 31	[0	0	0]	94	[0	0	0]	6	1	1	1.0936 ]
[ 33	[0	0	0]	97	[0	0	0]	6	1	1	1.0889 ]
[ 34	[0	0	0]	98	[0	0	0]	6	1	1	1.0899 ]
[ 39	[0	0	0]	106	[0	0	0]	6	1	1	1.0936 ]
[ 41	[0	0	0]	109	[0	0	0]	6	1	1	1.0889 ]
[ 42	[0	0	0]	110	[0	0	-1]	6	1	2	1.0898 ]
[ 47	[0	0	0]	118	[0	0	0]	6	1	1	1.0936 ]
[ 49	[0	0	0]	121	[0	0	0]	6	1	1	1.0889 ]
[ 50	[0	0	0]	122	[0	-1	0]	6	1	2	1.0899 ]
[ 9	[1	0	0]	61	[0	0	0]	6	1	2	1.0889 ]
[ 42	[0	0	1]	110	[0	0	0]	6	1	2	1.0898 ]
[ 50	[0	1	0]	122	[0	0	0]	6	1	2	1.0899 ]
[ 8	[0	0	0]	60	[0	0	0]	7	1	1	1.0892 ]
[ 11	[0	0	0]	63	[0	0	0]	7	1	1	1.0899 ]
[ 16	[0	0	0]	72	[0	0	0]	7	1	1	1.0893 ]
[ 19	[0	0	0]	75	[0	0	0]	7	1	1	1.09 ]
[ 24	[0	0	0]	84	[0	0	0]	7	1	1	1.0892 ]
[ 27	[0	0	0]	87	[0	0	0]	7	1	1	1.09 ]
[ 32	[0	0	0]	96	[0	0	0]	7	1	1	1.0892 ]
[ 35	[0	0	0]	99	[0	0	0]	7	1	1	1.0899 ]
[ 40	[0	0	0]	108	[0	0	0]	7	1	1	1.0893 ]
[ 43	[0	0	0]	111	[0	0	0]	7	1	1	1.09 ]
[ 48	[0	0	0]	120	[0	0	0]	7	1	1	1.0892 ]
[ 51	[0	0	0]	123	[0	0	0]	7	1	1	1.09 ]
[ 54	[0	0	0]	52	[0	0	0]	8	1	1	1.4397 ]
[ 66	[-1	0	0]	64	[0	0	0]	8	1	2	1.4398 ]
[ 66	[0	0	0]	64	[1	0	0]	8	1	2	1.4398 ]
[ 78	[0	0	0]	76	[0	0	0]	8	1	1	1.4397 ]
[ 90	[0	0	0]	88	[0	0	0]	8	1	1	1.4397 ]
[ 102	[1	0	0]	100	[0	0	0]	8	1	2	1.4398 ]
[ 102	[0	0	0]	100	[-1	0	0]	8	1	2	1.4398 ]
[ 114	[0	0	0]	112	[0	0	0]	8	1	1	1.4397 ]
[ 52	[0	0	0]	124	[0	0	0]	9	1	1	1.3615 ]
[ 64	[0	0	0]	129	[0	0	0]	9	1	1	1.3614 ]
[ 76	[0	0	0]	134	[0	0	0]	9	1	1	1.3614 ]
[ 88	[0	0	0]	139	[0	0	0]	9	1	1	1.3615 ]
[ 100	[0	0	0]	144	[0	0	0]	9	1	1	1.3614 ]
[ 112	[0	0	0]	149	[0	0	0]	9	1	1	1.3614 ]
[ 52	[0	0	0]	126	[0	0	0]	10	1	1	1.3438 ]
[ 64	[0	0	0]	131	[0	0	0]	10	1	1	1.3439 ]
[ 76	[0	0	0]	136	[0	0	0]	10	1	1	1.3442 ]
[ 88	[0	0	0]	141	[0	0	0]	10	1	1	1.3438 ]
[ 100	[0	0	0]	146	[0	0	0]	10	1	1	1.3439 ]
[ 112	[0	0	0]	151	[0	0	0]	10	1	1	1.3442 ]
[ 59	[0	0	0]	53	[0	0	0]	11	1	1	1.4514 ]
[ 71	[0	0	0]	65	[0	0	0]	11	1	1	1.4514 ]
[ 83	[0	0	0]	77	[0	0	0]	11	1	1	1.4518 ]
[ 95	[0	0	0]	89	[0	0	0]	11	1	1	1.4514 ]
[ 107	[0	0	0]	101	[0	0	0]	11	1	1	1.4514 ]
[ 119	[0	0	0]	113	[0	0	0]	11	1	1	1.4518 ]
[ 53	[0	0	0]	125	[0	0	0]	12	1	1	1.3628 ]
[ 65	[0	0	0]	130	[0	0	0]	12	1	1	1.3629 ]
[ 77	[0	0	0]	135	[0	0	0]	12	1	1	1.3627 ]
[ 89	[0	0	0]	140	[0	0	0]	12	1	1	1.3628 ]
[ 101	[0	0	0]	145	[0	0	0]	12	1	1	1.3629 ]
[ 113	[0	0	0]	150	[0	0	0]	12	1	1	1.3627 ]
[ 53	[0	0	0]	126	[0	0	0]	13	1	1	1.3601 ]
[ 65	[0	0	0]	131	[0	0	0]	13	1	1	1.3601 ]
[ 77	[0	0	0]	136	[0	0	0]	13	1	1	1.3597 ]
[ 89	[0	0	0]	141	[0	0	0]	13	1	1	1.3601 ]
[ 101	[0	0	0]	146	[0	0	0]	13	1	1	1.36 ]
[ 113	[0	0	0]	151	[0	0	0]	13	1	1	1.3597 ]
[ 55	[0	0	0]	54	[0	0	0]	14	1	1	1.3967 ]
[ 67	[0	0	0]	66	[0	0	0]	14	1	1	1.3967 ]
[ 79	[0	0	0]	78	[0	0	0]	14	1	1	1.3967 ]
[ 91	[0	0	0]	90	[0	0	0]	14	1	1	1.3967 ]
[ 103	[0	0	0]	102	[0	0	0]	14	1	1	1.3967 ]
[ 115	[0	0	0]	114	[0	0	0]	14	1	1	1.3967 ]
[ 54	[0	0	0]	127	[0	-1	0]	15	1	2	1.3721 ]
[ 66	[0	0	0]	132	[0	0	0]	15	1	1	1.372 ]
[ 78	[0	0	0]	137	[0	0	-1]	15	1	2	1.3722 ]
[ 90	[0	0	0]	142	[0	1	0]	15	1	2	1.3721 ]
[ 102	[0	0	0]	147	[0	0	0]	15	1	1	1.372 ]
[ 114	[0	0	0]	152	[0	0	1]	15	1	2	1.3722 ]
[ 54	[0	1	0]	127	[0	0	0]	15	1	2	1.3721 ]
[ 78	[0	0	1]	137	[0	0	0]	15	1	2	1.3722 ]
[ 90	[0	-1	0]	142	[0	0	0]	15	1	2	1.3721 ]
[ 114	[0	0	-1]	152	[0	0	0]	15	1	2	1.3722 ]
[ 56	[0	-1	0]	55	[0	0	0]	16	1	2	1.3918 ]
[ 56	[0	0	0]	55	[0	1	0]	16	1	2	1.3918 ]
[ 68	[0	0	0]	67	[0	0	0]	16	1	1	1.3918 ]
[ 80	[0	0	-1]	79	[0	0	0]	16	1	2	1.3918 ]
[ 80	[0	0	0]	79	[0	0	1]	16	1	2	1.3918 ]
[ 92	[0	1	0]	91	[0	0	0]	16	1	2	1.3918 ]
[ 92	[0	0	0]	91	[0	-1	0]	16	1	2	1.3918 ]
[ 104	[0	0	0]	103	[0	0	0]	16	1	1	1.3918 ]
[ 116	[0	0	1]	115	[0	0	0]	16	1	2	1.3918 ]
[ 116	[0	0	0]	115	[0	0	-1]	16	1	2	1.3918 ]
[ 56	[0	0	0]	57	[0	0	0]	17	1	1	1.3968 ]
[ 68	[0	0	0]	69	[0	0	0]	17	1	1	1.3968 ]
[ 80	[0	0	0]	81	[0	0	0]	17	1	1	1.3968 ]
[ 92	[0	0	0]	93	[0	0	0]	17	1	1	1.3968 ]
[ 104	[0	0	0]	105	[0	0	0]	17	1	1	1.3968 ]
[ 116	[0	0	0]	117	[0	0	0]	17	1	1	1.3968 ]
[ 57	[0	0	0]	58	[0	0	0]	18	1	1	1.3933 ]
[ 69	[0	0	0]	70	[0	0	0]	18	1	1	1.3933 ]
[ 81	[0	0	0]	82	[0	0	0]	18	1	1	1.3933 ]
[ 93	[0	0	0]	94	[0	0	0]	18	1	1	1.3933 ]
[ 105	[0	0	0]	106	[0	0	0]	18	1	1	1.3933 ]
[ 117	[0	0	0]	118	[0	0	0]	18	1	1	1.3933 ]
[ 58	[0	0	0]	127	[0	0	0]	19	1	1	1.3503 ]
[ 70	[0	0	0]	132	[0	0	0]	19	1	1	1.3503 ]
[ 82	[0	0	0]	137	[0	0	0]	19	1	1	1.3502 ]
[ 94	[0	0	0]	142	[0	0	0]	19	1	1	1.3503 ]
[ 106	[0	0	0]	147	[0	0	0]	19	1	1	1.3503 ]
[ 118	[0	0	0]	152	[0	0	0]	19	1	1	1.3502 ]
[ 60	[0	0	0]	59	[0	0	0]	20	1	1	1.4062 ]
[ 63	[0	0	0]	59	[0	0	0]	20	1	1	1.4053 ]
[ 72	[0	0	0]	71	[0	0	0]	20	1	1	1.4062 ]
[ 75	[0	0	0]	71	[0	0	0]	20	1	1	1.4053 ]
[ 84	[0	0	0]	83	[0	0	0]	20	1	1	1.4059 ]
[ 87	[0	0	0]	83	[0	0	0]	20	1	1	1.4051 ]
[ 96	[0	0	0]	95	[0	0	0]	20	1	1	1.4062 ]
[ 99	[0	0	0]	95	[0	0	0]	20	1	1	1.4053 ]
[ 108	[0	0	0]	107	[0	0	0]	20	1	1	1.4062 ]
[ 111	[0	0	0]	107	[0	0	0]	20	1	1	1.4053 ]
[ 120	[0	0	0]	119	[0	0	0]	20	1	1	1.4059 ]
[ 123	[0	0	0]	119	[0	0	0]	20	1	1	1.4051 ]
[ 61	[0	0	0]	60	[0	0	0]	21	1	1	1.3821 ]
[ 62	[0	0	0]	63	[0	0	0]	21	1	1	1.3864 ]
[ 73	[0	0	0]	72	[0	0	0]	21	1	1	1.3821 ]
[ 74	[0	0	0]	75	[0	0	0]	21	1	1	1.3863 ]
[ 85	[0	0	0]	84	[0	0	0]	21	1	1	1.3823 ]
[ 86	[0	0	0]	87	[0	0	0]	21	1	1	1.3866 ]
[ 97	[0	0	0]	96	[0	0	0]	21	1	1	1.3821 ]
[ 98	[0	0	0]	99	[0	0	0]	21	1	1	1.3864 ]
[ 109	[0	0	0]	108	[0	0	0]	21	1	1	1.3821 ]
[ 110	[0	0	0]	111	[0	0	0]	21	1	1	1.3863 ]
[ 121	[0	0	0]	120	[0	0	0]	21	1	1	1.3823 ]
[ 122	[0	0	0]	123	[0	0	0]	21	1	1	1.3866 ]
[ 61	[0	0	0]	128	[0	0	0]	22	1	1	1.3554 ]
[ 62	[0	0	0]	128	[0	0	0]	22	1	1	1.3557 ]
[ 73	[0	0	0]	133	[0	0	0]	22	1	1	1.3554 ]
[ 74	[0	0	0]	133	[0	0	0]	22	1	1	1.3557 ]
[ 85	[0	0	0]	138	[0	0	0]	22	1	1	1.3551 ]
[ 86	[0	0	0]	138	[0	0	0]	22	1	1	1.3554 ]
[ 97	[0	0	0]	143	[0	0	0]	22	1	1	1.3554 ]
[ 98	[0	0	0]	143	[0	0	0]	22	1	1	1.3557 ]
[ 109	[0	0	0]	148	[0	0	0]	22	1	1	1.3554 ]
[ 110	[0	0	0]	148	[0	0	0]	22	1	1	1.3557 ]
[ 121	[0	0	0]	153	[0	0	0]	22	1	1	1.3551 ]
[ 122	[0	0	0]	153	[0	0	0]	22	1	1	1.3554 ]
[ 124	[0	0	0]	125	[0	0	0]	23	1	1	1.344 ]
[ 129	[0	0	0]	130	[0	0	0]	23	1	1	1.344 ]
[ 134	[0	0	0]	135	[0	0	0]	23	1	1	1.3439 ]
[ 139	[0	0	0]	140	[0	0	0]	23	1	1	1.344 ]
[ 144	[0	0	0]	145	[0	0	0]	23	1	1	1.344 ]
[ 149	[0	0	0]	150	[0	0	0]	23	1	1	1.3439 ]
