# Supplementary material for: An automated protocol to construct flexibility parameters for classical forcefields: applications to metal–organic frameworks
Source: RSC Adv. 2024 Jul 19;14(31):22714–62. doi: 10.1039/d4ra01859a (PMC11258866; doi:10.1039/d4ra01859a)
Supplement: RA-014-D4RA01859A-s002 [file RA-014-D4RA01859A-s002.zip › MOFs_inputs/quadrant_1_2/COMDOY/COMDOY_angle_instances_list.txt]

[ 1	29	[-1	0	-1]	32	[0	0	-1]	0	0	1.5191 ]
[ 1	33	[0	0	0]	36	[0	0	0]	0	0	1.5191 ]
[ 2	30	[0	0	0]	31	[0	0	0]	0	0	1.5192 ]
[ 2	34	[0	0	-1]	35	[0	0	-1]	0	0	1.5192 ]
[ 1	29	[-1	0	-1]	33	[0	0	0]	1	0	3.1416 ]
[ 1	32	[0	0	-1]	36	[0	0	0]	1	0	3.1416 ]
[ 2	30	[0	0	0]	34	[0	0	-1]	1	0	3.1416 ]
[ 2	31	[0	0	0]	35	[0	0	-1]	1	0	3.1416 ]
[ 1	29	[-1	0	-1]	36	[0	0	0]	2	0	1.6225 ]
[ 1	32	[0	0	-1]	33	[0	0	0]	2	0	1.6225 ]
[ 2	30	[0	0	0]	35	[0	0	-1]	2	0	1.6223 ]
[ 2	31	[0	0	0]	34	[0	0	-1]	2	0	1.6223 ]
[ 1	37	[-1	0	0]	29	[-1	0	-1]	3	0	1.6265 ]
[ 1	38	[0	0	0]	32	[0	0	-1]	3	0	1.6262 ]
[ 1	38	[0	0	0]	33	[0	0	0]	3	0	1.6265 ]
[ 1	37	[-1	0	0]	36	[0	0	0]	3	0	1.6262 ]
[ 2	37	[0	0	0]	30	[0	0	0]	3	0	1.6262 ]
[ 2	38	[0	0	0]	31	[0	0	0]	3	0	1.6264 ]
[ 2	38	[0	0	0]	34	[0	0	-1]	3	0	1.6262 ]
[ 2	37	[0	0	0]	35	[0	0	-1]	3	0	1.6264 ]
[ 1	38	[0	0	0]	29	[-1	0	-1]	4	0	1.5151 ]
[ 1	37	[-1	0	0]	32	[0	0	-1]	4	0	1.5154 ]
[ 1	37	[-1	0	0]	33	[0	0	0]	4	0	1.5151 ]
[ 1	38	[0	0	0]	36	[0	0	0]	4	0	1.5154 ]
[ 2	38	[0	0	0]	30	[0	0	0]	4	0	1.5153 ]
[ 2	37	[0	0	0]	31	[0	0	0]	4	0	1.5152 ]
[ 2	37	[0	0	0]	34	[0	0	-1]	4	0	1.5153 ]
[ 2	38	[0	0	0]	35	[0	0	-1]	4	0	1.5152 ]
[ 1	37	[-1	0	0]	38	[0	0	0]	5	0	3.1416 ]
[ 2	37	[0	0	0]	38	[0	0	0]	5	0	3.1416 ]
[ 13	3	[0	0	0]	15	[0	0	0]	6	0	2.1207 ]
[ 14	4	[0	0	0]	16	[0	1	0]	6	0	2.1207 ]
[ 15	5	[0	0	0]	13	[0	0	0]	6	0	2.1207 ]
[ 16	6	[0	0	0]	14	[0	-1	0]	6	0	2.1207 ]
[ 17	7	[0	0	0]	19	[0	0	0]	6	0	2.1207 ]
[ 18	8	[0	0	0]	20	[0	-1	0]	6	0	2.1207 ]
[ 19	9	[0	0	0]	17	[0	0	0]	6	0	2.1207 ]
[ 20	10	[0	0	0]	18	[0	1	0]	6	0	2.1207 ]
[ 13	3	[0	0	0]	21	[0	0	0]	7	0	2.0722 ]
[ 14	4	[0	0	0]	23	[0	0	0]	7	0	2.0722 ]
[ 15	5	[0	0	0]	25	[0	0	0]	7	0	2.0721 ]
[ 16	6	[0	0	0]	27	[1	0	0]	7	0	2.0722 ]
[ 17	7	[0	0	0]	25	[0	0	0]	7	0	2.0722 ]
[ 18	8	[0	0	0]	27	[0	0	0]	7	0	2.0722 ]
[ 19	9	[0	0	0]	21	[0	0	0]	7	0	2.0721 ]
[ 20	10	[0	0	0]	23	[-1	0	0]	7	0	2.0722 ]
[ 13	15	[0	0	0]	21	[0	0	0]	8	0	2.0903 ]
[ 14	16	[0	1	0]	23	[0	0	0]	8	0	2.0903 ]
[ 15	13	[0	0	0]	25	[0	0	0]	8	0	2.0903 ]
[ 16	14	[0	-1	0]	27	[1	0	0]	8	0	2.0903 ]
[ 17	19	[0	0	0]	25	[0	0	0]	8	0	2.0903 ]
[ 18	20	[0	-1	0]	27	[0	0	0]	8	0	2.0903 ]
[ 19	17	[0	0	0]	21	[0	0	0]	8	0	2.0903 ]
[ 20	18	[0	1	0]	23	[-1	0	0]	8	0	2.0903 ]
[ 21	13	[0	0	0]	19	[0	0	0]	9	0	2.1026 ]
[ 23	14	[0	0	0]	20	[1	0	0]	9	0	2.1026 ]
[ 25	15	[0	0	0]	17	[0	0	0]	9	0	2.1026 ]
[ 27	16	[-1	0	0]	18	[0	0	0]	9	0	2.1026 ]
[ 21	13	[0	0	0]	22	[0	0	0]	10	0	2.09 ]
[ 21	19	[0	0	0]	22	[0	0	0]	10	0	2.09 ]
[ 23	14	[0	0	0]	24	[0	0	0]	10	0	2.0899 ]
[ 23	20	[1	0	0]	24	[0	0	0]	10	0	2.09 ]
[ 25	15	[0	0	0]	26	[0	0	0]	10	0	2.09 ]
[ 25	17	[0	0	0]	26	[0	0	0]	10	0	2.09 ]
[ 27	16	[-1	0	0]	28	[0	0	0]	10	0	2.09 ]
[ 27	18	[0	0	0]	28	[0	0	0]	10	0	2.0899 ]
[ 22	21	[0	0	0]	29	[0	0	0]	11	0	2.0368 ]
[ 22	21	[0	0	0]	35	[0	0	0]	11	0	2.0367 ]
[ 24	23	[0	0	0]	30	[0	0	0]	11	0	2.0368 ]
[ 24	23	[0	0	0]	36	[1	0	0]	11	0	2.0367 ]
[ 26	25	[0	0	0]	31	[0	0	0]	11	0	2.0367 ]
[ 26	25	[0	0	0]	33	[0	0	0]	11	0	2.0368 ]
[ 28	27	[0	0	0]	32	[0	0	0]	11	0	2.0367 ]
[ 28	27	[0	0	0]	34	[0	0	0]	11	0	2.0368 ]
[ 22	29	[0	0	0]	35	[0	0	0]	12	0	2.2096 ]
[ 24	30	[0	0	0]	36	[1	0	0]	12	0	2.2096 ]
[ 26	31	[0	0	0]	33	[0	0	0]	12	0	2.2096 ]
[ 28	32	[0	0	0]	34	[0	0	0]	12	0	2.2096 ]
[ 29	1	[1	0	1]	22	[0	0	0]	13	0	2.2951 ]
[ 30	2	[0	0	0]	24	[0	0	0]	13	0	2.2951 ]
[ 31	2	[0	0	0]	26	[0	0	0]	13	0	2.2953 ]
[ 32	1	[0	0	1]	28	[0	0	0]	13	0	2.2952 ]
[ 33	1	[0	0	0]	26	[0	0	0]	13	0	2.2951 ]
[ 34	2	[0	0	1]	28	[0	0	0]	13	0	2.2951 ]
[ 35	2	[0	0	1]	22	[0	0	0]	13	0	2.2953 ]
[ 36	1	[0	0	0]	24	[-1	0	0]	13	0	2.2952 ]
[ 37	1	[1	0	0]	2	[0	0	0]	14	0	2.1657 ]
[ 38	1	[0	0	0]	2	[0	0	0]	14	0	2.1657 ]
[ 37	11	[0	0	0]	1	[1	0	0]	15	0	2.0588 ]
[ 37	11	[0	0	0]	2	[0	0	0]	15	0	2.0587 ]
[ 38	12	[0	0	0]	1	[0	0	0]	15	0	2.0588 ]
[ 38	12	[0	0	0]	2	[0	0	0]	15	0	2.0587 ]
