# Supplementary material for: An automated protocol to construct flexibility parameters for classical forcefields: applications to metal–organic frameworks
Source: RSC Adv. 2024 Jul 19;14(31):22714–62. doi: 10.1039/d4ra01859a (PMC11258866; doi:10.1039/d4ra01859a)
Supplement: RA-014-D4RA01859A-s002 [file RA-014-D4RA01859A-s002.zip › MOFs_inputs/quadrant_1_2/COMDOY/COMDOY_atom_types_with_coordinates.txt]

COMDOY

6.7340000000000000    0.0000000000000000    0.0000000000000000
0.0000000000000000    11.0619999999999994    0.0000000000000000
-3.3670000299999998    -5.5310267299999998    9.1150194100000004

     1   1.7630373140372318e-07         5.53100004839521   1.1082893764494776e-08    31[8-(1,31),8-(1,31),8-(6),8-(6),8-(6),8-(6)]
     2       3.3670001903575697        5.531000190283121    5.666189021979838e-08    31[8-(1,31),8-(1,31),8-(6),8-(6),8-(6),8-(6)]
     3       3.8287264289316085        2.232166192721312        5.702578785676997    1[6-(6,6)]
     4       2.9053900200731904       7.7629540780479225       3.4123371518764896    1[6-(6,6)]
     5       3.8286611099416383       3.2989824314015608       3.4124217663564096    1[6-(6,6)]
     6       2.9052309511087717      -2.2322943201550505       5.7025896003840275    1[6-(6,6)]
     7     -0.46172656320256666       3.2988069782694125        3.412440564842238    1[6-(6,6)]
     8        0.461609979781469       -2.231980906925144        5.702682325799469    1[6-(6,6)]
     9      -0.4616612357883654        2.231990774895792        5.702597630608755    1[6-(6,6)]
    10      0.46176905555976355        7.763267497655559       3.4124298496230323    1[6-(6,6)]
    11        5.050410009966588        3.668746011032853   -0.0008340888927184727    1[8-(31,31)]
    12       1.6835899948657673        7.393254107727974    0.0008340498569970369    1[8-(31,31)]
    13        2.899720612273731        2.475906310984545        5.187909147809263    6[1-(0),6-(1,6),6-(6,6)]
    14       3.8343348758326794         8.00681777710028       3.9270624206221236    6[1-(0),6-(1,6),6-(6,6)]
    15        2.899692590519389        3.055176506707384         3.92713522352885    6[1-(0),6-(1,6),6-(6,6)]
    16         3.83424300685249       -2.476025659411234        5.187917789457614    6[1-(0),6-(1,6),6-(6,6)]
    17      0.46727928009789066        3.055066939980797       3.9271101753893927    6[1-(0),6-(1,6),6-(6,6)]
    18     -0.46733485544725384      -2.4758445832871745        5.187957101887815    6[1-(0),6-(1,6),6-(6,6)]
    19      0.46730731759613486        2.475796725888019        5.187884138417805    6[1-(0),6-(1,6),6-(6,6)]
    20     -0.46724296602242277        8.006998859051889       3.9271017523596945    6[1-(0),6-(1,6),6-(6,6)]
    21       1.6835185958275005       2.1870514027990056        5.820645831693036    6[6-(1,6),6-(1,6),6-(8,8)]
    22        1.683528696153672       1.5241205366335846        7.152859389933176    6[6-(6,6),8-(31),8-(31)]
    23        5.050584164046542        7.718224746194519       3.2942835168392364    6[6-(1,6),6-(1,6),6-(8,8)]
    24        5.050609036526493        7.055435504426537        1.961956157888657    6[6-(6,6),8-(31),8-(31)]
    25       1.6834813310323309       3.3439217497896085       3.2943735497328612    6[6-(1,6),6-(1,6),6-(8,8)]
    26       1.6834712116543395         4.00685271911653        1.962159912005731    6[6-(6,6),8-(31),8-(31)]
    27      -1.6835841373185558       -2.187251561820289        5.820735948308728    6[6-(1,6),6-(1,6),6-(8,8)]
    28      -1.6836089115515174       -1.524462152860253        7.153063282926348    6[6-(6,6),8-(31),8-(31)]
    29        2.820981445246223       1.2659594600150648        7.663381340613631    8[6-(6,8),31-(8,8,8,8,8)]
    30        3.913187818758735        6.797408198277538       1.4513420049663168    8[6-(6,8),31-(8,8,8,8,8)]
    31       2.8209440963973087        4.265553385266759        1.452010735456927    8[6-(6,8),31-(8,8,8,8,8)]
    32      -2.8211158799957383      -1.2656637455342876        7.663139393938002    8[6-(6,8),31-(8,8,8,8,8)]
    33       0.5460183405031621        4.265013602494296       1.4516381000501783    8[6-(6,8),31-(8,8,8,8,8)]
    34      -0.5461878898577419      -1.2664346893229514        7.663677400529007    8[6-(6,8),31-(8,8,8,8,8)]
    35       0.5460557491832536       1.2654200614975002        7.663008486367404    8[6-(6,8),31-(8,8,8,8,8)]
    36      -0.5458841275201136       6.7966370346409555       1.4518801322128116    8[6-(6,8),31-(8,8,8,8,8)]
    37        5.050465277327849        4.637491020527236    0.0003868944022904178    8[1-(0),31-(8,8,8,8,8),31-(8,8,8,8,8)]
    38       1.6835347239844554        6.424509087493641   -0.0003869712133603608    8[1-(0),31-(8,8,8,8,8),31-(8,8,8,8,8)]
