# Supplementary material for: An automated protocol to construct flexibility parameters for classical forcefields: applications to metal–organic frameworks
Source: RSC Adv. 2024 Jul 19;14(31):22714–62. doi: 10.1039/d4ra01859a (PMC11258866; doi:10.1039/d4ra01859a)
Supplement: RA-014-D4RA01859A-s002 [file RA-014-D4RA01859A-s002.zip › MOFs_inputs/quadrant_1_2/COMDOY/COMDOY_dihedral_instances_list.txt]

[ 36	[0	0	0]	1	[0	0	0]	29	[-1	0	-1]	22	[-1	0	-1]	0	-1	True	2	-1.4161 ]
[ 29	[-1	0	-1]	1	[0	0	0]	36	[0	0	0]	24	[-1	0	0]	0	1	True	1	1.4151 ]
[ 33	[0	0	0]	1	[0	0	0]	32	[0	0	-1]	28	[0	0	-1]	0	-1	True	2	-1.4151 ]
[ 32	[0	0	-1]	1	[0	0	0]	33	[0	0	0]	26	[0	0	0]	0	1	True	1	1.4161 ]
[ 35	[0	0	-1]	2	[0	0	0]	30	[0	0	0]	24	[0	0	0]	0	-1	True	1	-1.4164 ]
[ 30	[0	0	0]	2	[0	0	0]	35	[0	0	-1]	22	[0	0	-1]	0	1	True	2	1.4151 ]
[ 34	[0	0	-1]	2	[0	0	0]	31	[0	0	0]	26	[0	0	0]	0	-1	True	1	-1.4151 ]
[ 31	[0	0	0]	2	[0	0	0]	34	[0	0	-1]	28	[0	0	-1]	0	1	True	2	1.4164 ]
[ 36	[1	0	1]	1	[1	0	1]	29	[0	0	0]	22	[0	0	0]	0	-1	True	2	-1.4161 ]
[ 33	[0	0	1]	1	[0	0	1]	32	[0	0	0]	28	[0	0	0]	0	-1	True	2	-1.4151 ]
[ 31	[0	0	1]	2	[0	0	1]	34	[0	0	0]	28	[0	0	0]	0	1	True	2	1.4164 ]
[ 30	[0	0	1]	2	[0	0	1]	35	[0	0	0]	22	[0	0	0]	0	1	True	2	1.4151 ]
[ 29	[-1	0	-1]	1	[0	0	0]	38	[0	0	0]	12	[0	0	0]	1	1	True	1	0.8143 ]
[ 32	[0	0	-1]	1	[0	0	0]	37	[-1	0	0]	11	[-1	0	0]	1	1	True	2	0.8115 ]
[ 33	[0	0	0]	1	[0	0	0]	37	[-1	0	0]	11	[-1	0	0]	1	-1	True	2	-0.8143 ]
[ 36	[0	0	0]	1	[0	0	0]	38	[0	0	0]	12	[0	0	0]	1	-1	True	1	-0.8115 ]
[ 30	[0	0	0]	2	[0	0	0]	38	[0	0	0]	12	[0	0	0]	1	1	True	1	0.811 ]
[ 31	[0	0	0]	2	[0	0	0]	37	[0	0	0]	11	[0	0	0]	1	1	True	1	0.8146 ]
[ 34	[0	0	-1]	2	[0	0	0]	37	[0	0	0]	11	[0	0	0]	1	-1	True	1	-0.811 ]
[ 35	[0	0	-1]	2	[0	0	0]	38	[0	0	0]	12	[0	0	0]	1	-1	True	1	-0.8146 ]
[ 32	[1	0	-1]	1	[1	0	0]	37	[0	0	0]	11	[0	0	0]	1	1	True	2	0.8115 ]
[ 33	[1	0	0]	1	[1	0	0]	37	[0	0	0]	11	[0	0	0]	1	-1	True	2	-0.8143 ]
[ 21	[0	0	0]	13	[0	0	0]	15	[0	0	0]	25	[0	0	0]	2	-1	True	1	-0.0029 ]
[ 23	[0	0	0]	14	[0	0	0]	16	[0	1	0]	27	[1	1	0]	2	-1	True	2	-0.0029 ]
[ 27	[1	0	0]	16	[0	0	0]	14	[0	-1	0]	23	[0	-1	0]	2	-1	True	2	-0.0029 ]
[ 25	[0	0	0]	17	[0	0	0]	19	[0	0	0]	21	[0	0	0]	2	1	True	1	0.0029 ]
[ 27	[0	0	0]	18	[0	0	0]	20	[0	-1	0]	23	[-1	-1	0]	2	1	True	2	0.003 ]
[ 23	[-1	0	0]	20	[0	0	0]	18	[0	1	0]	27	[0	1	0]	2	1	True	2	0.003 ]
[ 15	[0	0	0]	13	[0	0	0]	21	[0	0	0]	22	[0	0	0]	3	1	True	1	3.1058 ]
[ 16	[0	1	0]	14	[0	0	0]	23	[0	0	0]	24	[0	0	0]	3	1	True	1	3.1059 ]
[ 13	[0	0	0]	15	[0	0	0]	25	[0	0	0]	26	[0	0	0]	3	1	True	1	3.1058 ]
[ 14	[0	-1	0]	16	[0	0	0]	27	[1	0	0]	28	[1	0	0]	3	1	True	2	3.1058 ]
[ 19	[0	0	0]	17	[0	0	0]	25	[0	0	0]	26	[0	0	0]	3	-1	True	1	-3.1058 ]
[ 20	[0	-1	0]	18	[0	0	0]	27	[0	0	0]	28	[0	0	0]	3	-1	True	1	-3.1059 ]
[ 17	[0	0	0]	19	[0	0	0]	21	[0	0	0]	22	[0	0	0]	3	-1	True	1	-3.1058 ]
[ 18	[0	1	0]	20	[0	0	0]	23	[-1	0	0]	24	[-1	0	0]	3	-1	True	2	-3.1059 ]
[ 18	[1	1	0]	20	[1	0	0]	23	[0	0	0]	24	[0	0	0]	3	-1	True	2	-3.1059 ]
[ 14	[-1	-1	0]	16	[-1	0	0]	27	[0	0	0]	28	[0	0	0]	3	1	True	2	3.1058 ]
[ 13	[0	0	0]	21	[0	0	0]	22	[0	0	0]	35	[0	0	0]	4	-1	True	1	-3.1186 ]
[ 19	[0	0	0]	21	[0	0	0]	22	[0	0	0]	29	[0	0	0]	4	1	True	1	3.1191 ]
[ 14	[0	0	0]	23	[0	0	0]	24	[0	0	0]	36	[1	0	0]	4	-1	True	1	-3.1183 ]
[ 20	[1	0	0]	23	[0	0	0]	24	[0	0	0]	30	[0	0	0]	4	1	True	1	3.1193 ]
[ 15	[0	0	0]	25	[0	0	0]	26	[0	0	0]	33	[0	0	0]	4	-1	True	1	-3.1191 ]
[ 17	[0	0	0]	25	[0	0	0]	26	[0	0	0]	31	[0	0	0]	4	1	True	1	3.1186 ]
[ 16	[-1	0	0]	27	[0	0	0]	28	[0	0	0]	34	[0	0	0]	4	-1	True	1	-3.1193 ]
[ 18	[0	0	0]	27	[0	0	0]	28	[0	0	0]	32	[0	0	0]	4	1	True	1	3.1183 ]
[ 21	[0	0	0]	22	[0	0	0]	29	[0	0	0]	1	[1	0	1]	5	-1	True	1	-2.8123 ]
[ 21	[0	0	0]	22	[0	0	0]	35	[0	0	0]	2	[0	0	1]	5	1	True	1	2.8129 ]
[ 23	[0	0	0]	24	[0	0	0]	30	[0	0	0]	2	[0	0	0]	5	-1	True	1	-2.8117 ]
[ 23	[0	0	0]	24	[0	0	0]	36	[1	0	0]	1	[1	0	0]	5	1	True	2	2.8127 ]
[ 25	[0	0	0]	26	[0	0	0]	31	[0	0	0]	2	[0	0	0]	5	-1	True	1	-2.8129 ]
[ 25	[0	0	0]	26	[0	0	0]	33	[0	0	0]	1	[0	0	0]	5	1	True	1	2.8123 ]
[ 27	[0	0	0]	28	[0	0	0]	32	[0	0	0]	1	[0	0	1]	5	-1	True	1	-2.8127 ]
[ 27	[0	0	0]	28	[0	0	0]	34	[0	0	0]	2	[0	0	1]	5	1	True	1	2.8117 ]
[ 23	[-1	0	0]	24	[-1	0	0]	36	[0	0	0]	1	[0	0	0]	5	1	True	2	2.8127 ]
