# Supplementary material for: An automated protocol to construct flexibility parameters for classical forcefields: applications to metal–organic frameworks
Source: RSC Adv. 2024 Jul 19;14(31):22714–62. doi: 10.1039/d4ra01859a (PMC11258866; doi:10.1039/d4ra01859a)
Supplement: RA-014-D4RA01859A-s002 [file RA-014-D4RA01859A-s002.zip › MOFs_inputs/quadrant_1_2/COMDOY/COMDOY_dihedral_types_list.txt]

[8[6-(6,8),31-(8,8,8,8,8)]    31[8-(1,31),8-(1,31),8-(6),8-(6),8-(6),8-(6)]    8[6-(6,8),31-(8,8,8,8,8)]    6[6-(6,6),8-(31),8-(31)]]      0      Nonrotatable      1.4157
[8[6-(6,8),31-(8,8,8,8,8)]    31[8-(1,31),8-(1,31),8-(6),8-(6),8-(6),8-(6)]    8[1-(0),31-(8,8,8,8,8),31-(8,8,8,8,8)]    1[8-(31,31)]]      0      Nonrotatable      0.8129
[6[6-(1,6),6-(1,6),6-(8,8)]    6[1-(0),6-(1,6),6-(6,6)]    6[1-(0),6-(1,6),6-(6,6)]    6[6-(1,6),6-(1,6),6-(8,8)]]      0      Nonrotatable      0.0029
[6[1-(0),6-(1,6),6-(6,6)]    6[1-(0),6-(1,6),6-(6,6)]    6[6-(1,6),6-(1,6),6-(8,8)]    6[6-(6,6),8-(31),8-(31)]]      0      Nonrotatable      3.1058
[6[1-(0),6-(1,6),6-(6,6)]    6[6-(1,6),6-(1,6),6-(8,8)]    6[6-(6,6),8-(31),8-(31)]    8[6-(6,8),31-(8,8,8,8,8)]]      0      Nonrotatable      3.1188
[6[6-(1,6),6-(1,6),6-(8,8)]    6[6-(6,6),8-(31),8-(31)]    8[6-(6,8),31-(8,8,8,8,8)]    31[8-(1,31),8-(1,31),8-(6),8-(6),8-(6),8-(6)]]      0      Nonrotatable      2.8124
