# Supplementary material for: An automated protocol to construct flexibility parameters for classical forcefields: applications to metal–organic frameworks
Source: RSC Adv. 2024 Jul 19;14(31):22714–62. doi: 10.1039/d4ra01859a (PMC11258866; doi:10.1039/d4ra01859a)
Supplement: RA-014-D4RA01859A-s002 [file RA-014-D4RA01859A-s002.zip › MOFs_inputs/quadrant_1_2/DIXJIF/DIXJIF.xyz]

  248
jmolscript: load "" {1 1 1} spacegroup "x,y,z" unitcell [{     16.752     0.0    0.0 }, {     0.0    20.392    0.0 }, {     -4.45565855     0.0    9.34735962 }]
Zn    -0.8855762773054437  15.837567629387314   3.7984695502774684  
Zn    7.03374309388877     5.641568263687096    0.8752118181423139  
Zn    7.490424127774068    5.6415677356258875   3.7984698635171066  
Zn    15.409742426190011   15.837568650392276   0.8752114111054858  
Zn    -3.1134012654412344  4.554431845914456    8.472148285784137   
Zn    13.18191758597794    4.554432260460747    5.54888991008037    
Zn    5.26259896406685     14.7504313507769     8.472148014836607   
Zn    4.80591727227933     14.750432448298444   5.548889552224885   
O     8.54735145224012     7.083012844208578    0.8382898605039704  
O     13.928866950627375   14.514128008594158   1.4058826028734785  
O     14.484062878297236   14.36768216624462    3.6091731814686896  
O     8.706849554454768    7.15531292086014     3.106093769077991   
O     5.976816645108986    7.083013433478092    3.835391683860413   
O     0.5952997409576981   14.51412583342421    3.267802742109172   
O     0.04010428826030965  14.367684723231763   1.064511639587652   
O     5.817319008673084    7.155314134892308    1.5675877867442116  
O     5.552866714683464    4.318128079491359    1.4058829406425628  
O     8.971300411985194    4.318127023944584    3.267802196434306   
O     6.108063113593673    4.171682125188272    3.6091734888404057  
O     8.416103039630803    4.171682749254921    1.0645114341618196  
O     0.17134925238399268  17.27901493576238    0.8382890817551287  
O     0.3308499688519042   17.3513122401637     3.10609348475065    
O     14.352816550749063   17.279013841249512   3.8353909766913348  
O     14.193315751374769   17.351313073712625   1.5675871945747866  
O     3.7489917524040424   13.308985357040456   8.509070314655489   
O     -1.6325250585697924  5.87787184902424     7.9414769839138115  
O     -2.1877214577522324  6.024317962353497    5.738186435915928   
O     3.589490997645321    13.236687882763711   6.241265908369304   
O     6.31952432904204     13.308986030212948   5.511968338415373   
O     11.701041303402862   5.87787309757274     6.0795575831464355  
O     12.256238502818048   6.024317173953391    8.282848404722605   
O     6.47902537434734     13.236686844023223   7.779772114255244   
O     6.743474493610177    16.073871851146965   7.941476397870845   
O     3.32504154535907     16.07387414150474    6.079556673133511   
O     6.188278480108844    16.220317657982392   5.738185839439343   
O     3.880237337290178    16.220315433524625   8.28284779838781    
O     -2.056474817070718   3.1129867898995425   5.511968874627273   
O     -1.8969767748707278  3.0406859677436433   7.7797729654095455  
O     12.124990482620086   3.112987036730081    8.509069620997876   
O     11.965491857724988   3.04068715989704     6.241265737392535   
C     8.97568093413072     7.57745149063541     1.932992746124682   
C     9.865581332280843    8.770047478032481    1.8592566200247327  
C     10.687656239237917   9.09556359870149     2.949546185529795   
C     11.456940673947562   10.243505537658509   2.928616371901756   
C     9.84319345053067     9.605916359821398    0.7373446421441968  
C     10.58625262600952    10.780662153196253   0.7291181216973467  
C     11.403239789336896   11.118045895847397   1.8255157897182108  
C     12.202018475057182   12.329481654396822   1.7655064467275425  
C     12.971986247711335   12.818812487587065   2.7552870429374576  
C     13.849247675644696   13.988734094267993   2.5667143265733174  
C     5.548487830507713    7.577452643449864    2.7406884070940296  
C     4.658588268099141    8.770049093470393    2.814424613313371   
C     3.836514174934617    9.095565206784432    1.7241344059461607  
C     3.0672298154977327   10.24350787631595    1.745063188677917   
C     4.680976054781123    9.60591840632996     3.9363366194308185  
C     3.9379175676894147   10.78066438228215    3.9445618527622517  
C     3.120930675388383    11.118048078702921   2.848163910006673   
C     2.32215127524342     12.329483300926125   2.908173961068408   
C     1.5521813923063879   12.818813706214495   1.9183945612735012  
C     0.6749196115055507   13.988734784991053   2.1069698301996675  
C     8.864824398254868    4.5277962296978895   7.707471016367791   
C     8.71037604660561     4.721231275253308    6.342403794590252   
C     6.9737258181492265   6.2087647135520285   6.695895161842847   
C     7.064973941694361    6.059111303564463    8.072446356060645   
C     8.034277857354933    5.196646396163823    8.616726429739762   
C     3.0809403557758515   0.04750541454620562  2.928616679277357   
C     2.2102520860663457   0.5846625163062584   0.7291185325887249  
C     3.027239356544454    0.9220459008097581   1.8255162741977244  
C     3.8260183688370852   2.133481589376004    1.7655068703723495  
C     4.595986420072746    2.6228124167398166   2.7552873975711605  
C     5.4732476902714895   3.792734122348603    2.5667144497148913  
C     0.5996796338851601   17.773452104940507   1.932992905366041   
C     1.4895801628876453   18.966047989748102   1.8592566786644016  
C     2.3116554004042422   19.291563472009717   2.949546053900562   
C     1.4671925156304713   19.80191698560375    0.7373447438795008  
C     11.443229268161133   0.04750896681083308  1.74506375423082    
C     12.313917786368897   0.584664887721254    3.944562287503552   
C     11.496930925274103   0.9220489392302401   2.8481645458114295  
C     10.698151535371881   2.1334841703063563   2.908174634518183   
C     9.928181420122577    2.622814040007337    1.9183951635643135  
C     9.050919298958677    3.7927345456454824   2.1069699007084286  
C     13.924486683845915   17.773452712114434   2.7406878336195266  
C     13.034587590258864   18.96604952446348    2.814424445950996   
C     12.212513517891244   19.29156627405637    1.7241343881929458  
C     13.056976180666267   19.801918876744757   3.9363363527412067  
C     0.4888236997504203   14.72379581901271    7.707470382377851   
C     0.3343751755476734   14.917231008410095   6.342403107058877   
C     -1.402274938956942   16.40476460416662    6.6958944675300325  
C     -1.3110261018973342  16.2551116210111     8.072446122215679   
C     -0.341722784795774   15.39264659882011    8.616725899786688   
C     1.2036895178101692   4.527795390323533    6.313568831955139   
C     1.3581370062797467   4.721230215577483    7.678636365978792   
C     3.0947868704432917   6.208763866604789    7.325145876778042   
C     3.0035385973007704   6.059111188442539    5.948593539067736   
C     2.0342351465077164   5.196645738500307    5.404313686418163   
C     2.716653016339839    5.668203693358708    3.0337919161039184  
C     2.5622055249290683   5.4747690334208166   1.668724459159011   
C     0.8255550148774522   3.9872360537517215   2.0222147378060478  
C     0.9168027757629826   4.136889070038135    3.3987666952699573  
C     1.8861067824018227   4.999354112753844    3.9430468089128685  
C     11.807516980717324   5.668203730319881    1.6398887375009823  
C     11.961965515984675   5.474768657815158    3.0049559727606     
C     13.698615669137915   3.9872352062790566   2.6514645268794212  
C     13.607367382926608   4.136888618425143    1.274913271016545   
C     12.638063514662461   4.9993534875232335   0.7306332748552039  
C     3.4315165610219363   15.86420390652803    1.6398881890558483  
C     3.5859649936443683   15.670768730462182   3.0049553301564815  
C     5.322615502747608    14.183235543563121   2.651464088164062   
C     5.2313672201177965   14.33288898579091    1.274912913820004   
C     4.262063476679384    15.195353837390687   0.7306328626644464  
C     3.3206614004249815   12.814548108292446   7.414366842794638   
C     2.4307609315049525   11.621952183781172   7.4881030020467625  
C     1.6086857211411596   11.296436581141316   6.397813692161392   
C     0.8394009302618981   10.148494547293762   6.418743092016191   
C     2.4531487501936198   10.786083231209      8.610015005896816   
C     1.710089350330004    9.611337549268331    8.618241225987333   
C     0.8931021117116416   9.273954052291286    7.521843477484424   
C     0.09432333418669092  8.06251831845989     7.581852925669619   
C     -0.6756446842574557  7.5731873505430825   6.592072181372454   
C     -1.552906095107518   6.403265810475866    6.780645060525707   
C     6.747854415462595    12.814547245997073   6.606671793071727   
C     7.637753666239127    11.621950519633682   6.532935018697876   
C     8.4598277765364      11.296433836276977   7.6232251131750814  
C     9.229112131974956    10.1484912074756     7.602295779629759   
C     7.615365186408077    10.78608109323159    5.411023208494181   
C     8.358423647788225    9.611335168565107    5.402797300776946   
C     9.175410571124523    9.273951170603038    6.499195010288365   
C     9.974190160710059    8.062515948779286    6.439185125969692   
C     10.744160171062774   7.573186170855625    7.428964367799905   
C     11.621422297429161   6.403265511743726    7.240389632897285   
C     -1.6281458652584258  2.6185475430467      6.606672261882529   
C     -0.7382460726270934  1.425951045770851    6.532935861867029   
C     0.08382792548445517  1.10043476857275     7.623225828947699   
C     -0.7606345142764075  0.5900819545280289   5.411023664419995   
C     0.8531123037276562   -0.04750784095670407 7.602296743893707   
C     -0.01757597805957145 19.807335990798386   5.40279816526568    
C     0.7994111039997476   19.469951810923444   6.49919577086917    
C     1.5981901126651321   18.25851655697278    6.439185499054988   
C     2.368160231580549    17.769186288936805   7.428965292962258   
C     3.2454219246522746   16.59926524338069    7.240389815079782   
C     11.696660670081265   2.618548576108599    7.4143663439563685  
C     10.80676007421289    1.4259526783995577   7.488102707947064   
C     9.98468509522953     1.1004366034397202   6.397813126945661   
C     10.829147886791716   0.5900836938796052   8.610014594628367   
C     9.215400632089432    -0.04750534866053047 6.418742892473932   
C     10.086088718896884   19.807338000919298   8.618241073515524   
C     9.269101524389558    19.469954206355197   7.521843488049207   
C     8.470322757549482    18.258518359405418   7.5818526103620325  
C     7.700355188378911    17.769187512595963   6.592072276600972   
C     6.823093740845518    16.599265768362105   6.780644914105595   
C     9.579689311662488    14.723795496351125   6.313568136484492   
C     9.73413670682556     14.917230366716735   7.678635623823472   
C     11.47078681653203    16.404763913830422   7.325145257910264   
C     11.379538649898437   16.255111165972888   5.9485929295451285  
C     10.410235211225917   15.392645657740168   5.4043131754886495  
C     11.09265212603054    15.864204376561206   3.033791338958872   
C     10.938204684701615   15.670769542421022   1.668723834211627   
C     9.201554567581294    14.18323601564822    2.022214187601508   
C     9.292802773821416    14.332888714575953   3.3987665439965014  
C     10.262106213674784   15.195354189591603   3.943046279012173   
H     10.71804979270567    8.430751048392374    3.8102779516101     
H     12.106977777624387   10.465588937564208   3.77569136392518    
H     9.213340693555976    9.3362273573916      -0.11037794901876564
H     13.018034029008366   12.362107675437763   3.7451002058016005  
H     12.179475329411567   12.882662087143034   0.8225886405991137  
H     3.806120972662579    8.430752583451417    0.8634027040441208  
H     2.4171935452050857   10.46559081493667    0.8979883534039951  
H     5.310828417801104    9.336229260789572    4.784059373329412   
H     3.980339626120301    11.458859465264283   4.799114734901756   
H     1.5061320295191867   12.362108942165337   0.9285816290680897  
H     2.344695877353897    12.88266414937613    3.8510913746642537  
H     9.64837863459247     3.8579911183095765   8.049949461005404   
H     9.348923963391343    4.21701876520017     5.617564056118835   
H     6.241311206047325    6.874981522622021    6.237786370626267   
H     6.369484309361058    6.614749458880167    8.701592167490075   
H     3.73097765325308     0.26958837780729333  3.7756914401956534  
H     4.6420343225182625   2.166107436084752    3.74510045489004    
H     3.8034749803010444   2.6866624010983156   0.8225891882153846  
H     2.342049210330936    18.62675079798359    3.810277641706869   
H     0.8373397746624502   19.53222841196261    -0.11037789912539413
H     10.793192918558137   0.26959249275090746  0.8979889857075116  
H     12.356340286036655   1.2628600531292202   4.799115094967094   
H     9.882132744291868    2.1661089995979315   0.9285822540647144  
H     10.720695782326517   2.686664890780396    3.851092323354347   
H     12.18211989374269    18.626753775952192   0.8634025286562014  
H     13.68682865054572    19.53222930084758    4.784058828887713   
H     1.272378125028427    14.053990946472897   8.049948411699908   
H     0.9729223858932392   14.41301781639079    5.617563068513634   
H     -2.1346896331994167  17.070981320576678   6.237786267254841   
H     -2.006515825842487   16.810749496966004   8.701591956448574   
H     0.4201349741862188   3.8579900829745424   5.971090388058658   
H     0.7195896159020725   4.217016822956381    8.403475723040476   
H     3.827201078280681    6.874981154791526    7.783253952317078   
H     3.699028418509691    6.6147488615674925   5.3194482925893585  
H     6.08817161499147     11.458857177974929   9.221924812782856   
H     3.5002073033336414   6.338008920993385    3.376270765648029   
H     3.200753788107226    5.978981742635505    0.9438854852641367  
H     0.09314059960438403  3.3210191396120243   1.5641061084499917  
H     0.2213128446496715   3.5812512771876412   4.027911866389719   
H     11.023962760299996   6.3380087857743      1.2974103192932143  
H     11.323417583808281   5.978981232364273    3.729795725929003   
H     14.431030267493309   3.3210184222226293   3.1095732207481372  
H     14.302856951698754   3.5812503777709486   0.6457674633397452  
H     2.6479625732266014   16.534008884263933   1.2974097585056892  
H     2.9474169854033194   16.174981274710888   3.7297950379420173  
H     6.05503028378844     13.517019055221057   3.109572818979491   
H     5.926856994870395    13.777250872750018   0.6457670811206451  
H     1.5782918359452536   11.961249267293226   5.53708208561034    
H     0.1893636000709975   9.926411516253633    5.571668390783039   
H     7.538659998711281    11.055771902098092   0.11037800101555575 
H     -0.7216923985133716  8.029892337474408    5.602259197236547   
H     0.11686653924713664  7.509337509769958    8.524770539903722   
H     8.490221371391346    11.961246302111231   8.483956980212366   
H     9.879148475335263    9.926407773683454    8.449370564451723   
H     6.985512660467831    11.055770626931832   4.563300747817948   
H     8.316001107908004    8.933139998080545    4.548244457840622   
H     10.79020890476255    8.029891236736459    8.418777406905201   
H     9.951645866411404    7.509335236659131    5.496267318184288   
H     0.11422165823307662  1.7652471675282464   8.483957678343671   
H     -1.3904868353890403  0.8597713976220723   4.563301257699132   
H     1.503148731636906    20.122408823624763   8.449371265407823   
H     -0.05999843482522271 19.12914096274355    4.5482450263852385  
H     2.414209556699138    18.225890908969635   8.41877779010872    
H     1.5756456575734545   17.705335873090934   5.496268416130498   
H     9.954291489041038    1.765249141954594    5.537081373657834   
H     15.914659261032925   0.859772714287865    0.11037756521799584 
H     8.565363564068198    20.122411274387918   5.571667899003468   
H     7.65430729381953     18.225892338255917   5.602258943390284   
H     8.492866044210754    17.705337971456853   8.524770596416328   
H     -2.2878283193812603  1.2628575754834608   9.221925006525144   
H     8.796134953529164    14.053990327845773   5.971089623853987   
H     9.095589302178237    14.413016949925435   8.4034748443475     
H     12.203201096648156   17.070981136099828   7.783253313789314   
H     12.075028593043083   16.81074856881899    5.319447643615172   
H     11.876206498974076   16.534009490474755   3.3762698589815203  
H     11.576752102288413   16.17498298332625    0.9438846225819177  
H     8.469140265373035    13.517018841899656   1.5641061416578421  
H     8.59731286226195     13.777251273272103   4.027911799937248   
H     6.208169900669991    8.93314253211508     0.12543475566938359 
H     14.584169771129854   19.129142925627217   0.12543444024257336 
N     7.776886365980237    5.549131698752244    5.835966448422283   
N     -0.5991144405791413  15.74513134955986    5.835965791509974   
N     2.291626076150529    5.549131135594647    8.185073863408492   
N     1.6287160734541173   4.646868742217041    1.1622867212577586  
N     12.895455155448655   4.646868337132665    3.511393268661806   
N     4.51945481865609     14.842868777972866   3.511392828227658   
N     10.667625961088614   15.745131051464897   8.18507324876979    
N     10.004715420304466   14.842868902919506   1.1622861986797148  
