# Supplementary material for: An automated protocol to construct flexibility parameters for classical forcefields: applications to metal–organic frameworks
Source: RSC Adv. 2024 Jul 19;14(31):22714–62. doi: 10.1039/d4ra01859a (PMC11258866; doi:10.1039/d4ra01859a)
Supplement: RA-014-D4RA01859A-s002 [file RA-014-D4RA01859A-s002.zip › MOFs_inputs/quadrant_1_2/DIXJIF/DIXJIF_angle_instances_list.txt]

[ 1	11	[-1	0	0]	14	[0	0	0]	0	0	1.5711 ]
[ 2	17	[0	0	0]	20	[0	0	0]	0	0	1.5711 ]
[ 3	18	[0	0	0]	19	[0	0	0]	0	0	1.5711 ]
[ 4	10	[0	0	0]	15	[1	0	0]	0	0	1.5711 ]
[ 5	26	[0	0	0]	31	[-1	0	0]	0	0	1.5711 ]
[ 6	27	[1	0	0]	30	[0	0	0]	0	0	1.5711 ]
[ 7	33	[0	0	0]	36	[0	0	0]	0	0	1.5711 ]
[ 8	34	[0	0	0]	35	[0	0	0]	0	0	1.5711 ]
[ 1	11	[-1	0	0]	22	[0	0	0]	1	0	2.6989 ]
[ 2	16	[0	0	0]	20	[0	0	0]	1	0	2.6989 ]
[ 3	12	[0	0	0]	19	[0	0	0]	1	0	2.6989 ]
[ 4	15	[1	0	0]	24	[0	0	0]	1	0	2.6989 ]
[ 5	31	[-1	0	0]	38	[0	0	0]	1	0	2.6989 ]
[ 6	27	[1	0	0]	40	[0	0	0]	1	0	2.6989 ]
[ 7	32	[0	0	0]	36	[0	0	0]	1	0	2.6989 ]
[ 8	28	[0	0	0]	35	[0	0	0]	1	0	2.6989 ]
[ 1	11	[-1	0	0]	23	[-1	0	0]	2	0	1.5787 ]
[ 2	9	[0	0	0]	20	[0	0	0]	2	0	1.5787 ]
[ 3	13	[0	0	0]	19	[0	0	0]	2	0	1.5787 ]
[ 4	15	[1	0	0]	21	[1	0	0]	2	0	1.5787 ]
[ 5	31	[-1	0	0]	39	[-1	0	0]	2	0	1.5787 ]
[ 6	27	[1	0	0]	37	[1	0	0]	2	0	1.5787 ]
[ 7	25	[0	0	0]	36	[0	0	0]	2	0	1.5787 ]
[ 8	29	[0	0	0]	35	[0	0	0]	2	0	1.5787 ]
[ 1	14	[0	0	0]	22	[0	0	0]	3	0	1.5317 ]
[ 2	16	[0	0	0]	17	[0	0	0]	3	0	1.5318 ]
[ 3	12	[0	0	0]	18	[0	0	0]	3	0	1.5317 ]
[ 4	10	[0	0	0]	24	[0	0	0]	3	0	1.5318 ]
[ 5	26	[0	0	0]	38	[0	0	0]	3	0	1.5318 ]
[ 6	30	[0	0	0]	40	[0	0	0]	3	0	1.5317 ]
[ 7	32	[0	0	0]	33	[0	0	0]	3	0	1.5317 ]
[ 8	28	[0	0	0]	34	[0	0	0]	3	0	1.5317 ]
[ 1	14	[0	0	0]	23	[-1	0	0]	4	0	2.8962 ]
[ 2	9	[0	0	0]	17	[0	0	0]	4	0	2.8962 ]
[ 3	13	[0	0	0]	18	[0	0	0]	4	0	2.8962 ]
[ 4	10	[0	0	0]	21	[1	0	0]	4	0	2.8962 ]
[ 5	26	[0	0	0]	39	[-1	0	0]	4	0	2.8962 ]
[ 6	30	[0	0	0]	37	[1	0	0]	4	0	2.8962 ]
[ 7	25	[0	0	0]	33	[0	0	0]	4	0	2.8962 ]
[ 8	29	[0	0	0]	34	[0	0	0]	4	0	2.8962 ]
[ 1	22	[0	0	0]	23	[-1	0	0]	5	0	1.4976 ]
[ 2	9	[0	0	0]	16	[0	0	0]	5	0	1.4976 ]
[ 3	12	[0	0	0]	13	[0	0	0]	5	0	1.4976 ]
[ 4	21	[1	0	0]	24	[0	0	0]	5	0	1.4976 ]
[ 5	38	[0	0	0]	39	[-1	0	0]	5	0	1.4976 ]
[ 6	37	[1	0	0]	40	[0	0	0]	5	0	1.4976 ]
[ 7	25	[0	0	0]	32	[0	0	0]	5	0	1.4976 ]
[ 8	28	[0	0	0]	29	[0	0	0]	5	0	1.4976 ]
[ 1	242	[0	0	0]	11	[-1	0	0]	6	0	1.7261 ]
[ 2	243	[0	0	-1]	20	[0	0	0]	6	0	1.7261 ]
[ 3	241	[0	0	0]	19	[0	0	0]	6	0	1.7261 ]
[ 4	247	[0	0	-1]	15	[1	0	0]	6	0	1.7261 ]
[ 5	244	[0	0	1]	31	[-1	0	0]	6	0	1.7261 ]
[ 6	245	[0	0	0]	27	[1	0	0]	6	0	1.7261 ]
[ 7	248	[0	0	1]	36	[0	0	0]	6	0	1.7261 ]
[ 8	246	[0	0	0]	35	[0	0	0]	6	0	1.7261 ]
[ 1	242	[0	0	0]	14	[0	0	0]	7	0	1.6974 ]
[ 2	243	[0	0	-1]	17	[0	0	0]	7	0	1.6974 ]
[ 3	241	[0	0	0]	18	[0	0	0]	7	0	1.6974 ]
[ 4	247	[0	0	-1]	10	[0	0	0]	7	0	1.6974 ]
[ 5	244	[0	0	1]	26	[0	0	0]	7	0	1.6974 ]
[ 6	245	[0	0	0]	30	[0	0	0]	7	0	1.6974 ]
[ 7	248	[0	0	1]	33	[0	0	0]	7	0	1.6974 ]
[ 8	246	[0	0	0]	34	[0	0	0]	7	0	1.6974 ]
[ 1	242	[0	0	0]	22	[0	0	0]	8	0	1.8578 ]
[ 2	243	[0	0	-1]	16	[0	0	0]	8	0	1.8578 ]
[ 3	241	[0	0	0]	12	[0	0	0]	8	0	1.8578 ]
[ 4	247	[0	0	-1]	24	[0	0	0]	8	0	1.8578 ]
[ 5	244	[0	0	1]	38	[0	0	0]	8	0	1.8578 ]
[ 6	245	[0	0	0]	40	[0	0	0]	8	0	1.8578 ]
[ 7	248	[0	0	1]	32	[0	0	0]	8	0	1.8578 ]
[ 8	246	[0	0	0]	28	[0	0	0]	8	0	1.8578 ]
[ 1	242	[0	0	0]	23	[-1	0	0]	9	0	1.6852 ]
[ 2	243	[0	0	-1]	9	[0	0	0]	9	0	1.6852 ]
[ 3	241	[0	0	0]	13	[0	0	0]	9	0	1.6852 ]
[ 4	247	[0	0	-1]	21	[1	0	0]	9	0	1.6852 ]
[ 5	244	[0	0	1]	39	[-1	0	0]	9	0	1.6852 ]
[ 6	245	[0	0	0]	37	[1	0	0]	9	0	1.6852 ]
[ 7	248	[0	0	1]	25	[0	0	0]	9	0	1.6852 ]
[ 8	246	[0	0	0]	29	[0	0	0]	9	0	1.6852 ]
[ 9	2	[0	0	0]	41	[0	0	0]	10	0	2.0891 ]
[ 13	3	[0	0	0]	51	[0	0	0]	10	0	2.0891 ]
[ 21	4	[-1	0	0]	72	[0	0	0]	10	0	2.0891 ]
[ 23	1	[1	0	0]	82	[0	0	0]	10	0	2.0891 ]
[ 25	7	[0	0	0]	111	[0	0	0]	10	0	2.0891 ]
[ 29	8	[0	0	0]	121	[0	0	0]	10	0	2.0891 ]
[ 37	6	[-1	0	0]	131	[0	0	0]	10	0	2.089 ]
[ 39	5	[1	0	0]	141	[0	0	0]	10	0	2.0891 ]
[ 12	3	[0	0	0]	41	[0	0	0]	11	0	2.3135 ]
[ 16	2	[0	0	0]	51	[0	0	0]	11	0	2.3135 ]
[ 22	1	[0	0	0]	72	[0	0	0]	11	0	2.3135 ]
[ 24	4	[0	0	0]	82	[0	0	0]	11	0	2.3135 ]
[ 28	8	[0	0	0]	111	[0	0	0]	11	0	2.3135 ]
[ 32	7	[0	0	0]	121	[0	0	0]	11	0	2.3135 ]
[ 38	5	[0	0	0]	131	[0	0	0]	11	0	2.3135 ]
[ 40	6	[0	0	0]	141	[0	0	0]	11	0	2.3135 ]
[ 10	4	[0	0	0]	50	[0	0	0]	12	0	2.1467 ]
[ 14	1	[0	0	0]	60	[0	0	0]	12	0	2.1467 ]
[ 17	2	[0	0	0]	71	[0	0	0]	12	0	2.1467 ]
[ 18	3	[0	0	0]	81	[0	0	0]	12	0	2.1467 ]
[ 26	5	[0	0	0]	120	[0	0	0]	12	0	2.1467 ]
[ 30	6	[0	0	0]	130	[0	0	0]	12	0	2.1467 ]
[ 33	7	[0	0	0]	150	[0	0	0]	12	0	2.1467 ]
[ 34	8	[0	0	0]	140	[0	0	0]	12	0	2.1467 ]
[ 11	1	[1	0	0]	50	[0	0	0]	13	0	2.2524 ]
[ 15	4	[-1	0	0]	60	[0	0	0]	13	0	2.2524 ]
[ 19	3	[0	0	0]	71	[0	0	0]	13	0	2.2524 ]
[ 20	2	[0	0	0]	81	[0	0	0]	13	0	2.2524 ]
[ 27	6	[-1	0	0]	120	[0	0	0]	13	0	2.2524 ]
[ 31	5	[1	0	0]	130	[0	0	0]	13	0	2.2524 ]
[ 35	8	[0	0	0]	150	[0	0	0]	13	0	2.2524 ]
[ 36	7	[0	0	0]	140	[0	0	0]	13	0	2.2524 ]
[ 41	9	[0	0	0]	12	[0	0	0]	14	0	2.2024 ]
[ 51	13	[0	0	0]	16	[0	0	0]	14	0	2.2024 ]
[ 72	21	[0	0	0]	22	[0	0	0]	14	0	2.2024 ]
[ 82	23	[0	0	0]	24	[0	0	0]	14	0	2.2024 ]
[ 111	25	[0	0	0]	28	[0	0	0]	14	0	2.2024 ]
[ 121	29	[0	0	0]	32	[0	0	0]	14	0	2.2024 ]
[ 131	37	[0	0	0]	38	[0	0	0]	14	0	2.2024 ]
[ 141	39	[0	0	0]	40	[0	0	0]	14	0	2.2024 ]
[ 41	42	[0	0	0]	9	[0	0	0]	15	0	2.0584 ]
[ 51	52	[0	0	0]	13	[0	0	0]	15	0	2.0584 ]
[ 72	73	[0	0	0]	21	[0	0	0]	15	0	2.0584 ]
[ 82	83	[0	0	0]	23	[0	0	0]	15	0	2.0584 ]
[ 111	112	[0	0	0]	25	[0	0	0]	15	0	2.0584 ]
[ 121	122	[0	0	0]	29	[0	0	0]	15	0	2.0584 ]
[ 131	132	[0	0	0]	37	[0	0	0]	15	0	2.0584 ]
[ 141	142	[0	0	0]	39	[0	0	0]	15	0	2.0584 ]
[ 41	42	[0	0	0]	12	[0	0	0]	16	0	2.0224 ]
[ 51	52	[0	0	0]	16	[0	0	0]	16	0	2.0224 ]
[ 72	73	[0	0	0]	22	[0	0	0]	16	0	2.0224 ]
[ 82	83	[0	0	0]	24	[0	0	0]	16	0	2.0224 ]
[ 111	112	[0	0	0]	28	[0	0	0]	16	0	2.0224 ]
[ 121	122	[0	0	0]	32	[0	0	0]	16	0	2.0224 ]
[ 131	132	[0	0	0]	38	[0	0	0]	16	0	2.0224 ]
[ 141	142	[0	0	0]	40	[0	0	0]	16	0	2.0224 ]
[ 42	43	[0	0	0]	41	[0	0	0]	17	0	2.0909 ]
[ 52	53	[0	0	0]	51	[0	0	0]	17	0	2.0909 ]
[ 73	74	[0	0	0]	72	[0	0	0]	17	0	2.0909 ]
[ 83	84	[0	0	0]	82	[0	0	0]	17	0	2.0909 ]
[ 112	113	[0	0	0]	111	[0	0	0]	17	0	2.0909 ]
[ 122	123	[0	0	0]	121	[0	0	0]	17	0	2.0909 ]
[ 132	133	[0	0	0]	131	[0	0	0]	17	0	2.0909 ]
[ 142	143	[0	0	0]	141	[0	0	0]	17	0	2.0909 ]
[ 42	45	[0	0	0]	41	[0	0	0]	18	0	2.104 ]
[ 52	55	[0	0	0]	51	[0	0	0]	18	0	2.104 ]
[ 73	75	[0	0	0]	72	[0	0	0]	18	0	2.104 ]
[ 83	85	[0	0	0]	82	[0	0	0]	18	0	2.104 ]
[ 112	115	[0	0	0]	111	[0	0	0]	18	0	2.104 ]
[ 122	125	[0	0	0]	121	[0	0	0]	18	0	2.104 ]
[ 132	134	[0	0	0]	131	[0	0	0]	18	0	2.104 ]
[ 142	144	[0	0	0]	141	[0	0	0]	18	0	2.104 ]
[ 42	43	[0	0	0]	45	[0	0	0]	19	0	2.087 ]
[ 52	53	[0	0	0]	55	[0	0	0]	19	0	2.087 ]
[ 73	74	[0	0	0]	75	[0	0	0]	19	0	2.087 ]
[ 83	84	[0	0	0]	85	[0	0	0]	19	0	2.087 ]
[ 112	113	[0	0	0]	115	[0	0	0]	19	0	2.087 ]
[ 122	123	[0	0	0]	125	[0	0	0]	19	0	2.087 ]
[ 132	133	[0	0	0]	134	[0	0	0]	19	0	2.087 ]
[ 142	143	[0	0	0]	144	[0	0	0]	19	0	2.087 ]
[ 43	44	[0	0	0]	42	[0	0	0]	20	0	2.1023 ]
[ 45	46	[0	0	0]	42	[0	0	0]	20	0	2.0956 ]
[ 53	54	[0	0	0]	52	[0	0	0]	20	0	2.1023 ]
[ 55	56	[0	0	0]	52	[0	0	0]	20	0	2.0956 ]
[ 74	66	[0	1	0]	73	[0	0	0]	20	0	2.1023 ]
[ 75	67	[0	1	0]	73	[0	0	0]	20	0	2.0956 ]
[ 84	76	[0	1	0]	83	[0	0	0]	20	0	2.1023 ]
[ 85	77	[0	1	0]	83	[0	0	0]	20	0	2.0956 ]
[ 113	114	[0	0	0]	112	[0	0	0]	20	0	2.1023 ]
[ 115	116	[0	0	0]	112	[0	0	0]	20	0	2.0956 ]
[ 123	124	[0	0	0]	122	[0	0	0]	20	0	2.1023 ]
[ 125	126	[0	0	0]	122	[0	0	0]	20	0	2.0956 ]
[ 133	135	[0	0	0]	132	[0	0	0]	20	0	2.1023 ]
[ 134	136	[0	-1	0]	132	[0	0	0]	20	0	2.0956 ]
[ 143	145	[0	0	0]	142	[0	0	0]	20	0	2.1023 ]
[ 144	146	[0	-1	0]	142	[0	0	0]	20	0	2.0956 ]
[ 43	161	[0	0	0]	42	[0	0	0]	21	0	2.0819 ]
[ 45	163	[0	0	0]	42	[0	0	0]	21	0	2.0772 ]
[ 53	166	[0	0	0]	52	[0	0	0]	21	0	2.0819 ]
[ 55	168	[0	0	0]	52	[0	0	0]	21	0	2.0772 ]
[ 74	179	[0	0	0]	73	[0	0	0]	21	0	2.0819 ]
[ 75	180	[0	0	0]	73	[0	0	0]	21	0	2.0772 ]
[ 84	185	[0	0	0]	83	[0	0	0]	21	0	2.0819 ]
[ 85	186	[0	0	0]	83	[0	0	0]	21	0	2.0772 ]
[ 113	208	[0	0	0]	112	[0	0	0]	21	0	2.0819 ]
[ 115	210	[0	0	1]	112	[0	0	0]	21	0	2.0772 ]
[ 123	213	[0	0	0]	122	[0	0	0]	21	0	2.0819 ]
[ 125	215	[0	0	0]	122	[0	0	0]	21	0	2.0772 ]
[ 133	219	[0	0	0]	132	[0	0	0]	21	0	2.0819 ]
[ 134	220	[0	0	0]	132	[0	0	0]	21	0	2.0772 ]
[ 143	225	[0	0	0]	142	[0	0	0]	21	0	2.0819 ]
[ 144	226	[0	0	1]	142	[0	0	0]	21	0	2.0772 ]
[ 43	161	[0	0	0]	44	[0	0	0]	22	0	2.099 ]
[ 46	195	[0	0	-1]	45	[0	0	0]	22	0	2.1046 ]
[ 53	166	[0	0	0]	54	[0	0	0]	22	0	2.099 ]
[ 56	169	[0	0	0]	55	[0	0	0]	22	0	2.1046 ]
[ 67	230	[0	0	-1]	75	[0	-1	0]	22	0	2.1046 ]
[ 74	179	[0	0	0]	66	[0	1	0]	22	0	2.099 ]
[ 77	182	[0	0	0]	85	[0	-1	0]	22	0	2.1046 ]
[ 84	185	[0	0	0]	76	[0	1	0]	22	0	2.099 ]
[ 113	208	[0	0	0]	114	[0	0	0]	22	0	2.099 ]
[ 116	239	[0	0	1]	115	[0	0	0]	22	0	2.1046 ]
[ 123	213	[0	0	0]	124	[0	0	0]	22	0	2.099 ]
[ 126	216	[0	0	0]	125	[0	0	0]	22	0	2.1046 ]
[ 133	219	[0	0	0]	135	[0	0	0]	22	0	2.099 ]
[ 136	222	[0	0	0]	134	[0	1	0]	22	0	2.1046 ]
[ 143	225	[0	0	0]	145	[0	0	0]	22	0	2.099 ]
[ 146	240	[0	0	1]	144	[0	1	0]	22	0	2.1046 ]
[ 44	162	[0	0	0]	43	[0	0	0]	23	0	2.0819 ]
[ 54	167	[0	0	0]	53	[0	0	0]	23	0	2.0819 ]
[ 66	176	[0	0	0]	74	[0	-1	0]	23	0	2.0819 ]
[ 76	181	[0	0	0]	84	[0	-1	0]	23	0	2.0819 ]
[ 114	209	[0	0	0]	113	[0	0	0]	23	0	2.0819 ]
[ 124	214	[0	0	0]	123	[0	0	0]	23	0	2.0819 ]
[ 135	221	[0	-1	0]	133	[0	0	0]	23	0	2.0819 ]
[ 145	227	[0	-1	0]	143	[0	0	0]	23	0	2.0819 ]
[ 45	163	[0	0	0]	46	[0	0	0]	24	0	2.1099 ]
[ 55	168	[0	0	0]	56	[0	0	0]	24	0	2.1099 ]
[ 75	180	[0	0	0]	67	[0	1	0]	24	0	2.1099 ]
[ 85	186	[0	0	0]	77	[0	1	0]	24	0	2.1099 ]
[ 115	210	[0	0	1]	116	[0	0	0]	24	0	2.1099 ]
[ 125	215	[0	0	0]	126	[0	0	0]	24	0	2.1099 ]
[ 134	220	[0	0	0]	136	[0	-1	0]	24	0	2.1099 ]
[ 144	226	[0	0	1]	146	[0	-1	0]	24	0	2.1099 ]
[ 44	43	[0	0	0]	47	[0	0	0]	25	0	2.1017 ]
[ 46	45	[0	0	0]	47	[0	0	0]	25	0	2.1036 ]
[ 54	53	[0	0	0]	57	[0	0	0]	25	0	2.1017 ]
[ 56	55	[0	0	0]	57	[0	0	0]	25	0	2.1036 ]
[ 66	74	[0	-1	0]	68	[0	0	0]	25	0	2.1017 ]
[ 67	75	[0	-1	0]	68	[0	0	0]	25	0	2.1036 ]
[ 76	84	[0	-1	0]	78	[0	0	0]	25	0	2.1017 ]
[ 77	85	[0	-1	0]	78	[0	0	0]	25	0	2.1036 ]
[ 114	113	[0	0	0]	117	[0	0	0]	25	0	2.1017 ]
[ 116	115	[0	0	0]	117	[0	0	0]	25	0	2.1036 ]
[ 124	123	[0	0	0]	127	[0	0	0]	25	0	2.1017 ]
[ 126	125	[0	0	0]	127	[0	0	0]	25	0	2.1036 ]
[ 135	133	[0	0	0]	137	[0	-1	0]	25	0	2.1017 ]
[ 136	134	[0	1	0]	137	[0	0	0]	25	0	2.1036 ]
[ 145	143	[0	0	0]	147	[0	-1	0]	25	0	2.1017 ]
[ 146	144	[0	1	0]	147	[0	0	0]	25	0	2.1036 ]
[ 44	162	[0	0	0]	47	[0	0	0]	26	0	2.0996 ]
[ 54	167	[0	0	0]	57	[0	0	0]	26	0	2.0996 ]
[ 66	176	[0	0	0]	68	[0	0	0]	26	0	2.0996 ]
[ 76	181	[0	0	0]	78	[0	0	0]	26	0	2.0996 ]
[ 114	209	[0	0	0]	117	[0	0	0]	26	0	2.0996 ]
[ 124	214	[0	0	0]	127	[0	0	0]	26	0	2.0996 ]
[ 135	221	[0	-1	0]	137	[0	-1	0]	26	0	2.0996 ]
[ 145	227	[0	-1	0]	147	[0	-1	0]	26	0	2.0996 ]
[ 46	195	[0	0	-1]	47	[0	0	0]	27	0	2.075 ]
[ 56	169	[0	0	0]	57	[0	0	0]	27	0	2.075 ]
[ 67	230	[0	0	-1]	68	[0	0	0]	27	0	2.075 ]
[ 77	182	[0	0	0]	78	[0	0	0]	27	0	2.075 ]
[ 116	239	[0	0	1]	117	[0	0	0]	27	0	2.075 ]
[ 126	216	[0	0	0]	127	[0	0	0]	27	0	2.075 ]
[ 136	222	[0	0	0]	137	[0	0	0]	27	0	2.075 ]
[ 146	240	[0	0	1]	147	[0	0	0]	27	0	2.075 ]
[ 48	165	[0	0	0]	47	[0	0	0]	28	0	2.0334 ]
[ 58	171	[0	0	0]	57	[0	0	0]	28	0	2.0334 ]
[ 69	178	[0	0	0]	68	[0	0	0]	28	0	2.0334 ]
[ 79	184	[0	0	0]	78	[0	0	0]	28	0	2.0334 ]
[ 118	212	[0	0	0]	117	[0	0	0]	28	0	2.0334 ]
[ 128	218	[0	0	0]	127	[0	0	0]	28	0	2.0334 ]
[ 138	224	[0	0	0]	137	[0	0	0]	28	0	2.0334 ]
[ 148	229	[0	0	0]	147	[0	0	0]	28	0	2.0334 ]
[ 47	44	[0	0	0]	46	[0	0	0]	29	0	2.0749 ]
[ 57	54	[0	0	0]	56	[0	0	0]	29	0	2.0749 ]
[ 68	66	[0	0	0]	67	[0	0	0]	29	0	2.0749 ]
[ 78	76	[0	0	0]	77	[0	0	0]	29	0	2.0749 ]
[ 117	114	[0	0	0]	116	[0	0	0]	29	0	2.0749 ]
[ 127	124	[0	0	0]	126	[0	0	0]	29	0	2.0749 ]
[ 137	135	[0	1	0]	136	[0	0	0]	29	0	2.0749 ]
[ 147	145	[0	1	0]	146	[0	0	0]	29	0	2.0749 ]
[ 47	44	[0	0	0]	48	[0	0	0]	30	0	2.1285 ]
[ 57	54	[0	0	0]	58	[0	0	0]	30	0	2.1285 ]
[ 68	66	[0	0	0]	69	[0	0	0]	30	0	2.1285 ]
[ 78	76	[0	0	0]	79	[0	0	0]	30	0	2.1285 ]
[ 117	114	[0	0	0]	118	[0	0	0]	30	0	2.1285 ]
[ 127	124	[0	0	0]	128	[0	0	0]	30	0	2.1285 ]
[ 137	135	[0	1	0]	138	[0	0	0]	30	0	2.1285 ]
[ 147	145	[0	1	0]	148	[0	0	0]	30	0	2.1285 ]
[ 47	46	[0	0	0]	48	[0	0	0]	31	0	2.0791 ]
[ 57	56	[0	0	0]	58	[0	0	0]	31	0	2.0791 ]
[ 68	67	[0	0	0]	69	[0	0	0]	31	0	2.0791 ]
[ 78	77	[0	0	0]	79	[0	0	0]	31	0	2.0791 ]
[ 117	116	[0	0	0]	118	[0	0	0]	31	0	2.0791 ]
[ 127	126	[0	0	0]	128	[0	0	0]	31	0	2.0791 ]
[ 137	136	[0	0	0]	138	[0	0	0]	31	0	2.0791 ]
[ 147	146	[0	0	0]	148	[0	0	0]	31	0	2.0791 ]
[ 48	49	[0	0	0]	47	[0	0	0]	32	0	2.1987 ]
[ 58	59	[0	0	0]	57	[0	0	0]	32	0	2.1987 ]
[ 69	70	[0	0	0]	68	[0	0	0]	32	0	2.1987 ]
[ 79	80	[0	0	0]	78	[0	0	0]	32	0	2.1987 ]
[ 118	119	[0	0	0]	117	[0	0	0]	32	0	2.1987 ]
[ 128	129	[0	0	0]	127	[0	0	0]	32	0	2.1987 ]
[ 138	139	[0	0	0]	137	[0	0	0]	32	0	2.1987 ]
[ 148	149	[0	0	0]	147	[0	0	0]	32	0	2.1987 ]
[ 48	165	[0	0	0]	49	[0	0	0]	33	0	2.051 ]
[ 58	171	[0	0	0]	59	[0	0	0]	33	0	2.051 ]
[ 69	178	[0	0	0]	70	[0	0	0]	33	0	2.051 ]
[ 79	184	[0	0	0]	80	[0	0	0]	33	0	2.051 ]
[ 118	212	[0	0	0]	119	[0	0	0]	33	0	2.051 ]
[ 128	218	[0	0	0]	129	[0	0	0]	33	0	2.051 ]
[ 138	224	[0	0	0]	139	[0	0	0]	33	0	2.051 ]
[ 148	229	[0	0	0]	149	[0	0	0]	33	0	2.051 ]
[ 49	48	[0	0	0]	50	[0	0	0]	34	0	2.135 ]
[ 59	58	[0	0	0]	60	[0	0	0]	34	0	2.135 ]
[ 70	69	[0	0	0]	71	[0	0	0]	34	0	2.135 ]
[ 80	79	[0	0	0]	81	[0	0	0]	34	0	2.135 ]
[ 119	118	[0	0	0]	120	[0	0	0]	34	0	2.135 ]
[ 129	128	[0	0	0]	130	[0	0	0]	34	0	2.135 ]
[ 139	138	[0	0	0]	140	[0	0	0]	34	0	2.135 ]
[ 149	148	[0	0	0]	150	[0	0	0]	34	0	2.135 ]
[ 49	164	[0	0	0]	48	[0	0	0]	35	0	2.1401 ]
[ 59	170	[0	0	0]	58	[0	0	0]	35	0	2.1401 ]
[ 70	177	[0	0	0]	69	[0	0	0]	35	0	2.1401 ]
[ 80	183	[0	0	0]	79	[0	0	0]	35	0	2.1401 ]
[ 119	211	[0	0	0]	118	[0	0	0]	35	0	2.1401 ]
[ 129	217	[0	0	0]	128	[0	0	0]	35	0	2.1401 ]
[ 139	223	[0	0	0]	138	[0	0	0]	35	0	2.1401 ]
[ 149	228	[0	0	0]	148	[0	0	0]	35	0	2.1401 ]
[ 49	164	[0	0	0]	50	[0	0	0]	36	0	2.0076 ]
[ 59	170	[0	0	0]	60	[0	0	0]	36	0	2.0076 ]
[ 70	177	[0	0	0]	71	[0	0	0]	36	0	2.0076 ]
[ 80	183	[0	0	0]	81	[0	0	0]	36	0	2.0076 ]
[ 119	211	[0	0	0]	120	[0	0	0]	36	0	2.0076 ]
[ 129	217	[0	0	0]	130	[0	0	0]	36	0	2.0076 ]
[ 139	223	[0	0	0]	140	[0	0	0]	36	0	2.0076 ]
[ 149	228	[0	0	0]	150	[0	0	0]	36	0	2.0076 ]
[ 50	10	[0	0	0]	11	[0	0	0]	37	0	2.2002 ]
[ 60	14	[0	0	0]	15	[0	0	0]	37	0	2.2002 ]
[ 71	17	[0	0	0]	19	[0	0	0]	37	0	2.2002 ]
[ 81	18	[0	0	0]	20	[0	0	0]	37	0	2.2002 ]
[ 120	26	[0	0	0]	27	[0	0	0]	37	0	2.2002 ]
[ 130	30	[0	0	0]	31	[0	0	0]	37	0	2.2002 ]
[ 140	34	[0	0	0]	36	[0	0	0]	37	0	2.2002 ]
[ 150	33	[0	0	0]	35	[0	0	0]	37	0	2.2002 ]
[ 50	49	[0	0	0]	10	[0	0	0]	38	0	2.0714 ]
[ 60	59	[0	0	0]	14	[0	0	0]	38	0	2.0714 ]
[ 71	70	[0	0	0]	17	[0	0	0]	38	0	2.0714 ]
[ 81	80	[0	0	0]	18	[0	0	0]	38	0	2.0714 ]
[ 120	119	[0	0	0]	26	[0	0	0]	38	0	2.0714 ]
[ 130	129	[0	0	0]	30	[0	0	0]	38	0	2.0714 ]
[ 140	139	[0	0	0]	34	[0	0	0]	38	0	2.0714 ]
[ 150	149	[0	0	0]	33	[0	0	0]	38	0	2.0714 ]
[ 50	49	[0	0	0]	11	[0	0	0]	39	0	2.0114 ]
[ 60	59	[0	0	0]	15	[0	0	0]	39	0	2.0114 ]
[ 71	70	[0	0	0]	19	[0	0	0]	39	0	2.0114 ]
[ 81	80	[0	0	0]	20	[0	0	0]	39	0	2.0114 ]
[ 120	119	[0	0	0]	27	[0	0	0]	39	0	2.0114 ]
[ 130	129	[0	0	0]	31	[0	0	0]	39	0	2.0114 ]
[ 140	139	[0	0	0]	36	[0	0	0]	39	0	2.0114 ]
[ 150	149	[0	0	0]	35	[0	0	0]	39	0	2.0114 ]
[ 61	62	[0	0	0]	65	[0	0	0]	40	0	2.1012 ]
[ 86	87	[0	0	0]	90	[0	0	0]	40	0	2.1012 ]
[ 91	92	[0	0	0]	95	[0	0	0]	40	0	2.1012 ]
[ 96	97	[0	0	0]	100	[0	0	0]	40	0	2.1012 ]
[ 101	102	[0	0	0]	105	[0	0	0]	40	0	2.1012 ]
[ 106	107	[0	0	0]	110	[0	0	0]	40	0	2.1012 ]
[ 151	152	[0	0	0]	155	[0	0	0]	40	0	2.1012 ]
[ 156	157	[0	0	0]	160	[0	0	0]	40	0	2.1012 ]
[ 64	63	[0	0	0]	65	[0	0	0]	41	0	2.0888 ]
[ 89	88	[0	0	0]	90	[0	0	0]	41	0	2.0888 ]
[ 94	93	[0	0	0]	95	[0	0	0]	41	0	2.0888 ]
[ 99	98	[0	0	0]	100	[0	0	0]	41	0	2.0888 ]
[ 104	103	[0	0	0]	105	[0	0	0]	41	0	2.0888 ]
[ 109	108	[0	0	0]	110	[0	0	0]	41	0	2.0888 ]
[ 154	153	[0	0	0]	155	[0	0	0]	41	0	2.0888 ]
[ 159	158	[0	0	0]	160	[0	0	0]	41	0	2.0888 ]
[ 61	172	[0	0	0]	62	[0	0	0]	42	0	2.0675 ]
[ 64	175	[0	0	0]	63	[0	0	0]	42	0	2.0665 ]
[ 86	187	[0	0	0]	87	[0	0	0]	42	0	2.0675 ]
[ 89	190	[0	0	0]	88	[0	0	0]	42	0	2.0665 ]
[ 91	191	[0	0	0]	92	[0	0	0]	42	0	2.0675 ]
[ 94	194	[0	0	0]	93	[0	0	0]	42	0	2.0664 ]
[ 96	196	[0	0	0]	97	[0	0	0]	42	0	2.0675 ]
[ 99	199	[0	0	0]	98	[0	0	0]	42	0	2.0665 ]
[ 101	200	[0	0	0]	102	[0	0	0]	42	0	2.0675 ]
[ 104	203	[0	0	0]	103	[0	0	0]	42	0	2.0664 ]
[ 106	204	[0	0	0]	107	[0	0	0]	42	0	2.0675 ]
[ 109	207	[0	0	0]	108	[0	0	0]	42	0	2.0664 ]
[ 151	231	[0	0	0]	152	[0	0	0]	42	0	2.0675 ]
[ 154	234	[0	0	0]	153	[0	0	0]	42	0	2.0664 ]
[ 156	235	[0	0	0]	157	[0	0	0]	42	0	2.0675 ]
[ 159	238	[0	0	0]	158	[0	0	0]	42	0	2.0664 ]
[ 61	172	[0	0	0]	65	[0	0	0]	43	0	2.1144 ]
[ 86	187	[0	0	0]	90	[0	0	0]	43	0	2.1144 ]
[ 91	191	[0	0	0]	95	[0	0	0]	43	0	2.1144 ]
[ 96	196	[0	0	0]	100	[0	0	0]	43	0	2.1144 ]
[ 101	200	[0	0	0]	105	[0	0	0]	43	0	2.1144 ]
[ 106	204	[0	0	0]	110	[0	0	0]	43	0	2.1144 ]
[ 151	231	[0	0	0]	155	[0	0	0]	43	0	2.1144 ]
[ 156	235	[0	0	0]	160	[0	0	0]	43	0	2.1144 ]
[ 64	175	[0	0	0]	65	[0	0	0]	44	0	2.1279 ]
[ 89	190	[0	0	0]	90	[0	0	0]	44	0	2.1279 ]
[ 94	194	[0	0	0]	95	[0	0	0]	44	0	2.1279 ]
[ 99	199	[0	0	0]	100	[0	0	0]	44	0	2.1279 ]
[ 104	203	[0	0	0]	105	[0	0	0]	44	0	2.1279 ]
[ 109	207	[0	0	0]	110	[0	0	0]	44	0	2.1279 ]
[ 154	234	[0	0	0]	155	[0	0	0]	44	0	2.1279 ]
[ 159	238	[0	0	0]	160	[0	0	0]	44	0	2.1279 ]
[ 62	173	[0	0	0]	61	[0	0	0]	45	0	2.1232 ]
[ 87	188	[0	0	0]	86	[0	0	0]	45	0	2.1232 ]
[ 92	192	[0	0	0]	91	[0	0	0]	45	0	2.1232 ]
[ 97	197	[0	0	0]	96	[0	0	0]	45	0	2.1232 ]
[ 102	201	[0	0	0]	101	[0	0	0]	45	0	2.1232 ]
[ 107	205	[0	0	0]	106	[0	0	0]	45	0	2.1232 ]
[ 152	232	[0	0	0]	151	[0	0	0]	45	0	2.1232 ]
[ 157	236	[0	0	0]	156	[0	0	0]	45	0	2.1232 ]
[ 63	174	[0	0	0]	64	[0	0	0]	46	0	2.1253 ]
[ 88	189	[0	0	0]	89	[0	0	0]	46	0	2.1253 ]
[ 93	193	[0	0	0]	94	[0	0	0]	46	0	2.1253 ]
[ 98	198	[0	0	0]	99	[0	0	0]	46	0	2.1253 ]
[ 103	202	[0	0	0]	104	[0	0	0]	46	0	2.1254 ]
[ 108	206	[0	0	0]	109	[0	0	0]	46	0	2.1254 ]
[ 153	233	[0	0	0]	154	[0	0	0]	46	0	2.1253 ]
[ 158	237	[0	0	0]	159	[0	0	0]	46	0	2.1253 ]
[ 62	61	[0	0	0]	241	[0	0	0]	47	0	2.1329 ]
[ 87	86	[0	0	0]	242	[0	0	0]	47	0	2.1329 ]
[ 92	91	[0	0	0]	243	[0	0	0]	47	0	2.1329 ]
[ 97	96	[0	0	0]	244	[0	0	0]	47	0	2.1329 ]
[ 102	101	[0	0	0]	245	[0	0	0]	47	0	2.1329 ]
[ 107	106	[0	0	0]	246	[0	0	0]	47	0	2.1329 ]
[ 152	151	[0	0	0]	247	[0	0	0]	47	0	2.1329 ]
[ 157	156	[0	0	0]	248	[0	0	0]	47	0	2.1329 ]
[ 63	64	[0	0	0]	241	[0	0	0]	48	0	2.1418 ]
[ 88	89	[0	0	0]	242	[0	0	0]	48	0	2.1418 ]
[ 93	94	[0	0	0]	243	[0	0	0]	48	0	2.1418 ]
[ 98	99	[0	0	0]	244	[0	0	0]	48	0	2.1418 ]
[ 103	104	[0	0	0]	245	[0	0	0]	48	0	2.1418 ]
[ 108	109	[0	0	0]	246	[0	0	0]	48	0	2.1418 ]
[ 153	154	[0	0	0]	247	[0	0	0]	48	0	2.1418 ]
[ 158	159	[0	0	0]	248	[0	0	0]	48	0	2.1418 ]
[ 62	173	[0	0	0]	241	[0	0	0]	49	0	2.027 ]
[ 87	188	[0	0	0]	242	[0	0	0]	49	0	2.027 ]
[ 92	192	[0	0	0]	243	[0	0	0]	49	0	2.027 ]
[ 97	197	[0	0	0]	244	[0	0	0]	49	0	2.027 ]
[ 102	201	[0	0	0]	245	[0	0	0]	49	0	2.027 ]
[ 107	205	[0	0	0]	246	[0	0	0]	49	0	2.027 ]
[ 152	232	[0	0	0]	247	[0	0	0]	49	0	2.027 ]
[ 157	236	[0	0	0]	248	[0	0	0]	49	0	2.027 ]
[ 63	174	[0	0	0]	241	[0	0	0]	50	0	2.016 ]
[ 88	189	[0	0	0]	242	[0	0	0]	50	0	2.016 ]
[ 93	193	[0	0	0]	243	[0	0	0]	50	0	2.016 ]
[ 98	198	[0	0	0]	244	[0	0	0]	50	0	2.016 ]
[ 103	202	[0	0	0]	245	[0	0	0]	50	0	2.016 ]
[ 108	206	[0	0	0]	246	[0	0	0]	50	0	2.016 ]
[ 153	233	[0	0	0]	247	[0	0	0]	50	0	2.016 ]
[ 158	237	[0	0	0]	248	[0	0	0]	50	0	2.016 ]
[ 65	61	[0	0	0]	64	[0	0	0]	51	0	2.0374 ]
[ 90	86	[0	0	0]	89	[0	0	0]	51	0	2.0374 ]
[ 95	91	[0	0	0]	94	[0	0	0]	51	0	2.0374 ]
[ 100	96	[0	0	0]	99	[0	0	0]	51	0	2.0374 ]
[ 105	101	[0	0	0]	104	[0	0	0]	51	0	2.0374 ]
[ 110	106	[0	0	0]	109	[0	0	0]	51	0	2.0374 ]
[ 155	151	[0	0	0]	154	[0	0	0]	51	0	2.0374 ]
[ 160	156	[0	0	0]	159	[0	0	0]	51	0	2.0374 ]
[ 65	61	[0	0	0]	105	[0	0	1]	52	0	2.1141 ]
[ 90	86	[0	0	0]	110	[0	0	1]	52	0	2.1141 ]
[ 95	91	[0	0	0]	100	[0	0	0]	52	0	2.1141 ]
[ 100	96	[0	0	0]	95	[0	0	0]	52	0	2.1141 ]
[ 105	101	[0	0	0]	65	[0	0	-1]	52	0	2.1141 ]
[ 110	106	[0	0	0]	90	[0	0	-1]	52	0	2.1141 ]
[ 155	151	[0	0	0]	160	[0	0	0]	52	0	2.1141 ]
[ 160	156	[0	0	0]	155	[0	0	0]	52	0	2.1141 ]
[ 65	64	[0	0	0]	105	[0	0	1]	53	0	2.1316 ]
[ 90	89	[0	0	0]	110	[0	0	1]	53	0	2.1316 ]
[ 95	94	[0	0	0]	100	[0	0	0]	53	0	2.1317 ]
[ 100	99	[0	0	0]	95	[0	0	0]	53	0	2.1317 ]
[ 105	104	[0	0	0]	65	[0	0	-1]	53	0	2.1316 ]
[ 110	109	[0	0	0]	90	[0	0	-1]	53	0	2.1316 ]
[ 155	154	[0	0	0]	160	[0	0	0]	53	0	2.1317 ]
[ 160	159	[0	0	0]	155	[0	0	0]	53	0	2.1317 ]
[ 241	3	[0	0	0]	62	[0	0	0]	54	0	2.0899 ]
[ 242	1	[0	0	0]	87	[0	0	0]	54	0	2.0899 ]
[ 243	2	[0	0	1]	92	[0	0	0]	54	0	2.0898 ]
[ 244	5	[0	0	-1]	97	[0	0	0]	54	0	2.0898 ]
[ 245	6	[0	0	0]	102	[0	0	0]	54	0	2.0898 ]
[ 246	8	[0	0	0]	107	[0	0	0]	54	0	2.0899 ]
[ 247	4	[0	0	1]	152	[0	0	0]	54	0	2.0898 ]
[ 248	7	[0	0	-1]	157	[0	0	0]	54	0	2.0899 ]
[ 241	3	[0	0	0]	63	[0	0	0]	55	0	2.1245 ]
[ 242	1	[0	0	0]	88	[0	0	0]	55	0	2.1245 ]
[ 243	2	[0	0	1]	93	[0	0	0]	55	0	2.1245 ]
[ 244	5	[0	0	-1]	98	[0	0	0]	55	0	2.1245 ]
[ 245	6	[0	0	0]	103	[0	0	0]	55	0	2.1245 ]
[ 246	8	[0	0	0]	108	[0	0	0]	55	0	2.1245 ]
[ 247	4	[0	0	1]	153	[0	0	0]	55	0	2.1245 ]
[ 248	7	[0	0	-1]	158	[0	0	0]	55	0	2.1245 ]
[ 241	62	[0	0	0]	63	[0	0	0]	56	0	2.0642 ]
[ 242	87	[0	0	0]	88	[0	0	0]	56	0	2.0642 ]
[ 243	92	[0	0	0]	93	[0	0	0]	56	0	2.0642 ]
[ 244	97	[0	0	0]	98	[0	0	0]	56	0	2.0642 ]
[ 245	102	[0	0	0]	103	[0	0	0]	56	0	2.0642 ]
[ 246	107	[0	0	0]	108	[0	0	0]	56	0	2.0642 ]
[ 247	152	[0	0	0]	153	[0	0	0]	56	0	2.0642 ]
[ 248	157	[0	0	0]	158	[0	0	0]	56	0	2.0642 ]
