# Supplementary material for: An automated protocol to construct flexibility parameters for classical forcefields: applications to metal–organic frameworks
Source: RSC Adv. 2024 Jul 19;14(31):22714–62. doi: 10.1039/d4ra01859a (PMC11258866; doi:10.1039/d4ra01859a)
Supplement: RA-014-D4RA01859A-s002 [file RA-014-D4RA01859A-s002.zip › MOFs_inputs/quadrant_1_2/DIXJIF/DIXJIF_angle_types_list.txt]

[30[7-(6,6),8-(6),8-(6),8-(6),8-(6)]    8[6-(6,8),30-(7,8,8,8)]    8[6-(6,8),30-(7,8,8,8)]]    0    1.5711
[30[7-(6,6),8-(6),8-(6),8-(6),8-(6)]    8[6-(6,8),30-(7,8,8,8)]    8[6-(6,8),30-(7,8,8,8)]]    1    2.6989
[30[7-(6,6),8-(6),8-(6),8-(6),8-(6)]    8[6-(6,8),30-(7,8,8,8)]    8[6-(6,8),30-(7,8,8,8)]]    2    1.5787
[30[7-(6,6),8-(6),8-(6),8-(6),8-(6)]    8[6-(6,8),30-(7,8,8,8)]    8[6-(6,8),30-(7,8,8,8)]]    3    1.5317
[30[7-(6,6),8-(6),8-(6),8-(6),8-(6)]    8[6-(6,8),30-(7,8,8,8)]    8[6-(6,8),30-(7,8,8,8)]]    4    2.8962
[30[7-(6,6),8-(6),8-(6),8-(6),8-(6)]    8[6-(6,8),30-(7,8,8,8)]    8[6-(6,8),30-(7,8,8,8)]]    5    1.4976
[30[7-(6,6),8-(6),8-(6),8-(6),8-(6)]    7[6-(1,6),6-(1,6),30-(8,8,8,8)]    8[6-(6,8),30-(7,8,8,8)]]    0    1.7261
[30[7-(6,6),8-(6),8-(6),8-(6),8-(6)]    7[6-(1,6),6-(1,6),30-(8,8,8,8)]    8[6-(6,8),30-(7,8,8,8)]]    1    1.6974
[30[7-(6,6),8-(6),8-(6),8-(6),8-(6)]    7[6-(1,6),6-(1,6),30-(8,8,8,8)]    8[6-(6,8),30-(7,8,8,8)]]    2    1.8578
[30[7-(6,6),8-(6),8-(6),8-(6),8-(6)]    7[6-(1,6),6-(1,6),30-(8,8,8,8)]    8[6-(6,8),30-(7,8,8,8)]]    3    1.6852
[8[6-(6,8),30-(7,8,8,8)]    30[7-(6,6),8-(6),8-(6),8-(6),8-(6)]    6[6-(6,6),8-(30),8-(30)]]    0    2.0891
[8[6-(6,8),30-(7,8,8,8)]    30[7-(6,6),8-(6),8-(6),8-(6),8-(6)]    6[6-(6,6),8-(30),8-(30)]]    1    2.3135
[8[6-(6,8),30-(7,8,8,8)]    30[7-(6,6),8-(6),8-(6),8-(6),8-(6)]    6[6-(1,6),8-(30),8-(30)]]    0    2.1467
[8[6-(6,8),30-(7,8,8,8)]    30[7-(6,6),8-(6),8-(6),8-(6),8-(6)]    6[6-(1,6),8-(30),8-(30)]]    1    2.2524
[6[6-(6,6),8-(30),8-(30)]    8[6-(6,8),30-(7,8,8,8)]    8[6-(6,8),30-(7,8,8,8)]]    0    2.2024
[6[6-(6,6),8-(30),8-(30)]    6[6-(1,6),6-(1,6),6-(8,8)]    8[6-(6,8),30-(7,8,8,8)]]    0    2.0584
[6[6-(6,6),8-(30),8-(30)]    6[6-(1,6),6-(1,6),6-(8,8)]    8[6-(6,8),30-(7,8,8,8)]]    1    2.0224
[6[6-(1,6),6-(1,6),6-(8,8)]    6[1-(0),6-(1,6),6-(6,6)]    6[6-(6,6),8-(30),8-(30)]]    0    2.0909
[6[6-(1,6),6-(1,6),6-(8,8)]    6[1-(0),6-(1,6),6-(6,6)]    6[6-(6,6),8-(30),8-(30)]]    1    2.104
[6[6-(1,6),6-(1,6),6-(8,8)]    6[1-(0),6-(1,6),6-(6,6)]    6[1-(0),6-(1,6),6-(6,6)]]    0    2.087
[6[1-(0),6-(1,6),6-(6,6)]    6[1-(0),6-(1,6),6-(6,6)]    6[6-(1,6),6-(1,6),6-(8,8)]]    0    2.0989
[6[1-(0),6-(1,6),6-(6,6)]    1[6-(6,6)]    6[6-(1,6),6-(1,6),6-(8,8)]]    0    2.0795
[6[1-(0),6-(1,6),6-(6,6)]    1[6-(6,6)]    6[1-(0),6-(1,6),6-(6,6)]]    0    2.1018
[6[1-(0),6-(1,6),6-(6,6)]    1[6-(6,6)]    6[1-(0),6-(1,6),6-(6,6)]]    1    2.0819
[6[1-(0),6-(1,6),6-(6,6)]    1[6-(6,6)]    6[1-(0),6-(1,6),6-(6,6)]]    2    2.1099
[6[1-(0),6-(1,6),6-(6,6)]    6[1-(0),6-(1,6),6-(6,6)]    6[6-(1,6),6-(1,6),6-(1,6)]]    0    2.1026
[6[1-(0),6-(1,6),6-(6,6)]    1[6-(6,6)]    6[6-(1,6),6-(1,6),6-(1,6)]]    0    2.0996
[6[1-(0),6-(1,6),6-(6,6)]    1[6-(6,6)]    6[6-(1,6),6-(1,6),6-(1,6)]]    1    2.075
[6[1-(0),6-(1,6),6-(6,6)]    1[6-(6,6)]    6[6-(1,6),6-(1,6),6-(1,6)]]    2    2.0334
[6[6-(1,6),6-(1,6),6-(1,6)]    6[1-(0),6-(1,6),6-(6,6)]    6[1-(0),6-(1,6),6-(6,6)]]    0    2.0749
[6[6-(1,6),6-(1,6),6-(1,6)]    6[1-(0),6-(1,6),6-(6,6)]    6[1-(0),6-(1,6),6-(6,6)]]    1    2.1285
[6[6-(1,6),6-(1,6),6-(1,6)]    6[1-(0),6-(1,6),6-(6,6)]    6[1-(0),6-(1,6),6-(6,6)]]    2    2.0791
[6[1-(0),6-(1,6),6-(6,6)]    6[1-(0),6-(1,6),6-(8,8)]    6[6-(1,6),6-(1,6),6-(1,6)]]    0    2.1987
[6[1-(0),6-(1,6),6-(6,6)]    1[6-(6,6)]    6[1-(0),6-(1,6),6-(8,8)]]    0    2.051
[6[1-(0),6-(1,6),6-(8,8)]    6[1-(0),6-(1,6),6-(6,6)]    6[6-(1,6),8-(30),8-(30)]]    0    2.135
[6[1-(0),6-(1,6),6-(8,8)]    1[6-(6,6)]    6[1-(0),6-(1,6),6-(6,6)]]    0    2.1401
[6[1-(0),6-(1,6),6-(8,8)]    1[6-(6,6)]    6[6-(1,6),8-(30),8-(30)]]    0    2.0076
[6[6-(1,6),8-(30),8-(30)]    8[6-(6,8),30-(7,8,8,8)]    8[6-(6,8),30-(7,8,8,8)]]    0    2.2002
[6[6-(1,6),8-(30),8-(30)]    6[1-(0),6-(1,6),6-(8,8)]    8[6-(6,8),30-(7,8,8,8)]]    0    2.0714
[6[6-(1,6),8-(30),8-(30)]    6[1-(0),6-(1,6),6-(8,8)]    8[6-(6,8),30-(7,8,8,8)]]    1    2.0114
[6[1-(0),6-(1,7),6-(6,6)]    6[1-(0),6-(1,6),7-(6,30)]    6[6-(1,6),6-(1,6),6-(6,6)]]    0    2.1012
[6[1-(0),6-(1,7),6-(6,6)]    6[1-(0),6-(1,6),7-(6,30)]    6[6-(1,6),6-(1,6),6-(6,6)]]    1    2.0888
[6[1-(0),6-(1,7),6-(6,6)]    1[6-(6,6)]    6[1-(0),6-(1,6),7-(6,30)]]    0    2.067
[6[1-(0),6-(1,7),6-(6,6)]    1[6-(6,6)]    6[6-(1,6),6-(1,6),6-(6,6)]]    0    2.1144
[6[1-(0),6-(1,7),6-(6,6)]    1[6-(6,6)]    6[6-(1,6),6-(1,6),6-(6,6)]]    1    2.1279
[6[1-(0),6-(1,6),7-(6,30)]    1[6-(6,7)]    6[1-(0),6-(1,7),6-(6,6)]]    0    2.1232
[6[1-(0),6-(1,6),7-(6,30)]    1[6-(6,7)]    6[1-(0),6-(1,7),6-(6,6)]]    1    2.1253
[6[1-(0),6-(1,6),7-(6,30)]    6[1-(0),6-(1,7),6-(6,6)]    7[6-(1,6),6-(1,6),30-(8,8,8,8)]]    0    2.1329
[6[1-(0),6-(1,6),7-(6,30)]    6[1-(0),6-(1,7),6-(6,6)]    7[6-(1,6),6-(1,6),30-(8,8,8,8)]]    1    2.1418
[6[1-(0),6-(1,6),7-(6,30)]    1[6-(6,7)]    7[6-(1,6),6-(1,6),30-(8,8,8,8)]]    0    2.027
[6[1-(0),6-(1,6),7-(6,30)]    1[6-(6,7)]    7[6-(1,6),6-(1,6),30-(8,8,8,8)]]    1    2.016
[6[6-(1,6),6-(1,6),6-(6,6)]    6[1-(0),6-(1,7),6-(6,6)]    6[1-(0),6-(1,7),6-(6,6)]]    0    2.0374
[6[6-(1,6),6-(1,6),6-(6,6)]    6[1-(0),6-(1,7),6-(6,6)]    6[6-(1,6),6-(1,6),6-(6,6)]]    0    2.1141
[6[6-(1,6),6-(1,6),6-(6,6)]    6[1-(0),6-(1,7),6-(6,6)]    6[6-(1,6),6-(1,6),6-(6,6)]]    1    2.1317
[7[6-(1,6),6-(1,6),30-(8,8,8,8)]    30[7-(6,6),8-(6),8-(6),8-(6),8-(6)]    6[1-(0),6-(1,6),7-(6,30)]]    0    2.0898
[7[6-(1,6),6-(1,6),30-(8,8,8,8)]    30[7-(6,6),8-(6),8-(6),8-(6),8-(6)]    6[1-(0),6-(1,6),7-(6,30)]]    1    2.1245
[7[6-(1,6),6-(1,6),30-(8,8,8,8)]    6[1-(0),6-(1,6),7-(6,30)]    6[1-(0),6-(1,6),7-(6,30)]]    0    2.0642
