# Supplementary material for: An automated protocol to construct flexibility parameters for classical forcefields: applications to metal–organic frameworks
Source: RSC Adv. 2024 Jul 19;14(31):22714–62. doi: 10.1039/d4ra01859a (PMC11258866; doi:10.1039/d4ra01859a)
Supplement: RA-014-D4RA01859A-s002 [file RA-014-D4RA01859A-s002.zip › MOFs_inputs/quadrant_1_2/DIXJIF/DIXJIF_atom_types_with_coordinates.txt]

DIXJIF

16.7519999999999989    0.0000000000000000    0.0000000000000000
0.0000000000000000    20.3919999999999995    0.0000000000000000
-4.4556585499999999    0.0000000000000000    9.3473596200000006

     1      -0.8855762773054437       15.837567629387314       3.7984695502774684    30[7-(6,6),8-(6),8-(6),8-(6),8-(6)]
     2         7.03374309388877        5.641568263687096       0.8752118181423139    30[7-(6,6),8-(6),8-(6),8-(6),8-(6)]
     3        7.490424127774068       5.6415677356258875       3.7984698635171066    30[7-(6,6),8-(6),8-(6),8-(6),8-(6)]
     4       15.409742426190011       15.837568650392276       0.8752114111054858    30[7-(6,6),8-(6),8-(6),8-(6),8-(6)]
     5      -3.1134012654412344        4.554431845914456        8.472148285784137    30[7-(6,6),8-(6),8-(6),8-(6),8-(6)]
     6        13.18191758597794        4.554432260460747         5.54888991008037    30[7-(6,6),8-(6),8-(6),8-(6),8-(6)]
     7         5.26259896406685         14.7504313507769        8.472148014836607    30[7-(6,6),8-(6),8-(6),8-(6),8-(6)]
     8         4.80591727227933       14.750432448298444        5.548889552224885    30[7-(6,6),8-(6),8-(6),8-(6),8-(6)]
     9         8.54735145224012        7.083012844208578       0.8382898605039704    8[6-(6,8),30-(7,8,8,8)]
    10       13.928866950627375       14.514128008594158       1.4058826028734785    8[6-(6,8),30-(7,8,8,8)]
    11       14.484062878297236        14.36768216624462       3.6091731814686896    8[6-(6,8),30-(7,8,8,8)]
    12        8.706849554454768         7.15531292086014        3.106093769077991    8[6-(6,8),30-(7,8,8,8)]
    13        5.976816645108986        7.083013433478092        3.835391683860413    8[6-(6,8),30-(7,8,8,8)]
    14       0.5952997409576981        14.51412583342421        3.267802742109172    8[6-(6,8),30-(7,8,8,8)]
    15      0.04010428826030965       14.367684723231763        1.064511639587652    8[6-(6,8),30-(7,8,8,8)]
    16        5.817319008673084        7.155314134892308       1.5675877867442116    8[6-(6,8),30-(7,8,8,8)]
    17        5.552866714683464        4.318128079491359       1.4058829406425628    8[6-(6,8),30-(7,8,8,8)]
    18        8.971300411985194        4.318127023944584        3.267802196434306    8[6-(6,8),30-(7,8,8,8)]
    19        6.108063113593673        4.171682125188272       3.6091734888404057    8[6-(6,8),30-(7,8,8,8)]
    20        8.416103039630803        4.171682749254921       1.0645114341618196    8[6-(6,8),30-(7,8,8,8)]
    21      0.17134925238399268        17.27901493576238       0.8382890817551287    8[6-(6,8),30-(7,8,8,8)]
    22       0.3308499688519042         17.3513122401637         3.10609348475065    8[6-(6,8),30-(7,8,8,8)]
    23       14.352816550749063       17.279013841249512       3.8353909766913348    8[6-(6,8),30-(7,8,8,8)]
    24       14.193315751374769       17.351313073712625       1.5675871945747866    8[6-(6,8),30-(7,8,8,8)]
    25       3.7489917524040424       13.308985357040456        8.509070314655489    8[6-(6,8),30-(7,8,8,8)]
    26      -1.6325250585697924         5.87787184902424       7.9414769839138115    8[6-(6,8),30-(7,8,8,8)]
    27      -2.1877214577522324        6.024317962353497        5.738186435915928    8[6-(6,8),30-(7,8,8,8)]
    28        3.589490997645321       13.236687882763711        6.241265908369304    8[6-(6,8),30-(7,8,8,8)]
    29         6.31952432904204       13.308986030212948        5.511968338415373    8[6-(6,8),30-(7,8,8,8)]
    30       11.701041303402862         5.87787309757274       6.0795575831464355    8[6-(6,8),30-(7,8,8,8)]
    31       12.256238502818048        6.024317173953391        8.282848404722605    8[6-(6,8),30-(7,8,8,8)]
    32         6.47902537434734       13.236686844023223        7.779772114255244    8[6-(6,8),30-(7,8,8,8)]
    33        6.743474493610177       16.073871851146965        7.941476397870845    8[6-(6,8),30-(7,8,8,8)]
    34         3.32504154535907        16.07387414150474        6.079556673133511    8[6-(6,8),30-(7,8,8,8)]
    35        6.188278480108844       16.220317657982392        5.738185839439343    8[6-(6,8),30-(7,8,8,8)]
    36        3.880237337290178       16.220315433524625         8.28284779838781    8[6-(6,8),30-(7,8,8,8)]
    37       -2.056474817070718       3.1129867898995425        5.511968874627273    8[6-(6,8),30-(7,8,8,8)]
    38      -1.8969767748707278       3.0406859677436433       7.7797729654095455    8[6-(6,8),30-(7,8,8,8)]
    39       12.124990482620086        3.112987036730081        8.509069620997876    8[6-(6,8),30-(7,8,8,8)]
    40       11.965491857724988         3.04068715989704        6.241265737392535    8[6-(6,8),30-(7,8,8,8)]
    41         8.97568093413072         7.57745149063541        1.932992746124682    6[6-(6,6),8-(30),8-(30)]
    42        9.865581332280843        8.770047478032481       1.8592566200247327    6[6-(1,6),6-(1,6),6-(8,8)]
    43       10.687656239237917         9.09556359870149        2.949546185529795    6[1-(0),6-(1,6),6-(6,6)]
    44       11.456940673947562       10.243505537658509        2.928616371901756    6[1-(0),6-(1,6),6-(6,6)]
    45         9.84319345053067        9.605916359821398       0.7373446421441968    6[1-(0),6-(1,6),6-(6,6)]
    46        10.58625262600952       10.780662153196253       0.7291181216973467    6[1-(0),6-(1,6),6-(6,6)]
    47       11.403239789336896       11.118045895847397       1.8255157897182108    6[6-(1,6),6-(1,6),6-(1,6)]
    48       12.202018475057182       12.329481654396822       1.7655064467275425    6[1-(0),6-(1,6),6-(6,6)]
    49       12.971986247711335       12.818812487587065       2.7552870429374576    6[1-(0),6-(1,6),6-(8,8)]
    50       13.849247675644696       13.988734094267993       2.5667143265733174    6[6-(1,6),8-(30),8-(30)]
    51        5.548487830507713        7.577452643449864       2.7406884070940296    6[6-(6,6),8-(30),8-(30)]
    52        4.658588268099141        8.770049093470393        2.814424613313371    6[6-(1,6),6-(1,6),6-(8,8)]
    53        3.836514174934617        9.095565206784432       1.7241344059461607    6[1-(0),6-(1,6),6-(6,6)]
    54       3.0672298154977327        10.24350787631595        1.745063188677917    6[1-(0),6-(1,6),6-(6,6)]
    55        4.680976054781123         9.60591840632996       3.9363366194308185    6[1-(0),6-(1,6),6-(6,6)]
    56       3.9379175676894147        10.78066438228215       3.9445618527622517    6[1-(0),6-(1,6),6-(6,6)]
    57        3.120930675388383       11.118048078702921        2.848163910006673    6[6-(1,6),6-(1,6),6-(1,6)]
    58         2.32215127524342       12.329483300926125        2.908173961068408    6[1-(0),6-(1,6),6-(6,6)]
    59       1.5521813923063879       12.818813706214495       1.9183945612735012    6[1-(0),6-(1,6),6-(8,8)]
    60       0.6749196115055507       13.988734784991053       2.1069698301996675    6[6-(1,6),8-(30),8-(30)]
    61        8.864824398254868       4.5277962296978895        7.707471016367791    6[1-(0),6-(1,7),6-(6,6)]
    62         8.71037604660561        4.721231275253308        6.342403794590252    6[1-(0),6-(1,6),7-(6,30)]
    63       6.9737258181492265       6.2087647135520285        6.695895161842847    6[1-(0),6-(1,6),7-(6,30)]
    64        7.064973941694361        6.059111303564463        8.072446356060645    6[1-(0),6-(1,7),6-(6,6)]
    65        8.034277857354933        5.196646396163823        8.616726429739762    6[6-(1,6),6-(1,6),6-(6,6)]
    66       3.0809403557758515      0.04750541454620562        2.928616679277357    6[1-(0),6-(1,6),6-(6,6)]
    67       2.2102520860663457       0.5846625163062584       0.7291185325887249    6[1-(0),6-(1,6),6-(6,6)]
    68        3.027239356544454       0.9220459008097581       1.8255162741977244    6[6-(1,6),6-(1,6),6-(1,6)]
    69       3.8260183688370852        2.133481589376004       1.7655068703723495    6[1-(0),6-(1,6),6-(6,6)]
    70        4.595986420072746       2.6228124167398166       2.7552873975711605    6[1-(0),6-(1,6),6-(8,8)]
    71       5.4732476902714895        3.792734122348603       2.5667144497148913    6[6-(1,6),8-(30),8-(30)]
    72       0.5996796338851601       17.773452104940507        1.932992905366041    6[6-(6,6),8-(30),8-(30)]
    73       1.4895801628876453       18.966047989748102       1.8592566786644016    6[6-(1,6),6-(1,6),6-(8,8)]
    74       2.3116554004042422       19.291563472009717        2.949546053900562    6[1-(0),6-(1,6),6-(6,6)]
    75       1.4671925156304713        19.80191698560375       0.7373447438795008    6[1-(0),6-(1,6),6-(6,6)]
    76       11.443229268161133      0.04750896681083308         1.74506375423082    6[1-(0),6-(1,6),6-(6,6)]
    77       12.313917786368897        0.584664887721254        3.944562287503552    6[1-(0),6-(1,6),6-(6,6)]
    78       11.496930925274103       0.9220489392302401       2.8481645458114295    6[6-(1,6),6-(1,6),6-(1,6)]
    79       10.698151535371881       2.1334841703063563        2.908174634518183    6[1-(0),6-(1,6),6-(6,6)]
    80        9.928181420122577        2.622814040007337       1.9183951635643135    6[1-(0),6-(1,6),6-(8,8)]
    81        9.050919298958677       3.7927345456454824       2.1069699007084286    6[6-(1,6),8-(30),8-(30)]
    82       13.924486683845915       17.773452712114434       2.7406878336195266    6[6-(6,6),8-(30),8-(30)]
    83       13.034587590258864        18.96604952446348        2.814424445950996    6[6-(1,6),6-(1,6),6-(8,8)]
    84       12.212513517891244        19.29156627405637       1.7241343881929458    6[1-(0),6-(1,6),6-(6,6)]
    85       13.056976180666267       19.801918876744757       3.9363363527412067    6[1-(0),6-(1,6),6-(6,6)]
    86       0.4888236997504203        14.72379581901271        7.707470382377851    6[1-(0),6-(1,7),6-(6,6)]
    87       0.3343751755476734       14.917231008410095        6.342403107058877    6[1-(0),6-(1,6),7-(6,30)]
    88       -1.402274938956942        16.40476460416662       6.6958944675300325    6[1-(0),6-(1,6),7-(6,30)]
    89      -1.3110261018973342         16.2551116210111        8.072446122215679    6[1-(0),6-(1,7),6-(6,6)]
    90       -0.341722784795774        15.39264659882011        8.616725899786688    6[6-(1,6),6-(1,6),6-(6,6)]
    91       1.2036895178101692        4.527795390323533        6.313568831955139    6[1-(0),6-(1,7),6-(6,6)]
    92       1.3581370062797467        4.721230215577483        7.678636365978792    6[1-(0),6-(1,6),7-(6,30)]
    93       3.0947868704432917        6.208763866604789        7.325145876778042    6[1-(0),6-(1,6),7-(6,30)]
    94       3.0035385973007704        6.059111188442539        5.948593539067736    6[1-(0),6-(1,7),6-(6,6)]
    95       2.0342351465077164        5.196645738500307        5.404313686418163    6[6-(1,6),6-(1,6),6-(6,6)]
    96        2.716653016339839        5.668203693358708       3.0337919161039184    6[1-(0),6-(1,7),6-(6,6)]
    97       2.5622055249290683       5.4747690334208166        1.668724459159011    6[1-(0),6-(1,6),7-(6,30)]
    98       0.8255550148774522       3.9872360537517215       2.0222147378060478    6[1-(0),6-(1,6),7-(6,30)]
    99       0.9168027757629826        4.136889070038135       3.3987666952699573    6[1-(0),6-(1,7),6-(6,6)]
   100       1.8861067824018227        4.999354112753844       3.9430468089128685    6[6-(1,6),6-(1,6),6-(6,6)]
   101       11.807516980717324        5.668203730319881       1.6398887375009823    6[1-(0),6-(1,7),6-(6,6)]
   102       11.961965515984675        5.474768657815158          3.0049559727606    6[1-(0),6-(1,6),7-(6,30)]
   103       13.698615669137915       3.9872352062790566       2.6514645268794212    6[1-(0),6-(1,6),7-(6,30)]
   104       13.607367382926608        4.136888618425143        1.274913271016545    6[1-(0),6-(1,7),6-(6,6)]
   105       12.638063514662461       4.9993534875232335       0.7306332748552039    6[6-(1,6),6-(1,6),6-(6,6)]
   106       3.4315165610219363        15.86420390652803       1.6398881890558483    6[1-(0),6-(1,7),6-(6,6)]
   107       3.5859649936443683       15.670768730462182       3.0049553301564815    6[1-(0),6-(1,6),7-(6,30)]
   108        5.322615502747608       14.183235543563121        2.651464088164062    6[1-(0),6-(1,6),7-(6,30)]
   109       5.2313672201177965        14.33288898579091        1.274912913820004    6[1-(0),6-(1,7),6-(6,6)]
   110        4.262063476679384       15.195353837390687       0.7306328626644464    6[6-(1,6),6-(1,6),6-(6,6)]
   111       3.3206614004249815       12.814548108292446        7.414366842794638    6[6-(6,6),8-(30),8-(30)]
   112       2.4307609315049525       11.621952183781172       7.4881030020467625    6[6-(1,6),6-(1,6),6-(8,8)]
   113       1.6086857211411596       11.296436581141316        6.397813692161392    6[1-(0),6-(1,6),6-(6,6)]
   114       0.8394009302618981       10.148494547293762        6.418743092016191    6[1-(0),6-(1,6),6-(6,6)]
   115       2.4531487501936198          10.786083231209        8.610015005896816    6[1-(0),6-(1,6),6-(6,6)]
   116        1.710089350330004        9.611337549268331        8.618241225987333    6[1-(0),6-(1,6),6-(6,6)]
   117       0.8931021117116416        9.273954052291286        7.521843477484424    6[6-(1,6),6-(1,6),6-(1,6)]
   118      0.09432333418669092         8.06251831845989        7.581852925669619    6[1-(0),6-(1,6),6-(6,6)]
   119      -0.6756446842574557       7.5731873505430825        6.592072181372454    6[1-(0),6-(1,6),6-(8,8)]
   120       -1.552906095107518        6.403265810475866        6.780645060525707    6[6-(1,6),8-(30),8-(30)]
   121        6.747854415462595       12.814547245997073        6.606671793071727    6[6-(6,6),8-(30),8-(30)]
   122        7.637753666239127       11.621950519633682        6.532935018697876    6[6-(1,6),6-(1,6),6-(8,8)]
   123          8.4598277765364       11.296433836276977       7.6232251131750814    6[1-(0),6-(1,6),6-(6,6)]
   124        9.229112131974956         10.1484912074756        7.602295779629759    6[1-(0),6-(1,6),6-(6,6)]
   125        7.615365186408077        10.78608109323159        5.411023208494181    6[1-(0),6-(1,6),6-(6,6)]
   126        8.358423647788225        9.611335168565107        5.402797300776946    6[1-(0),6-(1,6),6-(6,6)]
   127        9.175410571124523        9.273951170603038        6.499195010288365    6[6-(1,6),6-(1,6),6-(1,6)]
   128        9.974190160710059        8.062515948779286        6.439185125969692    6[1-(0),6-(1,6),6-(6,6)]
   129       10.744160171062774        7.573186170855625        7.428964367799905    6[1-(0),6-(1,6),6-(8,8)]
   130       11.621422297429161        6.403265511743726        7.240389632897285    6[6-(1,6),8-(30),8-(30)]
   131      -1.6281458652584258          2.6185475430467        6.606672261882529    6[6-(6,6),8-(30),8-(30)]
   132      -0.7382460726270934        1.425951045770851        6.532935861867029    6[6-(1,6),6-(1,6),6-(8,8)]
   133      0.08382792548445517         1.10043476857275        7.623225828947699    6[1-(0),6-(1,6),6-(6,6)]
   134      -0.7606345142764075       0.5900819545280289        5.411023664419995    6[1-(0),6-(1,6),6-(6,6)]
   135       0.8531123037276562     -0.04750784095670407        7.602296743893707    6[1-(0),6-(1,6),6-(6,6)]
   136     -0.01757597805957145       19.807335990798386         5.40279816526568    6[1-(0),6-(1,6),6-(6,6)]
   137       0.7994111039997476       19.469951810923444         6.49919577086917    6[6-(1,6),6-(1,6),6-(1,6)]
   138       1.5981901126651321        18.25851655697278        6.439185499054988    6[1-(0),6-(1,6),6-(6,6)]
   139        2.368160231580549       17.769186288936805        7.428965292962258    6[1-(0),6-(1,6),6-(8,8)]
   140       3.2454219246522746        16.59926524338069        7.240389815079782    6[6-(1,6),8-(30),8-(30)]
   141       11.696660670081265        2.618548576108599       7.4143663439563685    6[6-(6,6),8-(30),8-(30)]
   142        10.80676007421289       1.4259526783995577        7.488102707947064    6[6-(1,6),6-(1,6),6-(8,8)]
   143         9.98468509522953       1.1004366034397202        6.397813126945661    6[1-(0),6-(1,6),6-(6,6)]
   144       10.829147886791716       0.5900836938796052        8.610014594628367    6[1-(0),6-(1,6),6-(6,6)]
   145        9.215400632089432     -0.04750534866053047        6.418742892473932    6[1-(0),6-(1,6),6-(6,6)]
   146       10.086088718896884       19.807338000919298        8.618241073515524    6[1-(0),6-(1,6),6-(6,6)]
   147        9.269101524389558       19.469954206355197        7.521843488049207    6[6-(1,6),6-(1,6),6-(1,6)]
   148        8.470322757549482       18.258518359405418       7.5818526103620325    6[1-(0),6-(1,6),6-(6,6)]
   149        7.700355188378911       17.769187512595963        6.592072276600972    6[1-(0),6-(1,6),6-(8,8)]
   150        6.823093740845518       16.599265768362105        6.780644914105595    6[6-(1,6),8-(30),8-(30)]
   151        9.579689311662488       14.723795496351125        6.313568136484492    6[1-(0),6-(1,7),6-(6,6)]
   152         9.73413670682556       14.917230366716735        7.678635623823472    6[1-(0),6-(1,6),7-(6,30)]
   153        11.47078681653203       16.404763913830422        7.325145257910264    6[1-(0),6-(1,6),7-(6,30)]
   154       11.379538649898437       16.255111165972888       5.9485929295451285    6[1-(0),6-(1,7),6-(6,6)]
   155       10.410235211225917       15.392645657740168       5.4043131754886495    6[6-(1,6),6-(1,6),6-(6,6)]
   156        11.09265212603054       15.864204376561206        3.033791338958872    6[1-(0),6-(1,7),6-(6,6)]
   157       10.938204684701615       15.670769542421022        1.668723834211627    6[1-(0),6-(1,6),7-(6,30)]
   158        9.201554567581294        14.18323601564822        2.022214187601508    6[1-(0),6-(1,6),7-(6,30)]
   159        9.292802773821416       14.332888714575953       3.3987665439965014    6[1-(0),6-(1,7),6-(6,6)]
   160       10.262106213674784       15.195354189591603        3.943046279012173    6[6-(1,6),6-(1,6),6-(6,6)]
   161        10.71804979270567        8.430751048392374          3.8102779516101    1[6-(6,6)]
   162       12.106977777624387       10.465588937564208         3.77569136392518    1[6-(6,6)]
   163        9.213340693555976          9.3362273573916     -0.11037794901876564    1[6-(6,6)]
   164       13.018034029008366       12.362107675437763       3.7451002058016005    1[6-(6,6)]
   165       12.179475329411567       12.882662087143034       0.8225886405991137    1[6-(6,6)]
   166        3.806120972662579        8.430752583451417       0.8634027040441208    1[6-(6,6)]
   167       2.4171935452050857        10.46559081493667       0.8979883534039951    1[6-(6,6)]
   168        5.310828417801104        9.336229260789572        4.784059373329412    1[6-(6,6)]
   169        3.980339626120301       11.458859465264283        4.799114734901756    1[6-(6,6)]
   170       1.5061320295191867       12.362108942165337       0.9285816290680897    1[6-(6,6)]
   171        2.344695877353897        12.88266414937613       3.8510913746642537    1[6-(6,6)]
   172         9.64837863459247       3.8579911183095765        8.049949461005404    1[6-(6,6)]
   173        9.348923963391343         4.21701876520017        5.617564056118835    1[6-(6,7)]
   174        6.241311206047325        6.874981522622021        6.237786370626267    1[6-(6,7)]
   175        6.369484309361058        6.614749458880167        8.701592167490075    1[6-(6,6)]
   176         3.73097765325308      0.26958837780729333       3.7756914401956534    1[6-(6,6)]
   177       4.6420343225182625        2.166107436084752         3.74510045489004    1[6-(6,6)]
   178       3.8034749803010444       2.6866624010983156       0.8225891882153846    1[6-(6,6)]
   179        2.342049210330936        18.62675079798359        3.810277641706869    1[6-(6,6)]
   180       0.8373397746624502        19.53222841196261     -0.11037789912539413    1[6-(6,6)]
   181       10.793192918558137      0.26959249275090746       0.8979889857075116    1[6-(6,6)]
   182       12.356340286036655       1.2628600531292202        4.799115094967094    1[6-(6,6)]
   183        9.882132744291868       2.1661089995979315       0.9285822540647144    1[6-(6,6)]
   184       10.720695782326517        2.686664890780396        3.851092323354347    1[6-(6,6)]
   185        12.18211989374269       18.626753775952192       0.8634025286562014    1[6-(6,6)]
   186        13.68682865054572        19.53222930084758        4.784058828887713    1[6-(6,6)]
   187        1.272378125028427       14.053990946472897        8.049948411699908    1[6-(6,6)]
   188       0.9729223858932392        14.41301781639079        5.617563068513634    1[6-(6,7)]
   189      -2.1346896331994167       17.070981320576678        6.237786267254841    1[6-(6,7)]
   190       -2.006515825842487       16.810749496966004        8.701591956448574    1[6-(6,6)]
   191       0.4201349741862188       3.8579900829745424        5.971090388058658    1[6-(6,6)]
   192       0.7195896159020725        4.217016822956381        8.403475723040476    1[6-(6,7)]
   193        3.827201078280681        6.874981154791526        7.783253952317078    1[6-(6,7)]
   194        3.699028418509691       6.6147488615674925       5.3194482925893585    1[6-(6,6)]
   195         6.08817161499147       11.458857177974929        9.221924812782856    1[6-(6,6)]
   196       3.5002073033336414        6.338008920993385        3.376270765648029    1[6-(6,6)]
   197        3.200753788107226        5.978981742635505       0.9438854852641367    1[6-(6,7)]
   198      0.09314059960438403       3.3210191396120243       1.5641061084499917    1[6-(6,7)]
   199       0.2213128446496715       3.5812512771876412        4.027911866389719    1[6-(6,6)]
   200       11.023962760299996          6.3380087857743       1.2974103192932143    1[6-(6,6)]
   201       11.323417583808281        5.978981232364273        3.729795725929003    1[6-(6,7)]
   202       14.431030267493309       3.3210184222226293       3.1095732207481372    1[6-(6,7)]
   203       14.302856951698754       3.5812503777709486       0.6457674633397452    1[6-(6,6)]
   204       2.6479625732266014       16.534008884263933       1.2974097585056892    1[6-(6,6)]
   205       2.9474169854033194       16.174981274710888       3.7297950379420173    1[6-(6,7)]
   206         6.05503028378844       13.517019055221057        3.109572818979491    1[6-(6,7)]
   207        5.926856994870395       13.777250872750018       0.6457670811206451    1[6-(6,6)]
   208       1.5782918359452536       11.961249267293226         5.53708208561034    1[6-(6,6)]
   209       0.1893636000709975        9.926411516253633        5.571668390783039    1[6-(6,6)]
   210        7.538659998711281       11.055771902098092      0.11037800101555575    1[6-(6,6)]
   211      -0.7216923985133716        8.029892337474408        5.602259197236547    1[6-(6,6)]
   212      0.11686653924713664        7.509337509769958        8.524770539903722    1[6-(6,6)]
   213        8.490221371391346       11.961246302111231        8.483956980212366    1[6-(6,6)]
   214        9.879148475335263        9.926407773683454        8.449370564451723    1[6-(6,6)]
   215        6.985512660467831       11.055770626931832        4.563300747817948    1[6-(6,6)]
   216        8.316001107908004        8.933139998080545        4.548244457840622    1[6-(6,6)]
   217        10.79020890476255        8.029891236736459        8.418777406905201    1[6-(6,6)]
   218        9.951645866411404        7.509335236659131        5.496267318184288    1[6-(6,6)]
   219      0.11422165823307662       1.7652471675282464        8.483957678343671    1[6-(6,6)]
   220      -1.3904868353890403       0.8597713976220723        4.563301257699132    1[6-(6,6)]
   221        1.503148731636906       20.122408823624763        8.449371265407823    1[6-(6,6)]
   222     -0.05999843482522271        19.12914096274355       4.5482450263852385    1[6-(6,6)]
   223        2.414209556699138       18.225890908969635         8.41877779010872    1[6-(6,6)]
   224       1.5756456575734545       17.705335873090934        5.496268416130498    1[6-(6,6)]
   225        9.954291489041038        1.765249141954594        5.537081373657834    1[6-(6,6)]
   226       15.914659261032925        0.859772714287865      0.11037756521799584    1[6-(6,6)]
   227        8.565363564068198       20.122411274387918        5.571667899003468    1[6-(6,6)]
   228         7.65430729381953       18.225892338255917        5.602258943390284    1[6-(6,6)]
   229        8.492866044210754       17.705337971456853        8.524770596416328    1[6-(6,6)]
   230      -2.2878283193812603       1.2628575754834608        9.221925006525144    1[6-(6,6)]
   231        8.796134953529164       14.053990327845773        5.971089623853987    1[6-(6,6)]
   232        9.095589302178237       14.413016949925435          8.4034748443475    1[6-(6,7)]
   233       12.203201096648156       17.070981136099828        7.783253313789314    1[6-(6,7)]
   234       12.075028593043083        16.81074856881899        5.319447643615172    1[6-(6,6)]
   235       11.876206498974076       16.534009490474755       3.3762698589815203    1[6-(6,6)]
   236       11.576752102288413        16.17498298332625       0.9438846225819177    1[6-(6,7)]
   237        8.469140265373035       13.517018841899656       1.5641061416578421    1[6-(6,7)]
   238         8.59731286226195       13.777251273272103        4.027911799937248    1[6-(6,6)]
   239        6.208169900669991         8.93314253211508      0.12543475566938359    1[6-(6,6)]
   240       14.584169771129854       19.129142925627217      0.12543444024257336    1[6-(6,6)]
   241        7.776886365980237        5.549131698752244        5.835966448422283    7[6-(1,6),6-(1,6),30-(8,8,8,8)]
   242      -0.5991144405791413        15.74513134955986        5.835965791509974    7[6-(1,6),6-(1,6),30-(8,8,8,8)]
   243        2.291626076150529        5.549131135594647        8.185073863408492    7[6-(1,6),6-(1,6),30-(8,8,8,8)]
   244       1.6287160734541173        4.646868742217041       1.1622867212577586    7[6-(1,6),6-(1,6),30-(8,8,8,8)]
   245       12.895455155448655        4.646868337132665        3.511393268661806    7[6-(1,6),6-(1,6),30-(8,8,8,8)]
   246         4.51945481865609       14.842868777972866        3.511392828227658    7[6-(1,6),6-(1,6),30-(8,8,8,8)]
   247       10.667625961088614       15.745131051464897         8.18507324876979    7[6-(1,6),6-(1,6),30-(8,8,8,8)]
   248       10.004715420304466       14.842868902919506       1.1622861986797148    7[6-(1,6),6-(1,6),30-(8,8,8,8)]
