# Supplementary material for: An automated protocol to construct flexibility parameters for classical forcefields: applications to metal–organic frameworks
Source: RSC Adv. 2024 Jul 19;14(31):22714–62. doi: 10.1039/d4ra01859a (PMC11258866; doi:10.1039/d4ra01859a)
Supplement: RA-014-D4RA01859A-s002 [file RA-014-D4RA01859A-s002.zip › MOFs_inputs/quadrant_1_2/DIXJIF/DIXJIF_bond_and_UB_types_list.txt]

[30[7-(6,6),8-(6),8-(6),8-(6),8-(6)]    8[6-(6,8),30-(7,8,8,8)]]    0    2.0267
[30[7-(6,6),8-(6),8-(6),8-(6),8-(6)]    8[6-(6,8),30-(7,8,8,8)]]    1    2.0587
[30[7-(6,6),8-(6),8-(6),8-(6),8-(6)]    8[6-(6,8),30-(7,8,8,8)]]    2    2.0905
[30[7-(6,6),8-(6),8-(6),8-(6),8-(6)]    7[6-(1,6),6-(1,6),30-(8,8,8,8)]]    0    2.0596
[6[6-(6,6),8-(30),8-(30)]    8[6-(6,8),30-(7,8,8,8)]]    0    1.2753
[6[6-(1,6),8-(30),8-(30)]    8[6-(6,8),30-(7,8,8,8)]]    0    1.2773
[6[6-(1,6),6-(1,6),6-(8,8)]    6[6-(6,6),8-(30),8-(30)]]    0    1.4898
[6[1-(0),6-(1,6),6-(6,6)]    6[6-(1,6),6-(1,6),6-(8,8)]]    0    1.4015
[6[1-(0),6-(1,6),6-(6,6)]    6[1-(0),6-(1,6),6-(6,6)]]    0    1.3864
[1[6-(6,6)]    6[1-(0),6-(1,6),6-(6,6)]]    0    1.0908
[6[1-(0),6-(1,6),6-(6,6)]    6[6-(1,6),6-(1,6),6-(1,6)]]    0    1.4086
[6[1-(0),6-(1,6),6-(6,6)]    6[6-(1,6),6-(1,6),6-(1,6)]]    1    1.4523
[6[1-(0),6-(1,6),6-(6,6)]    6[1-(0),6-(1,6),6-(8,8)]]    0    1.3461
[6[1-(0),6-(1,6),6-(8,8)]    6[6-(1,6),8-(30),8-(30)]]    0    1.4744
[1[6-(6,6)]    6[1-(0),6-(1,6),6-(8,8)]]    0    1.0911
[6[1-(0),6-(1,6),7-(6,30)]    6[1-(0),6-(1,7),6-(6,6)]]    0    1.3875
[6[1-(0),6-(1,7),6-(6,6)]    6[6-(1,6),6-(1,6),6-(6,6)]]    0    1.4042
[1[6-(6,6)]    6[1-(0),6-(1,7),6-(6,6)]]    0    1.0882
[1[6-(6,7)]    6[1-(0),6-(1,6),7-(6,30)]]    0    1.0903
[6[1-(0),6-(1,6),7-(6,30)]    7[6-(1,6),6-(1,6),30-(8,8,8,8)]]    0    1.3478
[6[6-(1,6),6-(1,6),6-(6,6)]    6[6-(1,6),6-(1,6),6-(6,6)]]    0    1.4819
