# Supplementary material for: An automated protocol to construct flexibility parameters for classical forcefields: applications to metal–organic frameworks
Source: RSC Adv. 2024 Jul 19;14(31):22714–62. doi: 10.1039/d4ra01859a (PMC11258866; doi:10.1039/d4ra01859a)
Supplement: RA-014-D4RA01859A-s002 [file RA-014-D4RA01859A-s002.zip › MOFs_inputs/quadrant_1_2/DIXJIF/DIXJIF_dihedral_types_list.txt]

[7[6-(1,6),6-(1,6),30-(8,8,8,8)]    30[7-(6,6),8-(6),8-(6),8-(6),8-(6)]    8[6-(6,8),30-(7,8,8,8)]    6[6-(1,6),8-(30),8-(30)]]      0      Nonrotatable      3.0698
[7[6-(1,6),6-(1,6),30-(8,8,8,8)]    30[7-(6,6),8-(6),8-(6),8-(6),8-(6)]    8[6-(6,8),30-(7,8,8,8)]    6[6-(1,6),8-(30),8-(30)]]      1      Nonrotatable      2.8795
[8[6-(6,8),30-(7,8,8,8)]    30[7-(6,6),8-(6),8-(6),8-(6),8-(6)]    7[6-(1,6),6-(1,6),30-(8,8,8,8)]    6[1-(0),6-(1,6),7-(6,30)]]      0      Nonrotatable      0.1133
[7[6-(1,6),6-(1,6),30-(8,8,8,8)]    30[7-(6,6),8-(6),8-(6),8-(6),8-(6)]    8[6-(6,8),30-(7,8,8,8)]    6[6-(6,6),8-(30),8-(30)]]      0      Nonrotatable      3.0572
[7[6-(1,6),6-(1,6),30-(8,8,8,8)]    30[7-(6,6),8-(6),8-(6),8-(6),8-(6)]    8[6-(6,8),30-(7,8,8,8)]    6[6-(6,6),8-(30),8-(30)]]      1      Nonrotatable      3.0211
[30[7-(6,6),8-(6),8-(6),8-(6),8-(6)]    8[6-(6,8),30-(7,8,8,8)]    6[6-(6,6),8-(30),8-(30)]    6[6-(1,6),6-(1,6),6-(8,8)]]      0      Nonrotatable      2.9488
[30[7-(6,6),8-(6),8-(6),8-(6),8-(6)]    8[6-(6,8),30-(7,8,8,8)]    6[6-(6,6),8-(30),8-(30)]    6[6-(1,6),6-(1,6),6-(8,8)]]      1      Nonrotatable      3.0831
[30[7-(6,6),8-(6),8-(6),8-(6),8-(6)]    8[6-(6,8),30-(7,8,8,8)]    6[6-(1,6),8-(30),8-(30)]    6[1-(0),6-(1,6),6-(8,8)]]      0      Nonrotatable      2.8817
[30[7-(6,6),8-(6),8-(6),8-(6),8-(6)]    8[6-(6,8),30-(7,8,8,8)]    6[6-(1,6),8-(30),8-(30)]    6[1-(0),6-(1,6),6-(8,8)]]      1      Nonrotatable      3.0719
[8[6-(6,8),30-(7,8,8,8)]    6[6-(6,6),8-(30),8-(30)]    6[6-(1,6),6-(1,6),6-(8,8)]    6[1-(0),6-(1,6),6-(6,6)]]      0      Nonrotatable      2.7296
[6[1-(0),6-(1,6),6-(6,6)]    6[6-(1,6),6-(1,6),6-(8,8)]    6[1-(0),6-(1,6),6-(6,6)]    1[6-(6,6)]]      0      Nonrotatable      3.1181
[6[1-(0),6-(1,6),6-(6,6)]    6[6-(1,6),6-(1,6),6-(8,8)]    6[1-(0),6-(1,6),6-(6,6)]    1[6-(6,6)]]      1      Nonrotatable      3.1251
[1[6-(6,6)]    6[1-(0),6-(1,6),6-(6,6)]    6[1-(0),6-(1,6),6-(6,6)]    1[6-(6,6)]]      0      Nonrotatable      0.0188
[1[6-(6,6)]    6[1-(0),6-(1,6),6-(6,6)]    6[1-(0),6-(1,6),6-(6,6)]    1[6-(6,6)]]      1      Nonrotatable      0.0098
[1[6-(6,6)]    6[1-(0),6-(1,6),6-(6,6)]    6[6-(1,6),6-(1,6),6-(1,6)]    6[1-(0),6-(1,6),6-(6,6)]]      0      Nonrotatable      0.0053
[1[6-(6,6)]    6[1-(0),6-(1,6),6-(6,6)]    6[6-(1,6),6-(1,6),6-(1,6)]    6[1-(0),6-(1,6),6-(6,6)]]      1      Nonrotatable      0.0404
[1[6-(6,6)]    6[1-(0),6-(1,6),6-(6,6)]    6[6-(1,6),6-(1,6),6-(1,6)]    6[1-(0),6-(1,6),6-(6,6)]]      2      Nonrotatable      0.0785
[6[6-(1,6),6-(1,6),6-(1,6)]    6[1-(0),6-(1,6),6-(6,6)]    6[1-(0),6-(1,6),6-(8,8)]    6[6-(1,6),8-(30),8-(30)]]      0      Nonrotatable      3.0395
[1[6-(6,6)]    6[1-(0),6-(1,6),6-(8,8)]    6[6-(1,6),8-(30),8-(30)]    8[6-(6,8),30-(7,8,8,8)]]      0      Nonrotatable      0.0747
[1[6-(6,6)]    6[1-(0),6-(1,7),6-(6,6)]    6[1-(0),6-(1,6),7-(6,30)]    1[6-(6,7)]]      0      Nonrotatable      0.0049
[1[6-(6,6)]    6[1-(0),6-(1,7),6-(6,6)]    6[1-(0),6-(1,6),7-(6,30)]    1[6-(6,7)]]      1      Nonrotatable      0.0182
[1[6-(6,6)]    6[1-(0),6-(1,7),6-(6,6)]    6[6-(1,6),6-(1,6),6-(6,6)]    6[1-(0),6-(1,7),6-(6,6)]]      0      Nonrotatable      3.1324
[1[6-(6,6)]    6[1-(0),6-(1,7),6-(6,6)]    6[6-(1,6),6-(1,6),6-(6,6)]    6[6-(1,6),6-(1,6),6-(6,6)]]      0      Nonrotatable      0.0154
[1[6-(6,7)]    6[1-(0),6-(1,6),7-(6,30)]    7[6-(1,6),6-(1,6),30-(8,8,8,8)]    6[1-(0),6-(1,6),7-(6,30)]]      0      Nonrotatable      3.1273
[1[6-(6,7)]    6[1-(0),6-(1,6),7-(6,30)]    7[6-(1,6),6-(1,6),30-(8,8,8,8)]    6[1-(0),6-(1,6),7-(6,30)]]      1      Nonrotatable      3.1307
[6[1-(0),6-(1,7),6-(6,6)]    6[6-(1,6),6-(1,6),6-(6,6)]    6[6-(1,6),6-(1,6),6-(6,6)]    6[1-(0),6-(1,7),6-(6,6)]]      0      Nonrotatable      3.1416
