# Supplementary material for: An automated protocol to construct flexibility parameters for classical forcefields: applications to metal–organic frameworks
Source: RSC Adv. 2024 Jul 19;14(31):22714–62. doi: 10.1039/d4ra01859a (PMC11258866; doi:10.1039/d4ra01859a)
Supplement: RA-014-D4RA01859A-s002 [file RA-014-D4RA01859A-s002.zip › MOFs_inputs/quadrant_1_2/DONNEA/DONNEA.xyz]

  38
jmolscript: load "" {1 1 1} spacegroup "x,y,z" unitcell [{     6.7261     0.0    0.0 }, {     3.03554514    10.62019472    0.0 }, {     -3.035471     -4.85822934    9.4438654 }]
Ga    -1.643510047697745e-07 -2.495363666591289e-07 -8.589702055801403e-08
Ga    3.363050103073602    -1.3396474712959988e-08 -4.4275864920901083e-07
H     2.864374177523301    7.1275366637199955   5.723543515986854   
H     4.054743575354626    -2.7350309917688023  5.827277140398099   
H     0.4988031124628276   1.829030574201088    8.956312399949628   
H     6.034456499451913    6.432977485001888    0.23360153834008598 
H     3.8617992717624103   -1.3655711738776133  3.720322599684295   
H     2.671430658774894    8.496996817151155    3.6165887501832334  
H     6.227371185050457    3.932934833876819    0.48755362010159276 
H     0.691717933965486    -0.671012065122242   9.210264426633346   
H     5.044578143648494    0.9825858401062906   1.6104692708149018  
H     1.6815960870683955   4.779379031756715    7.833395685067757   
C     5.093822101606893    6.644876089976396    7.146664728466344   
C     4.988081235588971    7.426089537992909    5.881829075157726   
C     3.7380892804218107   7.596825246395152    5.270993090879485   
C     3.094795760344928    -2.5958491216874178  5.329843765225954   
C     4.995468990113605    3.315333038467477    9.178117057172036   
C     5.10119671475479     1.8332317806277958   9.294199984795517   
C     -0.37491841235183365 1.2119400825184856   9.166600855943967   
C     6.994398231170857    5.926958863256794    0.12981875521382527 
C     1.6323521527399696   -0.8829118357993097  2.2972014190417016  
C     1.7380928441004988   -1.664123531065925   3.562036363077758   
C     2.9880843434915945   -1.834859033747057   4.172871681994187   
C     3.631378774333212    8.357815541968902    4.114020937602184   
C     1.7307052155636218   2.4466320634063403   0.2657483009231725  
C     1.6249777137638879   3.9287335476498284   0.1496658138935195  
C     7.101092917158752    4.5500254646083045   0.27726512196209413 
C     -0.2682238690744656  -0.16499324307565644 9.314047214126777   
O     6.237949898740087    6.630281385260172    7.709985478568511   
O     4.041409844462664    6.061756993666862    7.56809106716377    
O     3.8513447922199395   3.8229379533761794   9.422826993149668   
O     6.047886262883752    3.956822992305775    8.852372769388548   
O     0.4882252911484485   -0.8683162767321689  1.7338796518258555  
O     2.6847624811624975   -0.29979256307459135 1.8757736481996719  
O     2.8748294852304817   1.9390275337767375   0.02103780738775488 
O     0.6782879337722247   1.805142201799131    0.5914924091796477  
O     5.044576742173853    0.4778572019054438   0.7832075750690498  
O     1.6815972106935364   5.28410817411101     8.660657216087142   
