# Supplementary material for: An automated protocol to construct flexibility parameters for classical forcefields: applications to metal–organic frameworks
Source: RSC Adv. 2024 Jul 19;14(31):22714–62. doi: 10.1039/d4ra01859a (PMC11258866; doi:10.1039/d4ra01859a)
Supplement: RA-014-D4RA01859A-s002 [file RA-014-D4RA01859A-s002.zip › MOFs_inputs/quadrant_1_2/DONNEA/DONNEA_angle_instances_list.txt]

[ 1	29	[-1	-1	-1]	32	[-1	-1	-1]	0	0	1.6231 ]
[ 1	33	[0	0	0]	36	[0	0	0]	0	0	1.6231 ]
[ 2	30	[0	-1	-1]	31	[0	-1	-1]	0	0	1.6231 ]
[ 2	34	[0	0	0]	35	[0	0	0]	0	0	1.6231 ]
[ 1	29	[-1	-1	-1]	33	[0	0	0]	1	0	3.1416 ]
[ 1	32	[-1	-1	-1]	36	[0	0	0]	1	0	3.1416 ]
[ 2	30	[0	-1	-1]	34	[0	0	0]	1	0	3.1416 ]
[ 2	31	[0	-1	-1]	35	[0	0	0]	1	0	3.1416 ]
[ 1	29	[-1	-1	-1]	36	[0	0	0]	2	0	1.5185 ]
[ 1	32	[-1	-1	-1]	33	[0	0	0]	2	0	1.5185 ]
[ 2	30	[0	-1	-1]	35	[0	0	0]	2	0	1.5185 ]
[ 2	31	[0	-1	-1]	34	[0	0	0]	2	0	1.5185 ]
[ 1	37	[-1	0	0]	29	[-1	-1	-1]	3	0	1.6027 ]
[ 1	38	[0	-1	-1]	33	[0	0	0]	3	0	1.6027 ]
[ 2	37	[0	0	0]	31	[0	-1	-1]	3	0	1.6027 ]
[ 2	38	[0	-1	-1]	35	[0	0	0]	3	0	1.6027 ]
[ 1	38	[0	-1	-1]	29	[-1	-1	-1]	4	0	1.5389 ]
[ 1	37	[-1	0	0]	33	[0	0	0]	4	0	1.5389 ]
[ 2	38	[0	-1	-1]	31	[0	-1	-1]	4	0	1.5389 ]
[ 2	37	[0	0	0]	35	[0	0	0]	4	0	1.5389 ]
[ 1	37	[-1	0	0]	32	[-1	-1	-1]	5	0	1.6188 ]
[ 1	38	[0	-1	-1]	36	[0	0	0]	5	0	1.6188 ]
[ 2	37	[0	0	0]	30	[0	-1	-1]	5	0	1.6188 ]
[ 2	38	[0	-1	-1]	34	[0	0	0]	5	0	1.6188 ]
[ 1	38	[0	-1	-1]	32	[-1	-1	-1]	6	0	1.5228 ]
[ 1	37	[-1	0	0]	36	[0	0	0]	6	0	1.5228 ]
[ 2	38	[0	-1	-1]	30	[0	-1	-1]	6	0	1.5228 ]
[ 2	37	[0	0	0]	34	[0	0	0]	6	0	1.5228 ]
[ 1	37	[-1	0	0]	38	[0	-1	-1]	7	0	3.1416 ]
[ 2	37	[0	0	0]	38	[0	-1	-1]	7	0	3.1416 ]
[ 13	14	[0	0	0]	29	[0	0	0]	8	0	2.0314 ]
[ 17	18	[0	0	0]	31	[0	0	0]	8	0	2.0314 ]
[ 21	22	[0	0	0]	33	[0	0	0]	8	0	2.0314 ]
[ 25	26	[0	0	0]	35	[0	0	0]	8	0	2.0314 ]
[ 13	14	[0	0	0]	30	[0	0	0]	9	0	2.0507 ]
[ 17	18	[0	0	0]	32	[0	0	0]	9	0	2.0507 ]
[ 21	22	[0	0	0]	34	[0	0	0]	9	0	2.0507 ]
[ 25	26	[0	0	0]	36	[0	0	0]	9	0	2.0507 ]
[ 13	29	[0	0	0]	30	[0	0	0]	10	0	2.201 ]
[ 17	31	[0	0	0]	32	[0	0	0]	10	0	2.201 ]
[ 21	33	[0	0	0]	34	[0	0	0]	10	0	2.201 ]
[ 25	35	[0	0	0]	36	[0	0	0]	10	0	2.201 ]
[ 14	15	[0	0	0]	13	[0	0	0]	11	0	2.0909 ]
[ 14	16	[0	1	0]	13	[0	0	0]	11	0	2.0941 ]
[ 18	19	[1	0	0]	17	[0	0	0]	11	0	2.0909 ]
[ 18	20	[0	0	1]	17	[0	0	0]	11	0	2.0941 ]
[ 22	23	[0	0	0]	21	[0	0	0]	11	0	2.0909 ]
[ 22	24	[0	-1	0]	21	[0	0	0]	11	0	2.0941 ]
[ 26	27	[-1	0	0]	25	[0	0	0]	11	0	2.0909 ]
[ 26	28	[0	0	-1]	25	[0	0	0]	11	0	2.0941 ]
[ 14	15	[0	0	0]	16	[0	1	0]	12	0	2.0976 ]
[ 18	19	[1	0	0]	20	[0	0	1]	12	0	2.0976 ]
[ 22	23	[0	0	0]	24	[0	-1	0]	12	0	2.0976 ]
[ 26	27	[-1	0	0]	28	[0	0	-1]	12	0	2.0976 ]
[ 15	3	[0	0	0]	14	[0	0	0]	13	0	2.073 ]
[ 16	4	[0	0	0]	14	[0	-1	0]	13	0	2.075 ]
[ 19	5	[0	0	0]	18	[-1	0	0]	13	0	2.073 ]
[ 20	6	[0	0	0]	18	[0	0	-1]	13	0	2.075 ]
[ 23	7	[0	0	0]	22	[0	0	0]	13	0	2.073 ]
[ 24	8	[0	0	0]	22	[0	1	0]	13	0	2.075 ]
[ 27	9	[0	0	0]	26	[1	0	0]	13	0	2.073 ]
[ 28	10	[0	0	0]	26	[0	0	1]	13	0	2.075 ]
[ 15	3	[0	0	0]	24	[0	0	0]	14	0	2.1178 ]
[ 19	5	[0	0	0]	28	[0	0	0]	14	0	2.1178 ]
[ 23	7	[0	0	0]	16	[0	0	0]	14	0	2.1177 ]
[ 27	9	[0	0	0]	20	[0	0	0]	14	0	2.1178 ]
[ 16	4	[0	0	0]	23	[0	0	0]	15	0	2.115 ]
[ 20	6	[0	0	0]	27	[0	0	0]	15	0	2.115 ]
[ 24	8	[0	0	0]	15	[0	0	0]	15	0	2.115 ]
[ 28	10	[0	0	0]	19	[0	0	0]	15	0	2.115 ]
[ 15	24	[0	0	0]	14	[0	0	0]	16	0	2.0924 ]
[ 16	23	[0	0	0]	14	[0	-1	0]	16	0	2.0932 ]
[ 19	28	[0	0	0]	18	[-1	0	0]	16	0	2.0924 ]
[ 20	27	[0	0	0]	18	[0	0	-1]	16	0	2.0932 ]
[ 23	16	[0	0	0]	22	[0	0	0]	16	0	2.0924 ]
[ 24	15	[0	0	0]	22	[0	1	0]	16	0	2.0932 ]
[ 27	20	[0	0	0]	26	[1	0	0]	16	0	2.0924 ]
[ 28	19	[0	0	0]	26	[0	0	1]	16	0	2.0932 ]
[ 29	1	[1	1	1]	13	[0	0	0]	17	0	2.2231 ]
[ 31	2	[0	1	1]	17	[0	0	0]	17	0	2.2231 ]
[ 33	1	[0	0	0]	21	[0	0	0]	17	0	2.2231 ]
[ 35	2	[0	0	0]	25	[0	0	0]	17	0	2.2231 ]
[ 30	2	[0	1	1]	13	[0	0	0]	18	0	2.2824 ]
[ 32	1	[1	1	1]	17	[0	0	0]	18	0	2.2823 ]
[ 34	2	[0	0	0]	21	[0	0	0]	18	0	2.2824 ]
[ 36	1	[0	0	0]	25	[0	0	0]	18	0	2.2824 ]
[ 37	1	[1	0	0]	2	[0	0	0]	19	0	2.1426 ]
[ 38	1	[0	1	1]	2	[0	1	1]	19	0	2.1426 ]
[ 37	11	[0	0	0]	1	[1	0	0]	20	0	2.0703 ]
[ 37	11	[0	0	0]	2	[0	0	0]	20	0	2.0703 ]
[ 38	12	[0	0	0]	1	[0	1	1]	20	0	2.0703 ]
[ 38	12	[0	0	0]	2	[0	1	1]	20	0	2.0703 ]
