# Supplementary material for: An automated protocol to construct flexibility parameters for classical forcefields: applications to metal–organic frameworks
Source: RSC Adv. 2024 Jul 19;14(31):22714–62. doi: 10.1039/d4ra01859a (PMC11258866; doi:10.1039/d4ra01859a)
Supplement: RA-014-D4RA01859A-s002 [file RA-014-D4RA01859A-s002.zip › MOFs_inputs/quadrant_1_2/DONNEA/DONNEA_angle_types_list.txt]

[31[8-(1,31),8-(1,31),8-(6),8-(6),8-(6),8-(6)]    8[6-(6,8),31-(8,8,8,8,8)]    8[6-(6,8),31-(8,8,8,8,8)]]    0    1.6231
[31[8-(1,31),8-(1,31),8-(6),8-(6),8-(6),8-(6)]    8[6-(6,8),31-(8,8,8,8,8)]    8[6-(6,8),31-(8,8,8,8,8)]]    1    3.1416
[31[8-(1,31),8-(1,31),8-(6),8-(6),8-(6),8-(6)]    8[6-(6,8),31-(8,8,8,8,8)]    8[6-(6,8),31-(8,8,8,8,8)]]    2    1.5185
[31[8-(1,31),8-(1,31),8-(6),8-(6),8-(6),8-(6)]    8[1-(0),31-(8,8,8,8,8),31-(8,8,8,8,8)]    8[6-(6,8),31-(8,8,8,8,8)]]    0    1.6027
[31[8-(1,31),8-(1,31),8-(6),8-(6),8-(6),8-(6)]    8[1-(0),31-(8,8,8,8,8),31-(8,8,8,8,8)]    8[6-(6,8),31-(8,8,8,8,8)]]    1    1.5389
[31[8-(1,31),8-(1,31),8-(6),8-(6),8-(6),8-(6)]    8[1-(0),31-(8,8,8,8,8),31-(8,8,8,8,8)]    8[6-(6,8),31-(8,8,8,8,8)]]    2    1.6188
[31[8-(1,31),8-(1,31),8-(6),8-(6),8-(6),8-(6)]    8[1-(0),31-(8,8,8,8,8),31-(8,8,8,8,8)]    8[6-(6,8),31-(8,8,8,8,8)]]    3    1.5228
[31[8-(1,31),8-(1,31),8-(6),8-(6),8-(6),8-(6)]    8[1-(0),31-(8,8,8,8,8),31-(8,8,8,8,8)]    8[1-(0),31-(8,8,8,8,8),31-(8,8,8,8,8)]]    0    3.1416
[6[6-(6,6),8-(31),8-(31)]    6[6-(1,6),6-(1,6),6-(8,8)]    8[6-(6,8),31-(8,8,8,8,8)]]    0    2.0314
[6[6-(6,6),8-(31),8-(31)]    6[6-(1,6),6-(1,6),6-(8,8)]    8[6-(6,8),31-(8,8,8,8,8)]]    1    2.0507
[6[6-(6,6),8-(31),8-(31)]    8[6-(6,8),31-(8,8,8,8,8)]    8[6-(6,8),31-(8,8,8,8,8)]]    0    2.201
[6[6-(1,6),6-(1,6),6-(8,8)]    6[1-(0),6-(1,6),6-(6,6)]    6[6-(6,6),8-(31),8-(31)]]    0    2.0925
[6[6-(1,6),6-(1,6),6-(8,8)]    6[1-(0),6-(1,6),6-(6,6)]    6[1-(0),6-(1,6),6-(6,6)]]    0    2.0976
[6[1-(0),6-(1,6),6-(6,6)]    1[6-(6,6)]    6[6-(1,6),6-(1,6),6-(8,8)]]    0    2.074
[6[1-(0),6-(1,6),6-(6,6)]    1[6-(6,6)]    6[1-(0),6-(1,6),6-(6,6)]]    0    2.1178
[6[1-(0),6-(1,6),6-(6,6)]    1[6-(6,6)]    6[1-(0),6-(1,6),6-(6,6)]]    1    2.115
[6[1-(0),6-(1,6),6-(6,6)]    6[1-(0),6-(1,6),6-(6,6)]    6[6-(1,6),6-(1,6),6-(8,8)]]    0    2.0928
[8[6-(6,8),31-(8,8,8,8,8)]    31[8-(1,31),8-(1,31),8-(6),8-(6),8-(6),8-(6)]    6[6-(6,6),8-(31),8-(31)]]    0    2.2231
[8[6-(6,8),31-(8,8,8,8,8)]    31[8-(1,31),8-(1,31),8-(6),8-(6),8-(6),8-(6)]    6[6-(6,6),8-(31),8-(31)]]    1    2.2824
[8[1-(0),31-(8,8,8,8,8),31-(8,8,8,8,8)]    31[8-(1,31),8-(1,31),8-(6),8-(6),8-(6),8-(6)]    31[8-(1,31),8-(1,31),8-(6),8-(6),8-(6),8-(6)]]    0    2.1426
[8[1-(0),31-(8,8,8,8,8),31-(8,8,8,8,8)]    1[8-(31,31)]    31[8-(1,31),8-(1,31),8-(6),8-(6),8-(6),8-(6)]]    0    2.0703
