# Supplementary material for: An automated protocol to construct flexibility parameters for classical forcefields: applications to metal–organic frameworks
Source: RSC Adv. 2024 Jul 19;14(31):22714–62. doi: 10.1039/d4ra01859a (PMC11258866; doi:10.1039/d4ra01859a)
Supplement: RA-014-D4RA01859A-s002 [file RA-014-D4RA01859A-s002.zip › MOFs_inputs/quadrant_1_2/DONNEA/DONNEA_atom_types_with_coordinates.txt]

DONNEA

6.7260999999999997    0.0000000000000000    0.0000000000000000
3.0355451400000000    10.6201947200000006    0.0000000000000000
-3.0354709999999998    -4.8582293400000003    9.4438654000000000

     1   -1.643510047697745e-07   -2.495363666591289e-07   -8.589702055801403e-08    31[8-(1,31),8-(1,31),8-(6),8-(6),8-(6),8-(6)]
     2        3.363050103073602  -1.3396474712959988e-08  -4.4275864920901083e-07    31[8-(1,31),8-(1,31),8-(6),8-(6),8-(6),8-(6)]
     3        2.864374177523301       7.1275366637199955        5.723543515986854    1[6-(6,6)]
     4        4.054743575354626      -2.7350309917688023        5.827277140398099    1[6-(6,6)]
     5       0.4988031124628276        1.829030574201088        8.956312399949628    1[6-(6,6)]
     6        6.034456499451913        6.432977485001888      0.23360153834008598    1[6-(6,6)]
     7       3.8617992717624103      -1.3655711738776133        3.720322599684295    1[6-(6,6)]
     8        2.671430658774894        8.496996817151155       3.6165887501832334    1[6-(6,6)]
     9        6.227371185050457        3.932934833876819      0.48755362010159276    1[6-(6,6)]
    10        0.691717933965486       -0.671012065122242        9.210264426633346    1[6-(6,6)]
    11        5.044578143648494       0.9825858401062906       1.6104692708149018    1[8-(31,31)]
    12       1.6815960870683955        4.779379031756715        7.833395685067757    1[8-(31,31)]
    13        5.093822101606893        6.644876089976396        7.146664728466344    6[6-(6,6),8-(31),8-(31)]
    14        4.988081235588971        7.426089537992909        5.881829075157726    6[6-(1,6),6-(1,6),6-(8,8)]
    15       3.7380892804218107        7.596825246395152        5.270993090879485    6[1-(0),6-(1,6),6-(6,6)]
    16        3.094795760344928      -2.5958491216874178        5.329843765225954    6[1-(0),6-(1,6),6-(6,6)]
    17        4.995468990113605        3.315333038467477        9.178117057172036    6[6-(6,6),8-(31),8-(31)]
    18         5.10119671475479       1.8332317806277958        9.294199984795517    6[6-(1,6),6-(1,6),6-(8,8)]
    19     -0.37491841235183365       1.2119400825184856        9.166600855943967    6[1-(0),6-(1,6),6-(6,6)]
    20        6.994398231170857        5.926958863256794      0.12981875521382527    6[1-(0),6-(1,6),6-(6,6)]
    21       1.6323521527399696      -0.8829118357993097       2.2972014190417016    6[6-(6,6),8-(31),8-(31)]
    22       1.7380928441004988       -1.664123531065925        3.562036363077758    6[6-(1,6),6-(1,6),6-(8,8)]
    23       2.9880843434915945       -1.834859033747057        4.172871681994187    6[1-(0),6-(1,6),6-(6,6)]
    24        3.631378774333212        8.357815541968902        4.114020937602184    6[1-(0),6-(1,6),6-(6,6)]
    25       1.7307052155636218       2.4466320634063403       0.2657483009231725    6[6-(6,6),8-(31),8-(31)]
    26       1.6249777137638879       3.9287335476498284       0.1496658138935195    6[6-(1,6),6-(1,6),6-(8,8)]
    27        7.101092917158752       4.5500254646083045      0.27726512196209413    6[1-(0),6-(1,6),6-(6,6)]
    28      -0.2682238690744656     -0.16499324307565644        9.314047214126777    6[1-(0),6-(1,6),6-(6,6)]
    29        6.237949898740087        6.630281385260172        7.709985478568511    8[6-(6,8),31-(8,8,8,8,8)]
    30        4.041409844462664        6.061756993666862         7.56809106716377    8[6-(6,8),31-(8,8,8,8,8)]
    31       3.8513447922199395       3.8229379533761794        9.422826993149668    8[6-(6,8),31-(8,8,8,8,8)]
    32        6.047886262883752        3.956822992305775        8.852372769388548    8[6-(6,8),31-(8,8,8,8,8)]
    33       0.4882252911484485      -0.8683162767321689       1.7338796518258555    8[6-(6,8),31-(8,8,8,8,8)]
    34       2.6847624811624975     -0.29979256307459135       1.8757736481996719    8[6-(6,8),31-(8,8,8,8,8)]
    35       2.8748294852304817       1.9390275337767375      0.02103780738775488    8[6-(6,8),31-(8,8,8,8,8)]
    36       0.6782879337722247        1.805142201799131       0.5914924091796477    8[6-(6,8),31-(8,8,8,8,8)]
    37        5.044576742173853       0.4778572019054438       0.7832075750690498    8[1-(0),31-(8,8,8,8,8),31-(8,8,8,8,8)]
    38       1.6815972106935364         5.28410817411101        8.660657216087142    8[1-(0),31-(8,8,8,8,8),31-(8,8,8,8,8)]
