# Supplementary material for: An automated protocol to construct flexibility parameters for classical forcefields: applications to metal–organic frameworks
Source: RSC Adv. 2024 Jul 19;14(31):22714–62. doi: 10.1039/d4ra01859a (PMC11258866; doi:10.1039/d4ra01859a)
Supplement: RA-014-D4RA01859A-s002 [file RA-014-D4RA01859A-s002.zip › MOFs_inputs/quadrant_1_2/DONNEA/DONNEA_dihedral_instances_list.txt]

[ 32	[-1	-1	-1]	1	[0	0	0]	29	[-1	-1	-1]	13	[-1	-1	-1]	0	1	True	2	0.9638 ]
[ 36	[0	0	0]	1	[0	0	0]	33	[0	0	0]	21	[0	0	0]	0	-1	True	1	-0.9638 ]
[ 30	[0	-1	-1]	2	[0	0	0]	31	[0	-1	-1]	17	[0	-1	-1]	0	1	True	2	0.9638 ]
[ 34	[0	0	0]	2	[0	0	0]	35	[0	0	0]	25	[0	0	0]	0	-1	True	1	-0.9638 ]
[ 32	[0	0	0]	1	[1	1	1]	29	[0	0	0]	13	[0	0	0]	0	1	True	2	0.9638 ]
[ 30	[0	0	0]	2	[0	1	1]	31	[0	0	0]	17	[0	0	0]	0	1	True	2	0.9638 ]
[ 37	[-1	0	0]	1	[0	0	0]	32	[-1	-1	-1]	17	[-1	-1	-1]	1	-1	True	2	-0.2392 ]
[ 38	[0	-1	-1]	1	[0	0	0]	36	[0	0	0]	25	[0	0	0]	1	1	True	1	0.2392 ]
[ 37	[0	0	0]	2	[0	0	0]	30	[0	-1	-1]	13	[0	-1	-1]	1	-1	True	2	-0.2392 ]
[ 38	[0	-1	-1]	2	[0	0	0]	34	[0	0	0]	21	[0	0	0]	1	1	True	1	0.2392 ]
[ 37	[0	1	1]	2	[0	1	1]	30	[0	0	0]	13	[0	0	0]	1	-1	True	2	-0.2392 ]
[ 37	[0	1	1]	1	[1	1	1]	32	[0	0	0]	17	[0	0	0]	1	-1	True	2	-0.2392 ]
[ 32	[-1	-1	-1]	1	[0	0	0]	38	[0	-1	-1]	12	[0	-1	-1]	2	1	True	2	0.6585 ]
[ 36	[0	0	0]	1	[0	0	0]	37	[-1	0	0]	11	[-1	0	0]	2	-1	True	2	-0.6585 ]
[ 30	[0	-1	-1]	2	[0	0	0]	38	[0	-1	-1]	12	[0	-1	-1]	2	1	True	2	0.6585 ]
[ 34	[0	0	0]	2	[0	0	0]	37	[0	0	0]	11	[0	0	0]	2	-1	True	1	-0.6585 ]
[ 36	[1	0	0]	1	[1	0	0]	37	[0	0	0]	11	[0	0	0]	2	-1	True	2	-0.6585 ]
[ 32	[-1	0	0]	1	[0	1	1]	38	[0	0	0]	12	[0	0	0]	2	1	True	2	0.6585 ]
[ 30	[0	0	0]	2	[0	1	1]	38	[0	0	0]	12	[0	0	0]	2	1	True	2	0.6585 ]
[ 30	[0	0	0]	13	[0	0	0]	14	[0	0	0]	16	[0	1	0]	3	-1	True	1	-3.0774 ]
[ 32	[0	0	0]	17	[0	0	0]	18	[0	0	0]	20	[0	0	1]	3	-1	True	1	-3.0774 ]
[ 34	[0	0	0]	21	[0	0	0]	22	[0	0	0]	24	[0	-1	0]	3	1	True	1	3.0774 ]
[ 36	[0	0	0]	25	[0	0	0]	26	[0	0	0]	28	[0	0	-1]	3	1	True	1	3.0775 ]
[ 14	[0	0	0]	13	[0	0	0]	29	[0	0	0]	1	[1	1	1]	4	1	True	1	3.0912 ]
[ 18	[0	0	0]	17	[0	0	0]	31	[0	0	0]	2	[0	1	1]	4	1	True	1	3.0912 ]
[ 22	[0	0	0]	21	[0	0	0]	33	[0	0	0]	1	[0	0	0]	4	-1	True	1	-3.0912 ]
[ 26	[0	0	0]	25	[0	0	0]	35	[0	0	0]	2	[0	0	0]	4	-1	True	1	-3.0912 ]
[ 14	[0	0	0]	13	[0	0	0]	30	[0	0	0]	2	[0	1	1]	5	-1	True	1	-2.5089 ]
[ 18	[0	0	0]	17	[0	0	0]	32	[0	0	0]	1	[1	1	1]	5	-1	True	1	-2.5089 ]
[ 22	[0	0	0]	21	[0	0	0]	34	[0	0	0]	2	[0	0	0]	5	1	True	1	2.5089 ]
[ 26	[0	0	0]	25	[0	0	0]	36	[0	0	0]	1	[0	0	0]	5	1	True	1	2.5089 ]
[ 16	[0	1	0]	14	[0	0	0]	15	[0	0	0]	24	[0	0	0]	6	1	True	1	0.0029 ]
[ 15	[0	0	0]	14	[0	0	0]	16	[0	1	0]	23	[0	1	0]	6	-1	True	2	-0.0029 ]
[ 15	[0	-1	0]	14	[0	-1	0]	16	[0	0	0]	23	[0	0	0]	6	-1	True	2	-0.0029 ]
[ 20	[0	0	1]	18	[0	0	0]	19	[1	0	0]	28	[1	0	0]	6	1	True	2	0.0029 ]
[ 19	[1	0	0]	18	[0	0	0]	20	[0	0	1]	27	[0	0	1]	6	-1	True	2	-0.0029 ]
[ 20	[-1	0	1]	18	[-1	0	0]	19	[0	0	0]	28	[0	0	0]	6	1	True	2	0.0029 ]
[ 19	[1	0	-1]	18	[0	0	-1]	20	[0	0	0]	27	[0	0	0]	6	-1	True	2	-0.0029 ]
[ 24	[0	-1	0]	22	[0	0	0]	23	[0	0	0]	16	[0	0	0]	6	-1	True	1	-0.0029 ]
[ 23	[0	0	0]	22	[0	0	0]	24	[0	-1	0]	15	[0	-1	0]	6	1	True	2	0.0029 ]
[ 23	[0	1	0]	22	[0	1	0]	24	[0	0	0]	15	[0	0	0]	6	1	True	2	0.0029 ]
[ 28	[0	0	-1]	26	[0	0	0]	27	[-1	0	0]	20	[-1	0	0]	6	-1	True	2	-0.0029 ]
[ 27	[-1	0	0]	26	[0	0	0]	28	[0	0	-1]	19	[0	0	-1]	6	1	True	2	0.0029 ]
[ 28	[1	0	-1]	26	[1	0	0]	27	[0	0	0]	20	[0	0	0]	6	-1	True	2	-0.0029 ]
[ 27	[-1	0	1]	26	[0	0	1]	28	[0	0	0]	19	[0	0	0]	6	1	True	2	0.0029 ]
[ 14	[0	0	0]	15	[0	0	0]	24	[0	0	0]	22	[0	1	0]	7	-1	True	1	-0.0029 ]
[ 14	[0	-1	0]	16	[0	0	0]	23	[0	0	0]	22	[0	0	0]	7	1	True	1	0.0029 ]
[ 18	[-1	0	0]	19	[0	0	0]	28	[0	0	0]	26	[0	0	1]	7	-1	True	1	-0.0029 ]
[ 18	[0	0	-1]	20	[0	0	0]	27	[0	0	0]	26	[1	0	0]	7	1	True	1	0.0029 ]
