# Supplementary material for: An automated protocol to construct flexibility parameters for classical forcefields: applications to metal–organic frameworks
Source: RSC Adv. 2024 Jul 19;14(31):22714–62. doi: 10.1039/d4ra01859a (PMC11258866; doi:10.1039/d4ra01859a)
Supplement: RA-014-D4RA01859A-s002 [file RA-014-D4RA01859A-s002.zip › MOFs_inputs/quadrant_1_2/DONNIE/DONNIE.xyz]

  72
jmolscript: load "" {1 1 1} spacegroup "x,y,z" unitcell [{     17.287     0.0    0.0 }, {     0.0    6.727    0.0 }, {     0.0     0.0    12.461 }]
O     10.091866306002897   0.5428738498571967   11.18896820006903   
O     1.448358917753892    3.9063814887435546   4.958451338115188   
O     7.1951355306333395   2.8206243470923726   11.18896403743961   
O     15.838636706889632   6.184113557347781    4.958458432046307   
O     7.195145493370642    3.906393790107812    1.272063350230794   
O     15.838642005453833   0.5428802845399349   7.502560213083438   
O     10.09185097155304    6.184108559164158    1.2720718973978122  
O     1.4483610106718106   2.820619768557755    7.502558210206585   
O     7.195146302596275    6.184108797614815    1.2720672150592511  
O     15.838643608990472   2.8206211249947417   7.502563054960562   
O     10.091852665776715   3.9063933558084596   1.2720690012611902  
O     1.4483625327219096   0.5428819895711045   7.50255453437274    
O     10.091863846998102   2.820623594523895    11.188966329423646  
O     1.4483584316207385   6.18411510120024     4.958453019828981   
O     7.195137552100088    0.542874440220122    11.188960568590243  
O     15.83863821354527    3.9063847861000154   4.958454803529695   
O     8.643505299564946    1.6817507938208103   0.8380918627916121  
O     -1.7443252990530298e-05 5.045250353842077    7.068517660407015   
O     8.643495449827238    5.045250128630223    11.62295056958265   
O     1.7268856192318102e-05 1.6817497978089162   5.392393218825017   
C     12.375164147012871   0.45874484095773393  9.706874577939825   
C     3.7316807587077916   3.822244765238732    3.4763719757799714  
C     4.911830041152503    2.904755305041581    9.706874176780344   
C     13.555325883648962   6.2682545017057585   3.4763711653237177  
C     4.911823425817093    3.822244405336055    2.754115702189532   
C     13.555315323801294   0.45874436102442806  8.98461824182027    
C     12.375182987566754   6.268256420743661    2.7541168153286373  
C     3.7316792894732878   2.904755228800155    8.984618983937999   
C     4.9118228958231      6.268255430598473    2.7541158844680926  
C     13.555314837896137   2.9047553944792592   8.984618450346657   
C     12.375182414085694   3.822244506794405    2.7541164712825625  
C     3.731678989410999    0.4587451163626195   8.984618861442543   
C     12.375163665540704   2.9047543512288048   9.706874642558956   
C     3.73168033055497     6.268254578679678    3.476372092030579   
C     4.911829748729216    0.4587446815907099   9.70687406316143    
C     13.555325297616427   3.8222456441788744   3.4763708231786494  
C     11.796805449654325   1.6817494951946974   10.065232961676946  
C     10.559883787954913   1.6817493052298527   10.87893470248017   
C     3.153325199224574    5.045249598423633    3.8347248681259467  
C     1.916399340365173    5.045248764397816    4.648408291754472   
C     5.490189383889214    1.681749853967479    10.065230669576719  
C     6.727114113811598    1.6817492851250602   10.878928836482984  
C     14.133678209562072   5.045249736417708    3.834723239856238   
C     15.370603787711344   5.045249210820131    4.6484153987807515  
C     5.490166924846779    5.045250045536645    2.395774257491841   
C     6.7271042304175745   5.045250679442689    1.5821012644403294  
C     14.133672379975948   1.6817501016944703   8.626266417592488   
C     15.370603485293488   1.681750417755545    7.812595355283371   
C     11.796837410180634   5.045250494519199    2.3957768379957467  
C     10.559897279767085   5.0452516608495905   1.5821077894559399  
C     3.1533244327938137   1.6817502873701768   8.626268191953516   
C     1.916393906203736    1.681750968731581    7.812588419129386   
H     11.883133468897926   6.261830809701654    10.009090929037063  
H     3.239649694995795    2.8983359797812303   3.7785825425240436  
H     5.403861351293154    3.828668457200893    10.00908715141633   
H     14.047356617048337   0.4651616610218974   3.778584071519698   
H     5.403860615036203    2.8983427124233296   2.4519031381357146  
H     14.047349935503377   6.261835869358567    8.682406893754253   
H     11.883146043958382   0.4651578605122459   2.4519082180493883  
H     3.239645511960194    3.828662799955513    8.682406371348993   
H     5.4038599544357595   0.465157466183924    2.451903427410863   
H     14.047348776024851   3.828664525622171    8.682407622370153   
H     11.883145299324593   2.898343120210952    2.4519077361710666  
H     3.239645059430091    6.261837679494285    8.682406103192106   
H     11.883132215762098   3.828667897419898    10.009091552075548  
H     3.2396490844690375   0.46516353886797074  3.77858282666191    
H     5.403860962489329    6.261831434635776    10.00908692730387   
H     14.047355936081113   2.8983380901101805   3.778583588963032   
Ga    8.643499588299287    -0.0001845800499204998 -6.107139864218881e-05
Ga    -2.0217363106109999e-07 3.3635376092980835   6.230522752795402   
Ga    8.643500110234067    3.3636852602391136   -6.1402979325117e-05
Ga    -5.32341461701e-08   -3.75397709522752e-05 6.230522674780531   
