# Supplementary material for: An automated protocol to construct flexibility parameters for classical forcefields: applications to metal–organic frameworks
Source: RSC Adv. 2024 Jul 19;14(31):22714–62. doi: 10.1039/d4ra01859a (PMC11258866; doi:10.1039/d4ra01859a)
Supplement: RA-014-D4RA01859A-s002 [file RA-014-D4RA01859A-s002.zip › MOFs_inputs/quadrant_1_2/DONNIE/DONNIE_angle_instances_list.txt]

[ 1	69	[0	0	1]	38	[0	0	0]	0	0	2.2981 ]
[ 2	70	[0	0	0]	40	[0	0	0]	0	0	2.298 ]
[ 3	71	[0	0	1]	42	[0	0	0]	0	0	2.2982 ]
[ 4	72	[1	1	0]	44	[0	0	0]	0	0	2.2981 ]
[ 5	71	[0	0	0]	46	[0	0	0]	0	0	2.298 ]
[ 6	72	[1	0	0]	48	[0	0	0]	0	0	2.2981 ]
[ 7	69	[0	1	0]	50	[0	0	0]	0	0	2.298 ]
[ 8	70	[0	0	0]	52	[0	0	0]	0	0	2.2981 ]
[ 9	69	[0	1	0]	46	[0	0	0]	0	0	2.298 ]
[ 10	70	[1	0	0]	48	[0	0	0]	0	0	2.2981 ]
[ 11	71	[0	0	0]	50	[0	0	0]	0	0	2.298 ]
[ 12	72	[0	0	0]	52	[0	0	0]	0	0	2.2981 ]
[ 13	71	[0	0	1]	38	[0	0	0]	0	0	2.2982 ]
[ 14	72	[0	1	0]	40	[0	0	0]	0	0	2.298 ]
[ 15	69	[0	0	1]	42	[0	0	0]	0	0	2.2981 ]
[ 16	70	[1	0	0]	44	[0	0	0]	0	0	2.298 ]
[ 17	69	[0	0	0]	71	[0	0	0]	1	0	2.217 ]
[ 18	70	[0	0	0]	72	[0	1	0]	1	0	2.217 ]
[ 19	69	[0	1	1]	71	[0	0	1]	1	0	2.217 ]
[ 20	70	[0	0	0]	72	[0	0	0]	1	0	2.2169 ]
[ 21	26	[0	0	0]	37	[0	0	0]	2	0	2.0785 ]
[ 22	25	[0	0	0]	39	[0	0	0]	2	0	2.0785 ]
[ 23	28	[0	0	0]	41	[0	0	0]	2	0	2.0785 ]
[ 24	27	[0	0	0]	43	[0	0	0]	2	0	2.0785 ]
[ 25	22	[0	0	0]	45	[0	0	0]	2	0	2.0785 ]
[ 26	21	[0	0	0]	47	[0	0	0]	2	0	2.0785 ]
[ 27	24	[0	0	0]	49	[0	0	0]	2	0	2.0784 ]
[ 28	23	[0	0	0]	51	[0	0	0]	2	0	2.0785 ]
[ 29	34	[0	0	0]	45	[0	0	0]	2	0	2.0785 ]
[ 30	33	[0	0	0]	47	[0	0	0]	2	0	2.0785 ]
[ 31	36	[0	0	0]	49	[0	0	0]	2	0	2.0784 ]
[ 32	35	[0	0	0]	51	[0	0	0]	2	0	2.0785 ]
[ 33	30	[0	0	0]	37	[0	0	0]	2	0	2.0785 ]
[ 34	29	[0	0	0]	39	[0	0	0]	2	0	2.0785 ]
[ 35	32	[0	0	0]	41	[0	0	0]	2	0	2.0785 ]
[ 36	31	[0	0	0]	43	[0	0	0]	2	0	2.0785 ]
[ 21	53	[0	-1	0]	26	[0	0	0]	3	0	2.1294 ]
[ 22	54	[0	0	0]	25	[0	0	0]	3	0	2.1294 ]
[ 23	55	[0	0	0]	28	[0	0	0]	3	0	2.1294 ]
[ 24	56	[0	1	0]	27	[0	0	0]	3	0	2.1294 ]
[ 25	57	[0	0	0]	22	[0	0	0]	3	0	2.1294 ]
[ 26	58	[0	-1	0]	21	[0	0	0]	3	0	2.1294 ]
[ 27	59	[0	1	0]	24	[0	0	0]	3	0	2.1294 ]
[ 28	60	[0	0	0]	23	[0	0	0]	3	0	2.1294 ]
[ 29	61	[0	1	0]	34	[0	0	0]	3	0	2.1294 ]
[ 30	62	[0	0	0]	33	[0	0	0]	3	0	2.1294 ]
[ 31	63	[0	0	0]	36	[0	0	0]	3	0	2.1294 ]
[ 32	64	[0	-1	0]	35	[0	0	0]	3	0	2.1294 ]
[ 33	65	[0	0	0]	30	[0	0	0]	3	0	2.1294 ]
[ 34	66	[0	1	0]	29	[0	0	0]	3	0	2.1294 ]
[ 35	67	[0	-1	0]	32	[0	0	0]	3	0	2.1294 ]
[ 36	68	[0	0	0]	31	[0	0	0]	3	0	2.1294 ]
[ 21	53	[0	-1	0]	37	[0	0	0]	4	0	2.0753 ]
[ 22	54	[0	0	0]	39	[0	0	0]	4	0	2.0753 ]
[ 23	55	[0	0	0]	41	[0	0	0]	4	0	2.0753 ]
[ 24	56	[0	1	0]	43	[0	0	0]	4	0	2.0753 ]
[ 25	57	[0	0	0]	45	[0	0	0]	4	0	2.0753 ]
[ 26	58	[0	-1	0]	47	[0	0	0]	4	0	2.0753 ]
[ 27	59	[0	1	0]	49	[0	0	0]	4	0	2.0753 ]
[ 28	60	[0	0	0]	51	[0	0	0]	4	0	2.0753 ]
[ 29	61	[0	1	0]	45	[0	0	0]	4	0	2.0753 ]
[ 30	62	[0	0	0]	47	[0	0	0]	4	0	2.0753 ]
[ 31	63	[0	0	0]	49	[0	0	0]	4	0	2.0753 ]
[ 32	64	[0	-1	0]	51	[0	0	0]	4	0	2.0753 ]
[ 33	65	[0	0	0]	37	[0	0	0]	4	0	2.0753 ]
[ 34	66	[0	1	0]	39	[0	0	0]	4	0	2.0753 ]
[ 35	67	[0	-1	0]	41	[0	0	0]	4	0	2.0753 ]
[ 36	68	[0	0	0]	43	[0	0	0]	4	0	2.0753 ]
[ 37	21	[0	0	0]	33	[0	0	0]	5	0	2.1262 ]
[ 39	22	[0	0	0]	34	[0	0	0]	5	0	2.1262 ]
[ 41	23	[0	0	0]	35	[0	0	0]	5	0	2.1262 ]
[ 43	24	[0	0	0]	36	[0	0	0]	5	0	2.1262 ]
[ 45	25	[0	0	0]	29	[0	0	0]	5	0	2.1262 ]
[ 47	26	[0	0	0]	30	[0	0	0]	5	0	2.1262 ]
[ 49	27	[0	0	0]	31	[0	0	0]	5	0	2.1263 ]
[ 51	28	[0	0	0]	32	[0	0	0]	5	0	2.1262 ]
[ 37	21	[0	0	0]	38	[0	0	0]	6	0	2.0783 ]
[ 37	33	[0	0	0]	38	[0	0	0]	6	0	2.0783 ]
[ 39	22	[0	0	0]	40	[0	0	0]	6	0	2.0783 ]
[ 39	34	[0	0	0]	40	[0	0	0]	6	0	2.0783 ]
[ 41	23	[0	0	0]	42	[0	0	0]	6	0	2.0783 ]
[ 41	35	[0	0	0]	42	[0	0	0]	6	0	2.0783 ]
[ 43	24	[0	0	0]	44	[0	0	0]	6	0	2.0783 ]
[ 43	36	[0	0	0]	44	[0	0	0]	6	0	2.0783 ]
[ 45	25	[0	0	0]	46	[0	0	0]	6	0	2.0783 ]
[ 45	29	[0	0	0]	46	[0	0	0]	6	0	2.0783 ]
[ 47	26	[0	0	0]	48	[0	0	0]	6	0	2.0783 ]
[ 47	30	[0	0	0]	48	[0	0	0]	6	0	2.0783 ]
[ 49	27	[0	0	0]	50	[0	0	0]	6	0	2.0783 ]
[ 49	31	[0	0	0]	50	[0	0	0]	6	0	2.0783 ]
[ 51	28	[0	0	0]	52	[0	0	0]	6	0	2.0783 ]
[ 51	32	[0	0	0]	52	[0	0	0]	6	0	2.0783 ]
[ 38	1	[0	0	0]	13	[0	0	0]	7	0	2.2256 ]
[ 40	2	[0	0	0]	14	[0	0	0]	7	0	2.2256 ]
[ 42	3	[0	0	0]	15	[0	0	0]	7	0	2.2256 ]
[ 44	4	[0	0	0]	16	[0	0	0]	7	0	2.2256 ]
[ 46	5	[0	0	0]	9	[0	0	0]	7	0	2.2256 ]
[ 48	6	[0	0	0]	10	[0	0	0]	7	0	2.2256 ]
[ 50	7	[0	0	0]	11	[0	0	0]	7	0	2.2256 ]
[ 52	8	[0	0	0]	12	[0	0	0]	7	0	2.2256 ]
[ 38	37	[0	0	0]	1	[0	0	0]	8	0	2.0288 ]
[ 38	37	[0	0	0]	13	[0	0	0]	8	0	2.0288 ]
[ 40	39	[0	0	0]	2	[0	0	0]	8	0	2.0288 ]
[ 40	39	[0	0	0]	14	[0	0	0]	8	0	2.0288 ]
[ 42	41	[0	0	0]	3	[0	0	0]	8	0	2.0288 ]
[ 42	41	[0	0	0]	15	[0	0	0]	8	0	2.0288 ]
[ 44	43	[0	0	0]	4	[0	0	0]	8	0	2.0288 ]
[ 44	43	[0	0	0]	16	[0	0	0]	8	0	2.0288 ]
[ 46	45	[0	0	0]	5	[0	0	0]	8	0	2.0288 ]
[ 46	45	[0	0	0]	9	[0	0	0]	8	0	2.0288 ]
[ 48	47	[0	0	0]	6	[0	0	0]	8	0	2.0288 ]
[ 48	47	[0	0	0]	10	[0	0	0]	8	0	2.0288 ]
[ 50	49	[0	0	0]	7	[0	0	0]	8	0	2.0288 ]
[ 50	49	[0	0	0]	11	[0	0	0]	8	0	2.0288 ]
[ 52	51	[0	0	0]	8	[0	0	0]	8	0	2.0288 ]
[ 52	51	[0	0	0]	12	[0	0	0]	8	0	2.0288 ]
[ 69	1	[0	0	-1]	7	[0	-1	0]	9	0	1.5247 ]
[ 69	9	[0	-1	0]	15	[0	0	-1]	9	0	1.5247 ]
[ 70	2	[0	0	0]	8	[0	0	0]	9	0	1.5247 ]
[ 70	10	[-1	0	0]	16	[-1	0	0]	9	0	1.5247 ]
[ 71	3	[0	0	-1]	5	[0	0	0]	9	0	1.5247 ]
[ 71	11	[0	0	0]	13	[0	0	-1]	9	0	1.5247 ]
[ 72	4	[-1	-1	0]	6	[-1	0	0]	9	0	1.5247 ]
[ 72	12	[0	0	0]	14	[0	-1	0]	9	0	1.5247 ]
[ 69	1	[0	0	-1]	9	[0	-1	0]	10	0	3.1414 ]
[ 69	7	[0	-1	0]	15	[0	0	-1]	10	0	3.1414 ]
[ 70	2	[0	0	0]	10	[-1	0	0]	10	0	3.1416 ]
[ 70	8	[0	0	0]	16	[-1	0	0]	10	0	3.1416 ]
[ 71	3	[0	0	-1]	11	[0	0	0]	10	0	3.1414 ]
[ 71	5	[0	0	0]	13	[0	0	-1]	10	0	3.1414 ]
[ 72	4	[-1	-1	0]	12	[0	0	0]	10	0	3.1416 ]
[ 72	6	[-1	0	0]	14	[0	-1	0]	10	0	3.1416 ]
[ 69	1	[0	0	-1]	15	[0	0	-1]	11	0	1.6169 ]
[ 69	7	[0	-1	0]	9	[0	-1	0]	11	0	1.6169 ]
[ 70	2	[0	0	0]	16	[-1	0	0]	11	0	1.6169 ]
[ 70	8	[0	0	0]	10	[-1	0	0]	11	0	1.6169 ]
[ 71	3	[0	0	-1]	13	[0	0	-1]	11	0	1.6169 ]
[ 71	5	[0	0	0]	11	[0	0	0]	11	0	1.6169 ]
[ 72	4	[-1	-1	0]	14	[0	-1	0]	11	0	1.6169 ]
[ 72	6	[-1	0	0]	12	[0	0	0]	11	0	1.6169 ]
[ 69	17	[0	0	0]	1	[0	0	-1]	12	0	1.6114 ]
[ 69	19	[0	-1	-1]	7	[0	-1	0]	12	0	1.6116 ]
[ 69	19	[0	-1	-1]	9	[0	-1	0]	12	0	1.6116 ]
[ 69	17	[0	0	0]	15	[0	0	-1]	12	0	1.6114 ]
[ 70	18	[0	0	0]	2	[0	0	0]	12	0	1.6115 ]
[ 70	20	[0	0	0]	8	[0	0	0]	12	0	1.6115 ]
[ 70	20	[0	0	0]	10	[-1	0	0]	12	0	1.6115 ]
[ 70	18	[0	0	0]	16	[-1	0	0]	12	0	1.6115 ]
[ 71	17	[0	0	0]	3	[0	0	-1]	12	0	1.6114 ]
[ 71	19	[0	0	-1]	5	[0	0	0]	12	0	1.6116 ]
[ 71	19	[0	0	-1]	11	[0	0	0]	12	0	1.6116 ]
[ 71	17	[0	0	0]	13	[0	0	-1]	12	0	1.6114 ]
[ 72	18	[0	-1	0]	4	[-1	-1	0]	12	0	1.6115 ]
[ 72	20	[0	0	0]	6	[-1	0	0]	12	0	1.6115 ]
[ 72	20	[0	0	0]	12	[0	0	0]	12	0	1.6115 ]
[ 72	18	[0	-1	0]	14	[0	-1	0]	12	0	1.6115 ]
[ 69	19	[0	-1	-1]	1	[0	0	-1]	13	0	1.5302 ]
[ 69	17	[0	0	0]	7	[0	-1	0]	13	0	1.53 ]
[ 69	17	[0	0	0]	9	[0	-1	0]	13	0	1.53 ]
[ 69	19	[0	-1	-1]	15	[0	0	-1]	13	0	1.5302 ]
[ 70	20	[0	0	0]	2	[0	0	0]	13	0	1.5301 ]
[ 70	18	[0	0	0]	8	[0	0	0]	13	0	1.5301 ]
[ 70	18	[0	0	0]	10	[-1	0	0]	13	0	1.5301 ]
[ 70	20	[0	0	0]	16	[-1	0	0]	13	0	1.5301 ]
[ 71	19	[0	0	-1]	3	[0	0	-1]	13	0	1.5302 ]
[ 71	17	[0	0	0]	5	[0	0	0]	13	0	1.53 ]
[ 71	17	[0	0	0]	11	[0	0	0]	13	0	1.53 ]
[ 71	19	[0	0	-1]	13	[0	0	-1]	13	0	1.5302 ]
[ 72	20	[0	0	0]	4	[-1	-1	0]	13	0	1.5301 ]
[ 72	18	[0	-1	0]	6	[-1	0	0]	13	0	1.5301 ]
[ 72	18	[0	-1	0]	12	[0	0	0]	13	0	1.5302 ]
[ 72	20	[0	0	0]	14	[0	-1	0]	13	0	1.5301 ]
[ 69	17	[0	0	0]	19	[0	-1	-1]	14	0	3.1416 ]
[ 70	18	[0	0	0]	20	[0	0	0]	14	0	3.1415 ]
[ 71	17	[0	0	0]	19	[0	0	-1]	14	0	3.1416 ]
[ 72	18	[0	-1	0]	20	[0	0	0]	14	0	3.1415 ]
