# Supplementary material for: An automated protocol to construct flexibility parameters for classical forcefields: applications to metal–organic frameworks
Source: RSC Adv. 2024 Jul 19;14(31):22714–62. doi: 10.1039/d4ra01859a (PMC11258866; doi:10.1039/d4ra01859a)
Supplement: RA-014-D4RA01859A-s002 [file RA-014-D4RA01859A-s002.zip › MOFs_inputs/quadrant_1_2/DONNIE/DONNIE_atom_types_with_coordinates.txt]

DONNIE

17.2869999999999990    0.0000000000000000    0.0000000000000000
0.0000000000000000    6.7270000000000003    0.0000000000000000
0.0000000000000000    0.0000000000000000    12.4610000000000003

     1       10.091866306002897       0.5428738498571967        11.18896820006903    8[6-(6,8),31-(8,8,8,8,8)]
     2        1.448358917753892       3.9063814887435546        4.958451338115188    8[6-(6,8),31-(8,8,8,8,8)]
     3       7.1951355306333395       2.8206243470923726        11.18896403743961    8[6-(6,8),31-(8,8,8,8,8)]
     4       15.838636706889632        6.184113557347781        4.958458432046307    8[6-(6,8),31-(8,8,8,8,8)]
     5        7.195145493370642        3.906393790107812        1.272063350230794    8[6-(6,8),31-(8,8,8,8,8)]
     6       15.838642005453833       0.5428802845399349        7.502560213083438    8[6-(6,8),31-(8,8,8,8,8)]
     7        10.09185097155304        6.184108559164158       1.2720718973978122    8[6-(6,8),31-(8,8,8,8,8)]
     8       1.4483610106718106        2.820619768557755        7.502558210206585    8[6-(6,8),31-(8,8,8,8,8)]
     9        7.195146302596275        6.184108797614815       1.2720672150592511    8[6-(6,8),31-(8,8,8,8,8)]
    10       15.838643608990472       2.8206211249947417        7.502563054960562    8[6-(6,8),31-(8,8,8,8,8)]
    11       10.091852665776715       3.9063933558084596       1.2720690012611902    8[6-(6,8),31-(8,8,8,8,8)]
    12       1.4483625327219096       0.5428819895711045         7.50255453437274    8[6-(6,8),31-(8,8,8,8,8)]
    13       10.091863846998102        2.820623594523895       11.188966329423646    8[6-(6,8),31-(8,8,8,8,8)]
    14       1.4483584316207385         6.18411510120024        4.958453019828981    8[6-(6,8),31-(8,8,8,8,8)]
    15        7.195137552100088        0.542874440220122       11.188960568590243    8[6-(6,8),31-(8,8,8,8,8)]
    16        15.83863821354527       3.9063847861000154        4.958454803529695    8[6-(6,8),31-(8,8,8,8,8)]
    17        8.643505299564946       1.6817507938208103       0.8380918627916121    8[31-(8,8,8,8,8),31-(8,8,8,8,8)]
    18  -1.7443252990530298e-05        5.045250353842077        7.068517660407015    8[31-(8,8,8,8,8),31-(8,8,8,8,8)]
    19        8.643495449827238        5.045250128630223        11.62295056958265    8[31-(8,8,8,8,8),31-(8,8,8,8,8)]
    20   1.7268856192318102e-05       1.6817497978089162        5.392393218825017    8[31-(8,8,8,8,8),31-(8,8,8,8,8)]
    21       12.375164147012871      0.45874484095773393        9.706874577939825    6[1-(0),6-(1,6),6-(6,6)]
    22       3.7316807587077916        3.822244765238732       3.4763719757799714    6[1-(0),6-(1,6),6-(6,6)]
    23        4.911830041152503        2.904755305041581        9.706874176780344    6[1-(0),6-(1,6),6-(6,6)]
    24       13.555325883648962       6.2682545017057585       3.4763711653237177    6[1-(0),6-(1,6),6-(6,6)]
    25        4.911823425817093        3.822244405336055        2.754115702189532    6[1-(0),6-(1,6),6-(6,6)]
    26       13.555315323801294      0.45874436102442806         8.98461824182027    6[1-(0),6-(1,6),6-(6,6)]
    27       12.375182987566754        6.268256420743661       2.7541168153286373    6[1-(0),6-(1,6),6-(6,6)]
    28       3.7316792894732878        2.904755228800155        8.984618983937999    6[1-(0),6-(1,6),6-(6,6)]
    29          4.9118228958231        6.268255430598473       2.7541158844680926    6[1-(0),6-(1,6),6-(6,6)]
    30       13.555314837896137       2.9047553944792592        8.984618450346657    6[1-(0),6-(1,6),6-(6,6)]
    31       12.375182414085694        3.822244506794405       2.7541164712825625    6[1-(0),6-(1,6),6-(6,6)]
    32        3.731678989410999       0.4587451163626195        8.984618861442543    6[1-(0),6-(1,6),6-(6,6)]
    33       12.375163665540704       2.9047543512288048        9.706874642558956    6[1-(0),6-(1,6),6-(6,6)]
    34         3.73168033055497        6.268254578679678        3.476372092030579    6[1-(0),6-(1,6),6-(6,6)]
    35        4.911829748729216       0.4587446815907099         9.70687406316143    6[1-(0),6-(1,6),6-(6,6)]
    36       13.555325297616427       3.8222456441788744       3.4763708231786494    6[1-(0),6-(1,6),6-(6,6)]
    37       11.796805449654325       1.6817494951946974       10.065232961676946    6[6-(1,6),6-(1,6),6-(8,8)]
    38       10.559883787954913       1.6817493052298527        10.87893470248017    6[6-(6,6),8-(31),8-(31)]
    39        3.153325199224574        5.045249598423633       3.8347248681259467    6[6-(1,6),6-(1,6),6-(8,8)]
    40        1.916399340365173        5.045248764397816        4.648408291754472    6[6-(6,6),8-(31),8-(31)]
    41        5.490189383889214        1.681749853967479       10.065230669576719    6[6-(1,6),6-(1,6),6-(8,8)]
    42        6.727114113811598       1.6817492851250602       10.878928836482984    6[6-(6,6),8-(31),8-(31)]
    43       14.133678209562072        5.045249736417708        3.834723239856238    6[6-(1,6),6-(1,6),6-(8,8)]
    44       15.370603787711344        5.045249210820131       4.6484153987807515    6[6-(6,6),8-(31),8-(31)]
    45        5.490166924846779        5.045250045536645        2.395774257491841    6[6-(1,6),6-(1,6),6-(8,8)]
    46       6.7271042304175745        5.045250679442689       1.5821012644403294    6[6-(6,6),8-(31),8-(31)]
    47       14.133672379975948       1.6817501016944703        8.626266417592488    6[6-(1,6),6-(1,6),6-(8,8)]
    48       15.370603485293488        1.681750417755545        7.812595355283371    6[6-(6,6),8-(31),8-(31)]
    49       11.796837410180634        5.045250494519199       2.3957768379957467    6[6-(1,6),6-(1,6),6-(8,8)]
    50       10.559897279767085       5.0452516608495905       1.5821077894559399    6[6-(6,6),8-(31),8-(31)]
    51       3.1533244327938137       1.6817502873701768        8.626268191953516    6[6-(1,6),6-(1,6),6-(8,8)]
    52        1.916393906203736        1.681750968731581        7.812588419129386    6[6-(6,6),8-(31),8-(31)]
    53       11.883133468897926        6.261830809701654       10.009090929037063    1[6-(6,6)]
    54        3.239649694995795       2.8983359797812303       3.7785825425240436    1[6-(6,6)]
    55        5.403861351293154        3.828668457200893        10.00908715141633    1[6-(6,6)]
    56       14.047356617048337       0.4651616610218974        3.778584071519698    1[6-(6,6)]
    57        5.403860615036203       2.8983427124233296       2.4519031381357146    1[6-(6,6)]
    58       14.047349935503377        6.261835869358567        8.682406893754253    1[6-(6,6)]
    59       11.883146043958382       0.4651578605122459       2.4519082180493883    1[6-(6,6)]
    60        3.239645511960194        3.828662799955513        8.682406371348993    1[6-(6,6)]
    61       5.4038599544357595        0.465157466183924        2.451903427410863    1[6-(6,6)]
    62       14.047348776024851        3.828664525622171        8.682407622370153    1[6-(6,6)]
    63       11.883145299324593        2.898343120210952       2.4519077361710666    1[6-(6,6)]
    64        3.239645059430091        6.261837679494285        8.682406103192106    1[6-(6,6)]
    65       11.883132215762098        3.828667897419898       10.009091552075548    1[6-(6,6)]
    66       3.2396490844690375      0.46516353886797074         3.77858282666191    1[6-(6,6)]
    67        5.403860962489329        6.261831434635776        10.00908692730387    1[6-(6,6)]
    68       14.047355936081113       2.8983380901101805        3.778583588963032    1[6-(6,6)]
    69        8.643499588299287   -0.0001845800499204998   -6.107139864218881e-05    31[8-(31),8-(31),8-(6),8-(6),8-(6),8-(6)]
    70  -2.0217363106109999e-07       3.3635376092980835        6.230522752795402    31[8-(31),8-(31),8-(6),8-(6),8-(6),8-(6)]
    71        8.643500110234067       3.3636852602391136     -6.1402979325117e-05    31[8-(31),8-(31),8-(6),8-(6),8-(6),8-(6)]
    72       -5.32341461701e-08    -3.75397709522752e-05        6.230522674780531    31[8-(31),8-(31),8-(6),8-(6),8-(6),8-(6)]
