# Supplementary material for: An automated protocol to construct flexibility parameters for classical forcefields: applications to metal–organic frameworks
Source: RSC Adv. 2024 Jul 19;14(31):22714–62. doi: 10.1039/d4ra01859a (PMC11258866; doi:10.1039/d4ra01859a)
Supplement: RA-014-D4RA01859A-s002 [file RA-014-D4RA01859A-s002.zip › MOFs_inputs/quadrant_1_2/DONNIE/DONNIE_bond_and_UB_instances_list.txt]

[ 38	[0	0	0]	1	[0	0	0]	0	1	1	1.2697 ]
[ 40	[0	0	0]	2	[0	0	0]	0	1	1	1.2697 ]
[ 42	[0	0	0]	3	[0	0	0]	0	1	1	1.2697 ]
[ 44	[0	0	0]	4	[0	0	0]	0	1	1	1.2697 ]
[ 46	[0	0	0]	5	[0	0	0]	0	1	1	1.2697 ]
[ 48	[0	0	0]	6	[0	0	0]	0	1	1	1.2697 ]
[ 50	[0	0	0]	7	[0	0	0]	0	1	1	1.2697 ]
[ 52	[0	0	0]	8	[0	0	0]	0	1	1	1.2697 ]
[ 46	[0	0	0]	9	[0	0	0]	0	1	1	1.2697 ]
[ 48	[0	0	0]	10	[0	0	0]	0	1	1	1.2697 ]
[ 50	[0	0	0]	11	[0	0	0]	0	1	1	1.2697 ]
[ 52	[0	0	0]	12	[0	0	0]	0	1	1	1.2697 ]
[ 38	[0	0	0]	13	[0	0	0]	0	1	1	1.2697 ]
[ 40	[0	0	0]	14	[0	0	0]	0	1	1	1.2697 ]
[ 42	[0	0	0]	15	[0	0	0]	0	1	1	1.2697 ]
[ 44	[0	0	0]	16	[0	0	0]	0	1	1	1.2697 ]
[ 69	[0	0	1]	1	[0	0	0]	1	1	2	2.0026 ]
[ 70	[0	0	0]	2	[0	0	0]	1	1	1	2.0026 ]
[ 71	[0	0	1]	3	[0	0	0]	1	1	2	2.0026 ]
[ 72	[1	1	0]	4	[0	0	0]	1	1	2	2.0026 ]
[ 71	[0	0	0]	5	[0	0	0]	1	1	1	2.0026 ]
[ 72	[1	0	0]	6	[0	0	0]	1	1	2	2.0026 ]
[ 69	[0	1	0]	7	[0	0	0]	1	1	2	2.0026 ]
[ 70	[0	0	0]	8	[0	0	0]	1	1	1	2.0026 ]
[ 69	[0	1	0]	9	[0	0	0]	1	1	2	2.0026 ]
[ 70	[1	0	0]	10	[0	0	0]	1	1	2	2.0026 ]
[ 71	[0	0	0]	11	[0	0	0]	1	1	1	2.0026 ]
[ 72	[0	0	0]	12	[0	0	0]	1	1	1	2.0026 ]
[ 71	[0	0	1]	13	[0	0	0]	1	1	2	2.0026 ]
[ 72	[0	1	0]	14	[0	0	0]	1	1	2	2.0026 ]
[ 69	[0	0	1]	15	[0	0	0]	1	1	2	2.0026 ]
[ 70	[1	0	0]	16	[0	0	0]	1	1	2	2.0026 ]
[ 69	[0	0	0]	1	[0	0	-1]	1	1	2	2.0026 ]
[ 69	[0	0	0]	7	[0	-1	0]	1	1	2	2.0026 ]
[ 69	[0	0	0]	9	[0	-1	0]	1	1	2	2.0026 ]
[ 69	[0	0	0]	15	[0	0	-1]	1	1	2	2.0026 ]
[ 70	[0	0	0]	10	[-1	0	0]	1	1	2	2.0026 ]
[ 70	[0	0	0]	16	[-1	0	0]	1	1	2	2.0026 ]
[ 71	[0	0	0]	3	[0	0	-1]	1	1	2	2.0026 ]
[ 71	[0	0	0]	13	[0	0	-1]	1	1	2	2.0026 ]
[ 72	[0	0	0]	4	[-1	-1	0]	1	1	2	2.0026 ]
[ 72	[0	0	0]	6	[-1	0	0]	1	1	2	2.0026 ]
[ 72	[0	0	0]	14	[0	-1	0]	1	1	2	2.0026 ]
[ 69	[0	0	0]	17	[0	0	0]	2	1	1	1.8792 ]
[ 71	[0	0	0]	17	[0	0	0]	2	1	1	1.8792 ]
[ 70	[0	0	0]	18	[0	0	0]	2	1	1	1.8789 ]
[ 72	[0	1	0]	18	[0	0	0]	2	1	2	1.8789 ]
[ 69	[0	1	1]	19	[0	0	0]	2	1	2	1.8788 ]
[ 71	[0	0	1]	19	[0	0	0]	2	1	2	1.8788 ]
[ 70	[0	0	0]	20	[0	0	0]	2	1	1	1.8791 ]
[ 72	[0	0	0]	20	[0	0	0]	2	1	1	1.8791 ]
[ 69	[0	0	0]	19	[0	-1	-1]	2	1	2	1.8788 ]
[ 71	[0	0	0]	19	[0	0	-1]	2	1	2	1.8788 ]
[ 72	[0	0	0]	18	[0	-1	0]	2	1	2	1.8789 ]
[ 21	[0	0	0]	26	[0	0	0]	3	1	1	1.3836 ]
[ 22	[0	0	0]	25	[0	0	0]	3	1	1	1.3836 ]
[ 23	[0	0	0]	28	[0	0	0]	3	1	1	1.3836 ]
[ 24	[0	0	0]	27	[0	0	0]	3	1	1	1.3836 ]
[ 29	[0	0	0]	34	[0	0	0]	3	1	1	1.3836 ]
[ 30	[0	0	0]	33	[0	0	0]	3	1	1	1.3836 ]
[ 31	[0	0	0]	36	[0	0	0]	3	1	1	1.3836 ]
[ 32	[0	0	0]	35	[0	0	0]	3	1	1	1.3836 ]
[ 21	[0	0	0]	37	[0	0	0]	4	1	1	1.3995 ]
[ 22	[0	0	0]	39	[0	0	0]	4	1	1	1.3995 ]
[ 23	[0	0	0]	41	[0	0	0]	4	1	1	1.3995 ]
[ 24	[0	0	0]	43	[0	0	0]	4	1	1	1.3995 ]
[ 25	[0	0	0]	45	[0	0	0]	4	1	1	1.3995 ]
[ 26	[0	0	0]	47	[0	0	0]	4	1	1	1.3995 ]
[ 27	[0	0	0]	49	[0	0	0]	4	1	1	1.3995 ]
[ 28	[0	0	0]	51	[0	0	0]	4	1	1	1.3995 ]
[ 29	[0	0	0]	45	[0	0	0]	4	1	1	1.3995 ]
[ 30	[0	0	0]	47	[0	0	0]	4	1	1	1.3995 ]
[ 31	[0	0	0]	49	[0	0	0]	4	1	1	1.3995 ]
[ 32	[0	0	0]	51	[0	0	0]	4	1	1	1.3995 ]
[ 33	[0	0	0]	37	[0	0	0]	4	1	1	1.3995 ]
[ 34	[0	0	0]	39	[0	0	0]	4	1	1	1.3995 ]
[ 35	[0	0	0]	41	[0	0	0]	4	1	1	1.3995 ]
[ 36	[0	0	0]	43	[0	0	0]	4	1	1	1.3995 ]
[ 53	[0	-1	0]	21	[0	0	0]	5	1	2	1.0895 ]
[ 54	[0	0	0]	22	[0	0	0]	5	1	1	1.0895 ]
[ 55	[0	0	0]	23	[0	0	0]	5	1	1	1.0895 ]
[ 56	[0	1	0]	24	[0	0	0]	5	1	2	1.0895 ]
[ 57	[0	0	0]	25	[0	0	0]	5	1	1	1.0895 ]
[ 58	[0	-1	0]	26	[0	0	0]	5	1	2	1.0895 ]
[ 59	[0	1	0]	27	[0	0	0]	5	1	2	1.0895 ]
[ 60	[0	0	0]	28	[0	0	0]	5	1	1	1.0895 ]
[ 61	[0	1	0]	29	[0	0	0]	5	1	2	1.0895 ]
[ 62	[0	0	0]	30	[0	0	0]	5	1	1	1.0895 ]
[ 63	[0	0	0]	31	[0	0	0]	5	1	1	1.0895 ]
[ 64	[0	-1	0]	32	[0	0	0]	5	1	2	1.0895 ]
[ 65	[0	0	0]	33	[0	0	0]	5	1	1	1.0895 ]
[ 66	[0	1	0]	34	[0	0	0]	5	1	2	1.0895 ]
[ 67	[0	-1	0]	35	[0	0	0]	5	1	2	1.0895 ]
[ 68	[0	0	0]	36	[0	0	0]	5	1	1	1.0895 ]
[ 53	[0	0	0]	21	[0	1	0]	5	1	2	1.0895 ]
[ 56	[0	0	0]	24	[0	-1	0]	5	1	2	1.0895 ]
[ 58	[0	0	0]	26	[0	1	0]	5	1	2	1.0895 ]
[ 59	[0	0	0]	27	[0	-1	0]	5	1	2	1.0895 ]
[ 61	[0	0	0]	29	[0	-1	0]	5	1	2	1.0895 ]
[ 64	[0	0	0]	32	[0	1	0]	5	1	2	1.0895 ]
[ 66	[0	0	0]	34	[0	-1	0]	5	1	2	1.0895 ]
[ 67	[0	0	0]	35	[0	1	0]	5	1	2	1.0895 ]
[ 37	[0	0	0]	38	[0	0	0]	6	1	1	1.4806 ]
[ 39	[0	0	0]	40	[0	0	0]	6	1	1	1.4806 ]
[ 41	[0	0	0]	42	[0	0	0]	6	1	1	1.4806 ]
[ 43	[0	0	0]	44	[0	0	0]	6	1	1	1.4806 ]
[ 45	[0	0	0]	46	[0	0	0]	6	1	1	1.4806 ]
[ 47	[0	0	0]	48	[0	0	0]	6	1	1	1.4806 ]
[ 49	[0	0	0]	50	[0	0	0]	6	1	1	1.4806 ]
[ 51	[0	0	0]	52	[0	0	0]	6	1	1	1.4806 ]
