# Supplementary material for: An automated protocol to construct flexibility parameters for classical forcefields: applications to metal–organic frameworks
Source: RSC Adv. 2024 Jul 19;14(31):22714–62. doi: 10.1039/d4ra01859a (PMC11258866; doi:10.1039/d4ra01859a)
Supplement: RA-014-D4RA01859A-s002 [file RA-014-D4RA01859A-s002.zip › MOFs_inputs/quadrant_1_2/DONNIE/DONNIE_bond_and_UB_types_list.txt]

[6[6-(6,6),8-(31),8-(31)]    8[6-(6,8),31-(8,8,8,8,8)]]    0    1.2697
[31[8-(31),8-(31),8-(6),8-(6),8-(6),8-(6)]    8[6-(6,8),31-(8,8,8,8,8)]]    0    2.0026
[31[8-(31),8-(31),8-(6),8-(6),8-(6),8-(6)]    8[31-(8,8,8,8,8),31-(8,8,8,8,8)]]    0    1.879
[6[1-(0),6-(1,6),6-(6,6)]    6[1-(0),6-(1,6),6-(6,6)]]    0    1.3836
[6[1-(0),6-(1,6),6-(6,6)]    6[6-(1,6),6-(1,6),6-(8,8)]]    0    1.3995
[1[6-(6,6)]    6[1-(0),6-(1,6),6-(6,6)]]    0    1.0895
[6[6-(1,6),6-(1,6),6-(8,8)]    6[6-(6,6),8-(31),8-(31)]]    0    1.4806
