# Supplementary material for: An automated protocol to construct flexibility parameters for classical forcefields: applications to metal–organic frameworks
Source: RSC Adv. 2024 Jul 19;14(31):22714–62. doi: 10.1039/d4ra01859a (PMC11258866; doi:10.1039/d4ra01859a)
Supplement: RA-014-D4RA01859A-s002 [file RA-014-D4RA01859A-s002.zip › MOFs_inputs/quadrant_1_2/EBEMII/EBEMII.xyz]

  156
jmolscript: load "" {1 1 1} spacegroup "x,y,z" unitcell [{     11.215     0.0    0.0 }, {     0.0    13.983    0.0 }, {     -5.607611     -3.44879634    12.35252646 }]
Cd    7.60727807485881     3.5810164155016624   5.555013394197446   
Cd    1.9994844149818025   -0.03878856225088212 6.797357727397892   
Cd    -1.9998881506998814  6.953187237701713    6.797512211635966   
Cd    3.6079039748991963   10.572992147291933   5.555169417707275   
H     6.842214815633996    9.49531473915431     4.591694689317766   
H     9.065228927032708    10.530430862513358   3.945295177025689   
H     -0.8478379769907807  4.276878116953069    4.157481214186293   
H     0.14549040726189422  4.8811745454153606   1.9721112610279916  
H     7.346807135927228    4.930265647957857    0.342250844399029   
H     6.529762247730124    4.240440470961316    2.608894708723489   
H     -3.089048328473898   2.395968822073987    10.776132674035427  
H     -2.3836468316698483  3.01927106989677     8.464584704739552   
H     4.912822119040436    2.8783450848207037   7.092136635196547   
H     4.048920343529051    2.267873819660075    9.303492996385106   
H     3.4911431357781835   1.9898742331020167   11.227058187748616  
H     0.762521117916465    5.2978033647256      -0.008117632169303047
H     1.2362038358821295   8.030315638784018    7.75920261677988    
H     3.458347235340243    6.994276171978553    8.406769809565537   
H     4.759492953724064    -0.734067229390047   8.194713161950414   
H     5.752863411839469    -1.3388271235920364  10.379865592024096  
H     1.739207408372831    -1.3875891109948628  12.010045769868944  
H     0.9221233640232445   -0.6982256958083974  9.743223969081235   
H     2.5185093273479358   1.1459838868164305   1.5756025649430916  
H     3.224283748206455    0.522277827229533    3.8869274723159144  
H     -0.6937440142622064  0.6655262067558296   5.260590689595754   
H     9.656999555071422    1.2760944221489123   3.049382435885003   
H     9.098723759870467    1.5532818419168564   1.1252683523870568  
H     0.7625061575118854   1.6934259899656192   0.007796807901767574
H     -1.2348263185628712  1.0388885399351442   7.760833003781971   
H     -3.457840303177438   0.0037723367860333923 8.407232556777654   
H     6.4552277550717125   6.257327353164183    8.19504467047446    
H     5.461898775406574    5.653031058689082    10.380414285802486  
H     -1.7394184162034283  5.603936978116416    12.010275394990998  
H     -0.9223720774562714  6.293761315947917    9.743631754434126   
H     8.696436937133834    8.13823580893401     1.5763934328398168  
H     7.991036265809528    7.514933630848626    3.8879417130494858  
H     0.6945670330978966   7.65585818897474     5.260388815616329   
H     1.5584688455638556   8.266329499202234    3.049032399009417   
H     2.1162455302205276   8.544330017752939    1.1254680755938178  
H     10.45247878820476    8.685196936797812    0.008117199344538216
H     4.371185989214048    2.5038882239039895   4.593322582674776   
H     2.1490424196698275   3.539927723143669    3.945755304725687   
H     0.8478958399344434   11.268270730675404   4.157813497444794   
H     -0.14547436468247543 11.873031121432073   1.9726610323348492  
H     3.8681816388791286   11.921792176309186   0.34248099314670466 
H     4.685265494888876    11.232428517498706   2.6093026836057933  
H     3.088879609783202    9.388219999539228    10.776924570952957  
H     2.3831050346694718   10.01192575048292    8.465599549151353   
H     6.30113263391994     9.868676991198324    7.091936076135058   
H     -4.049610723825293   9.258109235908416    9.303144297845572   
H     -3.491334644597186   8.980921808831665    11.227258390979856  
H     10.452494070248433   12.289574077101035   -0.007796263909912179
C     7.321172961064745    -0.7272925191204277  4.44809189507935    
C     6.1204622010034075   -1.3020697149542257  4.916951363575863   
C     6.98945867507681     10.57559680254642    4.552750292437679   
C     8.203539214469533    11.15994625480668    4.182160595218778   
C     7.509601703337237    0.7678050695734808   4.269184443665959   
C     4.992409304523914    -0.4403723260194341  5.437255884844699   
C     -1.4770652302788934  4.411737062128228    3.277783205631485   
C     -0.934422984847309   4.754273006391801    2.0513839939367906  
C     9.428392326379633    4.952733420461235    0.9497565691732134  
C     8.049067094289118    4.783254535338551    1.1652010855781412  
C     7.590288692000004    4.4133192101328245   2.4211992419512356  
C     6.015434475445023    2.2952919237337093   10.255663843475125  
C     -3.83375585901931    2.494354202415266    9.984061957493031   
C     -3.4338680661245755  2.850853469466321    8.703998372804662   
C     5.599747861274638    2.7802918189658126   7.930858858937095   
C     5.119556271333599    2.4276324389918655   9.181167113142937   
C     4.282258549960071    1.848804791972893    11.971359526151883  
C     5.57560090635085     1.9778095215361984   11.602784046755998  
C     1.7127413232349311   4.269751963577278    7.905144247282374   
C     0.5124788703825542   4.8450919470722775   7.435811580159073   
C     1.3826860123980844   6.949984396330837    7.798973359838859   
C     2.5963255922803867   6.365111654360177    8.170142423830315   
C     1.9004971624404896   2.7744619005383013   8.083713701681267   
C     -0.6158234167374972  3.983783548217665    6.915655359351398   
C     4.130264914549804    -0.8691072780248017  9.07439639164496    
C     4.672941403009736    -1.2117487121678536  10.300759159384148  
C     3.8208043862032612   -1.4099988064363886  11.402467061414098  
C     2.441428725202827    -1.2406123615699998  11.1870557733239    
C     1.9826464901842416   -0.8709091165966851  9.931006641663798   
C     0.4081879389107288   1.2474610993769366   2.0965763116570577  
C     1.7739894007421027   1.0479516897048553   2.3678984091996877  
C     2.174078883875966    0.6912694759310218   3.6478575883799214  
C     -0.00703917152684852 0.7630197284678653   4.421601223518105   
C     -0.4874234664368774  1.1157515202816648   3.1713630414639287  
C     9.889876259214489    1.694093374685808    0.3809400718430192  
C     -0.031779296532746915 1.5648352303638495   0.7494775355041753  
C     -1.7137844110517977  11.261495697267172   7.904435147789268   
C     -0.5130736342787046  11.83627290906809    7.43557578225708    
C     -1.3820702800420177  -0.041393575754998135 7.799776863770893   
C     -2.5961506869221056  -0.6257431088334175  8.170366780083791   
C     -1.902213228750912   9.766398080161748    8.083342202071558   
C     0.6149792754722201   10.974575578430976   6.91527103637716    
C     -4.130545064419119   6.12246792635771     9.074742530357144   
C     -4.6731876969686885  5.77993217980043     10.301141734826958  
C     -3.8210032025544134  5.5814711658512195   11.402769187617292  
C     -2.4416777864251453  5.750948920183547    11.187324745463215  
C     -1.9828988658799367  6.120883868079257    9.93132661239372    
C     -0.4080456680203193  8.23891213864362     2.0968616163412834  
C     9.441144583856085    8.039849980753171    2.368463801756388   
C     9.041257128163528    7.683350713881435    3.6485273383822268  
C     0.007641393762770843 7.753911373451617    4.42166643573763    
C     0.4878327033116563   8.106570944969185    3.171358117359871   
C     1.325130535151479    8.685399658157111    0.3811662586514266  
C     0.03178818742620648  8.556394750899287    0.7497415228777449  
C     3.894647942733153    6.264451734257484    4.447382347381315   
C     5.0949105039232645   5.689111994643224    4.91671489386801    
C     4.22470338635919     3.5842195206016045   4.553552495136349   
C     3.011064175251376    4.169092201150317    4.182382776290043   
C     3.7068913904157306   7.759741827875429    4.268812947917809   
C     6.223212703396818    6.550419097883507    5.4368723737452616  
C     1.4771239904002522   11.403310847664976   3.278130327262523   
C     0.9344476341659951   11.745952477125712   2.051767539034775   
C     1.7865847200658425   11.94420243147708    0.950059669307384   
C     3.1659603227787922   11.774815664375677   1.1654710047934147  
C     3.6247424202978853   11.405112287955028   2.421520107459204   
C     5.199200953154553    9.286742648144312    10.25595063018668   
C     3.8333994698197698   9.48625204143374     9.984628635426525   
C     3.433309878164527    9.842934042940698    8.704669444877432   
C     5.614427847442101    9.771183655487334    7.930925633496833   
C     6.094812285454485    9.41845210144924     9.181163791845231   
C     -4.28248714391566    8.8401103228005      11.97158667738621   
C     5.639168409369755    8.969368542756191    11.603049342667722  
N     8.370896738034766    12.4838222597499     4.097943270483333   
N     5.955569574130763    11.343486924330103   4.927061795821469   
N     8.415361414572054    4.237264021447806    3.4662083197472757  
N     6.906575482210715    3.005454882966758    7.692365739012799   
N     2.762821847040739    5.041148491457075    8.255191543703093   
N     0.34826932633943253  6.182588136099942    7.425181981992355   
N     2.8076873547198558   -0.6947140551709134  8.886010938475364   
N     1.299725109322177    0.5370334515061548   4.659707401413761   
N     -2.763508165232714   -1.9496191262680291  8.254584013467811   
N     -0.34818115665913174 -0.8092836584145451  7.425465217135942   
N     -2.8079714548801755  6.29693996427142     8.88631763317349    
N     -1.2991863031730695  7.52874862145198     4.660159595785366   
N     2.844567838850117    5.493055455857656    4.097334432164862   
N     5.25912015195905     4.351615859500922    4.927343869326626   
N     2.7997015430278154   11.2289173970012     3.466515824026112   
N     4.3076635771313825   9.997169858100898    7.6928195104551484  
O     8.013895354525753    1.3644350711600426   5.286712238980352   
O     7.243990337320137    1.2422554921049886   3.1422023411822972  
O     5.118370831677659    0.7983756648655473   5.379623877388913   
O     3.971679625094414    -1.062691054822809   5.922087534470265   
O     2.4036008643504285   2.178092091996499    7.0654484743049455  
O     1.635624382903945    2.2996741768982      9.210745406413237   
O     -0.49076415694987574 2.7450201138027612   6.974707099210426   
O     -1.6357519966571208  4.606208135157929    6.429364575335159   
O     -2.4065064074243314  9.16976790240796     7.0658143919975185  
O     -1.6366022890629166  9.29194787946848     9.210324658799205   
O     0.4890178125529472   9.73582740792885     6.972902826554755   
O     1.6357087532273247   11.596894388496658   6.4304392725863035  
O     3.2037879992583047   8.356111508226903    5.287078131552111   
O     3.9717634683578744   8.234529238116677    3.1417805493513136  
O     6.0981524651879075   7.789184549638627    5.377823649808179   
O     7.243141816606496    5.927995384332169    5.923160852032684   
