# Supplementary material for: An automated protocol to construct flexibility parameters for classical forcefields: applications to metal–organic frameworks
Source: RSC Adv. 2024 Jul 19;14(31):22714–62. doi: 10.1039/d4ra01859a (PMC11258866; doi:10.1039/d4ra01859a)
Supplement: RA-014-D4RA01859A-s002 [file RA-014-D4RA01859A-s002.zip › MOFs_inputs/quadrant_1_2/EBEMII/EBEMII_angle_instances_list.txt]

[ 1	127	[0	0	0]	128	[0	0	0]	0	0	3.0804 ]
[ 2	131	[0	0	0]	132	[0	0	0]	0	0	3.0802 ]
[ 3	135	[0	0	0]	136	[0	0	0]	0	0	3.0804 ]
[ 4	139	[0	0	0]	140	[0	0	0]	0	0	3.0802 ]
[ 1	127	[0	0	0]	141	[0	0	0]	1	0	1.6778 ]
[ 2	131	[0	0	0]	145	[0	0	0]	1	0	1.6782 ]
[ 3	135	[0	0	0]	149	[0	0	0]	1	0	1.6778 ]
[ 4	139	[0	0	0]	153	[0	0	0]	1	0	1.6782 ]
[ 1	128	[0	0	0]	141	[0	0	0]	2	0	1.4915 ]
[ 2	132	[0	0	0]	145	[0	0	0]	2	0	1.4909 ]
[ 3	136	[0	0	0]	149	[0	0	0]	2	0	1.4915 ]
[ 4	140	[0	0	0]	153	[0	0	0]	2	0	1.4909 ]
[ 1	127	[0	0	0]	148	[1	0	0]	3	0	1.4918 ]
[ 1	127	[0	0	0]	156	[0	0	0]	3	0	1.4857 ]
[ 2	131	[0	0	0]	144	[0	0	0]	3	0	1.4922 ]
[ 2	131	[0	0	0]	152	[0	-1	0]	3	0	1.4852 ]
[ 3	135	[0	0	0]	148	[0	0	0]	3	0	1.4857 ]
[ 3	135	[0	0	0]	156	[-1	0	0]	3	0	1.4918 ]
[ 4	139	[0	0	0]	144	[0	1	0]	3	0	1.4852 ]
[ 4	139	[0	0	0]	152	[0	0	0]	3	0	1.4922 ]
[ 1	128	[0	0	0]	148	[1	0	0]	4	0	1.5894 ]
[ 2	132	[0	0	0]	144	[0	0	0]	4	0	1.5886 ]
[ 3	136	[0	0	0]	156	[-1	0	0]	4	0	1.5894 ]
[ 4	140	[0	0	0]	152	[0	0	0]	4	0	1.5886 ]
[ 1	128	[0	0	0]	156	[0	0	0]	5	0	1.6262 ]
[ 2	132	[0	0	0]	152	[0	-1	0]	5	0	1.6269 ]
[ 3	136	[0	0	0]	148	[0	0	0]	5	0	1.6262 ]
[ 4	140	[0	0	0]	144	[0	1	0]	5	0	1.6269 ]
[ 1	148	[1	0	0]	141	[0	0	0]	6	0	1.8908 ]
[ 2	144	[0	0	0]	145	[0	0	0]	6	0	1.8913 ]
[ 3	156	[-1	0	0]	149	[0	0	0]	6	0	1.8908 ]
[ 4	152	[0	0	0]	153	[0	0	0]	6	0	1.8913 ]
[ 1	156	[0	0	0]	141	[0	0	0]	7	0	3.097 ]
[ 2	152	[0	-1	0]	145	[0	0	0]	7	0	3.0979 ]
[ 3	148	[0	0	0]	149	[0	0	0]	7	0	3.097 ]
[ 4	144	[0	1	0]	153	[0	0	0]	7	0	3.0979 ]
[ 1	148	[1	0	0]	156	[0	0	0]	8	4	1.2131 ]
[ 2	144	[0	0	0]	152	[0	-1	0]	8	4	1.2136 ]
[ 3	148	[0	0	0]	156	[-1	0	0]	8	4	1.2131 ]
[ 4	144	[0	1	0]	152	[0	0	0]	8	4	1.2136 ]
[ 53	54	[0	0	0]	57	[0	0	0]	9	0	2.1484 ]
[ 71	72	[0	0	0]	75	[0	0	0]	9	0	2.1484 ]
[ 89	90	[0	0	0]	93	[0	0	0]	9	0	2.1484 ]
[ 107	108	[0	0	0]	111	[0	0	0]	9	0	2.1484 ]
[ 53	54	[0	0	0]	125	[0	-1	0]	10	0	2.112 ]
[ 54	53	[0	0	0]	126	[0	-1	0]	10	0	2.1069 ]
[ 71	72	[0	0	0]	129	[0	0	0]	10	0	2.1119 ]
[ 72	71	[0	0	0]	130	[0	0	0]	10	0	2.107 ]
[ 89	90	[0	0	0]	133	[0	1	0]	10	0	2.112 ]
[ 90	89	[0	0	0]	134	[0	1	0]	10	0	2.1069 ]
[ 107	108	[0	0	0]	137	[0	0	0]	10	0	2.1119 ]
[ 108	107	[0	0	0]	138	[0	0	0]	10	0	2.107 ]
[ 53	57	[0	0	0]	125	[0	-1	0]	11	0	2.0224 ]
[ 71	75	[0	0	0]	129	[0	0	0]	11	0	2.0225 ]
[ 89	93	[0	0	0]	133	[0	1	0]	11	0	2.0224 ]
[ 107	111	[0	0	0]	137	[0	0	0]	11	0	2.0225 ]
[ 54	53	[0	0	0]	58	[0	0	0]	12	0	2.1141 ]
[ 72	71	[0	0	0]	76	[0	0	0]	12	0	2.114 ]
[ 90	89	[0	0	0]	94	[0	0	0]	12	0	2.1141 ]
[ 108	107	[0	0	0]	112	[0	0	0]	12	0	2.114 ]
[ 54	58	[0	0	0]	126	[0	-1	0]	13	0	2.0621 ]
[ 72	76	[0	0	0]	130	[0	0	0]	13	0	2.0621 ]
[ 90	94	[0	0	0]	134	[0	1	0]	13	0	2.0621 ]
[ 108	112	[0	0	0]	138	[0	0	0]	13	0	2.0621 ]
[ 55	5	[0	0	0]	56	[0	0	0]	14	0	2.1422 ]
[ 73	17	[0	0	0]	74	[0	0	0]	14	0	2.1421 ]
[ 91	29	[0	0	0]	92	[0	0	0]	14	0	2.1422 ]
[ 109	41	[0	0	0]	110	[0	0	0]	14	0	2.1421 ]
[ 56	6	[0	0	0]	55	[0	0	0]	15	0	2.0961 ]
[ 74	18	[0	0	0]	73	[0	0	0]	15	0	2.0961 ]
[ 92	30	[0	0	0]	91	[0	0	0]	15	0	2.0961 ]
[ 110	42	[0	0	0]	109	[0	0	0]	15	0	2.0961 ]
[ 55	5	[0	0	0]	126	[0	0	0]	16	0	2.0409 ]
[ 73	17	[0	0	0]	130	[0	0	0]	16	0	2.0408 ]
[ 91	29	[0	0	0]	134	[0	0	0]	16	0	2.0409 ]
[ 109	41	[0	0	0]	138	[0	0	0]	16	0	2.0408 ]
[ 56	6	[0	0	0]	125	[0	0	0]	17	0	2.0464 ]
[ 74	18	[0	0	0]	129	[0	0	0]	17	0	2.0465 ]
[ 92	30	[0	0	0]	133	[0	0	0]	17	0	2.0464 ]
[ 110	42	[0	0	0]	137	[0	0	0]	17	0	2.0465 ]
[ 55	56	[0	0	0]	126	[0	0	0]	18	0	2.0994 ]
[ 73	74	[0	0	0]	130	[0	0	0]	18	0	2.0995 ]
[ 91	92	[0	0	0]	134	[0	0	0]	18	0	2.0994 ]
[ 109	110	[0	0	0]	138	[0	0	0]	18	0	2.0995 ]
[ 56	55	[0	0	0]	125	[0	0	0]	19	0	2.1406 ]
[ 74	73	[0	0	0]	129	[0	0	0]	19	0	2.1406 ]
[ 92	91	[0	0	0]	133	[0	0	0]	19	0	2.1406 ]
[ 110	109	[0	0	0]	137	[0	0	0]	19	0	2.1406 ]
[ 57	53	[0	0	0]	141	[0	0	0]	20	0	1.9971 ]
[ 75	71	[0	0	0]	145	[0	0	0]	20	0	1.9967 ]
[ 93	89	[0	0	0]	149	[0	0	0]	20	0	1.9971 ]
[ 111	107	[0	0	0]	153	[0	0	0]	20	0	1.9967 ]
[ 57	53	[0	0	0]	142	[0	0	0]	21	0	2.0414 ]
[ 75	71	[0	0	0]	146	[0	0	0]	21	0	2.0417 ]
[ 93	89	[0	0	0]	150	[0	0	0]	21	0	2.0414 ]
[ 111	107	[0	0	0]	154	[0	0	0]	21	0	2.0417 ]
[ 57	141	[0	0	0]	142	[0	0	0]	22	0	2.2414 ]
[ 75	145	[0	0	0]	146	[0	0	0]	22	0	2.2415 ]
[ 93	149	[0	0	0]	150	[0	0	0]	22	0	2.2414 ]
[ 111	153	[0	0	0]	154	[0	0	0]	22	0	2.2415 ]
[ 58	54	[0	0	0]	143	[0	0	0]	23	0	2.0659 ]
[ 76	72	[0	0	0]	147	[0	0	0]	23	0	2.0658 ]
[ 94	90	[0	0	0]	151	[0	0	0]	23	0	2.0659 ]
[ 112	108	[0	0	0]	155	[0	0	0]	23	0	2.0658 ]
[ 58	54	[0	0	0]	144	[0	0	0]	24	0	2.0317 ]
[ 76	72	[0	0	0]	148	[0	0	0]	24	0	2.0318 ]
[ 94	90	[0	0	0]	152	[0	0	0]	24	0	2.0317 ]
[ 112	108	[0	0	0]	156	[0	0	0]	24	0	2.0319 ]
[ 58	144	[0	0	0]	143	[0	0	0]	25	0	2.1855 ]
[ 76	148	[0	0	0]	147	[0	0	0]	25	0	2.1855 ]
[ 94	152	[0	0	0]	151	[0	0	0]	25	0	2.1855 ]
[ 112	156	[0	0	0]	155	[0	0	0]	25	0	2.1855 ]
[ 59	7	[0	0	0]	60	[0	0	0]	26	0	2.117 ]
[ 63	10	[0	0	0]	62	[0	0	0]	26	0	2.1171 ]
[ 66	12	[0	0	0]	65	[0	0	0]	26	0	2.1175 ]
[ 77	19	[0	0	0]	78	[0	0	0]	26	0	2.117 ]
[ 81	22	[0	0	0]	80	[0	0	0]	26	0	2.1171 ]
[ 84	24	[0	0	0]	83	[0	0	0]	26	0	2.1175 ]
[ 95	31	[-1	0	0]	96	[0	0	0]	26	0	2.117 ]
[ 99	34	[0	0	0]	98	[0	0	0]	26	0	2.1171 ]
[ 102	36	[0	0	0]	101	[0	0	0]	26	0	2.1175 ]
[ 113	43	[0	0	0]	114	[0	0	0]	26	0	2.117 ]
[ 117	46	[0	0	0]	116	[0	0	0]	26	0	2.1171 ]
[ 120	48	[0	0	0]	119	[0	0	0]	26	0	2.1175 ]
[ 67	13	[0	0	0]	68	[0	0	0]	27	0	2.0941 ]
[ 85	25	[0	0	0]	86	[0	0	0]	27	0	2.0941 ]
[ 103	37	[0	0	0]	104	[0	0	0]	27	0	2.0941 ]
[ 121	49	[0	0	0]	122	[0	0	0]	27	0	2.0941 ]
[ 59	7	[0	0	0]	127	[-1	0	0]	28	0	2.024 ]
[ 77	19	[0	0	0]	131	[0	0	0]	28	0	2.024 ]
[ 95	31	[-1	0	0]	135	[0	0	0]	28	0	2.024 ]
[ 113	43	[0	0	0]	139	[0	0	0]	28	0	2.024 ]
[ 63	10	[0	0	0]	127	[0	0	0]	29	0	2.0293 ]
[ 66	12	[0	0	0]	128	[-1	0	0]	29	0	2.0298 ]
[ 81	22	[0	0	0]	131	[0	0	0]	29	0	2.0292 ]
[ 84	24	[0	0	0]	132	[0	0	0]	29	0	2.0298 ]
[ 99	34	[0	0	0]	135	[0	0	0]	29	0	2.0293 ]
[ 102	36	[0	0	0]	136	[1	0	0]	29	0	2.0298 ]
[ 117	46	[0	0	0]	139	[0	0	0]	29	0	2.0292 ]
[ 120	48	[0	0	0]	140	[0	0	0]	29	0	2.0298 ]
[ 67	13	[0	0	0]	128	[0	0	0]	30	0	2.0495 ]
[ 85	25	[0	0	0]	132	[0	0	0]	30	0	2.0495 ]
[ 103	37	[0	0	0]	136	[0	0	0]	30	0	2.0495 ]
[ 121	49	[0	0	0]	140	[0	0	0]	30	0	2.0495 ]
[ 59	60	[0	0	0]	127	[-1	0	0]	31	0	2.1422 ]
[ 63	62	[0	0	0]	127	[0	0	0]	31	0	2.1367 ]
[ 66	65	[0	0	0]	128	[-1	0	0]	31	0	2.1359 ]
[ 67	68	[0	0	0]	128	[0	0	0]	31	0	2.1396 ]
[ 77	78	[0	0	0]	131	[0	0	0]	31	0	2.1422 ]
[ 81	80	[0	0	0]	131	[0	0	0]	31	0	2.1368 ]
[ 84	83	[0	0	0]	132	[0	0	0]	31	0	2.1359 ]
[ 85	86	[0	0	0]	132	[0	0	0]	31	0	2.1396 ]
[ 95	96	[0	0	0]	135	[0	0	0]	31	0	2.1422 ]
[ 99	98	[0	0	0]	135	[0	0	0]	31	0	2.1367 ]
[ 102	101	[0	0	0]	136	[1	0	0]	31	0	2.1359 ]
[ 103	104	[0	0	0]	136	[0	0	0]	31	0	2.1396 ]
[ 113	114	[0	0	0]	139	[0	0	0]	31	0	2.1422 ]
[ 117	116	[0	0	0]	139	[0	0	0]	31	0	2.1368 ]
[ 120	119	[0	0	0]	140	[0	0	0]	31	0	2.1359 ]
[ 121	122	[0	0	0]	140	[0	0	0]	31	0	2.1396 ]
[ 60	8	[0	0	0]	59	[0	0	0]	32	0	2.0732 ]
[ 68	14	[0	0	0]	67	[0	0	0]	32	0	2.0708 ]
[ 78	20	[0	0	0]	77	[0	0	0]	32	0	2.0732 ]
[ 86	26	[-1	0	0]	85	[0	0	0]	32	0	2.0708 ]
[ 96	32	[-1	0	0]	95	[0	0	0]	32	0	2.0732 ]
[ 104	38	[0	0	0]	103	[0	0	0]	32	0	2.0708 ]
[ 114	44	[0	0	0]	113	[0	0	0]	32	0	2.0732 ]
[ 122	50	[1	0	0]	121	[0	0	0]	32	0	2.0708 ]
[ 62	9	[0	0	0]	63	[0	0	0]	33	0	2.1008 ]
[ 80	21	[0	0	0]	81	[0	0	0]	33	0	2.1009 ]
[ 98	33	[0	0	0]	99	[0	0	0]	33	0	2.1008 ]
[ 116	45	[0	0	0]	117	[0	0	0]	33	0	2.1009 ]
[ 65	11	[0	0	0]	66	[0	0	0]	34	0	2.0897 ]
[ 83	23	[0	0	0]	84	[0	0	0]	34	0	2.0897 ]
[ 101	35	[0	0	0]	102	[0	0	0]	34	0	2.0897 ]
[ 119	47	[0	0	0]	120	[0	0	0]	34	0	2.0897 ]
[ 60	8	[0	0	0]	61	[-1	0	0]	35	0	2.1255 ]
[ 68	14	[0	0	0]	64	[0	0	0]	35	0	2.1257 ]
[ 78	20	[0	0	0]	79	[0	0	0]	35	0	2.1255 ]
[ 86	26	[-1	0	0]	82	[0	0	0]	35	0	2.1258 ]
[ 96	32	[-1	0	0]	97	[0	0	0]	35	0	2.1255 ]
[ 104	38	[0	0	0]	100	[0	0	0]	35	0	2.1257 ]
[ 114	44	[0	0	0]	115	[0	0	0]	35	0	2.1255 ]
[ 122	50	[1	0	0]	118	[0	0	0]	35	0	2.1258 ]
[ 62	9	[0	0	0]	61	[0	0	0]	36	0	2.0934 ]
[ 80	21	[0	0	0]	79	[0	0	0]	36	0	2.0934 ]
[ 98	33	[0	0	0]	97	[0	0	0]	36	0	2.0934 ]
[ 116	45	[0	0	0]	115	[0	0	0]	36	0	2.0934 ]
[ 65	11	[0	0	0]	64	[-1	0	0]	37	0	2.1054 ]
[ 83	23	[0	0	0]	82	[0	0	0]	37	0	2.1054 ]
[ 101	35	[0	0	0]	100	[1	0	0]	37	0	2.1054 ]
[ 119	47	[0	0	0]	118	[0	0	0]	37	0	2.1054 ]
[ 60	59	[0	0	0]	61	[-1	0	0]	38	0	2.0843 ]
[ 78	77	[0	0	0]	79	[0	0	0]	38	0	2.0843 ]
[ 96	95	[0	0	0]	97	[0	0	0]	38	0	2.0843 ]
[ 114	113	[0	0	0]	115	[0	0	0]	38	0	2.0843 ]
[ 62	63	[0	0	0]	61	[0	0	0]	39	0	2.0888 ]
[ 65	66	[0	0	0]	64	[-1	0	0]	39	0	2.0878 ]
[ 68	67	[0	0	0]	64	[0	0	0]	39	0	2.0866 ]
[ 80	81	[0	0	0]	79	[0	0	0]	39	0	2.0888 ]
[ 83	84	[0	0	0]	82	[0	0	0]	39	0	2.0878 ]
[ 86	85	[0	0	0]	82	[0	0	0]	39	0	2.0866 ]
[ 98	99	[0	0	0]	97	[0	0	0]	39	0	2.0888 ]
[ 101	102	[0	0	0]	100	[1	0	0]	39	0	2.0878 ]
[ 104	103	[0	0	0]	100	[0	0	0]	39	0	2.0866 ]
[ 116	117	[0	0	0]	115	[0	0	0]	39	0	2.0888 ]
[ 119	120	[0	0	0]	118	[0	0	0]	39	0	2.0878 ]
[ 122	121	[0	0	0]	118	[0	0	0]	39	0	2.0866 ]
[ 61	60	[1	0	0]	62	[0	0	0]	40	0	2.0456 ]
[ 64	65	[1	0	0]	68	[0	0	0]	40	0	2.0466 ]
[ 79	78	[0	0	0]	80	[0	0	0]	40	0	2.0456 ]
[ 82	83	[0	0	0]	86	[0	0	0]	40	0	2.0465 ]
[ 97	96	[0	0	0]	98	[0	0	0]	40	0	2.0456 ]
[ 100	101	[-1	0	0]	104	[0	0	0]	40	0	2.0466 ]
[ 115	114	[0	0	0]	116	[0	0	0]	40	0	2.0456 ]
[ 118	119	[0	0	0]	122	[0	0	0]	40	0	2.0465 ]
[ 61	69	[0	0	-1]	60	[1	0	0]	41	0	2.1645 ]
[ 79	87	[0	0	1]	78	[0	0	0]	41	0	2.1645 ]
[ 97	105	[0	0	1]	96	[0	0	0]	41	0	2.1645 ]
[ 115	123	[0	0	-1]	114	[0	0	0]	41	0	2.1645 ]
[ 61	69	[0	0	-1]	62	[0	0	0]	42	0	2.073 ]
[ 79	87	[0	0	1]	80	[0	0	0]	42	0	2.0729 ]
[ 97	105	[0	0	1]	98	[0	0	0]	42	0	2.073 ]
[ 115	123	[0	0	-1]	116	[0	0	0]	42	0	2.0729 ]
[ 64	70	[0	0	0]	65	[1	0	0]	43	0	2.0991 ]
[ 82	88	[0	0	0]	83	[0	0	0]	43	0	2.0991 ]
[ 100	106	[0	0	0]	101	[-1	0	0]	43	0	2.0991 ]
[ 118	124	[0	0	0]	119	[0	0	0]	43	0	2.0991 ]
[ 64	70	[0	0	0]	68	[0	0	0]	44	0	2.1374 ]
[ 82	88	[0	0	0]	86	[0	0	0]	44	0	2.1375 ]
[ 100	106	[0	0	0]	104	[0	0	0]	44	0	2.1374 ]
[ 118	124	[0	0	0]	122	[0	0	0]	44	0	2.1375 ]
[ 69	15	[0	0	0]	61	[0	0	1]	45	0	2.0091 ]
[ 87	27	[0	0	0]	79	[0	0	-1]	45	0	2.0091 ]
[ 105	39	[0	0	0]	97	[0	0	-1]	45	0	2.0091 ]
[ 123	51	[0	0	0]	115	[0	0	1]	45	0	2.0091 ]
[ 70	16	[1	0	1]	64	[0	0	0]	46	0	2.0203 ]
[ 88	28	[0	0	0]	82	[0	0	0]	46	0	2.0203 ]
[ 106	40	[-1	0	0]	100	[0	0	0]	46	0	2.0203 ]
[ 124	52	[0	0	1]	118	[0	0	0]	46	0	2.0203 ]
[ 69	15	[0	0	0]	70	[0	0	0]	47	0	2.0872 ]
[ 70	16	[1	0	1]	69	[0	0	0]	47	0	2.0929 ]
[ 87	27	[0	0	0]	88	[1	0	0]	47	0	2.0872 ]
[ 88	28	[0	0	0]	87	[-1	0	0]	47	0	2.0929 ]
[ 105	39	[0	0	0]	106	[0	0	0]	47	0	2.0872 ]
[ 106	40	[-1	0	0]	105	[0	0	0]	47	0	2.0929 ]
[ 123	51	[0	0	0]	124	[-1	0	0]	47	0	2.0872 ]
[ 124	52	[0	0	1]	123	[1	0	0]	47	0	2.0929 ]
[ 69	70	[0	0	0]	61	[0	0	1]	48	0	2.1867 ]
[ 87	88	[1	0	0]	79	[0	0	-1]	48	0	2.1867 ]
[ 105	106	[0	0	0]	97	[0	0	-1]	48	0	2.1867 ]
[ 123	124	[-1	0	0]	115	[0	0	1]	48	0	2.1867 ]
[ 70	69	[0	0	0]	64	[0	0	0]	49	0	2.1699 ]
[ 88	87	[-1	0	0]	82	[0	0	0]	49	0	2.17 ]
[ 106	105	[0	0	0]	100	[0	0	0]	49	0	2.1699 ]
[ 124	123	[1	0	0]	118	[0	0	0]	49	0	2.17 ]
[ 125	56	[0	0	0]	53	[0	1	0]	50	0	2.0406 ]
[ 129	74	[0	0	0]	71	[0	0	0]	50	0	2.0406 ]
[ 133	92	[0	0	0]	89	[0	-1	0]	50	0	2.0406 ]
[ 137	110	[0	0	0]	107	[0	0	0]	50	0	2.0406 ]
[ 126	55	[0	0	0]	54	[0	1	0]	51	0	2.0622 ]
[ 130	73	[0	0	0]	72	[0	0	0]	51	0	2.062 ]
[ 134	91	[0	0	0]	90	[0	-1	0]	51	0	2.0622 ]
[ 138	109	[0	0	0]	108	[0	0	0]	51	0	2.0621 ]
[ 127	1	[0	0	0]	59	[1	0	0]	52	0	2.0961 ]
[ 131	2	[0	0	0]	77	[0	0	0]	52	0	2.0962 ]
[ 135	3	[0	0	0]	95	[0	0	0]	52	0	2.0961 ]
[ 139	4	[0	0	0]	113	[0	0	0]	52	0	2.0961 ]
[ 127	1	[0	0	0]	63	[0	0	0]	53	0	2.1183 ]
[ 128	1	[0	0	0]	66	[1	0	0]	53	0	2.1226 ]
[ 131	2	[0	0	0]	81	[0	0	0]	53	0	2.1183 ]
[ 132	2	[0	0	0]	84	[0	0	0]	53	0	2.1232 ]
[ 135	3	[0	0	0]	99	[0	0	0]	53	0	2.1183 ]
[ 136	3	[0	0	0]	102	[-1	0	0]	53	0	2.1226 ]
[ 139	4	[0	0	0]	117	[0	0	0]	53	0	2.1183 ]
[ 140	4	[0	0	0]	120	[0	0	0]	53	0	2.1232 ]
[ 128	1	[0	0	0]	67	[0	0	0]	54	0	2.091 ]
[ 132	2	[0	0	0]	85	[0	0	0]	54	0	2.0905 ]
[ 136	3	[0	0	0]	103	[0	0	0]	54	0	2.091 ]
[ 140	4	[0	0	0]	121	[0	0	0]	54	0	2.0905 ]
[ 127	59	[1	0	0]	63	[0	0	0]	55	0	2.0683 ]
[ 128	66	[1	0	0]	67	[0	0	0]	55	0	2.0691 ]
[ 131	77	[0	0	0]	81	[0	0	0]	55	0	2.0683 ]
[ 132	84	[0	0	0]	85	[0	0	0]	55	0	2.0691 ]
[ 135	95	[0	0	0]	99	[0	0	0]	55	0	2.0683 ]
[ 136	102	[-1	0	0]	103	[0	0	0]	55	0	2.0691 ]
[ 139	113	[0	0	0]	117	[0	0	0]	55	0	2.0683 ]
[ 140	120	[0	0	0]	121	[0	0	0]	55	0	2.0691 ]
[ 141	1	[0	0	0]	57	[0	0	0]	56	0	2.0687 ]
[ 145	2	[0	0	0]	75	[0	0	0]	56	0	2.0693 ]
[ 149	3	[0	0	0]	93	[0	0	0]	56	0	2.0687 ]
[ 153	4	[0	0	0]	111	[0	0	0]	56	0	2.0693 ]
[ 144	2	[0	0	0]	4	[0	-1	0]	57	4	1.928 ]
[ 148	1	[-1	0	0]	3	[0	0	0]	57	4	1.9285 ]
[ 152	2	[0	1	0]	4	[0	0	0]	57	4	1.928 ]
[ 156	1	[0	0	0]	3	[1	0	0]	57	4	1.9285 ]
[ 144	2	[0	0	0]	58	[0	0	0]	58	0	2.1948 ]
[ 148	1	[-1	0	0]	76	[0	0	0]	58	0	2.1941 ]
[ 152	4	[0	0	0]	94	[0	0	0]	58	0	2.1948 ]
[ 156	3	[1	0	0]	112	[0	0	0]	58	0	2.1941 ]
[ 144	4	[0	-1	0]	58	[0	0	0]	59	0	2.1335 ]
[ 148	3	[0	0	0]	76	[0	0	0]	59	0	2.1332 ]
[ 152	2	[0	1	0]	94	[0	0	0]	59	0	2.1335 ]
[ 156	1	[0	0	0]	112	[0	0	0]	59	0	2.1332 ]
