# Supplementary material for: An automated protocol to construct flexibility parameters for classical forcefields: applications to metal–organic frameworks
Source: RSC Adv. 2024 Jul 19;14(31):22714–62. doi: 10.1039/d4ra01859a (PMC11258866; doi:10.1039/d4ra01859a)
Supplement: RA-014-D4RA01859A-s002 [file RA-014-D4RA01859A-s002.zip › MOFs_inputs/quadrant_1_2/EBEMII/EBEMII_angle_types_list.txt]

[48[7-(6,6),7-(6,6),8-(6),8-(6,48),8-(6,48)]    7[6-(1,6),6-(1,6),48-(7,8,8,8)]    7[6-(1,6),6-(1,6),48-(7,8,8,8)]]    0    3.0803
[48[7-(6,6),7-(6,6),8-(6),8-(6,48),8-(6,48)]    7[6-(1,6),6-(1,6),48-(7,8,8,8)]    8[6-(6,8),48-(7,7,8,8)]]    0    1.678
[48[7-(6,6),7-(6,6),8-(6),8-(6,48),8-(6,48)]    7[6-(1,6),6-(1,6),48-(7,8,8,8)]    8[6-(6,8),48-(7,7,8,8)]]    1    1.4912
[48[7-(6,6),7-(6,6),8-(6),8-(6,48),8-(6,48)]    7[6-(1,6),6-(1,6),48-(7,8,8,8)]    8[6-(6,8),48-(7,7,8,8),48-(7,7,8,8)]]    0    1.4887
[48[7-(6,6),7-(6,6),8-(6),8-(6,48),8-(6,48)]    7[6-(1,6),6-(1,6),48-(7,8,8,8)]    8[6-(6,8),48-(7,7,8,8),48-(7,7,8,8)]]    1    1.589
[48[7-(6,6),7-(6,6),8-(6),8-(6,48),8-(6,48)]    7[6-(1,6),6-(1,6),48-(7,8,8,8)]    8[6-(6,8),48-(7,7,8,8),48-(7,7,8,8)]]    2    1.6265
[48[7-(6,6),7-(6,6),8-(6),8-(6,48),8-(6,48)]    8[6-(6,8),48-(7,7,8,8),48-(7,7,8,8)]    8[6-(6,8),48-(7,7,8,8)]]    0    1.8911
[48[7-(6,6),7-(6,6),8-(6),8-(6,48),8-(6,48)]    8[6-(6,8),48-(7,7,8,8),48-(7,7,8,8)]    8[6-(6,8),48-(7,7,8,8)]]    1    3.0975
[48[7-(6,6),7-(6,6),8-(6),8-(6,48),8-(6,48)]    8[6-(6,8),48-(7,7,8,8),48-(7,7,8,8)]    8[6-(6,8),48-(7,7,8,8),48-(7,7,8,8)]]    0    1.2133
[6[6-(6,7),6-(8,8),7-(6)]    6[6-(6,7),6-(8,8),7-(6)]    6[6-(6,7),8-(0),8-(48)]]    0    2.1484
[6[6-(6,7),6-(8,8),7-(6)]    6[6-(6,7),6-(8,8),7-(6)]    7[6-(1,6),6-(6,6)]]    0    2.1094
[6[6-(6,7),6-(8,8),7-(6)]    6[6-(6,7),8-(0),8-(48)]    7[6-(1,6),6-(6,6)]]    0    2.0225
[6[6-(6,7),6-(8,8),7-(6)]    6[6-(6,7),6-(8,8),7-(6)]    6[6-(6,7),8-(0),8-(48,48)]]    0    2.1141
[6[6-(6,7),6-(8,8),7-(6)]    6[6-(6,7),8-(0),8-(48,48)]    7[6-(1,6),6-(6,6)]]    0    2.0621
[6[1-(0),6-(1,7),7-(6)]    1[6-(6,7)]    6[1-(0),6-(1,7),7-(6)]]    0    2.1422
[6[1-(0),6-(1,7),7-(6)]    1[6-(6,7)]    6[1-(0),6-(1,7),7-(6)]]    1    2.0961
[6[1-(0),6-(1,7),7-(6)]    1[6-(6,7)]    7[6-(1,6),6-(6,6)]]    0    2.0408
[6[1-(0),6-(1,7),7-(6)]    1[6-(6,7)]    7[6-(1,6),6-(6,6)]]    1    2.0465
[6[1-(0),6-(1,7),7-(6)]    6[1-(0),6-(1,7),7-(6)]    7[6-(1,6),6-(6,6)]]    0    2.0995
[6[1-(0),6-(1,7),7-(6)]    6[1-(0),6-(1,7),7-(6)]    7[6-(1,6),6-(6,6)]]    1    2.1406
[6[6-(6,7),8-(0),8-(48)]    6[6-(6,7),6-(8,8),7-(6)]    8[6-(6,8),48-(7,7,8,8)]]    0    1.9969
[6[6-(6,7),8-(0),8-(48)]    6[6-(6,7),6-(8,8),7-(6)]    8[6-(6,8)]]    0    2.0415
[6[6-(6,7),8-(0),8-(48)]    8[6-(6,8),48-(7,7,8,8)]    8[6-(6,8)]]    0    2.2415
[6[6-(6,7),8-(0),8-(48,48)]    6[6-(6,7),6-(8,8),7-(6)]    8[6-(6,8)]]    0    2.0658
[6[6-(6,7),8-(0),8-(48,48)]    6[6-(6,7),6-(8,8),7-(6)]    8[6-(6,8),48-(7,7,8,8),48-(7,7,8,8)]]    0    2.0318
[6[6-(6,7),8-(0),8-(48,48)]    8[6-(6,8),48-(7,7,8,8),48-(7,7,8,8)]    8[6-(6,8)]]    0    2.1855
[6[1-(0),6-(1,6),7-(6,48)]    1[6-(6,7)]    6[1-(0),6-(1,7),6-(6,6)]]    0    2.1172
[6[1-(0),6-(1,6),7-(6,48)]    1[6-(6,7)]    6[1-(0),6-(1,7),6-(6,6)]]    1    2.0941
[6[1-(0),6-(1,6),7-(6,48)]    1[6-(6,7)]    7[6-(1,6),6-(1,6),48-(7,8,8,8)]]    0    2.024
[6[1-(0),6-(1,6),7-(6,48)]    1[6-(6,7)]    7[6-(1,6),6-(1,6),48-(7,8,8,8)]]    1    2.0295
[6[1-(0),6-(1,6),7-(6,48)]    1[6-(6,7)]    7[6-(1,6),6-(1,6),48-(7,8,8,8)]]    2    2.0495
[6[1-(0),6-(1,6),7-(6,48)]    6[1-(0),6-(1,7),6-(6,6)]    7[6-(1,6),6-(1,6),48-(7,8,8,8)]]    0    2.1386
[6[1-(0),6-(1,7),6-(6,6)]    1[6-(6,6)]    6[1-(0),6-(1,6),7-(6,48)]]    0    2.072
[6[1-(0),6-(1,7),6-(6,6)]    1[6-(6,6)]    6[1-(0),6-(1,6),7-(6,48)]]    1    2.1009
[6[1-(0),6-(1,7),6-(6,6)]    1[6-(6,6)]    6[1-(0),6-(1,6),7-(6,48)]]    2    2.0897
[6[1-(0),6-(1,7),6-(6,6)]    1[6-(6,6)]    6[6-(1,6),6-(1,6),6-(1,6)]]    0    2.1256
[6[1-(0),6-(1,7),6-(6,6)]    1[6-(6,6)]    6[6-(1,6),6-(1,6),6-(1,6)]]    1    2.0934
[6[1-(0),6-(1,7),6-(6,6)]    1[6-(6,6)]    6[6-(1,6),6-(1,6),6-(1,6)]]    2    2.1054
[6[1-(0),6-(1,7),6-(6,6)]    6[1-(0),6-(1,6),7-(6,48)]    6[6-(1,6),6-(1,6),6-(1,6)]]    0    2.0843
[6[1-(0),6-(1,7),6-(6,6)]    6[1-(0),6-(1,6),7-(6,48)]    6[6-(1,6),6-(1,6),6-(1,6)]]    1    2.0877
[6[6-(1,6),6-(1,6),6-(1,6)]    6[1-(0),6-(1,7),6-(6,6)]    6[1-(0),6-(1,7),6-(6,6)]]    0    2.0461
[6[6-(1,6),6-(1,6),6-(1,6)]    6[1-(0),6-(1,6),6-(6,6)]    6[1-(0),6-(1,7),6-(6,6)]]    0    2.1645
[6[6-(1,6),6-(1,6),6-(1,6)]    6[1-(0),6-(1,6),6-(6,6)]    6[1-(0),6-(1,7),6-(6,6)]]    1    2.073
[6[6-(1,6),6-(1,6),6-(1,6)]    6[1-(0),6-(1,6),6-(6,6)]    6[1-(0),6-(1,7),6-(6,6)]]    2    2.0991
[6[6-(1,6),6-(1,6),6-(1,6)]    6[1-(0),6-(1,6),6-(6,6)]    6[1-(0),6-(1,7),6-(6,6)]]    3    2.1375
[6[1-(0),6-(1,6),6-(6,6)]    1[6-(6,6)]    6[6-(1,6),6-(1,6),6-(1,6)]]    0    2.0091
[6[1-(0),6-(1,6),6-(6,6)]    1[6-(6,6)]    6[6-(1,6),6-(1,6),6-(1,6)]]    1    2.0203
[6[1-(0),6-(1,6),6-(6,6)]    1[6-(6,6)]    6[1-(0),6-(1,6),6-(6,6)]]    0    2.0901
[6[1-(0),6-(1,6),6-(6,6)]    6[1-(0),6-(1,6),6-(6,6)]    6[6-(1,6),6-(1,6),6-(1,6)]]    0    2.1867
[6[1-(0),6-(1,6),6-(6,6)]    6[1-(0),6-(1,6),6-(6,6)]    6[6-(1,6),6-(1,6),6-(1,6)]]    1    2.1699
[7[6-(1,6),6-(6,6)]    6[1-(0),6-(1,7),7-(6)]    6[6-(6,7),6-(8,8),7-(6)]]    0    2.0406
[7[6-(1,6),6-(6,6)]    6[1-(0),6-(1,7),7-(6)]    6[6-(6,7),6-(8,8),7-(6)]]    1    2.0621
[7[6-(1,6),6-(1,6),48-(7,8,8,8)]    48[7-(6,6),7-(6,6),8-(6),8-(6,48),8-(6,48)]    6[1-(0),6-(1,6),7-(6,48)]]    0    2.0961
[7[6-(1,6),6-(1,6),48-(7,8,8,8)]    48[7-(6,6),7-(6,6),8-(6),8-(6,48),8-(6,48)]    6[1-(0),6-(1,6),7-(6,48)]]    1    2.1206
[7[6-(1,6),6-(1,6),48-(7,8,8,8)]    48[7-(6,6),7-(6,6),8-(6),8-(6,48),8-(6,48)]    6[1-(0),6-(1,6),7-(6,48)]]    2    2.0908
[7[6-(1,6),6-(1,6),48-(7,8,8,8)]    6[1-(0),6-(1,6),7-(6,48)]    6[1-(0),6-(1,6),7-(6,48)]]    0    2.0687
[8[6-(6,8),48-(7,7,8,8)]    48[7-(6,6),7-(6,6),8-(6),8-(6,48),8-(6,48)]    6[6-(6,7),8-(0),8-(48)]]    0    2.069
[8[6-(6,8),48-(7,7,8,8),48-(7,7,8,8)]    48[7-(6,6),7-(6,6),8-(6),8-(6,48),8-(6,48)]    48[7-(6,6),7-(6,6),8-(6),8-(6,48),8-(6,48)]]    0    1.9283
[8[6-(6,8),48-(7,7,8,8),48-(7,7,8,8)]    48[7-(6,6),7-(6,6),8-(6),8-(6,48),8-(6,48)]    6[6-(6,7),8-(0),8-(48,48)]]    0    2.1944
[8[6-(6,8),48-(7,7,8,8),48-(7,7,8,8)]    48[7-(6,6),7-(6,6),8-(6),8-(6,48),8-(6,48)]    6[6-(6,7),8-(0),8-(48,48)]]    1    2.1334
