# Supplementary material for: An automated protocol to construct flexibility parameters for classical forcefields: applications to metal–organic frameworks
Source: RSC Adv. 2024 Jul 19;14(31):22714–62. doi: 10.1039/d4ra01859a (PMC11258866; doi:10.1039/d4ra01859a)
Supplement: RA-014-D4RA01859A-s002 [file RA-014-D4RA01859A-s002.zip › MOFs_inputs/quadrant_1_2/EBEMII/EBEMII_atom_types_with_coordinates.txt]

EBEMII

11.2149999999999999    0.0000000000000000    0.0000000000000000
0.0000000000000000    13.9830000000000005    0.0000000000000000
-5.6076110000000003    -3.4487963399999999    12.3525264600000000

     1         7.60727807485881       3.5810164155016624        5.555013394197446    48[7-(6,6),7-(6,6),8-(6),8-(6,48),8-(6,48)]
     2       1.9994844149818025     -0.03878856225088212        6.797357727397892    48[7-(6,6),7-(6,6),8-(6),8-(6,48),8-(6,48)]
     3      -1.9998881506998814        6.953187237701713        6.797512211635966    48[7-(6,6),7-(6,6),8-(6),8-(6,48),8-(6,48)]
     4       3.6079039748991963       10.572992147291933        5.555169417707275    48[7-(6,6),7-(6,6),8-(6),8-(6,48),8-(6,48)]
     5        6.842214815633996         9.49531473915431        4.591694689317766    1[6-(6,7)]
     6        9.065228927032708       10.530430862513358        3.945295177025689    1[6-(6,7)]
     7      -0.8478379769907807        4.276878116953069        4.157481214186293    1[6-(6,7)]
     8      0.14549040726189422       4.8811745454153606       1.9721112610279916    1[6-(6,6)]
     9        7.346807135927228        4.930265647957857        0.342250844399029    1[6-(6,6)]
    10        6.529762247730124        4.240440470961316        2.608894708723489    1[6-(6,7)]
    11       -3.089048328473898        2.395968822073987       10.776132674035427    1[6-(6,6)]
    12      -2.3836468316698483         3.01927106989677        8.464584704739552    1[6-(6,7)]
    13        4.912822119040436       2.8783450848207037        7.092136635196547    1[6-(6,7)]
    14        4.048920343529051        2.267873819660075        9.303492996385106    1[6-(6,6)]
    15       3.4911431357781835       1.9898742331020167       11.227058187748616    1[6-(6,6)]
    16        0.762521117916465          5.2978033647256    -0.008117632169303047    1[6-(6,6)]
    17       1.2362038358821295        8.030315638784018         7.75920261677988    1[6-(6,7)]
    18        3.458347235340243        6.994276171978553        8.406769809565537    1[6-(6,7)]
    19        4.759492953724064       -0.734067229390047        8.194713161950414    1[6-(6,7)]
    20        5.752863411839469      -1.3388271235920364       10.379865592024096    1[6-(6,6)]
    21        1.739207408372831      -1.3875891109948628       12.010045769868944    1[6-(6,6)]
    22       0.9221233640232445      -0.6982256958083974        9.743223969081235    1[6-(6,7)]
    23       2.5185093273479358       1.1459838868164305       1.5756025649430916    1[6-(6,6)]
    24        3.224283748206455        0.522277827229533       3.8869274723159144    1[6-(6,7)]
    25      -0.6937440142622064       0.6655262067558296        5.260590689595754    1[6-(6,7)]
    26        9.656999555071422       1.2760944221489123        3.049382435885003    1[6-(6,6)]
    27        9.098723759870467       1.5532818419168564       1.1252683523870568    1[6-(6,6)]
    28       0.7625061575118854       1.6934259899656192     0.007796807901767574    1[6-(6,6)]
    29      -1.2348263185628712       1.0388885399351442        7.760833003781971    1[6-(6,7)]
    30       -3.457840303177438    0.0037723367860333923        8.407232556777654    1[6-(6,7)]
    31       6.4552277550717125        6.257327353164183         8.19504467047446    1[6-(6,7)]
    32        5.461898775406574        5.653031058689082       10.380414285802486    1[6-(6,6)]
    33      -1.7394184162034283        5.603936978116416       12.010275394990998    1[6-(6,6)]
    34      -0.9223720774562714        6.293761315947917        9.743631754434126    1[6-(6,7)]
    35        8.696436937133834         8.13823580893401       1.5763934328398168    1[6-(6,6)]
    36        7.991036265809528        7.514933630848626       3.8879417130494858    1[6-(6,7)]
    37       0.6945670330978966         7.65585818897474        5.260388815616329    1[6-(6,7)]
    38       1.5584688455638556        8.266329499202234        3.049032399009417    1[6-(6,6)]
    39       2.1162455302205276        8.544330017752939       1.1254680755938178    1[6-(6,6)]
    40        10.45247878820476        8.685196936797812     0.008117199344538216    1[6-(6,6)]
    41        4.371185989214048       2.5038882239039895        4.593322582674776    1[6-(6,7)]
    42       2.1490424196698275        3.539927723143669        3.945755304725687    1[6-(6,7)]
    43       0.8478958399344434       11.268270730675404        4.157813497444794    1[6-(6,7)]
    44     -0.14547436468247543       11.873031121432073       1.9726610323348492    1[6-(6,6)]
    45       3.8681816388791286       11.921792176309186      0.34248099314670466    1[6-(6,6)]
    46        4.685265494888876       11.232428517498706       2.6093026836057933    1[6-(6,7)]
    47        3.088879609783202        9.388219999539228       10.776924570952957    1[6-(6,6)]
    48       2.3831050346694718        10.01192575048292        8.465599549151353    1[6-(6,7)]
    49         6.30113263391994        9.868676991198324        7.091936076135058    1[6-(6,7)]
    50       -4.049610723825293        9.258109235908416        9.303144297845572    1[6-(6,6)]
    51       -3.491334644597186        8.980921808831665       11.227258390979856    1[6-(6,6)]
    52       10.452494070248433       12.289574077101035    -0.007796263909912179    1[6-(6,6)]
    53        7.321172961064745      -0.7272925191204277         4.44809189507935    6[6-(6,7),6-(8,8),7-(6)]
    54       6.1204622010034075      -1.3020697149542257        4.916951363575863    6[6-(6,7),6-(8,8),7-(6)]
    55         6.98945867507681        10.57559680254642        4.552750292437679    6[1-(0),6-(1,7),7-(6)]
    56        8.203539214469533        11.15994625480668        4.182160595218778    6[1-(0),6-(1,7),7-(6)]
    57        7.509601703337237       0.7678050695734808        4.269184443665959    6[6-(6,7),8-(0),8-(48)]
    58        4.992409304523914      -0.4403723260194341        5.437255884844699    6[6-(6,7),8-(0),8-(48,48)]
    59      -1.4770652302788934        4.411737062128228        3.277783205631485    6[1-(0),6-(1,6),7-(6,48)]
    60       -0.934422984847309        4.754273006391801       2.0513839939367906    6[1-(0),6-(1,7),6-(6,6)]
    61        9.428392326379633        4.952733420461235       0.9497565691732134    6[6-(1,6),6-(1,6),6-(1,6)]
    62        8.049067094289118        4.783254535338551       1.1652010855781412    6[1-(0),6-(1,7),6-(6,6)]
    63        7.590288692000004       4.4133192101328245       2.4211992419512356    6[1-(0),6-(1,6),7-(6,48)]
    64        6.015434475445023       2.2952919237337093       10.255663843475125    6[6-(1,6),6-(1,6),6-(1,6)]
    65        -3.83375585901931        2.494354202415266        9.984061957493031    6[1-(0),6-(1,7),6-(6,6)]
    66      -3.4338680661245755        2.850853469466321        8.703998372804662    6[1-(0),6-(1,6),7-(6,48)]
    67        5.599747861274638       2.7802918189658126        7.930858858937095    6[1-(0),6-(1,6),7-(6,48)]
    68        5.119556271333599       2.4276324389918655        9.181167113142937    6[1-(0),6-(1,7),6-(6,6)]
    69        4.282258549960071        1.848804791972893       11.971359526151883    6[1-(0),6-(1,6),6-(6,6)]
    70         5.57560090635085       1.9778095215361984       11.602784046755998    6[1-(0),6-(1,6),6-(6,6)]
    71       1.7127413232349311        4.269751963577278        7.905144247282374    6[6-(6,7),6-(8,8),7-(6)]
    72       0.5124788703825542       4.8450919470722775        7.435811580159073    6[6-(6,7),6-(8,8),7-(6)]
    73       1.3826860123980844        6.949984396330837        7.798973359838859    6[1-(0),6-(1,7),7-(6)]
    74       2.5963255922803867        6.365111654360177        8.170142423830315    6[1-(0),6-(1,7),7-(6)]
    75       1.9004971624404896       2.7744619005383013        8.083713701681267    6[6-(6,7),8-(0),8-(48)]
    76      -0.6158234167374972        3.983783548217665        6.915655359351398    6[6-(6,7),8-(0),8-(48,48)]
    77        4.130264914549804      -0.8691072780248017         9.07439639164496    6[1-(0),6-(1,6),7-(6,48)]
    78        4.672941403009736      -1.2117487121678536       10.300759159384148    6[1-(0),6-(1,7),6-(6,6)]
    79       3.8208043862032612      -1.4099988064363886       11.402467061414098    6[6-(1,6),6-(1,6),6-(1,6)]
    80        2.441428725202827      -1.2406123615699998         11.1870557733239    6[1-(0),6-(1,7),6-(6,6)]
    81       1.9826464901842416      -0.8709091165966851        9.931006641663798    6[1-(0),6-(1,6),7-(6,48)]
    82       0.4081879389107288       1.2474610993769366       2.0965763116570577    6[6-(1,6),6-(1,6),6-(1,6)]
    83       1.7739894007421027       1.0479516897048553       2.3678984091996877    6[1-(0),6-(1,7),6-(6,6)]
    84        2.174078883875966       0.6912694759310218       3.6478575883799214    6[1-(0),6-(1,6),7-(6,48)]
    85     -0.00703917152684852       0.7630197284678653        4.421601223518105    6[1-(0),6-(1,6),7-(6,48)]
    86      -0.4874234664368774       1.1157515202816648       3.1713630414639287    6[1-(0),6-(1,7),6-(6,6)]
    87        9.889876259214489        1.694093374685808       0.3809400718430192    6[1-(0),6-(1,6),6-(6,6)]
    88    -0.031779296532746915       1.5648352303638495       0.7494775355041753    6[1-(0),6-(1,6),6-(6,6)]
    89      -1.7137844110517977       11.261495697267172        7.904435147789268    6[6-(6,7),6-(8,8),7-(6)]
    90      -0.5130736342787046        11.83627290906809         7.43557578225708    6[6-(6,7),6-(8,8),7-(6)]
    91      -1.3820702800420177    -0.041393575754998135        7.799776863770893    6[1-(0),6-(1,7),7-(6)]
    92      -2.5961506869221056      -0.6257431088334175        8.170366780083791    6[1-(0),6-(1,7),7-(6)]
    93       -1.902213228750912        9.766398080161748        8.083342202071558    6[6-(6,7),8-(0),8-(48)]
    94       0.6149792754722201       10.974575578430976         6.91527103637716    6[6-(6,7),8-(0),8-(48,48)]
    95       -4.130545064419119         6.12246792635771        9.074742530357144    6[1-(0),6-(1,6),7-(6,48)]
    96      -4.6731876969686885         5.77993217980043       10.301141734826958    6[1-(0),6-(1,7),6-(6,6)]
    97      -3.8210032025544134       5.5814711658512195       11.402769187617292    6[6-(1,6),6-(1,6),6-(1,6)]
    98      -2.4416777864251453        5.750948920183547       11.187324745463215    6[1-(0),6-(1,7),6-(6,6)]
    99      -1.9828988658799367        6.120883868079257         9.93132661239372    6[1-(0),6-(1,6),7-(6,48)]
   100      -0.4080456680203193         8.23891213864362       2.0968616163412834    6[6-(1,6),6-(1,6),6-(1,6)]
   101        9.441144583856085        8.039849980753171        2.368463801756388    6[1-(0),6-(1,7),6-(6,6)]
   102        9.041257128163528        7.683350713881435       3.6485273383822268    6[1-(0),6-(1,6),7-(6,48)]
   103     0.007641393762770843        7.753911373451617         4.42166643573763    6[1-(0),6-(1,6),7-(6,48)]
   104       0.4878327033116563        8.106570944969185        3.171358117359871    6[1-(0),6-(1,7),6-(6,6)]
   105        1.325130535151479        8.685399658157111       0.3811662586514266    6[1-(0),6-(1,6),6-(6,6)]
   106      0.03178818742620648        8.556394750899287       0.7497415228777449    6[1-(0),6-(1,6),6-(6,6)]
   107        3.894647942733153        6.264451734257484        4.447382347381315    6[6-(6,7),6-(8,8),7-(6)]
   108       5.0949105039232645        5.689111994643224         4.91671489386801    6[6-(6,7),6-(8,8),7-(6)]
   109         4.22470338635919       3.5842195206016045        4.553552495136349    6[1-(0),6-(1,7),7-(6)]
   110        3.011064175251376        4.169092201150317        4.182382776290043    6[1-(0),6-(1,7),7-(6)]
   111       3.7068913904157306        7.759741827875429        4.268812947917809    6[6-(6,7),8-(0),8-(48)]
   112        6.223212703396818        6.550419097883507       5.4368723737452616    6[6-(6,7),8-(0),8-(48,48)]
   113       1.4771239904002522       11.403310847664976        3.278130327262523    6[1-(0),6-(1,6),7-(6,48)]
   114       0.9344476341659951       11.745952477125712        2.051767539034775    6[1-(0),6-(1,7),6-(6,6)]
   115       1.7865847200658425        11.94420243147708        0.950059669307384    6[6-(1,6),6-(1,6),6-(1,6)]
   116       3.1659603227787922       11.774815664375677       1.1654710047934147    6[1-(0),6-(1,7),6-(6,6)]
   117       3.6247424202978853       11.405112287955028        2.421520107459204    6[1-(0),6-(1,6),7-(6,48)]
   118        5.199200953154553        9.286742648144312        10.25595063018668    6[6-(1,6),6-(1,6),6-(1,6)]
   119       3.8333994698197698         9.48625204143374        9.984628635426525    6[1-(0),6-(1,7),6-(6,6)]
   120        3.433309878164527        9.842934042940698        8.704669444877432    6[1-(0),6-(1,6),7-(6,48)]
   121        5.614427847442101        9.771183655487334        7.930925633496833    6[1-(0),6-(1,6),7-(6,48)]
   122        6.094812285454485         9.41845210144924        9.181163791845231    6[1-(0),6-(1,7),6-(6,6)]
   123        -4.28248714391566          8.8401103228005        11.97158667738621    6[1-(0),6-(1,6),6-(6,6)]
   124        5.639168409369755        8.969368542756191       11.603049342667722    6[1-(0),6-(1,6),6-(6,6)]
   125        8.370896738034766         12.4838222597499        4.097943270483333    7[6-(1,6),6-(6,6)]
   126        5.955569574130763       11.343486924330103        4.927061795821469    7[6-(1,6),6-(6,6)]
   127        8.415361414572054        4.237264021447806       3.4662083197472757    7[6-(1,6),6-(1,6),48-(7,8,8,8)]
   128        6.906575482210715        3.005454882966758        7.692365739012799    7[6-(1,6),6-(1,6),48-(7,8,8,8)]
   129        2.762821847040739        5.041148491457075        8.255191543703093    7[6-(1,6),6-(6,6)]
   130      0.34826932633943253        6.182588136099942        7.425181981992355    7[6-(1,6),6-(6,6)]
   131       2.8076873547198558      -0.6947140551709134        8.886010938475364    7[6-(1,6),6-(1,6),48-(7,8,8,8)]
   132        1.299725109322177       0.5370334515061548        4.659707401413761    7[6-(1,6),6-(1,6),48-(7,8,8,8)]
   133       -2.763508165232714      -1.9496191262680291        8.254584013467811    7[6-(1,6),6-(6,6)]
   134     -0.34818115665913174      -0.8092836584145451        7.425465217135942    7[6-(1,6),6-(6,6)]
   135      -2.8079714548801755         6.29693996427142         8.88631763317349    7[6-(1,6),6-(1,6),48-(7,8,8,8)]
   136      -1.2991863031730695         7.52874862145198        4.660159595785366    7[6-(1,6),6-(1,6),48-(7,8,8,8)]
   137        2.844567838850117        5.493055455857656        4.097334432164862    7[6-(1,6),6-(6,6)]
   138         5.25912015195905        4.351615859500922        4.927343869326626    7[6-(1,6),6-(6,6)]
   139       2.7997015430278154         11.2289173970012        3.466515824026112    7[6-(1,6),6-(1,6),48-(7,8,8,8)]
   140       4.3076635771313825        9.997169858100898       7.6928195104551484    7[6-(1,6),6-(1,6),48-(7,8,8,8)]
   141        8.013895354525753       1.3644350711600426        5.286712238980352    8[6-(6,8),48-(7,7,8,8)]
   142        7.243990337320137       1.2422554921049886       3.1422023411822972    8[6-(6,8)]
   143        5.118370831677659       0.7983756648655473        5.379623877388913    8[6-(6,8)]
   144        3.971679625094414       -1.062691054822809        5.922087534470265    8[6-(6,8),48-(7,7,8,8),48-(7,7,8,8)]
   145       2.4036008643504285        2.178092091996499       7.0654484743049455    8[6-(6,8),48-(7,7,8,8)]
   146        1.635624382903945          2.2996741768982        9.210745406413237    8[6-(6,8)]
   147     -0.49076415694987574       2.7450201138027612        6.974707099210426    8[6-(6,8)]
   148      -1.6357519966571208        4.606208135157929        6.429364575335159    8[6-(6,8),48-(7,7,8,8),48-(7,7,8,8)]
   149      -2.4065064074243314         9.16976790240796       7.0658143919975185    8[6-(6,8),48-(7,7,8,8)]
   150      -1.6366022890629166         9.29194787946848        9.210324658799205    8[6-(6,8)]
   151       0.4890178125529472         9.73582740792885        6.972902826554755    8[6-(6,8)]
   152       1.6357087532273247       11.596894388496658       6.4304392725863035    8[6-(6,8),48-(7,7,8,8),48-(7,7,8,8)]
   153       3.2037879992583047        8.356111508226903        5.287078131552111    8[6-(6,8),48-(7,7,8,8)]
   154       3.9717634683578744        8.234529238116677       3.1417805493513136    8[6-(6,8)]
   155       6.0981524651879075        7.789184549638627        5.377823649808179    8[6-(6,8)]
   156        7.243141816606496        5.927995384332169        5.923160852032684    8[6-(6,8),48-(7,7,8,8),48-(7,7,8,8)]
