# Supplementary material for: An automated protocol to construct flexibility parameters for classical forcefields: applications to metal–organic frameworks
Source: RSC Adv. 2024 Jul 19;14(31):22714–62. doi: 10.1039/d4ra01859a (PMC11258866; doi:10.1039/d4ra01859a)
Supplement: RA-014-D4RA01859A-s002 [file RA-014-D4RA01859A-s002.zip › MOFs_inputs/quadrant_1_2/EBEMII/EBEMII_bond_and_UB_types_list.txt]

[48[7-(6,6),7-(6,6),8-(6),8-(6,48),8-(6,48)]    7[6-(1,6),6-(1,6),48-(7,8,8,8)]]    0    2.3278
[48[7-(6,6),7-(6,6),8-(6),8-(6,48),8-(6,48)]    8[6-(6,8),48-(7,7,8,8)]]    0    2.2694
[48[7-(6,6),7-(6,6),8-(6),8-(6,48),8-(6,48)]    8[6-(6,8),48-(7,7,8,8),48-(7,7,8,8)]]    0    2.3959
[1[6-(6,7)]    6[1-(0),6-(1,7),7-(6)]]    0    1.092
[1[6-(6,7)]    6[1-(0),6-(1,6),7-(6,48)]]    0    1.0899
[1[6-(6,6)]    6[1-(0),6-(1,7),6-(6,6)]]    0    1.0906
[1[6-(6,6)]    6[1-(0),6-(1,6),6-(6,6)]]    0    1.0947
[6[6-(6,7),6-(8,8),7-(6)]    6[6-(6,7),6-(8,8),7-(6)]]    0    1.4113
[6[6-(6,7),6-(8,8),7-(6)]    6[6-(6,7),8-(0),8-(48)]]    0    1.5175
[6[6-(6,7),6-(8,8),7-(6)]    7[6-(1,6),6-(6,6)]]    0    1.3484
[6[6-(6,7),6-(8,8),7-(6)]    6[6-(6,7),8-(0),8-(48,48)]]    0    1.5118
[6[1-(0),6-(1,7),7-(6)]    6[1-(0),6-(1,7),7-(6)]]    0    1.3974
[6[1-(0),6-(1,7),7-(6)]    7[6-(1,6),6-(6,6)]]    0    1.3391
[6[6-(6,7),8-(0),8-(48)]    8[6-(6,8),48-(7,7,8,8)]]    0    1.2828
[6[6-(6,7),8-(0),8-(48)]    8[6-(6,8)]]    0    1.2513
[6[6-(6,7),8-(0),8-(48,48)]    8[6-(6,8)]]    0    1.2465
[6[6-(6,7),8-(0),8-(48,48)]    8[6-(6,8),48-(7,7,8,8),48-(7,7,8,8)]]    0    1.29
[6[1-(0),6-(1,6),7-(6,48)]    6[1-(0),6-(1,7),6-(6,6)]]    0    1.386
[6[1-(0),6-(1,6),7-(6,48)]    7[6-(1,6),6-(1,6),48-(7,8,8,8)]]    0    1.346
[6[1-(0),6-(1,7),6-(6,6)]    6[6-(1,6),6-(1,6),6-(1,6)]]    0    1.4063
[6[1-(0),6-(1,6),6-(6,6)]    6[6-(1,6),6-(1,6),6-(1,6)]]    0    1.4509
[6[1-(0),6-(1,6),6-(6,6)]    6[1-(0),6-(1,6),6-(6,6)]]    0    1.351
[48[7-(6,6),7-(6,6),8-(6),8-(6,48),8-(6,48)]    48[7-(6,6),7-(6,6),8-(6),8-(6,48),8-(6,48)]]    0    3.9367
[8[6-(6,8),48-(7,7,8,8),48-(7,7,8,8)]    8[6-(6,8),48-(7,7,8,8),48-(7,7,8,8)]]    0    2.732
