# Supplementary material for: An automated protocol to construct flexibility parameters for classical forcefields: applications to metal–organic frameworks
Source: RSC Adv. 2024 Jul 19;14(31):22714–62. doi: 10.1039/d4ra01859a (PMC11258866; doi:10.1039/d4ra01859a)
Supplement: RA-014-D4RA01859A-s002 [file RA-014-D4RA01859A-s002.zip › MOFs_inputs/quadrant_1_2/EBEMII/EBEMII_dihedral_types_list.txt]

[7[6-(1,6),6-(1,6),48-(7,8,8,8)]    48[7-(6,6),7-(6,6),8-(6),8-(6,48),8-(6,48)]    7[6-(1,6),6-(1,6),48-(7,8,8,8)]    6[1-(0),6-(1,6),7-(6,48)]]      0      Nonrotatable      0.6067
[7[6-(1,6),6-(1,6),48-(7,8,8,8)]    48[7-(6,6),7-(6,6),8-(6),8-(6,48),8-(6,48)]    7[6-(1,6),6-(1,6),48-(7,8,8,8)]    6[1-(0),6-(1,6),7-(6,48)]]      1      Nonrotatable      0.599
[8[6-(6,8),48-(7,7,8,8),48-(7,7,8,8)]    48[7-(6,6),7-(6,6),8-(6),8-(6,48),8-(6,48)]    7[6-(1,6),6-(1,6),48-(7,8,8,8)]    6[1-(0),6-(1,6),7-(6,48)]]      0      Nonrotatable      1.6711
[8[6-(6,8),48-(7,7,8,8),48-(7,7,8,8)]    48[7-(6,6),7-(6,6),8-(6),8-(6,48),8-(6,48)]    7[6-(1,6),6-(1,6),48-(7,8,8,8)]    6[1-(0),6-(1,6),7-(6,48)]]      1      Nonrotatable      0.4355
[8[6-(6,8),48-(7,7,8,8),48-(7,7,8,8)]    48[7-(6,6),7-(6,6),8-(6),8-(6,48),8-(6,48)]    7[6-(1,6),6-(1,6),48-(7,8,8,8)]    6[1-(0),6-(1,6),7-(6,48)]]      2      Nonrotatable      0.4346
[8[6-(6,8),48-(7,7,8,8),48-(7,7,8,8)]    48[7-(6,6),7-(6,6),8-(6),8-(6,48),8-(6,48)]    7[6-(1,6),6-(1,6),48-(7,8,8,8)]    6[1-(0),6-(1,6),7-(6,48)]]      3      Nonrotatable      2.7406
[7[6-(1,6),6-(1,6),48-(7,8,8,8)]    48[7-(6,6),7-(6,6),8-(6),8-(6,48),8-(6,48)]    8[6-(6,8),48-(7,7,8,8),48-(7,7,8,8)]    6[6-(6,7),8-(0),8-(48,48)]]      0      Nonrotatable      1.8782
[7[6-(1,6),6-(1,6),48-(7,8,8,8)]    48[7-(6,6),7-(6,6),8-(6),8-(6,48),8-(6,48)]    8[6-(6,8),48-(7,7,8,8),48-(7,7,8,8)]    6[6-(6,7),8-(0),8-(48,48)]]      1      Nonrotatable      1.3884
[8[6-(6,8),48-(7,7,8,8),48-(7,7,8,8)]    48[7-(6,6),7-(6,6),8-(6),8-(6,48),8-(6,48)]    8[6-(6,8),48-(7,7,8,8)]    6[6-(6,7),8-(0),8-(48)]]      0      Nonrotatable      2.4919
[8[6-(6,8),48-(7,7,8,8),48-(7,7,8,8)]    48[7-(6,6),7-(6,6),8-(6),8-(6,48),8-(6,48)]    8[6-(6,8),48-(7,7,8,8)]    6[6-(6,7),8-(0),8-(48)]]      1      Nonrotatable      3.0511
[8[6-(6,8),48-(7,7,8,8),48-(7,7,8,8)]    48[7-(6,6),7-(6,6),8-(6),8-(6,48),8-(6,48)]    8[6-(6,8),48-(7,7,8,8)]    6[6-(6,7),8-(0),8-(48)]]      2      Nonrotatable      3.0601
[8[6-(6,8),48-(7,7,8,8)]    48[7-(6,6),7-(6,6),8-(6),8-(6,48),8-(6,48)]    8[6-(6,8),48-(7,7,8,8),48-(7,7,8,8)]    6[6-(6,7),8-(0),8-(48,48)]]      0      Nonrotatable      2.811
[8[6-(6,8),48-(7,7,8,8)]    48[7-(6,6),7-(6,6),8-(6),8-(6,48),8-(6,48)]    8[6-(6,8),48-(7,7,8,8),48-(7,7,8,8)]    6[6-(6,7),8-(0),8-(48,48)]]      1      Nonrotatable      2.7983
[6[6-(6,7),6-(8,8),7-(6)]    6[6-(6,7),6-(8,8),7-(6)]    6[6-(6,7),8-(0),8-(48)]    8[6-(6,8)]]      0      Nonrotatable      1.6049
[6[6-(6,7),6-(8,8),7-(6)]    6[6-(6,7),6-(8,8),7-(6)]    6[6-(6,7),8-(0),8-(48)]    8[6-(6,8)]]      1      Nonrotatable      1.6063
[7[6-(1,6),6-(6,6)]    6[6-(6,7),6-(8,8),7-(6)]    6[6-(6,7),6-(8,8),7-(6)]    7[6-(1,6),6-(6,6)]]      0      Nonrotatable      0.0918
[7[6-(1,6),6-(6,6)]    6[6-(6,7),6-(8,8),7-(6)]    6[6-(6,7),8-(0),8-(48)]    8[6-(6,8)]]      0      Nonrotatable      1.5087
[6[6-(6,7),8-(0),8-(48)]    6[6-(6,7),6-(8,8),7-(6)]    7[6-(1,6),6-(6,6)]    6[1-(0),6-(1,7),7-(6)]]      0      Nonrotatable      3.0838
[7[6-(1,6),6-(6,6)]    6[6-(6,7),6-(8,8),7-(6)]    6[6-(6,7),8-(0),8-(48,48)]    8[6-(6,8),48-(7,7,8,8),48-(7,7,8,8)]]      0      Nonrotatable      0.0619
[6[6-(6,7),8-(0),8-(48,48)]    6[6-(6,7),6-(8,8),7-(6)]    7[6-(1,6),6-(6,6)]    6[1-(0),6-(1,7),7-(6)]]      0      Nonrotatable      3.0624
[1[6-(6,7)]    6[1-(0),6-(1,7),7-(6)]    6[1-(0),6-(1,7),7-(6)]    1[6-(6,7)]]      0      Nonrotatable      0.0326
[6[1-(0),6-(1,7),7-(6)]    6[1-(0),6-(1,7),7-(6)]    7[6-(1,6),6-(6,6)]    6[6-(6,7),6-(8,8),7-(6)]]      0      Nonrotatable      0.0142
[6[1-(0),6-(1,7),7-(6)]    6[1-(0),6-(1,7),7-(6)]    7[6-(1,6),6-(6,6)]    6[6-(6,7),6-(8,8),7-(6)]]      1      Nonrotatable      0.051
[6[6-(6,7),6-(8,8),7-(6)]    6[6-(6,7),8-(0),8-(48)]    8[6-(6,8),48-(7,7,8,8)]    48[7-(6,6),7-(6,6),8-(6),8-(6,48),8-(6,48)]]      0      Nonrotatable      2.7169
[8[6-(6,8)]    6[6-(6,7),8-(0),8-(48)]    8[6-(6,8),48-(7,7,8,8)]    48[7-(6,6),7-(6,6),8-(6),8-(6,48),8-(6,48)]]      0      Nonrotatable      0.516
[8[6-(6,8)]    6[6-(6,7),8-(0),8-(48)]    8[6-(6,8),48-(7,7,8,8)]    48[7-(6,6),7-(6,6),8-(6),8-(6,48),8-(6,48)]]      1      Nonrotatable      0.5141
[6[6-(6,7),6-(8,8),7-(6)]    6[6-(6,7),8-(0),8-(48,48)]    8[6-(6,8),48-(7,7,8,8),48-(7,7,8,8)]    48[7-(6,6),7-(6,6),8-(6),8-(6,48),8-(6,48)]]      0      Nonrotatable      3.123
[1[6-(6,7)]    6[1-(0),6-(1,6),7-(6,48)]    7[6-(1,6),6-(1,6),48-(7,8,8,8)]    6[1-(0),6-(1,6),7-(6,48)]]      0      Nonrotatable      3.1174
[7[6-(1,6),6-(1,6),48-(7,8,8,8)]    6[1-(0),6-(1,6),7-(6,48)]    6[1-(0),6-(1,7),6-(6,6)]    1[6-(6,6)]]      0      Nonrotatable      3.125
[7[6-(1,6),6-(1,6),48-(7,8,8,8)]    6[1-(0),6-(1,6),7-(6,48)]    6[1-(0),6-(1,7),6-(6,6)]    1[6-(6,6)]]      1      Nonrotatable      3.125
[7[6-(1,6),6-(1,6),48-(7,8,8,8)]    6[1-(0),6-(1,6),7-(6,48)]    6[1-(0),6-(1,7),6-(6,6)]    6[6-(1,6),6-(1,6),6-(1,6)]]      0      Nonrotatable      0.0176
[7[6-(1,6),6-(1,6),48-(7,8,8,8)]    6[1-(0),6-(1,6),7-(6,48)]    6[1-(0),6-(1,7),6-(6,6)]    6[6-(1,6),6-(1,6),6-(1,6)]]      1      Nonrotatable      0.0282
[7[6-(1,6),6-(1,6),48-(7,8,8,8)]    6[1-(0),6-(1,6),7-(6,48)]    6[1-(0),6-(1,7),6-(6,6)]    6[6-(1,6),6-(1,6),6-(1,6)]]      2      Nonrotatable      0.0106
[7[6-(1,6),6-(1,6),48-(7,8,8,8)]    6[1-(0),6-(1,6),7-(6,48)]    6[1-(0),6-(1,7),6-(6,6)]    6[6-(1,6),6-(1,6),6-(1,6)]]      3      Nonrotatable      0.0005
[6[1-(0),6-(1,7),6-(6,6)]    6[1-(0),6-(1,6),7-(6,48)]    7[6-(1,6),6-(1,6),48-(7,8,8,8)]    48[7-(6,6),7-(6,6),8-(6),8-(6,48),8-(6,48)]]      0      Nonrotatable      3.1012
[6[1-(0),6-(1,7),6-(6,6)]    6[1-(0),6-(1,6),7-(6,48)]    7[6-(1,6),6-(1,6),48-(7,8,8,8)]    48[7-(6,6),7-(6,6),8-(6),8-(6,48),8-(6,48)]]      1      Nonrotatable      3.1241
[6[1-(0),6-(1,7),6-(6,6)]    6[1-(0),6-(1,6),7-(6,48)]    7[6-(1,6),6-(1,6),48-(7,8,8,8)]    6[1-(0),6-(1,6),7-(6,48)]]      0      Nonrotatable      0.0113
[6[1-(0),6-(1,7),6-(6,6)]    6[1-(0),6-(1,6),7-(6,48)]    7[6-(1,6),6-(1,6),48-(7,8,8,8)]    6[1-(0),6-(1,6),7-(6,48)]]      1      Nonrotatable      0.0222
[6[1-(0),6-(1,7),6-(6,6)]    6[1-(0),6-(1,6),7-(6,48)]    7[6-(1,6),6-(1,6),48-(7,8,8,8)]    6[1-(0),6-(1,6),7-(6,48)]]      2      Nonrotatable      0.0275
[1[6-(6,6)]    6[1-(0),6-(1,7),6-(6,6)]    6[6-(1,6),6-(1,6),6-(1,6)]    6[1-(0),6-(1,7),6-(6,6)]]      0      Nonrotatable      3.1215
[6[1-(0),6-(1,6),7-(6,48)]    6[1-(0),6-(1,7),6-(6,6)]    6[6-(1,6),6-(1,6),6-(1,6)]    6[1-(0),6-(1,7),6-(6,6)]]      0      Nonrotatable      0.0374
[6[1-(0),6-(1,6),7-(6,48)]    6[1-(0),6-(1,7),6-(6,6)]    6[6-(1,6),6-(1,6),6-(1,6)]    6[1-(0),6-(1,7),6-(6,6)]]      1      Nonrotatable      0.0327
[6[1-(0),6-(1,6),7-(6,48)]    6[1-(0),6-(1,7),6-(6,6)]    6[6-(1,6),6-(1,6),6-(1,6)]    6[1-(0),6-(1,6),6-(6,6)]]      0      Nonrotatable      3.1282
[6[1-(0),6-(1,6),7-(6,48)]    6[1-(0),6-(1,7),6-(6,6)]    6[6-(1,6),6-(1,6),6-(1,6)]    6[1-(0),6-(1,6),6-(6,6)]]      1      Nonrotatable      3.1074
[6[1-(0),6-(1,7),6-(6,6)]    6[6-(1,6),6-(1,6),6-(1,6)]    6[1-(0),6-(1,6),6-(6,6)]    1[6-(6,6)]]      0      Nonrotatable      0.0387
[6[1-(0),6-(1,7),6-(6,6)]    6[6-(1,6),6-(1,6),6-(1,6)]    6[1-(0),6-(1,6),6-(6,6)]    1[6-(6,6)]]      1      Nonrotatable      3.0874
[1[6-(6,6)]    6[1-(0),6-(1,6),6-(6,6)]    6[1-(0),6-(1,6),6-(6,6)]    1[6-(6,6)]]      0      Nonrotatable      3.1298
