# Supplementary material for: An automated protocol to construct flexibility parameters for classical forcefields: applications to metal–organic frameworks
Source: RSC Adv. 2024 Jul 19;14(31):22714–62. doi: 10.1039/d4ra01859a (PMC11258866; doi:10.1039/d4ra01859a)
Supplement: RA-014-D4RA01859A-s002 [file RA-014-D4RA01859A-s002.zip › MOFs_inputs/quadrant_1_2/EBOBIJ/EBOBIJ.xyz]

  140
jmolscript: load "" {1 1 1} spacegroup "x,y,z" unitcell [{     8.8979     0.0    0.0 }, {     0.0    21.4587    0.0 }, {     -1.59210867     0.0    13.39078459 }]
O     4.147850522391671    15.144657199908409   11.276078042069868  
O     4.889681897714956    13.30700089072066    12.36571941924715   
O     -0.30110032883803406 4.415307267365472    11.27607882526817   
O     0.4407317627237022   2.5776512158111995   12.365719982884603  
O     2.361885341831175    15.144656276260505   8.81009841563105    
O     1.620057275895487    13.307000175597425   7.720454372471853   
O     6.81083634177884     4.415306667297904    8.810098088195096   
O     6.069007708864987    2.577650574906494    7.720454379597741   
O     3.1579414049658734   6.3140428524227845   2.114706200793247   
O     2.416108781475681    8.15169907386906     1.02506547871868    
O     7.606891082441234    17.043392744658007   2.1147060532804143  
O     6.865059954509227    18.881048864440434   1.0250642799900629  
O     4.943905484390748    6.314043828567978    4.58068652501174    
O     5.68573429985495     8.151699875373243    5.670330162055988   
O     0.4949555165212257   17.043393341658433   4.580686223668612   
O     1.2367836286350906   18.881049433146817   5.670330290624203   
N     1.8858466476206144   12.76336229259282    11.00009831533473   
N     6.33479627975486     2.0340123701202333   11.00009804518461   
N     4.623890409171278    12.763362317512478   9.086078622308817   
N     0.17494057356964476  2.034012382227891    9.086079036674885   
N     5.419944750735607    8.695337800582033    2.3906863402651646  
N     0.9709949780206548   19.42468756274799    2.3906864540137494  
N     2.6819008936580966   8.695337710398006    4.304705856029207   
N     7.130850780959692    19.42468763584988    4.3047056827576995  
C     4.729305888227295    14.553621355380118   12.273984792204821  
C     5.212254059262191    15.436060626838527   13.369291381169328  
C     2.219860875922646    11.610365854479085   11.612795712202141  
C     1.2963260764824518   10.853779440634268   12.3176710611738    
C     -0.03137691044537427 11.307687184749458   12.438812915351162  
C     -0.36961609801627415 12.506356236750374   11.77795657525616   
C     0.6051332651624077   13.188439436004034   11.072330706566975  
C     -0.9625299211131885  10.53283824489294    13.241953959663718  
C     0.28035529444987617  3.8242715931150104   12.273985526774773  
C     0.7633032852553903   4.706710832413241    13.369292012653062  
C     6.668810762312997    0.8810153709512001   11.612795348583127  
C     5.745275794531309    0.12442913879324613  12.317670202654847  
C     4.4175731676144245   0.5783365066583306   12.438812559465168  
C     4.079333539016883    1.77700594311287     11.777955989044404  
C     5.054083300514709    2.4590891479516226   11.072330416385268  
C     3.4864194436585794   -0.19651172806227468 13.241953678236234  
C     1.7804316142188585   14.553620600986356   7.812190575718845   
C     1.2974832869313204   15.436060499343712   6.7168846863973455  
C     4.289876130509715    11.610365798232705   8.473381383637955   
C     5.213410866550297    10.85377928828919    7.768506283864592   
C     6.541113864043726    11.307686910858044   7.647364323582146   
C     6.879353013498366    12.506356110681443   8.308220528934658   
C     5.904603755832969    13.188439395581348   9.013846283175287   
C     7.472267252224869    10.53283812312753    6.8442232526582485  
C     6.229382355216883    3.824271029746232    7.812190372508678   
C     5.746434018103685    4.706710865146589    6.716884567693077   
C     -0.15907369703075236 0.881015852915999    8.473381701757086   
C     0.7644610932372888   0.1244294284063633   7.768506358485829   
C     2.092163969288922    0.5783370683373847   7.6473641995472486  
C     2.4304032083813927   1.7770062594329765   8.308220464749699   
C     1.455653950938031    2.459089467602845    9.013846462305375   
C     3.023317205903287    -0.1965116137694918  6.844223042999413   
C     2.5764854209228885   6.905078650118021    1.1167997689053628  
C     2.0935372429926264   6.0226393521754344   0.021493201275651574
C     5.085930488896864    9.848334211584884    1.777988945144735   
C     6.0094652156350055   10.60492055745178    1.0731135347917127  
C     7.337168214460613    10.151012733460293   0.9519716233120717  
C     7.675407424895308    8.952343656780414    1.612827958122366   
C     6.700658092857702    8.27026055588852     2.318453893286304   
C     8.268321320867887    10.92586166936227    0.14883048839593072 
C     7.025435952740855    17.63442843139456    1.1167990791101103  
C     6.5424879897852835   16.75198914065668    0.021492567092579302
C     0.6369804770022209   20.57768455201123    1.7779891487287431  
C     1.5605154175170668   21.334270835889065   1.0731143360323323  
C     2.888218086366127    20.88036351227857    0.9519720372072032  
C     3.226457746380402    19.681694103116172   1.6128286170491308  
C     2.2517079888850655   18.999610843006344   2.31845414446627    
C     3.8193718129605143   0.19651178149350207  0.1488309145834838  
C     5.525359595086288    6.905079460527773    5.57859416070311    
C     6.008308001398552    6.0226395401943575   6.673899969496038   
C     3.0159151198091863   9.848334248830797    4.917403158952761   
C     2.092380398101296    10.604920680127364   5.622278353164312   
C     0.7646774297549062   10.151013002539353   5.7434203907791055  
C     0.42643828836734876  8.952343813166147    5.082564147551061   
C     1.4011875198332735   8.270260614264243    4.3769383014814895  
C     -0.16647588450859796 10.925861756165906   6.546561497115974   
C     1.0764092228174398   17.634428978714347   5.578594113990593   
C     1.559357452612546    16.75198912589515    6.67389998323069    
C     7.464865186849832    20.577684107317573   4.917402931170103   
C     6.541330492946499    21.334270592600774   5.622278188989219   
C     5.21362753247062     20.880362973349204   5.743420277306335   
C     4.87538821674359     19.68169375521608    5.082564052231399   
C     5.850137466357395    18.99961051267014    4.376938136507597   
C     4.282474076349657    0.19651172274529377  6.546561508662708   
H     7.368611947166713    14.962657762473247   0.7846951906096834  
H     3.2691243292785694   11.319991357618887   11.540920258731767  
H     1.5899350777257721   9.917768821518305    12.797637901927105  
H     -1.3854716751927316  12.903631548282787   11.814317420992499  
H     0.38592463807642363  14.117442105003313   10.541916294052028  
H     1.034064502805515    9.588212664444413    0.23136620904699384 
H     2.91966126832283     4.233308161211165    0.7846958317270931  
H     -1.1798257923529207  0.590641600190682    11.540919834685388  
H     6.03888530159286     20.6471185811835     12.79763738774735   
H     3.0634782488616796   2.174281250497795    11.814317583402204  
H     4.834874206604118    3.3880921567092495   10.541916489052294  
H     5.483014310677698    20.317562388199313   0.23136617830766046 
H     0.7332344491269016   14.962658077396513   5.910695881542242   
H     3.2406126379349063   11.31999145102809    8.545256743838044   
H     4.9198018825056      9.917768638285693    7.28853945449586    
H     -1.00269141029434    12.903631341382265   8.271859478169754   
H     6.123812474901272    14.117442087097965   9.544260662948528   
H     7.067781430190738    9.58821212996289     6.464026904373534   
H     5.182185426793533    4.233308340172118    5.91069549341806    
H     -1.2083371685239375  0.5906414123002961   8.545257193488611   
H     0.4708519462649613   20.6471187695461     7.2885395596564955  
H     3.44625864831111     2.1742815820219463   8.271859294397473   
H     1.6748627495870612   3.388092149438201    9.544260889347548   
H     2.618831267034275    20.317562575554394   6.464026412847801   
H     -0.06282073825483914 6.496042197335133    12.606089408982683  
H     4.036667106133021    10.13870874156036    1.8498644501186727  
H     5.715856322705274    11.540931152302226   0.5931466798035951  
H     -0.20663700299629884 8.555068343236021    1.5764670409223773  
H     6.919866718080725    7.341257921250195    2.8488683120145266  
H     6.271726789502607    11.87048727399882    13.159418262939615  
H     4.386130101486376    17.225391836323315   12.606088701228382  
H     -0.41228299045170846 20.86805826523474    1.8498646173347202  
H     1.266905897286309    0.8115813584924373   0.5931471381050162  
H     4.242313046821057    19.284418838571316   1.5764670625323223  
H     2.470917089214656    18.070607840756168   2.848868068099093   
H     1.8227769415729345   1.1411376617801665   13.159418409695986  
H     6.572556589971167    6.4960420791500315   7.480089029925719   
H     4.065178621645906    10.138708636570593   4.845527735547252   
H     2.38598939257192     11.540931327160546   6.1022451853247945  
H     -0.5894172586099764  8.55506854382019     5.118925221764329   
H     1.1819788076764395   7.34125792113157     3.8465238640152526  
H     0.2380099008850306   11.870487719105457   6.92675785039914    
H     2.12360601680951     17.22539165204378    7.480089055487913   
H     -0.3837714272392419  20.86805847698495    4.845527494619191   
H     6.834939512745787    0.8115811957318243   6.102245012800192   
H     3.8595327402490756   19.284418526422787   5.118925247043838   
H     5.630928647525476    18.070607877392952   3.846523778103687   
H     4.686960203520331    1.1411375994864574   6.926758107875162   
Zn    3.2548685152152546   13.912859684137436   10.043088261522898  
Zn    -1.1940814468211827  3.183509823547554    10.043088386688476  
Zn    4.0509227984376475   7.54584038720231     3.3476963414705687  
Zn    -0.3980272005705884  18.27519007314158    3.347696180514354   
