# Supplementary material for: An automated protocol to construct flexibility parameters for classical forcefields: applications to metal–organic frameworks
Source: RSC Adv. 2024 Jul 19;14(31):22714–62. doi: 10.1039/d4ra01859a (PMC11258866; doi:10.1039/d4ra01859a)
Supplement: RA-014-D4RA01859A-s002 [file RA-014-D4RA01859A-s002.zip › MOFs_inputs/quadrant_1_2/EBOBIJ/EBOBIJ_angle_instances_list.txt]

[ 1	137	[0	0	0]	25	[0	0	0]	0	0	1.9846 ]
[ 3	138	[0	0	0]	33	[0	0	0]	0	0	1.9846 ]
[ 5	137	[0	0	0]	41	[0	0	0]	0	0	1.9846 ]
[ 7	138	[1	0	0]	49	[0	0	0]	0	0	1.9846 ]
[ 9	139	[0	0	0]	57	[0	0	0]	0	0	1.9846 ]
[ 11	140	[1	0	0]	65	[0	0	0]	0	0	1.9846 ]
[ 13	139	[0	0	0]	73	[0	0	0]	0	0	1.9846 ]
[ 15	140	[0	0	0]	81	[0	0	0]	0	0	1.9846 ]
[ 17	27	[0	0	0]	31	[0	0	0]	1	0	2.0711 ]
[ 18	35	[0	0	0]	39	[0	0	0]	1	0	2.0711 ]
[ 19	43	[0	0	0]	47	[0	0	0]	1	0	2.0711 ]
[ 20	51	[0	0	0]	55	[0	0	0]	1	0	2.0711 ]
[ 21	59	[0	0	0]	63	[0	0	0]	1	0	2.0711 ]
[ 22	67	[0	0	0]	71	[0	0	0]	1	0	2.0711 ]
[ 23	75	[0	0	0]	79	[0	0	0]	1	0	2.0711 ]
[ 24	83	[0	0	0]	87	[0	0	0]	1	0	2.0711 ]
[ 17	137	[0	0	0]	27	[0	0	0]	2	0	2.132 ]
[ 18	138	[1	0	0]	35	[0	0	0]	2	0	2.132 ]
[ 19	137	[0	0	0]	43	[0	0	0]	2	0	2.132 ]
[ 20	138	[0	0	0]	51	[0	0	0]	2	0	2.132 ]
[ 21	139	[0	0	0]	59	[0	0	0]	2	0	2.132 ]
[ 22	140	[0	0	0]	67	[0	0	0]	2	0	2.132 ]
[ 23	139	[0	0	0]	75	[0	0	0]	2	0	2.132 ]
[ 24	140	[1	0	0]	83	[0	0	0]	2	0	2.132 ]
[ 17	137	[0	0	0]	31	[0	0	0]	3	0	2.0792 ]
[ 18	138	[1	0	0]	39	[0	0	0]	3	0	2.0792 ]
[ 19	137	[0	0	0]	47	[0	0	0]	3	0	2.0792 ]
[ 20	138	[0	0	0]	55	[0	0	0]	3	0	2.0792 ]
[ 21	139	[0	0	0]	63	[0	0	0]	3	0	2.0792 ]
[ 22	140	[0	0	0]	71	[0	0	0]	3	0	2.0792 ]
[ 23	139	[0	0	0]	79	[0	0	0]	3	0	2.0792 ]
[ 24	140	[1	0	0]	87	[0	0	0]	3	0	2.0792 ]
[ 25	1	[0	0	0]	2	[0	0	0]	4	0	2.1696 ]
[ 33	3	[0	0	0]	4	[0	0	0]	4	0	2.1696 ]
[ 41	5	[0	0	0]	6	[0	0	0]	4	0	2.1696 ]
[ 49	7	[0	0	0]	8	[0	0	0]	4	0	2.1696 ]
[ 57	9	[0	0	0]	10	[0	0	0]	4	0	2.1696 ]
[ 65	11	[0	0	0]	12	[0	0	0]	4	0	2.1696 ]
[ 73	13	[0	0	0]	14	[0	0	0]	4	0	2.1696 ]
[ 81	15	[0	0	0]	16	[0	0	0]	4	0	2.1696 ]
[ 25	26	[0	0	0]	1	[0	0	0]	5	0	2.0283 ]
[ 33	34	[0	0	0]	3	[0	0	0]	5	0	2.0283 ]
[ 41	42	[0	0	0]	5	[0	0	0]	5	0	2.0283 ]
[ 49	50	[0	0	0]	7	[0	0	0]	5	0	2.0283 ]
[ 57	58	[0	0	0]	9	[0	0	0]	5	0	2.0283 ]
[ 65	66	[0	0	0]	11	[0	0	0]	5	0	2.0283 ]
[ 73	74	[0	0	0]	13	[0	0	0]	5	0	2.0283 ]
[ 81	82	[0	0	0]	15	[0	0	0]	5	0	2.0283 ]
[ 25	26	[0	0	0]	2	[0	0	0]	6	0	2.0852 ]
[ 33	34	[0	0	0]	4	[0	0	0]	6	0	2.0852 ]
[ 41	42	[0	0	0]	6	[0	0	0]	6	0	2.0852 ]
[ 49	50	[0	0	0]	8	[0	0	0]	6	0	2.0852 ]
[ 57	58	[0	0	0]	10	[0	0	0]	6	0	2.0852 ]
[ 65	66	[0	0	0]	12	[0	0	0]	6	0	2.0852 ]
[ 73	74	[0	0	0]	14	[0	0	0]	6	0	2.0852 ]
[ 81	82	[0	0	0]	16	[0	0	0]	6	0	2.0852 ]
[ 26	66	[0	0	1]	25	[0	0	0]	7	0	2.1435 ]
[ 34	58	[0	0	1]	33	[0	0	0]	7	0	2.1435 ]
[ 42	82	[0	0	0]	41	[0	0	0]	7	0	2.1435 ]
[ 50	74	[0	0	0]	49	[0	0	0]	7	0	2.1435 ]
[ 58	34	[0	0	-1]	57	[0	0	0]	7	0	2.1435 ]
[ 66	26	[0	0	-1]	65	[0	0	0]	7	0	2.1435 ]
[ 74	50	[0	0	0]	73	[0	0	0]	7	0	2.1435 ]
[ 82	42	[0	0	0]	81	[0	0	0]	7	0	2.1435 ]
[ 26	89	[0	0	1]	25	[0	0	0]	8	0	2.0424 ]
[ 34	95	[0	0	1]	33	[0	0	0]	8	0	2.0424 ]
[ 42	101	[0	0	0]	41	[0	0	0]	8	0	2.0424 ]
[ 50	107	[0	0	0]	49	[0	0	0]	8	0	2.0424 ]
[ 58	113	[0	0	-1]	57	[0	0	0]	8	0	2.0424 ]
[ 66	119	[0	0	-1]	65	[0	0	0]	8	0	2.0424 ]
[ 74	125	[0	0	0]	73	[0	0	0]	8	0	2.0424 ]
[ 82	131	[0	0	0]	81	[0	0	0]	8	0	2.0424 ]
[ 26	89	[0	0	1]	66	[0	0	1]	9	0	2.0968 ]
[ 34	95	[0	0	1]	58	[0	0	1]	9	0	2.0968 ]
[ 42	101	[0	0	0]	82	[0	0	0]	9	0	2.0969 ]
[ 50	107	[0	0	0]	74	[0	0	0]	9	0	2.0969 ]
[ 58	113	[0	0	-1]	34	[0	0	-1]	9	0	2.0969 ]
[ 66	119	[0	0	-1]	26	[0	0	-1]	9	0	2.0969 ]
[ 74	125	[0	0	0]	50	[0	0	0]	9	0	2.0969 ]
[ 82	131	[0	0	0]	42	[0	0	0]	9	0	2.0969 ]
[ 27	28	[0	0	0]	17	[0	0	0]	10	0	2.1328 ]
[ 35	36	[0	0	0]	18	[0	0	0]	10	0	2.1328 ]
[ 43	44	[0	0	0]	19	[0	0	0]	10	0	2.1328 ]
[ 51	52	[0	0	0]	20	[0	0	0]	10	0	2.1328 ]
[ 59	60	[0	0	0]	21	[0	0	0]	10	0	2.1328 ]
[ 67	68	[0	0	0]	22	[0	0	0]	10	0	2.1328 ]
[ 75	76	[0	0	0]	23	[0	0	0]	10	0	2.1328 ]
[ 83	84	[0	0	0]	24	[0	0	0]	10	0	2.1328 ]
[ 31	30	[0	0	0]	17	[0	0	0]	11	0	2.1413 ]
[ 39	38	[0	0	0]	18	[0	0	0]	11	0	2.1413 ]
[ 47	46	[0	0	0]	19	[0	0	0]	11	0	2.1413 ]
[ 55	54	[0	0	0]	20	[0	0	0]	11	0	2.1413 ]
[ 63	62	[0	0	0]	21	[0	0	0]	11	0	2.1413 ]
[ 71	70	[0	0	0]	22	[0	0	0]	11	0	2.1413 ]
[ 79	78	[0	0	0]	23	[0	0	0]	11	0	2.1413 ]
[ 87	86	[0	0	0]	24	[0	0	0]	11	0	2.1413 ]
[ 27	90	[0	0	0]	17	[0	0	0]	12	0	2.022 ]
[ 31	93	[0	0	0]	17	[0	0	0]	12	0	2.0174 ]
[ 35	96	[1	0	0]	18	[0	0	0]	12	0	2.022 ]
[ 39	99	[0	0	0]	18	[0	0	0]	12	0	2.0174 ]
[ 43	102	[0	0	0]	19	[0	0	0]	12	0	2.022 ]
[ 47	105	[0	0	0]	19	[0	0	0]	12	0	2.0174 ]
[ 51	108	[0	0	0]	20	[0	0	0]	12	0	2.022 ]
[ 55	111	[0	0	0]	20	[0	0	0]	12	0	2.0174 ]
[ 59	114	[0	0	0]	21	[0	0	0]	12	0	2.022 ]
[ 63	117	[0	0	0]	21	[0	0	0]	12	0	2.0174 ]
[ 67	120	[0	0	0]	22	[0	0	0]	12	0	2.022 ]
[ 71	123	[0	0	0]	22	[0	0	0]	12	0	2.0174 ]
[ 75	126	[0	0	0]	23	[0	0	0]	12	0	2.022 ]
[ 79	129	[0	0	0]	23	[0	0	0]	12	0	2.0174 ]
[ 83	132	[1	0	0]	24	[0	0	0]	12	0	2.022 ]
[ 87	135	[0	0	0]	24	[0	0	0]	12	0	2.0174 ]
[ 27	90	[0	0	0]	28	[0	0	0]	13	0	2.128 ]
[ 35	96	[1	0	0]	36	[0	0	0]	13	0	2.128 ]
[ 43	102	[0	0	0]	44	[0	0	0]	13	0	2.128 ]
[ 51	108	[0	0	0]	52	[0	0	0]	13	0	2.128 ]
[ 59	114	[0	0	0]	60	[0	0	0]	13	0	2.128 ]
[ 67	120	[0	0	0]	68	[0	0	0]	13	0	2.128 ]
[ 75	126	[0	0	0]	76	[0	0	0]	13	0	2.128 ]
[ 83	132	[1	0	0]	84	[0	0	0]	13	0	2.128 ]
[ 31	93	[0	0	0]	30	[0	0	0]	14	0	2.1245 ]
[ 39	99	[0	0	0]	38	[0	0	0]	14	0	2.1245 ]
[ 47	105	[0	0	0]	46	[0	0	0]	14	0	2.1245 ]
[ 55	111	[0	0	0]	54	[0	0	0]	14	0	2.1245 ]
[ 63	117	[0	0	0]	62	[0	0	0]	14	0	2.1245 ]
[ 71	123	[0	0	0]	70	[0	0	0]	14	0	2.1245 ]
[ 79	129	[0	0	0]	78	[0	0	0]	14	0	2.1245 ]
[ 87	135	[0	0	0]	86	[0	0	0]	14	0	2.1245 ]
[ 28	27	[0	0	0]	29	[0	0	0]	15	0	2.0896 ]
[ 36	35	[0	0	0]	37	[0	0	0]	15	0	2.0896 ]
[ 44	43	[0	0	0]	45	[0	0	0]	15	0	2.0896 ]
[ 52	51	[0	0	0]	53	[0	0	0]	15	0	2.0896 ]
[ 60	59	[0	0	0]	61	[0	0	0]	15	0	2.0896 ]
[ 68	67	[0	0	0]	69	[0	0	0]	15	0	2.0896 ]
[ 76	75	[0	0	0]	77	[0	0	0]	15	0	2.0896 ]
[ 84	83	[0	0	0]	85	[0	0	0]	15	0	2.0896 ]
[ 30	31	[0	0	0]	29	[0	0	0]	16	0	2.0821 ]
[ 38	39	[0	0	0]	37	[0	0	0]	16	0	2.0821 ]
[ 46	47	[0	0	0]	45	[0	0	0]	16	0	2.0821 ]
[ 54	55	[0	0	0]	53	[0	0	0]	16	0	2.0821 ]
[ 62	63	[0	0	0]	61	[0	0	0]	16	0	2.0821 ]
[ 70	71	[0	0	0]	69	[0	0	0]	16	0	2.0821 ]
[ 78	79	[0	0	0]	77	[0	0	0]	16	0	2.0821 ]
[ 86	87	[0	0	0]	85	[0	0	0]	16	0	2.0821 ]
[ 28	91	[0	0	0]	27	[0	0	0]	17	0	2.1084 ]
[ 36	97	[0	-1	0]	35	[0	0	0]	17	0	2.1084 ]
[ 44	103	[0	0	0]	43	[0	0	0]	17	0	2.1084 ]
[ 52	109	[0	-1	0]	51	[0	0	0]	17	0	2.1084 ]
[ 60	115	[0	0	0]	59	[0	0	0]	17	0	2.1084 ]
[ 68	121	[0	1	0]	67	[0	0	0]	17	0	2.1084 ]
[ 76	127	[0	0	0]	75	[0	0	0]	17	0	2.1084 ]
[ 84	133	[0	1	0]	83	[0	0	0]	17	0	2.1084 ]
[ 30	92	[0	0	0]	31	[0	0	0]	18	0	2.0868 ]
[ 38	98	[0	0	0]	39	[0	0	0]	18	0	2.0868 ]
[ 46	104	[1	0	0]	47	[0	0	0]	18	0	2.0868 ]
[ 54	110	[0	0	0]	55	[0	0	0]	18	0	2.0868 ]
[ 62	116	[1	0	0]	63	[0	0	0]	18	0	2.0868 ]
[ 70	122	[0	0	0]	71	[0	0	0]	18	0	2.0868 ]
[ 78	128	[0	0	0]	79	[0	0	0]	18	0	2.0868 ]
[ 86	134	[0	0	0]	87	[0	0	0]	18	0	2.0868 ]
[ 28	91	[0	0	0]	29	[0	0	0]	19	0	2.085 ]
[ 36	97	[0	-1	0]	37	[0	0	0]	19	0	2.085 ]
[ 44	103	[0	0	0]	45	[0	0	0]	19	0	2.085 ]
[ 52	109	[0	-1	0]	53	[0	0	0]	19	0	2.085 ]
[ 60	115	[0	0	0]	61	[0	0	0]	19	0	2.085 ]
[ 68	121	[0	1	0]	69	[0	0	0]	19	0	2.085 ]
[ 76	127	[0	0	0]	77	[0	0	0]	19	0	2.085 ]
[ 84	133	[0	1	0]	85	[0	0	0]	19	0	2.085 ]
[ 30	92	[0	0	0]	29	[0	0	0]	20	0	2.1143 ]
[ 38	98	[0	0	0]	37	[0	0	0]	20	0	2.1143 ]
[ 46	104	[1	0	0]	45	[0	0	0]	20	0	2.1143 ]
[ 54	110	[0	0	0]	53	[0	0	0]	20	0	2.1143 ]
[ 62	116	[1	0	0]	61	[0	0	0]	20	0	2.1143 ]
[ 70	122	[0	0	0]	69	[0	0	0]	20	0	2.1143 ]
[ 78	128	[0	0	0]	77	[0	0	0]	20	0	2.1143 ]
[ 86	134	[0	0	0]	85	[0	0	0]	20	0	2.1143 ]
[ 29	28	[0	0	0]	30	[0	0	0]	21	0	2.0486 ]
[ 37	36	[0	0	0]	38	[0	0	0]	21	0	2.0486 ]
[ 45	44	[0	0	0]	46	[0	0	0]	21	0	2.0486 ]
[ 53	52	[0	0	0]	54	[0	0	0]	21	0	2.0486 ]
[ 61	60	[0	0	0]	62	[0	0	0]	21	0	2.0486 ]
[ 69	68	[0	0	0]	70	[0	0	0]	21	0	2.0486 ]
[ 77	76	[0	0	0]	78	[0	0	0]	21	0	2.0486 ]
[ 85	84	[0	0	0]	86	[0	0	0]	21	0	2.0486 ]
[ 29	32	[0	0	0]	28	[0	0	0]	22	0	2.0711 ]
[ 37	40	[0	0	0]	36	[0	0	0]	22	0	2.0711 ]
[ 45	48	[0	0	0]	44	[0	0	0]	22	0	2.0711 ]
[ 53	56	[0	0	0]	52	[0	0	0]	22	0	2.0711 ]
[ 61	64	[0	0	0]	60	[0	0	0]	22	0	2.0711 ]
[ 69	72	[0	1	0]	68	[0	0	0]	22	0	2.0711 ]
[ 77	80	[0	0	0]	76	[0	0	0]	22	0	2.0711 ]
[ 85	88	[0	1	0]	84	[0	0	0]	22	0	2.0711 ]
[ 29	32	[0	0	0]	30	[0	0	0]	23	0	2.1634 ]
[ 37	40	[0	0	0]	38	[0	0	0]	23	0	2.1634 ]
[ 45	48	[0	0	0]	46	[0	0	0]	23	0	2.1634 ]
[ 53	56	[0	0	0]	54	[0	0	0]	23	0	2.1634 ]
[ 61	64	[0	0	0]	62	[0	0	0]	23	0	2.1634 ]
[ 69	72	[0	1	0]	70	[0	0	0]	23	0	2.1634 ]
[ 77	80	[0	0	0]	78	[0	0	0]	23	0	2.1634 ]
[ 85	88	[0	1	0]	86	[0	0	0]	23	0	2.1634 ]
[ 32	64	[-1	0	1]	29	[0	0	0]	24	0	2.1691 ]
[ 40	72	[0	0	1]	37	[0	0	0]	24	0	2.1691 ]
[ 48	80	[1	0	0]	45	[0	0	0]	24	0	2.1691 ]
[ 56	88	[0	0	0]	53	[0	0	0]	24	0	2.1691 ]
[ 64	32	[1	0	-1]	61	[0	0	0]	24	0	2.1691 ]
[ 72	40	[0	0	-1]	69	[0	-1	0]	24	0	2.1691 ]
[ 80	48	[-1	0	0]	77	[0	0	0]	24	0	2.1691 ]
[ 88	56	[0	0	0]	85	[0	-1	0]	24	0	2.1691 ]
[ 32	94	[0	0	1]	29	[0	0	0]	25	0	1.9986 ]
[ 40	100	[0	-1	1]	37	[0	0	0]	25	0	1.9986 ]
[ 48	106	[0	0	0]	45	[0	0	0]	25	0	1.9986 ]
[ 56	112	[0	-1	0]	53	[0	0	0]	25	0	1.9986 ]
[ 64	118	[0	0	-1]	61	[0	0	0]	25	0	1.9986 ]
[ 72	124	[0	0	-1]	69	[0	-1	0]	25	0	1.9986 ]
[ 80	130	[0	0	0]	77	[0	0	0]	25	0	1.9986 ]
[ 88	136	[0	0	0]	85	[0	-1	0]	25	0	1.9986 ]
[ 32	94	[0	0	1]	64	[-1	0	1]	26	0	2.1152 ]
[ 40	100	[0	-1	1]	72	[0	0	1]	26	0	2.1152 ]
[ 48	106	[0	0	0]	80	[1	0	0]	26	0	2.1153 ]
[ 56	112	[0	-1	0]	88	[0	0	0]	26	0	2.1153 ]
[ 64	118	[0	0	-1]	32	[1	0	-1]	26	0	2.1152 ]
[ 72	124	[0	0	-1]	40	[0	0	-1]	26	0	2.1152 ]
[ 80	130	[0	0	0]	48	[-1	0	0]	26	0	2.1153 ]
[ 88	136	[0	0	0]	56	[0	0	0]	26	0	2.1153 ]
[ 137	1	[0	0	0]	5	[0	0	0]	27	0	1.781 ]
[ 138	3	[0	0	0]	7	[-1	0	0]	27	0	1.781 ]
[ 139	9	[0	0	0]	13	[0	0	0]	27	0	1.781 ]
[ 140	11	[-1	0	0]	15	[0	0	0]	27	0	1.781 ]
[ 137	17	[0	0	0]	1	[0	0	0]	28	0	1.9469 ]
[ 137	19	[0	0	0]	5	[0	0	0]	28	0	1.9469 ]
[ 138	18	[-1	0	0]	3	[0	0	0]	28	0	1.9469 ]
[ 138	20	[0	0	0]	7	[-1	0	0]	28	0	1.9469 ]
[ 139	21	[0	0	0]	9	[0	0	0]	28	0	1.9469 ]
[ 139	23	[0	0	0]	13	[0	0	0]	28	0	1.9469 ]
[ 140	22	[0	0	0]	11	[-1	0	0]	28	0	1.9469 ]
[ 140	24	[-1	0	0]	15	[0	0	0]	28	0	1.9469 ]
[ 137	19	[0	0	0]	1	[0	0	0]	29	0	1.924 ]
[ 137	17	[0	0	0]	5	[0	0	0]	29	0	1.924 ]
[ 138	20	[0	0	0]	3	[0	0	0]	29	0	1.924 ]
[ 138	18	[-1	0	0]	7	[-1	0	0]	29	0	1.924 ]
[ 139	23	[0	0	0]	9	[0	0	0]	29	0	1.924 ]
[ 139	21	[0	0	0]	13	[0	0	0]	29	0	1.924 ]
[ 140	24	[-1	0	0]	11	[-1	0	0]	29	0	1.924 ]
[ 140	22	[0	0	0]	15	[0	0	0]	29	0	1.924 ]
[ 137	17	[0	0	0]	19	[0	0	0]	30	0	1.9361 ]
[ 138	18	[-1	0	0]	20	[0	0	0]	30	0	1.9361 ]
[ 139	21	[0	0	0]	23	[0	0	0]	30	0	1.9361 ]
[ 140	22	[0	0	0]	24	[-1	0	0]	30	0	1.9361 ]
