# Supplementary material for: An automated protocol to construct flexibility parameters for classical forcefields: applications to metal–organic frameworks
Source: RSC Adv. 2024 Jul 19;14(31):22714–62. doi: 10.1039/d4ra01859a (PMC11258866; doi:10.1039/d4ra01859a)
Supplement: RA-014-D4RA01859A-s002 [file RA-014-D4RA01859A-s002.zip › MOFs_inputs/quadrant_1_2/EBOBIJ/EBOBIJ_angle_types_list.txt]

[8[6-(6,8),30-(7,7,8)]    30[7-(6,6),7-(6,6),8-(6),8-(6)]    6[6-(1,6),8-(0),8-(30)]]    0    1.9846
[7[6-(1,6),6-(1,6),30-(7,8,8)]    6[1-(0),6-(1,6),7-(6,30)]    6[1-(0),6-(1,6),7-(6,30)]]    0    2.0711
[7[6-(1,6),6-(1,6),30-(7,8,8)]    30[7-(6,6),7-(6,6),8-(6),8-(6)]    6[1-(0),6-(1,6),7-(6,30)]]    0    2.132
[7[6-(1,6),6-(1,6),30-(7,8,8)]    30[7-(6,6),7-(6,6),8-(6),8-(6)]    6[1-(0),6-(1,6),7-(6,30)]]    1    2.0792
[6[6-(1,6),8-(0),8-(30)]    8[6-(6,8),30-(7,7,8)]    8[6-(6,8)]]    0    2.1696
[6[6-(1,6),8-(0),8-(30)]    6[1-(0),6-(1,6),6-(8,8)]    8[6-(6,8),30-(7,7,8)]]    0    2.0283
[6[6-(1,6),8-(0),8-(30)]    6[1-(0),6-(1,6),6-(8,8)]    8[6-(6,8)]]    0    2.0852
[6[1-(0),6-(1,6),6-(8,8)]    6[1-(0),6-(1,6),6-(8,8)]    6[6-(1,6),8-(0),8-(30)]]    0    2.1435
[6[1-(0),6-(1,6),6-(8,8)]    1[6-(6,6)]    6[6-(1,6),8-(0),8-(30)]]    0    2.0424
[6[1-(0),6-(1,6),6-(8,8)]    1[6-(6,6)]    6[1-(0),6-(1,6),6-(8,8)]]    0    2.0969
[6[1-(0),6-(1,6),7-(6,30)]    6[1-(0),6-(1,7),6-(6,6)]    7[6-(1,6),6-(1,6),30-(7,8,8)]]    0    2.1328
[6[1-(0),6-(1,6),7-(6,30)]    6[1-(0),6-(1,7),6-(6,6)]    7[6-(1,6),6-(1,6),30-(7,8,8)]]    1    2.1413
[6[1-(0),6-(1,6),7-(6,30)]    1[6-(6,7)]    7[6-(1,6),6-(1,6),30-(7,8,8)]]    0    2.0197
[6[1-(0),6-(1,6),7-(6,30)]    1[6-(6,7)]    6[1-(0),6-(1,7),6-(6,6)]]    0    2.128
[6[1-(0),6-(1,6),7-(6,30)]    1[6-(6,7)]    6[1-(0),6-(1,7),6-(6,6)]]    1    2.1245
[6[1-(0),6-(1,7),6-(6,6)]    6[1-(0),6-(1,6),7-(6,30)]    6[6-(1,6),6-(1,6),6-(1,6)]]    0    2.0896
[6[1-(0),6-(1,7),6-(6,6)]    6[1-(0),6-(1,6),7-(6,30)]    6[6-(1,6),6-(1,6),6-(1,6)]]    1    2.0821
[6[1-(0),6-(1,7),6-(6,6)]    1[6-(6,6)]    6[1-(0),6-(1,6),7-(6,30)]]    0    2.1084
[6[1-(0),6-(1,7),6-(6,6)]    1[6-(6,6)]    6[1-(0),6-(1,6),7-(6,30)]]    1    2.0868
[6[1-(0),6-(1,7),6-(6,6)]    1[6-(6,6)]    6[6-(1,6),6-(1,6),6-(1,6)]]    0    2.085
[6[1-(0),6-(1,7),6-(6,6)]    1[6-(6,6)]    6[6-(1,6),6-(1,6),6-(1,6)]]    1    2.1143
[6[6-(1,6),6-(1,6),6-(1,6)]    6[1-(0),6-(1,7),6-(6,6)]    6[1-(0),6-(1,7),6-(6,6)]]    0    2.0486
[6[6-(1,6),6-(1,6),6-(1,6)]    6[1-(0),6-(1,6),6-(6,6)]    6[1-(0),6-(1,7),6-(6,6)]]    0    2.0711
[6[6-(1,6),6-(1,6),6-(1,6)]    6[1-(0),6-(1,6),6-(6,6)]    6[1-(0),6-(1,7),6-(6,6)]]    1    2.1634
[6[1-(0),6-(1,6),6-(6,6)]    6[1-(0),6-(1,6),6-(6,6)]    6[6-(1,6),6-(1,6),6-(1,6)]]    0    2.1691
[6[1-(0),6-(1,6),6-(6,6)]    1[6-(6,6)]    6[6-(1,6),6-(1,6),6-(1,6)]]    0    1.9986
[6[1-(0),6-(1,6),6-(6,6)]    1[6-(6,6)]    6[1-(0),6-(1,6),6-(6,6)]]    0    2.1153
[30[7-(6,6),7-(6,6),8-(6),8-(6)]    8[6-(6,8),30-(7,7,8)]    8[6-(6,8),30-(7,7,8)]]    0    1.781
[30[7-(6,6),7-(6,6),8-(6),8-(6)]    7[6-(1,6),6-(1,6),30-(7,8,8)]    8[6-(6,8),30-(7,7,8)]]    0    1.9469
[30[7-(6,6),7-(6,6),8-(6),8-(6)]    7[6-(1,6),6-(1,6),30-(7,8,8)]    8[6-(6,8),30-(7,7,8)]]    1    1.924
[30[7-(6,6),7-(6,6),8-(6),8-(6)]    7[6-(1,6),6-(1,6),30-(7,8,8)]    7[6-(1,6),6-(1,6),30-(7,8,8)]]    0    1.9361
