# Supplementary material for: An automated protocol to construct flexibility parameters for classical forcefields: applications to metal–organic frameworks
Source: RSC Adv. 2024 Jul 19;14(31):22714–62. doi: 10.1039/d4ra01859a (PMC11258866; doi:10.1039/d4ra01859a)
Supplement: RA-014-D4RA01859A-s002 [file RA-014-D4RA01859A-s002.zip › MOFs_inputs/quadrant_1_2/EBOBIJ/EBOBIJ_atom_types_with_coordinates.txt]

EBOBIJ

8.8978999999999999    0.0000000000000000    0.0000000000000000
0.0000000000000000    21.4587000000000003    0.0000000000000000
-1.5921086700000000    0.0000000000000000    13.3907845900000009

     1        4.147850522391671       15.144657199908409       11.276078042069868    8[6-(6,8),30-(7,7,8)]
     2        4.889681897714956        13.30700089072066        12.36571941924715    8[6-(6,8)]
     3     -0.30110032883803406        4.415307267365472        11.27607882526817    8[6-(6,8),30-(7,7,8)]
     4       0.4407317627237022       2.5776512158111995       12.365719982884603    8[6-(6,8)]
     5        2.361885341831175       15.144656276260505         8.81009841563105    8[6-(6,8),30-(7,7,8)]
     6        1.620057275895487       13.307000175597425        7.720454372471853    8[6-(6,8)]
     7         6.81083634177884        4.415306667297904        8.810098088195096    8[6-(6,8),30-(7,7,8)]
     8        6.069007708864987        2.577650574906494        7.720454379597741    8[6-(6,8)]
     9       3.1579414049658734       6.3140428524227845        2.114706200793247    8[6-(6,8),30-(7,7,8)]
    10        2.416108781475681         8.15169907386906         1.02506547871868    8[6-(6,8)]
    11        7.606891082441234       17.043392744658007       2.1147060532804143    8[6-(6,8),30-(7,7,8)]
    12        6.865059954509227       18.881048864440434       1.0250642799900629    8[6-(6,8)]
    13        4.943905484390748        6.314043828567978         4.58068652501174    8[6-(6,8),30-(7,7,8)]
    14         5.68573429985495        8.151699875373243        5.670330162055988    8[6-(6,8)]
    15       0.4949555165212257       17.043393341658433        4.580686223668612    8[6-(6,8),30-(7,7,8)]
    16       1.2367836286350906       18.881049433146817        5.670330290624203    8[6-(6,8)]
    17       1.8858466476206144        12.76336229259282        11.00009831533473    7[6-(1,6),6-(1,6),30-(7,8,8)]
    18         6.33479627975486       2.0340123701202333        11.00009804518461    7[6-(1,6),6-(1,6),30-(7,8,8)]
    19        4.623890409171278       12.763362317512478        9.086078622308817    7[6-(1,6),6-(1,6),30-(7,8,8)]
    20      0.17494057356964476        2.034012382227891        9.086079036674885    7[6-(1,6),6-(1,6),30-(7,8,8)]
    21        5.419944750735607        8.695337800582033       2.3906863402651646    7[6-(1,6),6-(1,6),30-(7,8,8)]
    22       0.9709949780206548        19.42468756274799       2.3906864540137494    7[6-(1,6),6-(1,6),30-(7,8,8)]
    23       2.6819008936580966        8.695337710398006        4.304705856029207    7[6-(1,6),6-(1,6),30-(7,8,8)]
    24        7.130850780959692        19.42468763584988       4.3047056827576995    7[6-(1,6),6-(1,6),30-(7,8,8)]
    25        4.729305888227295       14.553621355380118       12.273984792204821    6[6-(1,6),8-(0),8-(30)]
    26        5.212254059262191       15.436060626838527       13.369291381169328    6[1-(0),6-(1,6),6-(8,8)]
    27        2.219860875922646       11.610365854479085       11.612795712202141    6[1-(0),6-(1,6),7-(6,30)]
    28       1.2963260764824518       10.853779440634268         12.3176710611738    6[1-(0),6-(1,7),6-(6,6)]
    29     -0.03137691044537427       11.307687184749458       12.438812915351162    6[6-(1,6),6-(1,6),6-(1,6)]
    30     -0.36961609801627415       12.506356236750374        11.77795657525616    6[1-(0),6-(1,7),6-(6,6)]
    31       0.6051332651624077       13.188439436004034       11.072330706566975    6[1-(0),6-(1,6),7-(6,30)]
    32      -0.9625299211131885        10.53283824489294       13.241953959663718    6[1-(0),6-(1,6),6-(6,6)]
    33      0.28035529444987617       3.8242715931150104       12.273985526774773    6[6-(1,6),8-(0),8-(30)]
    34       0.7633032852553903        4.706710832413241       13.369292012653062    6[1-(0),6-(1,6),6-(8,8)]
    35        6.668810762312997       0.8810153709512001       11.612795348583127    6[1-(0),6-(1,6),7-(6,30)]
    36        5.745275794531309      0.12442913879324613       12.317670202654847    6[1-(0),6-(1,7),6-(6,6)]
    37       4.4175731676144245       0.5783365066583306       12.438812559465168    6[6-(1,6),6-(1,6),6-(1,6)]
    38        4.079333539016883         1.77700594311287       11.777955989044404    6[1-(0),6-(1,7),6-(6,6)]
    39        5.054083300514709       2.4590891479516226       11.072330416385268    6[1-(0),6-(1,6),7-(6,30)]
    40       3.4864194436585794     -0.19651172806227468       13.241953678236234    6[1-(0),6-(1,6),6-(6,6)]
    41       1.7804316142188585       14.553620600986356        7.812190575718845    6[6-(1,6),8-(0),8-(30)]
    42       1.2974832869313204       15.436060499343712       6.7168846863973455    6[1-(0),6-(1,6),6-(8,8)]
    43        4.289876130509715       11.610365798232705        8.473381383637955    6[1-(0),6-(1,6),7-(6,30)]
    44        5.213410866550297        10.85377928828919        7.768506283864592    6[1-(0),6-(1,7),6-(6,6)]
    45        6.541113864043726       11.307686910858044        7.647364323582146    6[6-(1,6),6-(1,6),6-(1,6)]
    46        6.879353013498366       12.506356110681443        8.308220528934658    6[1-(0),6-(1,7),6-(6,6)]
    47        5.904603755832969       13.188439395581348        9.013846283175287    6[1-(0),6-(1,6),7-(6,30)]
    48        7.472267252224869        10.53283812312753       6.8442232526582485    6[1-(0),6-(1,6),6-(6,6)]
    49        6.229382355216883        3.824271029746232        7.812190372508678    6[6-(1,6),8-(0),8-(30)]
    50        5.746434018103685        4.706710865146589        6.716884567693077    6[1-(0),6-(1,6),6-(8,8)]
    51     -0.15907369703075236        0.881015852915999        8.473381701757086    6[1-(0),6-(1,6),7-(6,30)]
    52       0.7644610932372888       0.1244294284063633        7.768506358485829    6[1-(0),6-(1,7),6-(6,6)]
    53        2.092163969288922       0.5783370683373847       7.6473641995472486    6[6-(1,6),6-(1,6),6-(1,6)]
    54       2.4304032083813927       1.7770062594329765        8.308220464749699    6[1-(0),6-(1,7),6-(6,6)]
    55        1.455653950938031        2.459089467602845        9.013846462305375    6[1-(0),6-(1,6),7-(6,30)]
    56        3.023317205903287      -0.1965116137694918        6.844223042999413    6[1-(0),6-(1,6),6-(6,6)]
    57       2.5764854209228885        6.905078650118021       1.1167997689053628    6[6-(1,6),8-(0),8-(30)]
    58       2.0935372429926264       6.0226393521754344     0.021493201275651574    6[1-(0),6-(1,6),6-(8,8)]
    59        5.085930488896864        9.848334211584884        1.777988945144735    6[1-(0),6-(1,6),7-(6,30)]
    60       6.0094652156350055        10.60492055745178       1.0731135347917127    6[1-(0),6-(1,7),6-(6,6)]
    61        7.337168214460613       10.151012733460293       0.9519716233120717    6[6-(1,6),6-(1,6),6-(1,6)]
    62        7.675407424895308        8.952343656780414        1.612827958122366    6[1-(0),6-(1,7),6-(6,6)]
    63        6.700658092857702         8.27026055588852        2.318453893286304    6[1-(0),6-(1,6),7-(6,30)]
    64        8.268321320867887        10.92586166936227      0.14883048839593072    6[1-(0),6-(1,6),6-(6,6)]
    65        7.025435952740855        17.63442843139456       1.1167990791101103    6[6-(1,6),8-(0),8-(30)]
    66       6.5424879897852835        16.75198914065668     0.021492567092579302    6[1-(0),6-(1,6),6-(8,8)]
    67       0.6369804770022209        20.57768455201123       1.7779891487287431    6[1-(0),6-(1,6),7-(6,30)]
    68       1.5605154175170668       21.334270835889065       1.0731143360323323    6[1-(0),6-(1,7),6-(6,6)]
    69        2.888218086366127        20.88036351227857       0.9519720372072032    6[6-(1,6),6-(1,6),6-(1,6)]
    70        3.226457746380402       19.681694103116172       1.6128286170491308    6[1-(0),6-(1,7),6-(6,6)]
    71       2.2517079888850655       18.999610843006344         2.31845414446627    6[1-(0),6-(1,6),7-(6,30)]
    72       3.8193718129605143      0.19651178149350207       0.1488309145834838    6[1-(0),6-(1,6),6-(6,6)]
    73        5.525359595086288        6.905079460527773         5.57859416070311    6[6-(1,6),8-(0),8-(30)]
    74        6.008308001398552       6.0226395401943575        6.673899969496038    6[1-(0),6-(1,6),6-(8,8)]
    75       3.0159151198091863        9.848334248830797        4.917403158952761    6[1-(0),6-(1,6),7-(6,30)]
    76        2.092380398101296       10.604920680127364        5.622278353164312    6[1-(0),6-(1,7),6-(6,6)]
    77       0.7646774297549062       10.151013002539353       5.7434203907791055    6[6-(1,6),6-(1,6),6-(1,6)]
    78      0.42643828836734876        8.952343813166147        5.082564147551061    6[1-(0),6-(1,7),6-(6,6)]
    79       1.4011875198332735        8.270260614264243       4.3769383014814895    6[1-(0),6-(1,6),7-(6,30)]
    80     -0.16647588450859796       10.925861756165906        6.546561497115974    6[1-(0),6-(1,6),6-(6,6)]
    81       1.0764092228174398       17.634428978714347        5.578594113990593    6[6-(1,6),8-(0),8-(30)]
    82        1.559357452612546        16.75198912589515         6.67389998323069    6[1-(0),6-(1,6),6-(8,8)]
    83        7.464865186849832       20.577684107317573        4.917402931170103    6[1-(0),6-(1,6),7-(6,30)]
    84        6.541330492946499       21.334270592600774        5.622278188989219    6[1-(0),6-(1,7),6-(6,6)]
    85         5.21362753247062       20.880362973349204        5.743420277306335    6[6-(1,6),6-(1,6),6-(1,6)]
    86         4.87538821674359        19.68169375521608        5.082564052231399    6[1-(0),6-(1,7),6-(6,6)]
    87        5.850137466357395        18.99961051267014        4.376938136507597    6[1-(0),6-(1,6),7-(6,30)]
    88        4.282474076349657      0.19651172274529377        6.546561508662708    6[1-(0),6-(1,6),6-(6,6)]
    89        7.368611947166713       14.962657762473247       0.7846951906096834    1[6-(6,6)]
    90       3.2691243292785694       11.319991357618887       11.540920258731767    1[6-(6,7)]
    91       1.5899350777257721        9.917768821518305       12.797637901927105    1[6-(6,6)]
    92      -1.3854716751927316       12.903631548282787       11.814317420992499    1[6-(6,6)]
    93      0.38592463807642363       14.117442105003313       10.541916294052028    1[6-(6,7)]
    94        1.034064502805515        9.588212664444413      0.23136620904699384    1[6-(6,6)]
    95         2.91966126832283        4.233308161211165       0.7846958317270931    1[6-(6,6)]
    96      -1.1798257923529207        0.590641600190682       11.540919834685388    1[6-(6,7)]
    97         6.03888530159286         20.6471185811835        12.79763738774735    1[6-(6,6)]
    98       3.0634782488616796        2.174281250497795       11.814317583402204    1[6-(6,6)]
    99        4.834874206604118       3.3880921567092495       10.541916489052294    1[6-(6,7)]
   100        5.483014310677698       20.317562388199313      0.23136617830766046    1[6-(6,6)]
   101       0.7332344491269016       14.962658077396513        5.910695881542242    1[6-(6,6)]
   102       3.2406126379349063        11.31999145102809        8.545256743838044    1[6-(6,7)]
   103          4.9198018825056        9.917768638285693         7.28853945449586    1[6-(6,6)]
   104        -1.00269141029434       12.903631341382265        8.271859478169754    1[6-(6,6)]
   105        6.123812474901272       14.117442087097965        9.544260662948528    1[6-(6,7)]
   106        7.067781430190738         9.58821212996289        6.464026904373534    1[6-(6,6)]
   107        5.182185426793533        4.233308340172118         5.91069549341806    1[6-(6,6)]
   108      -1.2083371685239375       0.5906414123002961        8.545257193488611    1[6-(6,7)]
   109       0.4708519462649613         20.6471187695461       7.2885395596564955    1[6-(6,6)]
   110         3.44625864831111       2.1742815820219463        8.271859294397473    1[6-(6,6)]
   111       1.6748627495870612        3.388092149438201        9.544260889347548    1[6-(6,7)]
   112        2.618831267034275       20.317562575554394        6.464026412847801    1[6-(6,6)]
   113     -0.06282073825483914        6.496042197335133       12.606089408982683    1[6-(6,6)]
   114        4.036667106133021        10.13870874156036       1.8498644501186727    1[6-(6,7)]
   115        5.715856322705274       11.540931152302226       0.5931466798035951    1[6-(6,6)]
   116     -0.20663700299629884        8.555068343236021       1.5764670409223773    1[6-(6,6)]
   117        6.919866718080725        7.341257921250195       2.8488683120145266    1[6-(6,7)]
   118        6.271726789502607        11.87048727399882       13.159418262939615    1[6-(6,6)]
   119        4.386130101486376       17.225391836323315       12.606088701228382    1[6-(6,6)]
   120     -0.41228299045170846        20.86805826523474       1.8498646173347202    1[6-(6,7)]
   121        1.266905897286309       0.8115813584924373       0.5931471381050162    1[6-(6,6)]
   122        4.242313046821057       19.284418838571316       1.5764670625323223    1[6-(6,6)]
   123        2.470917089214656       18.070607840756168        2.848868068099093    1[6-(6,7)]
   124       1.8227769415729345       1.1411376617801665       13.159418409695986    1[6-(6,6)]
   125        6.572556589971167       6.4960420791500315        7.480089029925719    1[6-(6,6)]
   126        4.065178621645906       10.138708636570593        4.845527735547252    1[6-(6,7)]
   127         2.38598939257192       11.540931327160546       6.1022451853247945    1[6-(6,6)]
   128      -0.5894172586099764         8.55506854382019        5.118925221764329    1[6-(6,6)]
   129       1.1819788076764395         7.34125792113157       3.8465238640152526    1[6-(6,7)]
   130       0.2380099008850306       11.870487719105457         6.92675785039914    1[6-(6,6)]
   131         2.12360601680951        17.22539165204378        7.480089055487913    1[6-(6,6)]
   132      -0.3837714272392419        20.86805847698495        4.845527494619191    1[6-(6,7)]
   133        6.834939512745787       0.8115811957318243        6.102245012800192    1[6-(6,6)]
   134       3.8595327402490756       19.284418526422787        5.118925247043838    1[6-(6,6)]
   135        5.630928647525476       18.070607877392952        3.846523778103687    1[6-(6,7)]
   136        4.686960203520331       1.1411375994864574        6.926758107875162    1[6-(6,6)]
   137       3.2548685152152546       13.912859684137436       10.043088261522898    30[7-(6,6),7-(6,6),8-(6),8-(6)]
   138      -1.1940814468211827        3.183509823547554       10.043088386688476    30[7-(6,6),7-(6,6),8-(6),8-(6)]
   139       4.0509227984376475         7.54584038720231       3.3476963414705687    30[7-(6,6),7-(6,6),8-(6),8-(6)]
   140      -0.3980272005705884        18.27519007314158        3.347696180514354    30[7-(6,6),7-(6,6),8-(6),8-(6)]
