# Supplementary material for: An automated protocol to construct flexibility parameters for classical forcefields: applications to metal–organic frameworks
Source: RSC Adv. 2024 Jul 19;14(31):22714–62. doi: 10.1039/d4ra01859a (PMC11258866; doi:10.1039/d4ra01859a)
Supplement: RA-014-D4RA01859A-s002 [file RA-014-D4RA01859A-s002.zip › MOFs_inputs/quadrant_1_2/EBOBIJ/EBOBIJ_bond_and_UB_instances_list.txt]

[ 25	[0	0	0]	1	[0	0	0]	0	1	1	1.2974 ]
[ 33	[0	0	0]	3	[0	0	0]	0	1	1	1.2974 ]
[ 41	[0	0	0]	5	[0	0	0]	0	1	1	1.2974 ]
[ 49	[0	0	0]	7	[0	0	0]	0	1	1	1.2974 ]
[ 57	[0	0	0]	9	[0	0	0]	0	1	1	1.2974 ]
[ 65	[0	0	0]	11	[0	0	0]	0	1	1	1.2974 ]
[ 73	[0	0	0]	13	[0	0	0]	0	1	1	1.2974 ]
[ 81	[0	0	0]	15	[0	0	0]	0	1	1	1.2974 ]
[ 137	[0	0	0]	1	[0	0	0]	1	1	1	1.9583 ]
[ 138	[0	0	0]	3	[0	0	0]	1	1	1	1.9583 ]
[ 137	[0	0	0]	5	[0	0	0]	1	1	1	1.9583 ]
[ 138	[1	0	0]	7	[0	0	0]	1	1	2	1.9583 ]
[ 139	[0	0	0]	9	[0	0	0]	1	1	1	1.9583 ]
[ 140	[1	0	0]	11	[0	0	0]	1	1	2	1.9583 ]
[ 139	[0	0	0]	13	[0	0	0]	1	1	1	1.9583 ]
[ 140	[0	0	0]	15	[0	0	0]	1	1	1	1.9583 ]
[ 138	[0	0	0]	7	[-1	0	0]	1	1	2	1.9583 ]
[ 140	[0	0	0]	11	[-1	0	0]	1	1	2	1.9583 ]
[ 25	[0	0	0]	2	[0	0	0]	2	1	1	1.2602 ]
[ 33	[0	0	0]	4	[0	0	0]	2	1	1	1.2602 ]
[ 41	[0	0	0]	6	[0	0	0]	2	1	1	1.2602 ]
[ 49	[0	0	0]	8	[0	0	0]	2	1	1	1.2602 ]
[ 57	[0	0	0]	10	[0	0	0]	2	1	1	1.2602 ]
[ 65	[0	0	0]	12	[0	0	0]	2	1	1	1.2602 ]
[ 73	[0	0	0]	14	[0	0	0]	2	1	1	1.2602 ]
[ 81	[0	0	0]	16	[0	0	0]	2	1	1	1.2602 ]
[ 27	[0	0	0]	17	[0	0	0]	3	1	1	1.3477 ]
[ 31	[0	0	0]	17	[0	0	0]	3	1	1	1.3514 ]
[ 35	[0	0	0]	18	[0	0	0]	3	1	1	1.3477 ]
[ 39	[0	0	0]	18	[0	0	0]	3	1	1	1.3514 ]
[ 43	[0	0	0]	19	[0	0	0]	3	1	1	1.3477 ]
[ 47	[0	0	0]	19	[0	0	0]	3	1	1	1.3513 ]
[ 51	[0	0	0]	20	[0	0	0]	3	1	1	1.3477 ]
[ 55	[0	0	0]	20	[0	0	0]	3	1	1	1.3513 ]
[ 59	[0	0	0]	21	[0	0	0]	3	1	1	1.3477 ]
[ 63	[0	0	0]	21	[0	0	0]	3	1	1	1.3514 ]
[ 67	[0	0	0]	22	[0	0	0]	3	1	1	1.3477 ]
[ 71	[0	0	0]	22	[0	0	0]	3	1	1	1.3514 ]
[ 75	[0	0	0]	23	[0	0	0]	3	1	1	1.3477 ]
[ 79	[0	0	0]	23	[0	0	0]	3	1	1	1.3513 ]
[ 83	[0	0	0]	24	[0	0	0]	3	1	1	1.3477 ]
[ 87	[0	0	0]	24	[0	0	0]	3	1	1	1.3513 ]
[ 137	[0	0	0]	17	[0	0	0]	4	1	1	2.0277 ]
[ 138	[1	0	0]	18	[0	0	0]	4	1	2	2.0277 ]
[ 137	[0	0	0]	19	[0	0	0]	4	1	1	2.0277 ]
[ 138	[0	0	0]	20	[0	0	0]	4	1	1	2.0277 ]
[ 139	[0	0	0]	21	[0	0	0]	4	1	1	2.0277 ]
[ 140	[0	0	0]	22	[0	0	0]	4	1	1	2.0277 ]
[ 139	[0	0	0]	23	[0	0	0]	4	1	1	2.0277 ]
[ 140	[1	0	0]	24	[0	0	0]	4	1	2	2.0277 ]
[ 138	[0	0	0]	18	[-1	0	0]	4	1	2	2.0277 ]
[ 140	[0	0	0]	24	[-1	0	0]	4	1	2	2.0277 ]
[ 26	[0	0	0]	25	[0	0	0]	5	1	1	1.4872 ]
[ 34	[0	0	0]	33	[0	0	0]	5	1	1	1.4871 ]
[ 42	[0	0	0]	41	[0	0	0]	5	1	1	1.4872 ]
[ 50	[0	0	0]	49	[0	0	0]	5	1	1	1.4872 ]
[ 58	[0	0	0]	57	[0	0	0]	5	1	1	1.4872 ]
[ 66	[0	0	0]	65	[0	0	0]	5	1	1	1.4872 ]
[ 74	[0	0	0]	73	[0	0	0]	5	1	1	1.4872 ]
[ 82	[0	0	0]	81	[0	0	0]	5	1	1	1.4872 ]
[ 26	[0	0	0]	66	[0	0	1]	6	1	2	1.3424 ]
[ 34	[0	0	0]	58	[0	0	1]	6	1	2	1.3424 ]
[ 42	[0	0	0]	82	[0	0	0]	6	1	1	1.3424 ]
[ 50	[0	0	0]	74	[0	0	0]	6	1	1	1.3424 ]
[ 58	[0	0	0]	34	[0	0	-1]	6	1	2	1.3424 ]
[ 66	[0	0	0]	26	[0	0	-1]	6	1	2	1.3424 ]
[ 89	[0	0	1]	26	[0	0	0]	7	1	2	1.092 ]
[ 95	[0	0	1]	34	[0	0	0]	7	1	2	1.092 ]
[ 101	[0	0	0]	42	[0	0	0]	7	1	1	1.092 ]
[ 107	[0	0	0]	50	[0	0	0]	7	1	1	1.092 ]
[ 113	[0	0	-1]	58	[0	0	0]	7	1	2	1.092 ]
[ 119	[0	0	-1]	66	[0	0	0]	7	1	2	1.092 ]
[ 125	[0	0	0]	74	[0	0	0]	7	1	1	1.092 ]
[ 131	[0	0	0]	82	[0	0	0]	7	1	1	1.092 ]
[ 89	[0	0	0]	26	[0	0	-1]	7	1	2	1.092 ]
[ 95	[0	0	0]	34	[0	0	-1]	7	1	2	1.092 ]
[ 113	[0	0	0]	58	[0	0	1]	7	1	2	1.092 ]
[ 119	[0	0	0]	66	[0	0	1]	7	1	2	1.092 ]
[ 27	[0	0	0]	28	[0	0	0]	8	1	1	1.3864 ]
[ 31	[0	0	0]	30	[0	0	0]	8	1	1	1.3832 ]
[ 35	[0	0	0]	36	[0	0	0]	8	1	1	1.3864 ]
[ 39	[0	0	0]	38	[0	0	0]	8	1	1	1.3832 ]
[ 43	[0	0	0]	44	[0	0	0]	8	1	1	1.3864 ]
[ 47	[0	0	0]	46	[0	0	0]	8	1	1	1.3832 ]
[ 51	[0	0	0]	52	[0	0	0]	8	1	1	1.3864 ]
[ 55	[0	0	0]	54	[0	0	0]	8	1	1	1.3832 ]
[ 59	[0	0	0]	60	[0	0	0]	8	1	1	1.3864 ]
[ 63	[0	0	0]	62	[0	0	0]	8	1	1	1.3832 ]
[ 67	[0	0	0]	68	[0	0	0]	8	1	1	1.3864 ]
[ 71	[0	0	0]	70	[0	0	0]	8	1	1	1.3832 ]
[ 75	[0	0	0]	76	[0	0	0]	8	1	1	1.3864 ]
[ 79	[0	0	0]	78	[0	0	0]	8	1	1	1.3832 ]
[ 83	[0	0	0]	84	[0	0	0]	8	1	1	1.3864 ]
[ 87	[0	0	0]	86	[0	0	0]	8	1	1	1.3832 ]
[ 90	[0	0	0]	27	[0	0	0]	9	1	1	1.0911 ]
[ 93	[0	0	0]	31	[0	0	0]	9	1	1	1.092 ]
[ 96	[1	0	0]	35	[0	0	0]	9	1	2	1.0911 ]
[ 99	[0	0	0]	39	[0	0	0]	9	1	1	1.092 ]
[ 102	[0	0	0]	43	[0	0	0]	9	1	1	1.0911 ]
[ 105	[0	0	0]	47	[0	0	0]	9	1	1	1.092 ]
[ 108	[0	0	0]	51	[0	0	0]	9	1	1	1.0911 ]
[ 111	[0	0	0]	55	[0	0	0]	9	1	1	1.092 ]
[ 114	[0	0	0]	59	[0	0	0]	9	1	1	1.0911 ]
[ 117	[0	0	0]	63	[0	0	0]	9	1	1	1.092 ]
[ 120	[0	0	0]	67	[0	0	0]	9	1	1	1.0911 ]
[ 123	[0	0	0]	71	[0	0	0]	9	1	1	1.092 ]
[ 126	[0	0	0]	75	[0	0	0]	9	1	1	1.0911 ]
[ 129	[0	0	0]	79	[0	0	0]	9	1	1	1.092 ]
[ 132	[1	0	0]	83	[0	0	0]	9	1	2	1.0911 ]
[ 135	[0	0	0]	87	[0	0	0]	9	1	1	1.092 ]
[ 96	[0	0	0]	35	[-1	0	0]	9	1	2	1.0911 ]
[ 132	[0	0	0]	83	[-1	0	0]	9	1	2	1.0911 ]
[ 28	[0	0	0]	29	[0	0	0]	10	1	1	1.4084 ]
[ 30	[0	0	0]	29	[0	0	0]	10	1	1	1.4099 ]
[ 36	[0	0	0]	37	[0	0	0]	10	1	1	1.4084 ]
[ 38	[0	0	0]	37	[0	0	0]	10	1	1	1.4099 ]
[ 44	[0	0	0]	45	[0	0	0]	10	1	1	1.4084 ]
[ 46	[0	0	0]	45	[0	0	0]	10	1	1	1.4099 ]
[ 52	[0	0	0]	53	[0	0	0]	10	1	1	1.4084 ]
[ 54	[0	0	0]	53	[0	0	0]	10	1	1	1.4099 ]
[ 60	[0	0	0]	61	[0	0	0]	10	1	1	1.4084 ]
[ 62	[0	0	0]	61	[0	0	0]	10	1	1	1.4099 ]
[ 68	[0	0	0]	69	[0	0	0]	10	1	1	1.4084 ]
[ 70	[0	0	0]	69	[0	0	0]	10	1	1	1.4099 ]
[ 76	[0	0	0]	77	[0	0	0]	10	1	1	1.4084 ]
[ 78	[0	0	0]	77	[0	0	0]	10	1	1	1.4099 ]
[ 84	[0	0	0]	85	[0	0	0]	10	1	1	1.4084 ]
[ 86	[0	0	0]	85	[0	0	0]	10	1	1	1.4099 ]
[ 91	[0	0	0]	28	[0	0	0]	11	1	1	1.0921 ]
[ 92	[0	0	0]	30	[0	0	0]	11	1	1	1.0914 ]
[ 97	[0	-1	0]	36	[0	0	0]	11	1	2	1.0921 ]
[ 98	[0	0	0]	38	[0	0	0]	11	1	1	1.0914 ]
[ 103	[0	0	0]	44	[0	0	0]	11	1	1	1.0921 ]
[ 104	[1	0	0]	46	[0	0	0]	11	1	2	1.0914 ]
[ 109	[0	-1	0]	52	[0	0	0]	11	1	2	1.0921 ]
[ 110	[0	0	0]	54	[0	0	0]	11	1	1	1.0914 ]
[ 115	[0	0	0]	60	[0	0	0]	11	1	1	1.0921 ]
[ 116	[1	0	0]	62	[0	0	0]	11	1	2	1.0914 ]
[ 121	[0	1	0]	68	[0	0	0]	11	1	2	1.0921 ]
[ 122	[0	0	0]	70	[0	0	0]	11	1	1	1.0914 ]
[ 127	[0	0	0]	76	[0	0	0]	11	1	1	1.0921 ]
[ 128	[0	0	0]	78	[0	0	0]	11	1	1	1.0914 ]
[ 133	[0	1	0]	84	[0	0	0]	11	1	2	1.0921 ]
[ 134	[0	0	0]	86	[0	0	0]	11	1	1	1.0914 ]
[ 97	[0	0	0]	36	[0	1	0]	11	1	2	1.0921 ]
[ 104	[0	0	0]	46	[-1	0	0]	11	1	2	1.0914 ]
[ 109	[0	0	0]	52	[0	1	0]	11	1	2	1.0921 ]
[ 116	[0	0	0]	62	[-1	0	0]	11	1	2	1.0914 ]
[ 121	[0	0	0]	68	[0	-1	0]	11	1	2	1.0921 ]
[ 133	[0	0	0]	84	[0	-1	0]	11	1	2	1.0921 ]
[ 32	[0	0	0]	29	[0	0	0]	12	1	1	1.4534 ]
[ 40	[0	0	0]	37	[0	0	0]	12	1	1	1.4534 ]
[ 48	[0	0	0]	45	[0	0	0]	12	1	1	1.4534 ]
[ 56	[0	0	0]	53	[0	0	0]	12	1	1	1.4534 ]
[ 64	[0	0	0]	61	[0	0	0]	12	1	1	1.4534 ]
[ 72	[0	1	0]	69	[0	0	0]	12	1	2	1.4534 ]
[ 72	[0	0	0]	69	[0	-1	0]	12	1	2	1.4534 ]
[ 80	[0	0	0]	77	[0	0	0]	12	1	1	1.4534 ]
[ 88	[0	1	0]	85	[0	0	0]	12	1	2	1.4534 ]
[ 88	[0	0	0]	85	[0	-1	0]	12	1	2	1.4534 ]
[ 32	[0	0	0]	64	[-1	0	1]	13	1	2	1.3522 ]
[ 40	[0	0	0]	72	[0	0	1]	13	1	2	1.3522 ]
[ 48	[0	0	0]	80	[1	0	0]	13	1	2	1.3522 ]
[ 56	[0	0	0]	88	[0	0	0]	13	1	1	1.3522 ]
[ 64	[0	0	0]	32	[1	0	-1]	13	1	2	1.3522 ]
[ 72	[0	0	0]	40	[0	0	-1]	13	1	2	1.3522 ]
[ 80	[0	0	0]	48	[-1	0	0]	13	1	2	1.3522 ]
[ 94	[0	0	1]	32	[0	0	0]	14	1	2	1.0957 ]
[ 100	[0	-1	1]	40	[0	0	0]	14	1	2	1.0957 ]
[ 106	[0	0	0]	48	[0	0	0]	14	1	1	1.0957 ]
[ 112	[0	-1	0]	56	[0	0	0]	14	1	2	1.0957 ]
[ 118	[0	0	-1]	64	[0	0	0]	14	1	2	1.0957 ]
[ 124	[0	0	-1]	72	[0	0	0]	14	1	2	1.0957 ]
[ 130	[0	0	0]	80	[0	0	0]	14	1	1	1.0957 ]
[ 136	[0	0	0]	88	[0	0	0]	14	1	1	1.0957 ]
[ 94	[0	0	0]	32	[0	0	-1]	14	1	2	1.0957 ]
[ 100	[0	0	0]	40	[0	1	-1]	14	1	2	1.0957 ]
[ 112	[0	0	0]	56	[0	1	0]	14	1	2	1.0957 ]
[ 118	[0	0	0]	64	[0	0	1]	14	1	2	1.0957 ]
[ 124	[0	0	0]	72	[0	0	1]	14	1	2	1.0957 ]
