# Supplementary material for: An automated protocol to construct flexibility parameters for classical forcefields: applications to metal–organic frameworks
Source: RSC Adv. 2024 Jul 19;14(31):22714–62. doi: 10.1039/d4ra01859a (PMC11258866; doi:10.1039/d4ra01859a)
Supplement: RA-014-D4RA01859A-s002 [file RA-014-D4RA01859A-s002.zip › MOFs_inputs/quadrant_1_2/EBOBIJ/EBOBIJ_dihedral_instances_list.txt]

[ 137	[0	0	0]	1	[0	0	0]	25	[0	0	0]	26	[0	0	0]	0	-1	True	1	-2.9567 ]
[ 138	[0	0	0]	3	[0	0	0]	33	[0	0	0]	34	[0	0	0]	0	-1	True	1	-2.9567 ]
[ 137	[0	0	0]	5	[0	0	0]	41	[0	0	0]	42	[0	0	0]	0	-1	True	1	-2.9567 ]
[ 138	[1	0	0]	7	[0	0	0]	49	[0	0	0]	50	[0	0	0]	0	-1	True	1	-2.9567 ]
[ 139	[0	0	0]	9	[0	0	0]	57	[0	0	0]	58	[0	0	0]	0	1	True	1	2.9567 ]
[ 140	[1	0	0]	11	[0	0	0]	65	[0	0	0]	66	[0	0	0]	0	1	True	1	2.9567 ]
[ 139	[0	0	0]	13	[0	0	0]	73	[0	0	0]	74	[0	0	0]	0	1	True	1	2.9567 ]
[ 140	[0	0	0]	15	[0	0	0]	81	[0	0	0]	82	[0	0	0]	0	1	True	1	2.9567 ]
[ 25	[0	0	0]	1	[0	0	0]	137	[0	0	0]	5	[0	0	0]	1	1	True	1	3.0451 ]
[ 33	[0	0	0]	3	[0	0	0]	138	[0	0	0]	7	[-1	0	0]	1	1	True	1	3.0451 ]
[ 41	[0	0	0]	5	[0	0	0]	137	[0	0	0]	1	[0	0	0]	1	1	True	1	3.0451 ]
[ 49	[0	0	0]	7	[0	0	0]	138	[1	0	0]	3	[1	0	0]	1	1	True	2	3.0451 ]
[ 57	[0	0	0]	9	[0	0	0]	139	[0	0	0]	13	[0	0	0]	1	-1	True	1	-3.0451 ]
[ 65	[0	0	0]	11	[0	0	0]	140	[1	0	0]	15	[1	0	0]	1	-1	True	2	-3.0451 ]
[ 73	[0	0	0]	13	[0	0	0]	139	[0	0	0]	9	[0	0	0]	1	-1	True	1	-3.0451 ]
[ 81	[0	0	0]	15	[0	0	0]	140	[0	0	0]	11	[-1	0	0]	1	-1	True	1	-3.0451 ]
[ 49	[-1	0	0]	7	[-1	0	0]	138	[0	0	0]	3	[0	0	0]	1	1	True	2	3.0451 ]
[ 65	[-1	0	0]	11	[-1	0	0]	140	[0	0	0]	15	[0	0	0]	1	-1	True	2	-3.0451 ]
[ 31	[0	0	0]	17	[0	0	0]	27	[0	0	0]	28	[0	0	0]	2	-1	True	1	-0.0061 ]
[ 39	[0	0	0]	18	[0	0	0]	35	[0	0	0]	36	[0	0	0]	2	-1	True	1	-0.0061 ]
[ 47	[0	0	0]	19	[0	0	0]	43	[0	0	0]	44	[0	0	0]	2	-1	True	1	-0.0061 ]
[ 55	[0	0	0]	20	[0	0	0]	51	[0	0	0]	52	[0	0	0]	2	-1	True	1	-0.0061 ]
[ 63	[0	0	0]	21	[0	0	0]	59	[0	0	0]	60	[0	0	0]	2	1	True	1	0.0061 ]
[ 71	[0	0	0]	22	[0	0	0]	67	[0	0	0]	68	[0	0	0]	2	1	True	1	0.0061 ]
[ 79	[0	0	0]	23	[0	0	0]	75	[0	0	0]	76	[0	0	0]	2	1	True	1	0.0061 ]
[ 87	[0	0	0]	24	[0	0	0]	83	[0	0	0]	84	[0	0	0]	2	1	True	1	0.0061 ]
[ 27	[0	0	0]	17	[0	0	0]	31	[0	0	0]	30	[0	0	0]	3	1	True	1	0.0296 ]
[ 35	[0	0	0]	18	[0	0	0]	39	[0	0	0]	38	[0	0	0]	3	1	True	1	0.0296 ]
[ 43	[0	0	0]	19	[0	0	0]	47	[0	0	0]	46	[0	0	0]	3	1	True	1	0.0296 ]
[ 51	[0	0	0]	20	[0	0	0]	55	[0	0	0]	54	[0	0	0]	3	1	True	1	0.0296 ]
[ 59	[0	0	0]	21	[0	0	0]	63	[0	0	0]	62	[0	0	0]	3	-1	True	1	-0.0296 ]
[ 67	[0	0	0]	22	[0	0	0]	71	[0	0	0]	70	[0	0	0]	3	-1	True	1	-0.0296 ]
[ 75	[0	0	0]	23	[0	0	0]	79	[0	0	0]	78	[0	0	0]	3	-1	True	1	-0.0296 ]
[ 83	[0	0	0]	24	[0	0	0]	87	[0	0	0]	86	[0	0	0]	3	-1	True	1	-0.0296 ]
[ 31	[0	0	0]	17	[0	0	0]	27	[0	0	0]	90	[0	0	0]	4	-1	True	1	-3.1226 ]
[ 27	[0	0	0]	17	[0	0	0]	31	[0	0	0]	93	[0	0	0]	4	-1	True	1	-3.1213 ]
[ 39	[0	0	0]	18	[0	0	0]	35	[0	0	0]	96	[1	0	0]	4	-1	True	1	-3.1226 ]
[ 35	[0	0	0]	18	[0	0	0]	39	[0	0	0]	99	[0	0	0]	4	-1	True	1	-3.1213 ]
[ 47	[0	0	0]	19	[0	0	0]	43	[0	0	0]	102	[0	0	0]	4	-1	True	1	-3.1226 ]
[ 43	[0	0	0]	19	[0	0	0]	47	[0	0	0]	105	[0	0	0]	4	-1	True	1	-3.1213 ]
[ 55	[0	0	0]	20	[0	0	0]	51	[0	0	0]	108	[0	0	0]	4	-1	True	1	-3.1226 ]
[ 51	[0	0	0]	20	[0	0	0]	55	[0	0	0]	111	[0	0	0]	4	-1	True	1	-3.1213 ]
[ 63	[0	0	0]	21	[0	0	0]	59	[0	0	0]	114	[0	0	0]	4	1	True	1	3.1225 ]
[ 59	[0	0	0]	21	[0	0	0]	63	[0	0	0]	117	[0	0	0]	4	1	True	1	3.1213 ]
[ 71	[0	0	0]	22	[0	0	0]	67	[0	0	0]	120	[0	0	0]	4	1	True	1	3.1225 ]
[ 67	[0	0	0]	22	[0	0	0]	71	[0	0	0]	123	[0	0	0]	4	1	True	1	3.1213 ]
[ 79	[0	0	0]	23	[0	0	0]	75	[0	0	0]	126	[0	0	0]	4	1	True	1	3.1226 ]
[ 75	[0	0	0]	23	[0	0	0]	79	[0	0	0]	129	[0	0	0]	4	1	True	1	3.1213 ]
[ 87	[0	0	0]	24	[0	0	0]	83	[0	0	0]	132	[1	0	0]	4	1	True	1	3.1226 ]
[ 83	[0	0	0]	24	[0	0	0]	87	[0	0	0]	135	[0	0	0]	4	1	True	1	3.1213 ]
[ 27	[0	0	0]	17	[0	0	0]	137	[0	0	0]	1	[0	0	0]	5	-1	True	1	-1.4988 ]
[ 35	[0	0	0]	18	[0	0	0]	138	[1	0	0]	3	[1	0	0]	5	-1	True	2	-1.4988 ]
[ 43	[0	0	0]	19	[0	0	0]	137	[0	0	0]	5	[0	0	0]	5	-1	True	1	-1.4988 ]
[ 51	[0	0	0]	20	[0	0	0]	138	[0	0	0]	7	[-1	0	0]	5	-1	True	1	-1.4988 ]
[ 59	[0	0	0]	21	[0	0	0]	139	[0	0	0]	9	[0	0	0]	5	1	True	1	1.4988 ]
[ 67	[0	0	0]	22	[0	0	0]	140	[0	0	0]	11	[-1	0	0]	5	1	True	1	1.4988 ]
[ 75	[0	0	0]	23	[0	0	0]	139	[0	0	0]	13	[0	0	0]	5	1	True	1	1.4988 ]
[ 83	[0	0	0]	24	[0	0	0]	140	[1	0	0]	15	[1	0	0]	5	1	True	2	1.4988 ]
[ 35	[-1	0	0]	18	[-1	0	0]	138	[0	0	0]	3	[0	0	0]	5	-1	True	2	-1.4988 ]
[ 83	[-1	0	0]	24	[-1	0	0]	140	[0	0	0]	15	[0	0	0]	5	1	True	2	1.4988 ]
[ 1	[0	0	0]	25	[0	0	0]	26	[0	0	0]	89	[0	0	1]	6	-1	True	1	-3.0554 ]
[ 3	[0	0	0]	33	[0	0	0]	34	[0	0	0]	95	[0	0	1]	6	-1	True	1	-3.0554 ]
[ 5	[0	0	0]	41	[0	0	0]	42	[0	0	0]	101	[0	0	0]	6	-1	True	1	-3.0554 ]
[ 7	[0	0	0]	49	[0	0	0]	50	[0	0	0]	107	[0	0	0]	6	-1	True	1	-3.0554 ]
[ 9	[0	0	0]	57	[0	0	0]	58	[0	0	0]	113	[0	0	-1]	6	1	True	1	3.0553 ]
[ 11	[0	0	0]	65	[0	0	0]	66	[0	0	0]	119	[0	0	-1]	6	1	True	1	3.0553 ]
[ 13	[0	0	0]	73	[0	0	0]	74	[0	0	0]	125	[0	0	0]	6	1	True	1	3.0554 ]
[ 15	[0	0	0]	81	[0	0	0]	82	[0	0	0]	131	[0	0	0]	6	1	True	1	3.0554 ]
[ 25	[0	0	0]	26	[0	0	0]	66	[0	0	1]	65	[0	0	1]	7	1	True	2	-3.1416 ]
[ 33	[0	0	0]	34	[0	0	0]	58	[0	0	1]	57	[0	0	1]	7	-1	True	2	-3.1416 ]
[ 41	[0	0	0]	42	[0	0	0]	82	[0	0	0]	81	[0	0	0]	7	1	True	1	-3.1416 ]
[ 49	[0	0	0]	50	[0	0	0]	74	[0	0	0]	73	[0	0	0]	7	-1	True	1	-3.1416 ]
[ 57	[0	0	0]	58	[0	0	0]	34	[0	0	-1]	33	[0	0	-1]	7	-1	True	2	-3.1416 ]
[ 65	[0	0	0]	66	[0	0	0]	26	[0	0	-1]	25	[0	0	-1]	7	1	True	2	-3.1416 ]
[ 17	[0	0	0]	27	[0	0	0]	28	[0	0	0]	29	[0	0	0]	8	-1	True	1	-0.0309 ]
[ 18	[0	0	0]	35	[0	0	0]	36	[0	0	0]	37	[0	0	0]	8	-1	True	1	-0.0309 ]
[ 19	[0	0	0]	43	[0	0	0]	44	[0	0	0]	45	[0	0	0]	8	-1	True	1	-0.0309 ]
[ 20	[0	0	0]	51	[0	0	0]	52	[0	0	0]	53	[0	0	0]	8	-1	True	1	-0.0309 ]
[ 21	[0	0	0]	59	[0	0	0]	60	[0	0	0]	61	[0	0	0]	8	1	True	1	0.0309 ]
[ 22	[0	0	0]	67	[0	0	0]	68	[0	0	0]	69	[0	0	0]	8	1	True	1	0.0309 ]
[ 23	[0	0	0]	75	[0	0	0]	76	[0	0	0]	77	[0	0	0]	8	1	True	1	0.0309 ]
[ 24	[0	0	0]	83	[0	0	0]	84	[0	0	0]	85	[0	0	0]	8	1	True	1	0.0309 ]
[ 17	[0	0	0]	31	[0	0	0]	30	[0	0	0]	29	[0	0	0]	9	-1	True	1	-0.0153 ]
[ 18	[0	0	0]	39	[0	0	0]	38	[0	0	0]	37	[0	0	0]	9	-1	True	1	-0.0153 ]
[ 19	[0	0	0]	47	[0	0	0]	46	[0	0	0]	45	[0	0	0]	9	-1	True	1	-0.0153 ]
[ 20	[0	0	0]	55	[0	0	0]	54	[0	0	0]	53	[0	0	0]	9	-1	True	1	-0.0153 ]
[ 21	[0	0	0]	63	[0	0	0]	62	[0	0	0]	61	[0	0	0]	9	1	True	1	0.0153 ]
[ 22	[0	0	0]	71	[0	0	0]	70	[0	0	0]	69	[0	0	0]	9	1	True	1	0.0153 ]
[ 23	[0	0	0]	79	[0	0	0]	78	[0	0	0]	77	[0	0	0]	9	1	True	1	0.0153 ]
[ 24	[0	0	0]	87	[0	0	0]	86	[0	0	0]	85	[0	0	0]	9	1	True	1	0.0153 ]
[ 31	[0	0	0]	30	[0	0	0]	29	[0	0	0]	28	[0	0	0]	10	-1	True	1	-0.0215 ]
[ 39	[0	0	0]	38	[0	0	0]	37	[0	0	0]	36	[0	0	0]	10	-1	True	1	-0.0215 ]
[ 47	[0	0	0]	46	[0	0	0]	45	[0	0	0]	44	[0	0	0]	10	-1	True	1	-0.0215 ]
[ 55	[0	0	0]	54	[0	0	0]	53	[0	0	0]	52	[0	0	0]	10	-1	True	1	-0.0215 ]
[ 63	[0	0	0]	62	[0	0	0]	61	[0	0	0]	60	[0	0	0]	10	1	True	1	0.0215 ]
[ 71	[0	0	0]	70	[0	0	0]	69	[0	0	0]	68	[0	0	0]	10	1	True	1	0.0215 ]
[ 79	[0	0	0]	78	[0	0	0]	77	[0	0	0]	76	[0	0	0]	10	1	True	1	0.0215 ]
[ 87	[0	0	0]	86	[0	0	0]	85	[0	0	0]	84	[0	0	0]	10	1	True	1	0.0215 ]
[ 91	[0	0	0]	28	[0	0	0]	29	[0	0	0]	30	[0	0	0]	11	-1	True	1	-3.1185 ]
[ 97	[0	-1	0]	36	[0	0	0]	37	[0	0	0]	38	[0	0	0]	11	-1	True	1	-3.1185 ]
[ 103	[0	0	0]	44	[0	0	0]	45	[0	0	0]	46	[0	0	0]	11	-1	True	1	-3.1185 ]
[ 109	[0	-1	0]	52	[0	0	0]	53	[0	0	0]	54	[0	0	0]	11	-1	True	1	-3.1185 ]
[ 115	[0	0	0]	60	[0	0	0]	61	[0	0	0]	62	[0	0	0]	11	1	True	1	3.1185 ]
[ 121	[0	1	0]	68	[0	0	0]	69	[0	0	0]	70	[0	0	0]	11	1	True	1	3.1185 ]
[ 127	[0	0	0]	76	[0	0	0]	77	[0	0	0]	78	[0	0	0]	11	1	True	1	3.1185 ]
[ 133	[0	1	0]	84	[0	0	0]	85	[0	0	0]	86	[0	0	0]	11	1	True	1	3.1185 ]
[ 28	[0	0	0]	29	[0	0	0]	32	[0	0	0]	64	[-1	0	1]	12	1	True	1	3.0269 ]
[ 36	[0	0	0]	37	[0	0	0]	40	[0	0	0]	72	[0	0	1]	12	1	True	1	3.0269 ]
[ 44	[0	0	0]	45	[0	0	0]	48	[0	0	0]	80	[1	0	0]	12	1	True	1	3.027 ]
[ 52	[0	0	0]	53	[0	0	0]	56	[0	0	0]	88	[0	0	0]	12	1	True	1	3.027 ]
[ 60	[0	0	0]	61	[0	0	0]	64	[0	0	0]	32	[1	0	-1]	12	-1	True	1	-3.0269 ]
[ 68	[0	0	0]	69	[0	0	0]	72	[0	1	0]	40	[0	1	-1]	12	-1	True	2	-3.0269 ]
[ 68	[0	-1	0]	69	[0	-1	0]	72	[0	0	0]	40	[0	0	-1]	12	-1	True	2	-3.0269 ]
[ 76	[0	0	0]	77	[0	0	0]	80	[0	0	0]	48	[-1	0	0]	12	-1	True	1	-3.0269 ]
[ 84	[0	0	0]	85	[0	0	0]	88	[0	1	0]	56	[0	1	0]	12	-1	True	2	-3.0269 ]
[ 84	[0	-1	0]	85	[0	-1	0]	88	[0	0	0]	56	[0	0	0]	12	-1	True	2	-3.0269 ]
[ 29	[0	0	0]	32	[0	0	0]	64	[-1	0	1]	61	[-1	0	1]	13	-1	True	2	-3.1416 ]
[ 37	[0	0	0]	40	[0	0	0]	72	[0	0	1]	69	[0	-1	1]	13	1	True	2	-3.1416 ]
[ 45	[0	0	0]	48	[0	0	0]	80	[1	0	0]	77	[1	0	0]	13	-1	True	2	3.1416 ]
[ 53	[0	0	0]	56	[0	0	0]	88	[0	0	0]	85	[0	-1	0]	13	1	True	1	3.1416 ]
[ 61	[0	0	0]	64	[0	0	0]	32	[1	0	-1]	29	[1	0	-1]	13	-1	True	2	-3.1416 ]
[ 69	[0	-1	0]	72	[0	0	0]	40	[0	0	-1]	37	[0	0	-1]	13	1	True	2	-3.1416 ]
[ 77	[0	0	0]	80	[0	0	0]	48	[-1	0	0]	45	[-1	0	0]	13	-1	True	2	3.1416 ]
