# Supplementary material for: An automated protocol to construct flexibility parameters for classical forcefields: applications to metal–organic frameworks
Source: RSC Adv. 2024 Jul 19;14(31):22714–62. doi: 10.1039/d4ra01859a (PMC11258866; doi:10.1039/d4ra01859a)
Supplement: RA-014-D4RA01859A-s002 [file RA-014-D4RA01859A-s002.zip › MOFs_inputs/quadrant_1_2/EBOBUV/EBOBUV.xyz]

  156
jmolscript: load "" {1 1 1} spacegroup "x,y,z" unitcell [{     12.396     0.0    0.0 }, {     0.0    13.262    0.0 }, {     0.0     0.0    15.772 }]
C     0.25864556454399373  5.011859852725469    0.8571283093837891  
C     0.2820494491738446   9.086730161140293    13.820977634730133  
C     0.23724201763904282  7.031721701462078    15.22507362184819   
C     12.113950841672217   4.175269673305528    1.9510223950639174  
C     -0.23724193108112177 6.2302779752236805   0.5469261773966858  
C     9.015186474327168    4.160763219682635    6.39944031576035    
C     8.111480317522355    4.885812543900853    7.156453603768076   
C     7.338168731100924    5.88876064534843     6.535648939856962   
C     7.511091802109866    6.07761597363812     5.152227068384286   
C     8.424803284279385    5.293097300854134    4.466465200505614   
C     6.400702633254429    6.738623105269204    7.250424589426811   
C     3.380813396539721    9.101236840264146    9.372559497277118   
C     4.284519603243734    8.376187492188352    8.615546281506642   
C     5.057831185195795    7.373239435644035    9.236351017183095   
C     4.884908053820752    7.1843841857603685   10.619772873494137  
C     3.971196523977835    7.968902873496692    11.305534682775004  
C     5.995297312342832    6.523376952574822    8.521575438725964   
C     0.2820501860163399   10.806269468727939   9.837020701801015   
C     0.23724189246084948  12.861277967597879   8.432925962623763   
C     12.113949352929598   2.4557309032588557   5.934980130940904   
C     -0.23724268435428567 0.4007222982669215   7.339074772088487   
C     9.015186482636087    2.4702377478172335   1.4865602850369215  
C     8.11148005761985     1.7451885496062887   0.7295467771399188  
C     7.338169074744222    0.7422398285599286   1.3503509171515713  
C     7.511092085077095    0.5533845519293537   2.7337727373974787  
C     8.424803877110504    1.3379027536008883   3.419534953916389   
C     3.380813571673977    10.791762107128363   14.285439660896158  
C     4.284519976669225    11.516811337353174   15.042453174373149  
C     5.057830934335182    12.519760071773714   14.42164903812588   
C     4.884907945551001    12.708615353254247   13.038227214779774  
C     3.9711961821563686   11.92409712272056    12.352465005059804  
C     -0.2586454039744097  8.250139882494322    14.914871573902442  
C     2.8171866855597396   4.160762269963691    9.372560242075176   
C     1.9134802908421107   4.885811512517509    8.615546703896284   
C     1.1401692911234225   5.888760334214486    9.236351106420198   
C     1.3130920135645605   6.077615223364863    10.619772941517644  
C     2.226803840881951    5.293096951327634    11.305535006749434  
C     0.20270336392283672  6.738623231629033    8.52157538204829    
C     5.91595006261906     4.175269084218636    13.820979785111296  
C     6.456645412347125    5.011859395321578    14.914873341655511  
C     5.960757779713406    6.230277568264913    15.225074517556104  
C     2.8171857699683365   2.4702368186873502   14.285440082954652  
C     1.913479217808272    1.7451878206605316   15.042453321458144  
C     1.1401684556848437   0.7422392294744834   14.421648525079613  
C     1.3130914679889323   0.5533841187713749   13.038226781215199  
C     2.2268035146870386   1.337902315466945    12.352465000778738  
C     12.193297568231122   0.10762300999412519  0.6355754948539643  
C     5.915950437754206    2.455730474027461    9.837021869994262   
C     6.456645296873207    1.6191402799820718   8.743127864689002   
C     5.960757927878203    0.40072200820330484  8.432926052204769   
C     6.480050021519912    9.086730823560456    1.9510201698797183  
C     5.939354688174024    8.250140493331271    0.8571266236437982  
C     6.435242329947078    7.03172232294614     0.5469254534517853  
C     9.578813353054167    9.10123776180475     6.399439644121436   
C     10.482519873566718   8.376188701021471    7.1564531966926825  
C     11.255831186893928   7.37324013518189     6.535648801695511   
C     11.082908205340983   7.1843849082678      5.15222703107227    
C     10.169196236146476   7.968902997573961    4.466464946798908   
C     12.193297517957463   6.523377587734754    7.2504244276741625  
C     0.20270244314705307  -0.10762314401555921 15.136424363080915  
C     6.480049538893088    10.806269403631706   5.9349780761310775  
C     5.939354727050746    11.642859561420442   7.028872127574888   
C     6.435242098551538    12.861277833163566   7.339073938748512   
C     9.578814132837236    10.791763132013159   1.4865597598148996  
C     10.48252073578358    11.516812079136855   0.7295465263275435  
C     11.25583154904734    12.519760640810405   1.3503513231660271  
C     11.082908575481358   12.708615739138159   2.7337730744934072  
C     10.169196482391783   11.924097599850255   3.4195348453890113  
C     0.2586445745844594   1.6191408412145187   7.028873771960953   
C     5.995296988416218    0.1076229377860682   15.136424667613081  
C     6.400703008346021    -0.10762302379820812 0.635575296546342   
C     -0.2586454515136337  11.642859718363532   8.743127242700817   
H     1.065790515893665    4.569897950447922    0.2673874172541105  
H     1.0523173724655073   6.635409840137423    14.61068961668039   
H     11.343682745060184   6.6265898123066265   1.1613102375772533  
H     9.65018481107542     3.394427324434353    6.848064178796569   
H     8.013217130254855    4.677616634412897    8.22295182263069    
H     6.956846920735611    6.851760508128003    4.617752646952197   
H     8.593139788799222    5.425890640057459    3.395776694943381   
H     6.042342942857469    7.608947457365937    6.69177861532534    
H     2.7458150823629195   9.867572695608512    8.92393555801621    
H     4.382782854729393    8.584383313193976    7.549048067172194   
H     5.439152941767827    6.41023967196435     11.154247363036966  
H     3.8028599452294207   7.836109564933504    12.376223179036048  
H     6.35365698704142     5.653052590881331    9.0802214290152     
H     1.0523175743545268   -0.004410620277680084 9.047309533275344   
H     11.3436818387423     0.004410953814639342 6.724691013882161   
H     9.650185369261019    3.2365734599262335   1.0379363781143407  
H     8.59313992821928     1.2051094685628945   4.490223466816935   
H     2.74581468329037     10.025426372207221   14.734063557520713  
H     3.802860172413111    12.056890374936257   11.281776479643975  
H     11.330209615962358   8.69210177035261     15.504612441509966  
H     0.15565669272991975  5.653052843558036    6.691778432385268   
H     3.45218543644544     3.394426338414089    8.923936131124828   
H     1.8152172673175353   4.677615748298357    7.549048591822508   
H     0.7588474170541691   6.851759641577171    11.154247849519964  
H     2.3951402237706496   5.425890111406767    12.376223405073263  
H     7.263790979173778    4.5698981211229235   15.504613846104323  
H     5.145681829675179    6.626588669849582    14.610691105599695  
H     3.4521843235636016   3.2365726923412605   14.734064328924452  
H     2.3951401962435006   1.2051095387968298   11.28177663084885   
H     11.6371531506746     0.2207601435991767   3.2682480319000673  
H     7.263790373769103    2.0611020675021194   8.153387033417056   
H     5.14568241514659     0.004410416619178968 9.047310028752984   
H     5.132209098842188    8.692101746302912    0.26738612867065276 
H     7.2503182923164555   6.635411221824712    1.1613088549410804  
H     8.943814563089452    9.86757368136486     6.848063655981249   
H     10.580782740684787   8.584384388075826    8.222951321553918   
H     11.637152775109737   6.410240379169753    4.61775224932761    
H     10.000859865599452   7.8361097263074315   3.3957765418262023  
H     12.240344064398533   7.608947854659639    9.080221483232899   
H     0.7588469628090153   13.041239669749718   12.503751830079171  
H     5.1322096682260065   11.200897780879826   7.618612981128589   
H     7.250317587400261    -0.004410544818251483 6.724689953659929   
H     8.943815558779594    10.0254272552069     1.0379355131926846  
H     10.000859842166976   12.056890339633641   4.490223219275652   
H     0.15565741460973642  0.9779475444278851   1.1942213561438413  
H     1.8152159287591427   1.9533835890691071   0.33695137542909137 
H     10.58078402921908    11.308616284499147   15.435048466495788  
H     12.24034261193631    12.284052302092379   14.57777851080193   
H     1.0657897307721265   2.0611023763240306   7.618614621208043   
H     8.013217070165222    1.9533844954333484   15.435048703063815  
H     5.439152713924055    0.220759870350353    12.503752583465888  
H     6.353655883490352    0.9779478068494528   14.577778686155115  
H     6.956847293835405    13.041240036392278   3.268247397109996   
H     6.042344151567405    12.284052084549801   1.1942212659172444  
H     11.330209184606977   11.20089818777168    8.153386603467414   
H     4.382782946782017    11.308615378398288   0.3369512579035365  
O     1.183154872657452    8.539043639200544    13.049673691607419  
O     -0.10085319908348403 10.276521969181495   13.691685974825534  
O     11.212845346141153   4.722956213370442    2.722326242935531   
O     0.10085368394710122  2.98547794001478     2.080314243256344   
O     11.212844522457344   1.9080443307186454   5.163675687029055   
O     0.10085111732782175  3.6455229822584125   5.805688560835855   
O     1.1831556848788616   11.353955873418803   10.608324539298854  
O     -0.1008515212494079  9.61647734853797     9.966312316810951   
O     5.014843897517234    4.722955100664475    13.04967646598292   
O     6.298852760201627    2.9854773363752862   13.691687483098406  
O     5.014844637027383    1.908043940488798    10.608325329791645  
O     6.298853495835338    3.6455221092527728   9.96631420982953    
O     7.3811562154073895   8.539044831596913    2.722323476653337   
O     6.097147278985584    10.276522557174822   2.0803124793081023  
O     7.381155342539457    11.353955955450077   5.163674633174654   
O     6.097146455326901    9.616477780952437    5.805685668525551   
Zn    1.8249284445683045   9.946499233284586    11.828998335292066  
Zn    10.571071509699587   3.3155007806040904   3.943001718043867   
Zn    4.3730717299588      3.3154990599221477   11.829001561032198  
Zn    8.022928302815329    9.946500900879695    3.9429983697334388  
N     9.180077874549648    4.358715961069982    5.074483591310684   
N     3.215921954868204    8.903284167595348    10.697516204607455  
N     9.180078460579645    2.272284587081677    2.8115171219615345  
N     3.2159216077248045   10.9897152884044     12.960482819794825  
N     2.9820784968119667   4.358715262387464    10.697516963434992  
N     2.982077931875313    2.2722838014986797   12.960483475483278  
N     9.413921592257724    8.903284730634063    5.074482921399531   
N     9.41392199582247     10.989716174190686   2.8115163610813525  
