# Supplementary material for: An automated protocol to construct flexibility parameters for classical forcefields: applications to metal–organic frameworks
Source: RSC Adv. 2024 Jul 19;14(31):22714–62. doi: 10.1039/d4ra01859a (PMC11258866; doi:10.1039/d4ra01859a)
Supplement: RA-014-D4RA01859A-s002 [file RA-014-D4RA01859A-s002.zip › MOFs_inputs/quadrant_1_2/EBOBUV/EBOBUV_angle_instances_list.txt]

[ 1	5	[0	0	0]	4	[-1	0	0]	0	0	2.1476 ]
[ 32	3	[0	0	0]	2	[0	0	0]	0	0	2.1476 ]
[ 40	41	[0	0	0]	39	[0	0	0]	0	0	2.1476 ]
[ 49	50	[0	0	0]	48	[0	0	0]	0	0	2.1476 ]
[ 52	53	[0	0	0]	51	[0	0	0]	0	0	2.1476 ]
[ 62	63	[0	0	0]	61	[0	0	0]	0	0	2.1476 ]
[ 69	21	[0	0	0]	20	[-1	0	0]	0	0	2.1476 ]
[ 72	19	[0	0	0]	18	[0	0	0]	0	0	2.1476 ]
[ 1	73	[0	0	0]	4	[-1	0	0]	1	0	2.0266 ]
[ 32	92	[-1	0	0]	2	[0	0	0]	1	0	2.0266 ]
[ 40	98	[0	0	0]	39	[0	0	0]	1	0	2.0266 ]
[ 49	103	[0	0	0]	48	[0	0	0]	1	0	2.0266 ]
[ 52	105	[0	0	0]	51	[0	0	0]	1	0	2.0266 ]
[ 62	113	[0	0	0]	61	[0	0	0]	1	0	2.0266 ]
[ 69	121	[0	0	0]	20	[-1	0	0]	1	0	2.0266 ]
[ 72	127	[-1	0	0]	18	[0	0	0]	1	0	2.0266 ]
[ 1	73	[0	0	0]	5	[0	0	0]	2	0	2.1079 ]
[ 32	92	[-1	0	0]	3	[0	0	0]	2	0	2.1079 ]
[ 40	98	[0	0	0]	41	[0	0	0]	2	0	2.1079 ]
[ 49	103	[0	0	0]	50	[0	0	0]	2	0	2.1079 ]
[ 52	105	[0	0	0]	53	[0	0	0]	2	0	2.1079 ]
[ 62	113	[0	0	0]	63	[0	0	0]	2	0	2.1079 ]
[ 69	121	[0	0	0]	21	[0	0	0]	2	0	2.1079 ]
[ 72	127	[-1	0	0]	19	[0	0	0]	2	0	2.1079 ]
[ 2	32	[0	0	0]	129	[0	0	0]	3	0	2.0393 ]
[ 4	1	[1	0	0]	131	[0	0	0]	3	0	2.0393 ]
[ 18	72	[0	0	0]	135	[0	0	0]	3	0	2.0393 ]
[ 20	69	[1	0	0]	133	[0	0	0]	3	0	2.0393 ]
[ 39	40	[0	0	0]	137	[0	0	0]	3	0	2.0393 ]
[ 48	49	[0	0	0]	139	[0	0	0]	3	0	2.0393 ]
[ 51	52	[0	0	0]	141	[0	0	0]	3	0	2.0393 ]
[ 61	62	[0	0	0]	143	[0	0	0]	3	0	2.0393 ]
[ 2	32	[0	0	0]	130	[0	0	0]	4	0	2.0945 ]
[ 4	1	[1	0	0]	132	[1	0	0]	4	0	2.0945 ]
[ 18	72	[0	0	0]	136	[0	0	0]	4	0	2.0945 ]
[ 20	69	[1	0	0]	134	[1	0	0]	4	0	2.0946 ]
[ 39	40	[0	0	0]	138	[0	0	0]	4	0	2.0945 ]
[ 48	49	[0	0	0]	140	[0	0	0]	4	0	2.0945 ]
[ 51	52	[0	0	0]	142	[0	0	0]	4	0	2.0945 ]
[ 61	62	[0	0	0]	144	[0	0	0]	4	0	2.0945 ]
[ 2	129	[0	0	0]	130	[0	0	0]	5	0	2.1488 ]
[ 4	131	[0	0	0]	132	[1	0	0]	5	0	2.1488 ]
[ 18	135	[0	0	0]	136	[0	0	0]	5	0	2.1488 ]
[ 20	133	[0	0	0]	134	[1	0	0]	5	0	2.1488 ]
[ 39	137	[0	0	0]	138	[0	0	0]	5	0	2.1488 ]
[ 48	139	[0	0	0]	140	[0	0	0]	5	0	2.1488 ]
[ 51	141	[0	0	0]	142	[0	0	0]	5	0	2.1488 ]
[ 61	143	[0	0	0]	144	[0	0	0]	5	0	2.1488 ]
[ 3	5	[0	0	1]	32	[0	0	0]	6	0	2.1609 ]
[ 5	3	[0	0	-1]	1	[0	0	0]	6	0	2.1609 ]
[ 19	21	[0	1	0]	72	[0	0	0]	6	0	2.1609 ]
[ 21	19	[0	-1	0]	69	[0	0	0]	6	0	2.1609 ]
[ 41	53	[0	0	1]	40	[0	0	0]	6	0	2.1609 ]
[ 50	63	[0	-1	0]	49	[0	0	0]	6	0	2.1609 ]
[ 53	41	[0	0	-1]	52	[0	0	0]	6	0	2.1609 ]
[ 63	50	[0	1	0]	62	[0	0	0]	6	0	2.1609 ]
[ 3	74	[0	0	0]	5	[0	0	1]	7	0	2.0614 ]
[ 5	75	[-1	0	0]	3	[0	0	-1]	7	0	2.0614 ]
[ 19	86	[0	1	0]	21	[0	1	0]	7	0	2.0614 ]
[ 21	87	[-1	0	0]	19	[0	-1	0]	7	0	2.0614 ]
[ 41	99	[0	0	0]	53	[0	0	1]	7	0	2.0614 ]
[ 50	104	[0	0	0]	63	[0	-1	0]	7	0	2.0614 ]
[ 53	106	[0	0	0]	41	[0	0	-1]	7	0	2.0614 ]
[ 63	114	[0	1	0]	50	[0	1	0]	7	0	2.0614 ]
[ 3	74	[0	0	0]	32	[0	0	0]	8	0	2.0608 ]
[ 5	75	[-1	0	0]	1	[0	0	0]	8	0	2.0608 ]
[ 19	86	[0	1	0]	72	[0	0	0]	8	0	2.0608 ]
[ 21	87	[-1	0	0]	69	[0	0	0]	8	0	2.0608 ]
[ 41	99	[0	0	0]	40	[0	0	0]	8	0	2.0608 ]
[ 50	104	[0	0	0]	49	[0	0	0]	8	0	2.0608 ]
[ 53	106	[0	0	0]	52	[0	0	0]	8	0	2.0608 ]
[ 63	114	[0	1	0]	62	[0	0	0]	8	0	2.0608 ]
[ 6	76	[0	0	0]	7	[0	0	0]	9	0	2.1209 ]
[ 10	79	[0	0	0]	9	[0	0	0]	9	0	2.1153 ]
[ 12	81	[0	0	0]	13	[0	0	0]	9	0	2.1209 ]
[ 16	84	[0	0	0]	15	[0	0	0]	9	0	2.1153 ]
[ 22	88	[0	0	0]	23	[0	0	0]	9	0	2.1209 ]
[ 26	89	[0	0	0]	25	[0	0	0]	9	0	2.1153 ]
[ 27	90	[0	0	0]	28	[0	0	0]	9	0	2.1209 ]
[ 31	91	[0	0	0]	30	[0	0	0]	9	0	2.1153 ]
[ 33	94	[0	0	0]	34	[0	0	0]	9	0	2.1209 ]
[ 37	97	[0	0	0]	36	[0	0	0]	9	0	2.1153 ]
[ 42	100	[0	0	0]	43	[0	0	0]	9	0	2.1209 ]
[ 46	101	[0	0	0]	45	[0	0	0]	9	0	2.1153 ]
[ 54	107	[0	0	0]	55	[0	0	0]	9	0	2.1209 ]
[ 58	110	[0	0	0]	57	[0	0	0]	9	0	2.1153 ]
[ 64	115	[0	0	0]	65	[0	0	0]	9	0	2.1209 ]
[ 68	116	[0	0	0]	67	[0	0	0]	9	0	2.1153 ]
[ 6	7	[0	0	0]	149	[0	0	0]	10	0	2.1411 ]
[ 10	9	[0	0	0]	149	[0	0	0]	10	0	2.1403 ]
[ 12	13	[0	0	0]	150	[0	0	0]	10	0	2.1411 ]
[ 16	15	[0	0	0]	150	[0	0	0]	10	0	2.1403 ]
[ 22	23	[0	0	0]	151	[0	0	0]	10	0	2.1411 ]
[ 26	25	[0	0	0]	151	[0	0	0]	10	0	2.1403 ]
[ 27	28	[0	0	0]	152	[0	0	0]	10	0	2.1411 ]
[ 31	30	[0	0	0]	152	[0	0	0]	10	0	2.1403 ]
[ 33	34	[0	0	0]	153	[0	0	0]	10	0	2.1411 ]
[ 37	36	[0	0	0]	153	[0	0	0]	10	0	2.1403 ]
[ 42	43	[0	0	0]	154	[0	0	0]	10	0	2.1411 ]
[ 46	45	[0	0	0]	154	[0	0	0]	10	0	2.1403 ]
[ 54	55	[0	0	0]	155	[0	0	0]	10	0	2.1411 ]
[ 58	57	[0	0	0]	155	[0	0	0]	10	0	2.1403 ]
[ 64	65	[0	0	0]	156	[0	0	0]	10	0	2.1411 ]
[ 68	67	[0	0	0]	156	[0	0	0]	10	0	2.1403 ]
[ 6	76	[0	0	0]	149	[0	0	0]	11	0	2.0212 ]
[ 12	81	[0	0	0]	150	[0	0	0]	11	0	2.0212 ]
[ 22	88	[0	0	0]	151	[0	0	0]	11	0	2.0212 ]
[ 27	90	[0	0	0]	152	[0	0	0]	11	0	2.0212 ]
[ 33	94	[0	0	0]	153	[0	0	0]	11	0	2.0212 ]
[ 42	100	[0	0	0]	154	[0	0	0]	11	0	2.0212 ]
[ 54	107	[0	0	0]	155	[0	0	0]	11	0	2.0212 ]
[ 64	115	[0	0	0]	156	[0	0	0]	11	0	2.0212 ]
[ 10	79	[0	0	0]	149	[0	0	0]	12	0	2.0271 ]
[ 16	84	[0	0	0]	150	[0	0	0]	12	0	2.0271 ]
[ 26	89	[0	0	0]	151	[0	0	0]	12	0	2.0271 ]
[ 31	91	[0	0	0]	152	[0	0	0]	12	0	2.0271 ]
[ 37	97	[0	0	0]	153	[0	0	0]	12	0	2.0271 ]
[ 46	101	[0	0	0]	154	[0	0	0]	12	0	2.0271 ]
[ 58	110	[0	0	0]	155	[0	0	0]	12	0	2.0271 ]
[ 68	116	[0	0	0]	156	[0	0	0]	12	0	2.0271 ]
[ 7	6	[0	0	0]	8	[0	0	0]	13	0	2.0826 ]
[ 9	10	[0	0	0]	8	[0	0	0]	13	0	2.0847 ]
[ 13	12	[0	0	0]	14	[0	0	0]	13	0	2.0826 ]
[ 15	16	[0	0	0]	14	[0	0	0]	13	0	2.0847 ]
[ 23	22	[0	0	0]	24	[0	0	0]	13	0	2.0826 ]
[ 25	26	[0	0	0]	24	[0	0	0]	13	0	2.0847 ]
[ 28	27	[0	0	0]	29	[0	0	0]	13	0	2.0826 ]
[ 30	31	[0	0	0]	29	[0	0	0]	13	0	2.0847 ]
[ 34	33	[0	0	0]	35	[0	0	0]	13	0	2.0826 ]
[ 36	37	[0	0	0]	35	[0	0	0]	13	0	2.0847 ]
[ 43	42	[0	0	0]	44	[0	0	0]	13	0	2.0826 ]
[ 45	46	[0	0	0]	44	[0	0	0]	13	0	2.0847 ]
[ 55	54	[0	0	0]	56	[0	0	0]	13	0	2.0826 ]
[ 57	58	[0	0	0]	56	[0	0	0]	13	0	2.0847 ]
[ 65	64	[0	0	0]	66	[0	0	0]	13	0	2.0826 ]
[ 67	68	[0	0	0]	66	[0	0	0]	13	0	2.0847 ]
[ 7	77	[0	0	0]	6	[0	0	0]	14	0	2.0869 ]
[ 9	78	[0	0	0]	10	[0	0	0]	14	0	2.0873 ]
[ 13	82	[0	0	0]	12	[0	0	0]	14	0	2.0869 ]
[ 15	83	[0	0	0]	16	[0	0	0]	14	0	2.0873 ]
[ 23	122	[0	0	-1]	22	[0	0	0]	14	0	2.0869 ]
[ 25	125	[0	-1	0]	26	[0	0	0]	14	0	2.0873 ]
[ 28	128	[0	0	1]	27	[0	0	0]	14	0	2.0869 ]
[ 30	123	[0	1	0]	31	[0	0	0]	14	0	2.0873 ]
[ 34	95	[0	0	0]	33	[0	0	0]	14	0	2.0869 ]
[ 36	96	[0	0	0]	37	[0	0	0]	14	0	2.0873 ]
[ 43	118	[0	0	1]	42	[0	0	0]	14	0	2.0869 ]
[ 45	112	[0	-1	0]	46	[0	0	0]	14	0	2.0873 ]
[ 55	108	[0	0	0]	54	[0	0	0]	14	0	2.0869 ]
[ 57	109	[0	0	0]	58	[0	0	0]	14	0	2.0873 ]
[ 65	119	[0	0	-1]	64	[0	0	0]	14	0	2.0869 ]
[ 67	102	[0	1	0]	68	[0	0	0]	14	0	2.0873 ]
[ 7	77	[0	0	0]	8	[0	0	0]	15	0	2.1136 ]
[ 9	78	[0	0	0]	8	[0	0	0]	15	0	2.1108 ]
[ 13	82	[0	0	0]	14	[0	0	0]	15	0	2.1136 ]
[ 15	83	[0	0	0]	14	[0	0	0]	15	0	2.1108 ]
[ 23	122	[0	0	-1]	24	[0	0	0]	15	0	2.1136 ]
[ 25	125	[0	-1	0]	24	[0	0	0]	15	0	2.1108 ]
[ 28	128	[0	0	1]	29	[0	0	0]	15	0	2.1136 ]
[ 30	123	[0	1	0]	29	[0	0	0]	15	0	2.1108 ]
[ 34	95	[0	0	0]	35	[0	0	0]	15	0	2.1136 ]
[ 36	96	[0	0	0]	35	[0	0	0]	15	0	2.1108 ]
[ 43	118	[0	0	1]	44	[0	0	0]	15	0	2.1136 ]
[ 45	112	[0	-1	0]	44	[0	0	0]	15	0	2.1108 ]
[ 55	108	[0	0	0]	56	[0	0	0]	15	0	2.1136 ]
[ 57	109	[0	0	0]	56	[0	0	0]	15	0	2.1108 ]
[ 65	119	[0	0	-1]	66	[0	0	0]	15	0	2.1136 ]
[ 67	102	[0	1	0]	66	[0	0	0]	15	0	2.1108 ]
[ 8	7	[0	0	0]	9	[0	0	0]	16	0	2.0498 ]
[ 14	13	[0	0	0]	15	[0	0	0]	16	0	2.0498 ]
[ 24	23	[0	0	0]	25	[0	0	0]	16	0	2.0498 ]
[ 29	28	[0	0	0]	30	[0	0	0]	16	0	2.0498 ]
[ 35	34	[0	0	0]	36	[0	0	0]	16	0	2.0498 ]
[ 44	43	[0	0	0]	45	[0	0	0]	16	0	2.0498 ]
[ 56	55	[0	0	0]	57	[0	0	0]	16	0	2.0498 ]
[ 66	65	[0	0	0]	67	[0	0	0]	16	0	2.0498 ]
[ 8	11	[0	0	0]	7	[0	0	0]	17	0	2.1568 ]
[ 14	17	[0	0	0]	13	[0	0	0]	17	0	2.1568 ]
[ 24	71	[0	0	0]	23	[0	0	0]	17	0	2.1568 ]
[ 29	70	[0	1	0]	28	[0	0	0]	17	0	2.1568 ]
[ 35	38	[0	0	0]	34	[0	0	0]	17	0	2.1568 ]
[ 44	60	[0	0	0]	43	[0	0	0]	17	0	2.1568 ]
[ 56	59	[0	0	0]	55	[0	0	0]	17	0	2.1568 ]
[ 66	47	[0	1	0]	65	[0	0	0]	17	0	2.1568 ]
[ 8	11	[0	0	0]	9	[0	0	0]	18	0	2.0765 ]
[ 14	17	[0	0	0]	15	[0	0	0]	18	0	2.0765 ]
[ 24	71	[0	0	0]	25	[0	0	0]	18	0	2.0765 ]
[ 29	70	[0	1	0]	30	[0	0	0]	18	0	2.0765 ]
[ 35	38	[0	0	0]	36	[0	0	0]	18	0	2.0765 ]
[ 44	60	[0	0	0]	45	[0	0	0]	18	0	2.0765 ]
[ 56	59	[0	0	0]	57	[0	0	0]	18	0	2.0765 ]
[ 66	47	[0	1	0]	67	[0	0	0]	18	0	2.0765 ]
[ 11	17	[0	0	0]	8	[0	0	0]	19	0	2.1688 ]
[ 17	11	[0	0	0]	14	[0	0	0]	19	0	2.1688 ]
[ 38	59	[-1	0	0]	35	[0	0	0]	19	0	2.1688 ]
[ 47	60	[1	0	-1]	66	[0	-1	0]	19	0	2.1688 ]
[ 59	38	[1	0	0]	56	[0	0	0]	19	0	2.1688 ]
[ 60	47	[-1	0	1]	44	[0	0	0]	19	0	2.1688 ]
[ 70	71	[0	0	1]	29	[0	-1	0]	19	0	2.1688 ]
[ 71	70	[0	0	-1]	24	[0	0	0]	19	0	2.1688 ]
[ 11	80	[0	0	0]	8	[0	0	0]	20	0	2.01 ]
[ 17	85	[0	0	0]	14	[0	0	0]	20	0	2.01 ]
[ 38	111	[-1	0	0]	35	[0	0	0]	20	0	2.01 ]
[ 47	117	[1	0	0]	66	[0	-1	0]	20	0	2.01 ]
[ 59	93	[1	0	0]	56	[0	0	0]	20	0	2.01 ]
[ 60	120	[-1	-1	0]	44	[0	0	0]	20	0	2.01 ]
[ 70	124	[0	0	0]	29	[0	-1	0]	20	0	2.01 ]
[ 71	126	[0	-1	0]	24	[0	0	0]	20	0	2.01 ]
[ 11	80	[0	0	0]	17	[0	0	0]	21	0	2.1042 ]
[ 17	85	[0	0	0]	11	[0	0	0]	21	0	2.1042 ]
[ 38	111	[-1	0	0]	59	[-1	0	0]	21	0	2.1042 ]
[ 47	117	[1	0	0]	60	[1	0	-1]	21	0	2.1042 ]
[ 59	93	[1	0	0]	38	[1	0	0]	21	0	2.1042 ]
[ 60	120	[-1	-1	0]	47	[-1	0	1]	21	0	2.1042 ]
[ 70	124	[0	0	0]	71	[0	0	1]	21	0	2.1042 ]
[ 71	126	[0	-1	0]	70	[0	0	-1]	21	0	2.1042 ]
[ 129	145	[0	0	0]	2	[0	0	0]	22	0	1.866 ]
[ 131	146	[0	0	0]	4	[0	0	0]	22	0	1.866 ]
[ 133	146	[0	0	0]	20	[0	0	0]	22	0	1.866 ]
[ 135	145	[0	0	0]	18	[0	0	0]	22	0	1.866 ]
[ 137	147	[0	0	0]	39	[0	0	0]	22	0	1.866 ]
[ 139	147	[0	0	0]	48	[0	0	0]	22	0	1.866 ]
[ 141	148	[0	0	0]	51	[0	0	0]	22	0	1.866 ]
[ 143	148	[0	0	0]	61	[0	0	0]	22	0	1.866 ]
[ 145	129	[0	0	0]	135	[0	0	0]	23	0	2.4781 ]
[ 146	131	[0	0	0]	133	[0	0	0]	23	0	2.4781 ]
[ 147	137	[0	0	0]	139	[0	0	0]	23	0	2.4781 ]
[ 148	141	[0	0	0]	143	[0	0	0]	23	0	2.4781 ]
[ 145	150	[0	0	0]	129	[0	0	0]	24	0	1.7692 ]
[ 145	152	[0	0	0]	135	[0	0	0]	24	0	1.7692 ]
[ 146	149	[0	0	0]	131	[0	0	0]	24	0	1.7692 ]
[ 146	151	[0	0	0]	133	[0	0	0]	24	0	1.7692 ]
[ 147	153	[0	0	0]	137	[0	0	0]	24	0	1.7692 ]
[ 147	154	[0	0	0]	139	[0	0	0]	24	0	1.7692 ]
[ 148	155	[0	0	0]	141	[0	0	0]	24	0	1.7692 ]
[ 148	156	[0	0	0]	143	[0	0	0]	24	0	1.7692 ]
[ 145	152	[0	0	0]	129	[0	0	0]	25	0	1.8129 ]
[ 145	150	[0	0	0]	135	[0	0	0]	25	0	1.8128 ]
[ 146	151	[0	0	0]	131	[0	0	0]	25	0	1.8129 ]
[ 146	149	[0	0	0]	133	[0	0	0]	25	0	1.8128 ]
[ 147	154	[0	0	0]	137	[0	0	0]	25	0	1.8128 ]
[ 147	153	[0	0	0]	139	[0	0	0]	25	0	1.8129 ]
[ 148	156	[0	0	0]	141	[0	0	0]	25	0	1.8128 ]
[ 148	155	[0	0	0]	143	[0	0	0]	25	0	1.8129 ]
[ 145	150	[0	0	0]	152	[0	0	0]	26	0	1.6717 ]
[ 146	149	[0	0	0]	151	[0	0	0]	26	0	1.6717 ]
[ 147	153	[0	0	0]	154	[0	0	0]	26	0	1.6717 ]
[ 148	155	[0	0	0]	156	[0	0	0]	26	0	1.6717 ]
[ 149	6	[0	0	0]	10	[0	0	0]	27	0	2.0674 ]
[ 150	12	[0	0	0]	16	[0	0	0]	27	0	2.0674 ]
[ 151	22	[0	0	0]	26	[0	0	0]	27	0	2.0674 ]
[ 152	27	[0	0	0]	31	[0	0	0]	27	0	2.0674 ]
[ 153	33	[0	0	0]	37	[0	0	0]	27	0	2.0674 ]
[ 154	42	[0	0	0]	46	[0	0	0]	27	0	2.0674 ]
[ 155	54	[0	0	0]	58	[0	0	0]	27	0	2.0674 ]
[ 156	64	[0	0	0]	68	[0	0	0]	27	0	2.0674 ]
[ 149	146	[0	0	0]	6	[0	0	0]	28	0	2.1455 ]
[ 150	145	[0	0	0]	12	[0	0	0]	28	0	2.1455 ]
[ 151	146	[0	0	0]	22	[0	0	0]	28	0	2.1455 ]
[ 152	145	[0	0	0]	27	[0	0	0]	28	0	2.1455 ]
[ 153	147	[0	0	0]	33	[0	0	0]	28	0	2.1455 ]
[ 154	147	[0	0	0]	42	[0	0	0]	28	0	2.1455 ]
[ 155	148	[0	0	0]	54	[0	0	0]	28	0	2.1455 ]
[ 156	148	[0	0	0]	64	[0	0	0]	28	0	2.1455 ]
[ 149	146	[0	0	0]	10	[0	0	0]	29	0	2.0701 ]
[ 150	145	[0	0	0]	16	[0	0	0]	29	0	2.0701 ]
[ 151	146	[0	0	0]	26	[0	0	0]	29	0	2.0701 ]
[ 152	145	[0	0	0]	31	[0	0	0]	29	0	2.0701 ]
[ 153	147	[0	0	0]	37	[0	0	0]	29	0	2.0701 ]
[ 154	147	[0	0	0]	46	[0	0	0]	29	0	2.0701 ]
[ 155	148	[0	0	0]	58	[0	0	0]	29	0	2.0701 ]
[ 156	148	[0	0	0]	68	[0	0	0]	29	0	2.0701 ]
