# Supplementary material for: An automated protocol to construct flexibility parameters for classical forcefields: applications to metal–organic frameworks
Source: RSC Adv. 2024 Jul 19;14(31):22714–62. doi: 10.1039/d4ra01859a (PMC11258866; doi:10.1039/d4ra01859a)
Supplement: RA-014-D4RA01859A-s002 [file RA-014-D4RA01859A-s002.zip › MOFs_inputs/quadrant_1_2/EBOBUV/EBOBUV_angle_types_list.txt]

[6[1-(0),6-(1,6),6-(8,8)]    6[1-(0),6-(1,6),6-(1,6)]    6[6-(1,6),8-(0),8-(30)]]    0    2.1476
[6[1-(0),6-(1,6),6-(8,8)]    1[6-(6,6)]    6[6-(1,6),8-(0),8-(30)]]    0    2.0266
[6[1-(0),6-(1,6),6-(8,8)]    1[6-(6,6)]    6[1-(0),6-(1,6),6-(1,6)]]    0    2.1079
[6[6-(1,6),8-(0),8-(30)]    6[1-(0),6-(1,6),6-(8,8)]    8[6-(6,8),30-(7,7,8)]]    0    2.0393
[6[6-(1,6),8-(0),8-(30)]    6[1-(0),6-(1,6),6-(8,8)]    8[6-(6,8)]]    0    2.0945
[6[6-(1,6),8-(0),8-(30)]    8[6-(6,8),30-(7,7,8)]    8[6-(6,8)]]    0    2.1488
[6[1-(0),6-(1,6),6-(1,6)]    6[1-(0),6-(1,6),6-(1,6)]    6[1-(0),6-(1,6),6-(8,8)]]    0    2.1609
[6[1-(0),6-(1,6),6-(1,6)]    1[6-(6,6)]    6[1-(0),6-(1,6),6-(1,6)]]    0    2.0614
[6[1-(0),6-(1,6),6-(1,6)]    1[6-(6,6)]    6[1-(0),6-(1,6),6-(8,8)]]    0    2.0608
[6[1-(0),6-(1,6),7-(6,30)]    1[6-(6,7)]    6[1-(0),6-(1,7),6-(6,6)]]    0    2.1181
[6[1-(0),6-(1,6),7-(6,30)]    6[1-(0),6-(1,7),6-(6,6)]    7[6-(1,6),6-(1,6),30-(7,8,8)]]    0    2.1407
[6[1-(0),6-(1,6),7-(6,30)]    1[6-(6,7)]    7[6-(1,6),6-(1,6),30-(7,8,8)]]    0    2.0212
[6[1-(0),6-(1,6),7-(6,30)]    1[6-(6,7)]    7[6-(1,6),6-(1,6),30-(7,8,8)]]    1    2.0271
[6[1-(0),6-(1,7),6-(6,6)]    6[1-(0),6-(1,6),7-(6,30)]    6[6-(1,6),6-(1,6),6-(1,6)]]    0    2.0837
[6[1-(0),6-(1,7),6-(6,6)]    1[6-(6,6)]    6[1-(0),6-(1,6),7-(6,30)]]    0    2.0871
[6[1-(0),6-(1,7),6-(6,6)]    1[6-(6,6)]    6[6-(1,6),6-(1,6),6-(1,6)]]    0    2.1122
[6[6-(1,6),6-(1,6),6-(1,6)]    6[1-(0),6-(1,7),6-(6,6)]    6[1-(0),6-(1,7),6-(6,6)]]    0    2.0498
[6[6-(1,6),6-(1,6),6-(1,6)]    6[1-(0),6-(1,6),6-(6,6)]    6[1-(0),6-(1,7),6-(6,6)]]    0    2.1568
[6[6-(1,6),6-(1,6),6-(1,6)]    6[1-(0),6-(1,6),6-(6,6)]    6[1-(0),6-(1,7),6-(6,6)]]    1    2.0765
[6[1-(0),6-(1,6),6-(6,6)]    6[1-(0),6-(1,6),6-(6,6)]    6[6-(1,6),6-(1,6),6-(1,6)]]    0    2.1688
[6[1-(0),6-(1,6),6-(6,6)]    1[6-(6,6)]    6[6-(1,6),6-(1,6),6-(1,6)]]    0    2.01
[6[1-(0),6-(1,6),6-(6,6)]    1[6-(6,6)]    6[1-(0),6-(1,6),6-(6,6)]]    0    2.1042
[8[6-(6,8),30-(7,7,8)]    30[7-(6,6),7-(6,6),8-(6),8-(6)]    6[6-(1,6),8-(0),8-(30)]]    0    1.866
[30[7-(6,6),7-(6,6),8-(6),8-(6)]    8[6-(6,8),30-(7,7,8)]    8[6-(6,8),30-(7,7,8)]]    0    2.4781
[30[7-(6,6),7-(6,6),8-(6),8-(6)]    7[6-(1,6),6-(1,6),30-(7,8,8)]    8[6-(6,8),30-(7,7,8)]]    0    1.7692
[30[7-(6,6),7-(6,6),8-(6),8-(6)]    7[6-(1,6),6-(1,6),30-(7,8,8)]    8[6-(6,8),30-(7,7,8)]]    1    1.8129
[30[7-(6,6),7-(6,6),8-(6),8-(6)]    7[6-(1,6),6-(1,6),30-(7,8,8)]    7[6-(1,6),6-(1,6),30-(7,8,8)]]    0    1.6717
[7[6-(1,6),6-(1,6),30-(7,8,8)]    6[1-(0),6-(1,6),7-(6,30)]    6[1-(0),6-(1,6),7-(6,30)]]    0    2.0674
[7[6-(1,6),6-(1,6),30-(7,8,8)]    30[7-(6,6),7-(6,6),8-(6),8-(6)]    6[1-(0),6-(1,6),7-(6,30)]]    0    2.1455
[7[6-(1,6),6-(1,6),30-(7,8,8)]    30[7-(6,6),7-(6,6),8-(6),8-(6)]    6[1-(0),6-(1,6),7-(6,30)]]    1    2.0701
