# Supplementary material for: An automated protocol to construct flexibility parameters for classical forcefields: applications to metal–organic frameworks
Source: RSC Adv. 2024 Jul 19;14(31):22714–62. doi: 10.1039/d4ra01859a (PMC11258866; doi:10.1039/d4ra01859a)
Supplement: RA-014-D4RA01859A-s002 [file RA-014-D4RA01859A-s002.zip › MOFs_inputs/quadrant_1_2/EBOBUV/EBOBUV_atom_types_with_coordinates.txt]

EBOBUV

12.3960000000000008    0.0000000000000000    0.0000000000000000
0.0000000000000000    13.2620000000000005    0.0000000000000000
0.0000000000000000    0.0000000000000000    15.7720000000000002

     1      0.25864556454399373        5.011859852725469       0.8571283093837891    6[1-(0),6-(1,6),6-(8,8)]
     2       0.2820494491738446        9.086730161140293       13.820977634730133    6[6-(1,6),8-(0),8-(30)]
     3      0.23724201763904282        7.031721701462078        15.22507362184819    6[1-(0),6-(1,6),6-(1,6)]
     4       12.113950841672217        4.175269673305528       1.9510223950639174    6[6-(1,6),8-(0),8-(30)]
     5     -0.23724193108112177       6.2302779752236805       0.5469261773966858    6[1-(0),6-(1,6),6-(1,6)]
     6        9.015186474327168        4.160763219682635         6.39944031576035    6[1-(0),6-(1,6),7-(6,30)]
     7        8.111480317522355        4.885812543900853        7.156453603768076    6[1-(0),6-(1,7),6-(6,6)]
     8        7.338168731100924         5.88876064534843        6.535648939856962    6[6-(1,6),6-(1,6),6-(1,6)]
     9        7.511091802109866         6.07761597363812        5.152227068384286    6[1-(0),6-(1,7),6-(6,6)]
    10        8.424803284279385        5.293097300854134        4.466465200505614    6[1-(0),6-(1,6),7-(6,30)]
    11        6.400702633254429        6.738623105269204        7.250424589426811    6[1-(0),6-(1,6),6-(6,6)]
    12        3.380813396539721        9.101236840264146        9.372559497277118    6[1-(0),6-(1,6),7-(6,30)]
    13        4.284519603243734        8.376187492188352        8.615546281506642    6[1-(0),6-(1,7),6-(6,6)]
    14        5.057831185195795        7.373239435644035        9.236351017183095    6[6-(1,6),6-(1,6),6-(1,6)]
    15        4.884908053820752       7.1843841857603685       10.619772873494137    6[1-(0),6-(1,7),6-(6,6)]
    16        3.971196523977835        7.968902873496692       11.305534682775004    6[1-(0),6-(1,6),7-(6,30)]
    17        5.995297312342832        6.523376952574822        8.521575438725964    6[1-(0),6-(1,6),6-(6,6)]
    18       0.2820501860163399       10.806269468727939        9.837020701801015    6[6-(1,6),8-(0),8-(30)]
    19      0.23724189246084948       12.861277967597879        8.432925962623763    6[1-(0),6-(1,6),6-(1,6)]
    20       12.113949352929598       2.4557309032588557        5.934980130940904    6[6-(1,6),8-(0),8-(30)]
    21     -0.23724268435428567       0.4007222982669215        7.339074772088487    6[1-(0),6-(1,6),6-(1,6)]
    22        9.015186482636087       2.4702377478172335       1.4865602850369215    6[1-(0),6-(1,6),7-(6,30)]
    23         8.11148005761985       1.7451885496062887       0.7295467771399188    6[1-(0),6-(1,7),6-(6,6)]
    24        7.338169074744222       0.7422398285599286       1.3503509171515713    6[6-(1,6),6-(1,6),6-(1,6)]
    25        7.511092085077095       0.5533845519293537       2.7337727373974787    6[1-(0),6-(1,7),6-(6,6)]
    26        8.424803877110504       1.3379027536008883        3.419534953916389    6[1-(0),6-(1,6),7-(6,30)]
    27        3.380813571673977       10.791762107128363       14.285439660896158    6[1-(0),6-(1,6),7-(6,30)]
    28        4.284519976669225       11.516811337353174       15.042453174373149    6[1-(0),6-(1,7),6-(6,6)]
    29        5.057830934335182       12.519760071773714        14.42164903812588    6[6-(1,6),6-(1,6),6-(1,6)]
    30        4.884907945551001       12.708615353254247       13.038227214779774    6[1-(0),6-(1,7),6-(6,6)]
    31       3.9711961821563686        11.92409712272056       12.352465005059804    6[1-(0),6-(1,6),7-(6,30)]
    32      -0.2586454039744097        8.250139882494322       14.914871573902442    6[1-(0),6-(1,6),6-(8,8)]
    33       2.8171866855597396        4.160762269963691        9.372560242075176    6[1-(0),6-(1,6),7-(6,30)]
    34       1.9134802908421107        4.885811512517509        8.615546703896284    6[1-(0),6-(1,7),6-(6,6)]
    35       1.1401692911234225        5.888760334214486        9.236351106420198    6[6-(1,6),6-(1,6),6-(1,6)]
    36       1.3130920135645605        6.077615223364863       10.619772941517644    6[1-(0),6-(1,7),6-(6,6)]
    37        2.226803840881951        5.293096951327634       11.305535006749434    6[1-(0),6-(1,6),7-(6,30)]
    38      0.20270336392283672        6.738623231629033         8.52157538204829    6[1-(0),6-(1,6),6-(6,6)]
    39         5.91595006261906        4.175269084218636       13.820979785111296    6[6-(1,6),8-(0),8-(30)]
    40        6.456645412347125        5.011859395321578       14.914873341655511    6[1-(0),6-(1,6),6-(8,8)]
    41        5.960757779713406        6.230277568264913       15.225074517556104    6[1-(0),6-(1,6),6-(1,6)]
    42       2.8171857699683365       2.4702368186873502       14.285440082954652    6[1-(0),6-(1,6),7-(6,30)]
    43        1.913479217808272       1.7451878206605316       15.042453321458144    6[1-(0),6-(1,7),6-(6,6)]
    44       1.1401684556848437       0.7422392294744834       14.421648525079613    6[6-(1,6),6-(1,6),6-(1,6)]
    45       1.3130914679889323       0.5533841187713749       13.038226781215199    6[1-(0),6-(1,7),6-(6,6)]
    46       2.2268035146870386        1.337902315466945       12.352465000778738    6[1-(0),6-(1,6),7-(6,30)]
    47       12.193297568231122      0.10762300999412519       0.6355754948539643    6[1-(0),6-(1,6),6-(6,6)]
    48        5.915950437754206        2.455730474027461        9.837021869994262    6[6-(1,6),8-(0),8-(30)]
    49        6.456645296873207       1.6191402799820718        8.743127864689002    6[1-(0),6-(1,6),6-(8,8)]
    50        5.960757927878203      0.40072200820330484        8.432926052204769    6[1-(0),6-(1,6),6-(1,6)]
    51        6.480050021519912        9.086730823560456       1.9510201698797183    6[6-(1,6),8-(0),8-(30)]
    52        5.939354688174024        8.250140493331271       0.8571266236437982    6[1-(0),6-(1,6),6-(8,8)]
    53        6.435242329947078         7.03172232294614       0.5469254534517853    6[1-(0),6-(1,6),6-(1,6)]
    54        9.578813353054167         9.10123776180475        6.399439644121436    6[1-(0),6-(1,6),7-(6,30)]
    55       10.482519873566718        8.376188701021471       7.1564531966926825    6[1-(0),6-(1,7),6-(6,6)]
    56       11.255831186893928         7.37324013518189        6.535648801695511    6[6-(1,6),6-(1,6),6-(1,6)]
    57       11.082908205340983          7.1843849082678         5.15222703107227    6[1-(0),6-(1,7),6-(6,6)]
    58       10.169196236146476        7.968902997573961        4.466464946798908    6[1-(0),6-(1,6),7-(6,30)]
    59       12.193297517957463        6.523377587734754       7.2504244276741625    6[1-(0),6-(1,6),6-(6,6)]
    60      0.20270244314705307     -0.10762314401555921       15.136424363080915    6[1-(0),6-(1,6),6-(6,6)]
    61        6.480049538893088       10.806269403631706       5.9349780761310775    6[6-(1,6),8-(0),8-(30)]
    62        5.939354727050746       11.642859561420442        7.028872127574888    6[1-(0),6-(1,6),6-(8,8)]
    63        6.435242098551538       12.861277833163566        7.339073938748512    6[1-(0),6-(1,6),6-(1,6)]
    64        9.578814132837236       10.791763132013159       1.4865597598148996    6[1-(0),6-(1,6),7-(6,30)]
    65        10.48252073578358       11.516812079136855       0.7295465263275435    6[1-(0),6-(1,7),6-(6,6)]
    66        11.25583154904734       12.519760640810405       1.3503513231660271    6[6-(1,6),6-(1,6),6-(1,6)]
    67       11.082908575481358       12.708615739138159       2.7337730744934072    6[1-(0),6-(1,7),6-(6,6)]
    68       10.169196482391783       11.924097599850255       3.4195348453890113    6[1-(0),6-(1,6),7-(6,30)]
    69       0.2586445745844594       1.6191408412145187        7.028873771960953    6[1-(0),6-(1,6),6-(8,8)]
    70        5.995296988416218       0.1076229377860682       15.136424667613081    6[1-(0),6-(1,6),6-(6,6)]
    71        6.400703008346021     -0.10762302379820812        0.635575296546342    6[1-(0),6-(1,6),6-(6,6)]
    72      -0.2586454515136337       11.642859718363532        8.743127242700817    6[1-(0),6-(1,6),6-(8,8)]
    73        1.065790515893665        4.569897950447922       0.2673874172541105    1[6-(6,6)]
    74       1.0523173724655073        6.635409840137423        14.61068961668039    1[6-(6,6)]
    75       11.343682745060184       6.6265898123066265       1.1613102375772533    1[6-(6,6)]
    76         9.65018481107542        3.394427324434353        6.848064178796569    1[6-(6,7)]
    77        8.013217130254855        4.677616634412897         8.22295182263069    1[6-(6,6)]
    78        6.956846920735611        6.851760508128003        4.617752646952197    1[6-(6,6)]
    79        8.593139788799222        5.425890640057459        3.395776694943381    1[6-(6,7)]
    80        6.042342942857469        7.608947457365937         6.69177861532534    1[6-(6,6)]
    81       2.7458150823629195        9.867572695608512         8.92393555801621    1[6-(6,7)]
    82        4.382782854729393        8.584383313193976        7.549048067172194    1[6-(6,6)]
    83        5.439152941767827         6.41023967196435       11.154247363036966    1[6-(6,6)]
    84       3.8028599452294207        7.836109564933504       12.376223179036048    1[6-(6,7)]
    85         6.35365698704142        5.653052590881331          9.0802214290152    1[6-(6,6)]
    86       1.0523175743545268    -0.004410620277680084        9.047309533275344    1[6-(6,6)]
    87         11.3436818387423     0.004410953814639342        6.724691013882161    1[6-(6,6)]
    88        9.650185369261019       3.2365734599262335       1.0379363781143407    1[6-(6,7)]
    89         8.59313992821928       1.2051094685628945        4.490223466816935    1[6-(6,7)]
    90         2.74581468329037       10.025426372207221       14.734063557520713    1[6-(6,7)]
    91        3.802860172413111       12.056890374936257       11.281776479643975    1[6-(6,7)]
    92       11.330209615962358         8.69210177035261       15.504612441509966    1[6-(6,6)]
    93      0.15565669272991975        5.653052843558036        6.691778432385268    1[6-(6,6)]
    94         3.45218543644544        3.394426338414089        8.923936131124828    1[6-(6,7)]
    95       1.8152172673175353        4.677615748298357        7.549048591822508    1[6-(6,6)]
    96       0.7588474170541691        6.851759641577171       11.154247849519964    1[6-(6,6)]
    97       2.3951402237706496        5.425890111406767       12.376223405073263    1[6-(6,7)]
    98        7.263790979173778       4.5698981211229235       15.504613846104323    1[6-(6,6)]
    99        5.145681829675179        6.626588669849582       14.610691105599695    1[6-(6,6)]
   100       3.4521843235636016       3.2365726923412605       14.734064328924452    1[6-(6,7)]
   101       2.3951401962435006       1.2051095387968298        11.28177663084885    1[6-(6,7)]
   102         11.6371531506746       0.2207601435991767       3.2682480319000673    1[6-(6,6)]
   103        7.263790373769103       2.0611020675021194        8.153387033417056    1[6-(6,6)]
   104         5.14568241514659     0.004410416619178968        9.047310028752984    1[6-(6,6)]
   105        5.132209098842188        8.692101746302912      0.26738612867065276    1[6-(6,6)]
   106       7.2503182923164555        6.635411221824712       1.1613088549410804    1[6-(6,6)]
   107        8.943814563089452         9.86757368136486        6.848063655981249    1[6-(6,7)]
   108       10.580782740684787        8.584384388075826        8.222951321553918    1[6-(6,6)]
   109       11.637152775109737        6.410240379169753         4.61775224932761    1[6-(6,6)]
   110       10.000859865599452       7.8361097263074315       3.3957765418262023    1[6-(6,7)]
   111       12.240344064398533        7.608947854659639        9.080221483232899    1[6-(6,6)]
   112       0.7588469628090153       13.041239669749718       12.503751830079171    1[6-(6,6)]
   113       5.1322096682260065       11.200897780879826        7.618612981128589    1[6-(6,6)]
   114        7.250317587400261    -0.004410544818251483        6.724689953659929    1[6-(6,6)]
   115        8.943815558779594         10.0254272552069       1.0379355131926846    1[6-(6,7)]
   116       10.000859842166976       12.056890339633641        4.490223219275652    1[6-(6,7)]
   117      0.15565741460973642       0.9779475444278851       1.1942213561438413    1[6-(6,6)]
   118       1.8152159287591427       1.9533835890691071      0.33695137542909137    1[6-(6,6)]
   119        10.58078402921908       11.308616284499147       15.435048466495788    1[6-(6,6)]
   120        12.24034261193631       12.284052302092379        14.57777851080193    1[6-(6,6)]
   121       1.0657897307721265       2.0611023763240306        7.618614621208043    1[6-(6,6)]
   122        8.013217070165222       1.9533844954333484       15.435048703063815    1[6-(6,6)]
   123        5.439152713924055        0.220759870350353       12.503752583465888    1[6-(6,6)]
   124        6.353655883490352       0.9779478068494528       14.577778686155115    1[6-(6,6)]
   125        6.956847293835405       13.041240036392278        3.268247397109996    1[6-(6,6)]
   126        6.042344151567405       12.284052084549801       1.1942212659172444    1[6-(6,6)]
   127       11.330209184606977        11.20089818777168        8.153386603467414    1[6-(6,6)]
   128        4.382782946782017       11.308615378398288       0.3369512579035365    1[6-(6,6)]
   129        1.183154872657452        8.539043639200544       13.049673691607419    8[6-(6,8),30-(7,7,8)]
   130     -0.10085319908348403       10.276521969181495       13.691685974825534    8[6-(6,8)]
   131       11.212845346141153        4.722956213370442        2.722326242935531    8[6-(6,8),30-(7,7,8)]
   132      0.10085368394710122         2.98547794001478        2.080314243256344    8[6-(6,8)]
   133       11.212844522457344       1.9080443307186454        5.163675687029055    8[6-(6,8),30-(7,7,8)]
   134      0.10085111732782175       3.6455229822584125        5.805688560835855    8[6-(6,8)]
   135       1.1831556848788616       11.353955873418803       10.608324539298854    8[6-(6,8),30-(7,7,8)]
   136      -0.1008515212494079         9.61647734853797        9.966312316810951    8[6-(6,8)]
   137        5.014843897517234        4.722955100664475        13.04967646598292    8[6-(6,8),30-(7,7,8)]
   138        6.298852760201627       2.9854773363752862       13.691687483098406    8[6-(6,8)]
   139        5.014844637027383        1.908043940488798       10.608325329791645    8[6-(6,8),30-(7,7,8)]
   140        6.298853495835338       3.6455221092527728         9.96631420982953    8[6-(6,8)]
   141       7.3811562154073895        8.539044831596913        2.722323476653337    8[6-(6,8),30-(7,7,8)]
   142        6.097147278985584       10.276522557174822       2.0803124793081023    8[6-(6,8)]
   143        7.381155342539457       11.353955955450077        5.163674633174654    8[6-(6,8),30-(7,7,8)]
   144        6.097146455326901        9.616477780952437        5.805685668525551    8[6-(6,8)]
   145       1.8249284445683045        9.946499233284586       11.828998335292066    30[7-(6,6),7-(6,6),8-(6),8-(6)]
   146       10.571071509699587       3.3155007806040904        3.943001718043867    30[7-(6,6),7-(6,6),8-(6),8-(6)]
   147          4.3730717299588       3.3154990599221477       11.829001561032198    30[7-(6,6),7-(6,6),8-(6),8-(6)]
   148        8.022928302815329        9.946500900879695       3.9429983697334388    30[7-(6,6),7-(6,6),8-(6),8-(6)]
   149        9.180077874549648        4.358715961069982        5.074483591310684    7[6-(1,6),6-(1,6),30-(7,8,8)]
   150        3.215921954868204        8.903284167595348       10.697516204607455    7[6-(1,6),6-(1,6),30-(7,8,8)]
   151        9.180078460579645        2.272284587081677       2.8115171219615345    7[6-(1,6),6-(1,6),30-(7,8,8)]
   152       3.2159216077248045         10.9897152884044       12.960482819794825    7[6-(1,6),6-(1,6),30-(7,8,8)]
   153       2.9820784968119667        4.358715262387464       10.697516963434992    7[6-(1,6),6-(1,6),30-(7,8,8)]
   154        2.982077931875313       2.2722838014986797       12.960483475483278    7[6-(1,6),6-(1,6),30-(7,8,8)]
   155        9.413921592257724        8.903284730634063        5.074482921399531    7[6-(1,6),6-(1,6),30-(7,8,8)]
   156         9.41392199582247       10.989716174190686       2.8115163610813525    7[6-(1,6),6-(1,6),30-(7,8,8)]
