# Supplementary material for: An automated protocol to construct flexibility parameters for classical forcefields: applications to metal–organic frameworks
Source: RSC Adv. 2024 Jul 19;14(31):22714–62. doi: 10.1039/d4ra01859a (PMC11258866; doi:10.1039/d4ra01859a)
Supplement: RA-014-D4RA01859A-s002 [file RA-014-D4RA01859A-s002.zip › MOFs_inputs/quadrant_1_2/EKEHUZ/EKEHUZ.xyz]

  96
jmolscript: load "" {1 1 1} spacegroup "x,y,z" unitcell [{     10.1988     0.0    0.0 }, {     -5.0994    8.83241989    0.0 }, {     0.0     0.0    13.4856 }]
Zn    -0.6796969037098539  5.200122550414373    5.523484427945882   
Zn    4.8432853917453516   2.0114268470579435   7.962115836902443   
Zn    0.9358291153964298   5.643664746239167    1.028395787499836   
Zn    4.419641640886484    3.632281202119548    12.45719567412314   
Zn    -0.2561083110575657  6.821041793277422    10.018637845847767  
Zn    6.03524460497552     3.1887247386525925   3.466959603473243   
P     -1.2592347993026773  4.153312526613953    2.4554937326259725  
P     4.22647676039881     0.9860853744524799   11.03011089622885   
P     7.231506213821812    3.167203769413134    6.534939363222664   
P     2.1319949899782844   5.665276935811054    11.446055260280454  
P     -0.8728594150052644  7.8462499090607      6.950662197890481   
P     3.8402665830625464   4.679021594950051    2.0395338334161672  
H     -0.8375735347923982  2.795959352353929    2.5235423902609924  
H     1.8408773415343505   6.028842238201672    7.135208416002322   
H     2.404409205329652    5.674961350368883    5.474013475695407   
H     -0.07244265821302776 2.9682240984372794   7.47442851577857    
H     0.4752972220859526   4.457154162396568    8.285165736925515   
H     1.707667215473342    3.6793738266953113   4.36209516182619    
H     0.6748479730609425   2.507039428648554    5.2118055430379515  
H     4.300694866019254    4.608666598166108    6.350399328468805   
H     3.712457636474004    4.91975641275147     8.01159270421856    
H     2.606780648766508    1.4213748499883383   6.011172970320252   
H     3.622362677014306    2.640195726617553    5.200438109439372   
H     2.332598755166398    3.31856683763442     9.123509471448502   
H     1.8337368850718716   1.8379524612946851   8.273798105414809   
H     2.8401512603572994   0.6726068510615333   10.962061930332242  
H     4.057240694847198    1.4201058100166633   1.855498983334439   
H     4.082161261927928    0.7551456534945075   3.5166831666651364  
H     7.664439013150788    1.5468552811165843   1.515896819094152   
H     6.100994868974464    1.8167705267307046   0.7053040148745585  
H     6.158795094512377    0.3609651300763156   4.628490958105061   
H     7.690396669079061    0.6691547349055333   3.7785894644818683  
H     8.196022527006136    2.1231981580179573   6.466949089280414   
H     -1.0421293329989703  7.412282323868843    2.640236862508259   
H     -1.01732919809365    8.077222394863117    0.9790058097518445  
H     2.5651929260987627   7.285621857374747    2.9793868815191282  
H     1.001942713119596    7.0155643323523025   3.7902786028437006  
H     2.590909897911799    8.16328985599399     0.7168805998995523  
H     3.096533900464508    6.7092516632327674   11.514169368680363  
H     1.0592603328727286   8.471398669062232    13.352653859674442  
H     -2.2592595602786747  8.159565185992033    7.0186472728603375  
H     -0.7987802886419022  4.2237245883730505   11.630106146716127  
H     -1.3871118147813681  3.9128255553806848   9.968918570711024   
H     -2.4926119379685474  7.4110249881794905   11.969702847433624  
H     -1.4771362512690431  6.192001229351023    12.780299642142484  
H     -2.7667954586398382  5.514156850732487    8.857108580260427   
H     -3.265695886197244   6.9946576235900215   9.707013916840454   
H     6.806807089792416    5.1530431974987385   0.13294413964606197 
H     4.262126997138154    6.036304854868001    1.971433986926663   
H     6.94028347019991     2.8036281183865084   10.845365188972583  
H     7.503734246925339    3.1575791376335527   12.506595416852681  
H     5.026933119170301    5.864334098899009    10.506210379003837  
H     5.574681191841793    4.375492426497162    9.695317572452078   
H     5.774153673342168    6.325436079522851    12.76872087695365   
O     -0.5670226058052901  4.876874411653732    3.613744147872629   
O     -0.7731386792637791  4.7044148112964175   1.1037528708608242  
O     4.507007937407857    1.9473573075648485   9.871849406784998   
O     4.460701365879088    1.682638402039472    12.381843297396426  
O     4.984509201991255    0.3421590931536198   6.996117875724761   
O     -2.1959273236609165  4.487772560852934    6.489485041666983   
O     -0.638506019858645   7.149778746027153    5.598835919907895   
O     6.5111472524634655   3.021923342181817    7.886761657554415   
O     -0.11480446645613274 8.490165096687328    10.984819447351066  
O     7.410100612600081    4.1456820825802705   2.5008040472793978  
O     6.258587942356546    2.9294102769676194   5.376766872757318   
O     4.326291240368656    4.12798499689502     3.391443864322436   
O     2.310853625738356    4.686784774244512    1.9942656174537519  
O     1.1591189669148907   5.902835557994861    12.604100482860355  
O     2.903450859583842    4.344629423479286    11.491319917952266  
O     1.4118043669912925   5.810672325504806    10.094140022773779  
O     -0.5923493571503702  6.884798587373104    8.10882936451585    
O     4.53246092046512     3.95525230992107     0.8814770690380926  
N     1.068284897651874    4.270718046525805    6.282679705989681   
N     3.1644110054882906   3.0605182565870286   7.202924899593603   
N     5.966209440459327    1.2101968046448883   2.7078556758179078  
N     0.8667845755683405   7.622154243589402    1.7877233790773015  
N     -1.9350493155039126  5.771984815330551    10.777746391014384  
N     6.167580088769434    4.561734166182475    11.697873840750734  
C     2.1902832887335597   5.237828127055537    6.458633129394593   
C     0.7773975512956857   3.650793182253157    7.606770535680467   
C     1.5125474082523775   3.2089773319739052   5.335247911837041   
C     3.440952975478722    4.515753243482559    7.02697271128227    
C     2.7729834937524838   2.4986420407669647   5.8788328250568735  
C     2.0227835232732456   2.914389757179136    8.15035675192983    
C     4.567686401014246    0.722038770475768    2.5320067414364256  
C     6.648403801703042    1.1520885479910619   1.3837047716784108  
C     6.66363587755171     0.2946577265806765   3.655274749021356   
C     -0.531769020720172   8.110335938935968    1.9636605610822273  
C     1.5491418478503007   7.680296924414228    3.1117745299923003  
C     1.5641257997152422   8.537719583722733    0.8402441919480435  
C     -1.6585450489783038  4.316750440907283    10.953595265323957  
C     -2.3264704132383     6.33372974097124     12.101896273395923  
C     -3.0766396723909804  5.9182073588624435   9.830325627871776   
C     7.289635149076837    3.594641117858994    11.521939427854777  
C     5.876757023701477    5.181746036137026    10.373822773501136  
C     6.611812156885685    5.623431902463775    12.645355068284394  
