# Supplementary material for: An automated protocol to construct flexibility parameters for classical forcefields: applications to metal–organic frameworks
Source: RSC Adv. 2024 Jul 19;14(31):22714–62. doi: 10.1039/d4ra01859a (PMC11258866; doi:10.1039/d4ra01859a)
Supplement: RA-014-D4RA01859A-s002 [file RA-014-D4RA01859A-s002.zip › MOFs_inputs/quadrant_1_2/EKEHUZ/EKEHUZ_angle_instances_list.txt]

[ 1	55	[0	0	0]	60	[0	0	0]	0	0	2.0667 ]
[ 2	57	[0	0	0]	59	[0	0	0]	0	0	2.0667 ]
[ 3	67	[0	0	0]	68	[0	0	-1]	0	0	2.0668 ]
[ 4	69	[0	0	0]	72	[0	0	1]	0	0	2.0668 ]
[ 5	63	[0	0	0]	71	[0	0	0]	0	0	2.067 ]
[ 6	64	[0	0	0]	65	[0	0	0]	0	0	2.067 ]
[ 1	55	[0	0	0]	61	[0	0	0]	1	0	1.7755 ]
[ 2	57	[0	0	0]	62	[0	0	0]	1	0	1.7755 ]
[ 3	56	[0	0	0]	68	[0	0	-1]	1	0	1.7753 ]
[ 4	58	[0	0	0]	72	[0	0	1]	1	0	1.7753 ]
[ 5	70	[0	0	0]	71	[0	0	0]	1	0	1.7754 ]
[ 6	65	[0	0	0]	66	[0	0	0]	1	0	1.7754 ]
[ 1	60	[0	0	0]	61	[0	0	0]	2	0	1.9447 ]
[ 2	59	[0	0	0]	62	[0	0	0]	2	0	1.9447 ]
[ 3	56	[0	0	0]	67	[0	0	0]	2	0	1.9447 ]
[ 4	58	[0	0	0]	69	[0	0	0]	2	0	1.9447 ]
[ 5	63	[0	0	0]	70	[0	0	0]	2	0	1.9445 ]
[ 6	64	[0	0	0]	66	[0	0	0]	2	0	1.9445 ]
[ 1	73	[0	0	0]	55	[0	0	0]	3	0	1.8045 ]
[ 2	74	[0	0	0]	57	[0	0	0]	3	0	1.8045 ]
[ 3	76	[0	0	0]	68	[0	0	-1]	3	0	1.8045 ]
[ 4	78	[0	0	0]	72	[0	0	1]	3	0	1.8045 ]
[ 5	77	[0	0	0]	71	[0	0	0]	3	0	1.8044 ]
[ 6	75	[0	0	0]	65	[0	0	0]	3	0	1.8044 ]
[ 1	73	[0	0	0]	60	[0	0	0]	4	0	1.8818 ]
[ 2	74	[0	0	0]	59	[0	0	0]	4	0	1.8819 ]
[ 3	76	[0	0	0]	67	[0	0	0]	4	0	1.8818 ]
[ 4	78	[0	0	0]	69	[0	0	0]	4	0	1.8818 ]
[ 5	77	[0	0	0]	63	[0	0	0]	4	0	1.8818 ]
[ 6	75	[0	0	0]	64	[0	0	0]	4	0	1.8818 ]
[ 1	73	[0	0	0]	61	[0	0	0]	5	0	1.9896 ]
[ 2	74	[0	0	0]	62	[0	0	0]	5	0	1.9896 ]
[ 3	76	[0	0	0]	56	[0	0	0]	5	0	1.9897 ]
[ 4	78	[0	0	0]	58	[0	0	0]	5	0	1.9897 ]
[ 5	77	[0	0	0]	70	[0	0	0]	5	0	1.9897 ]
[ 6	75	[0	0	0]	66	[0	0	0]	5	0	1.9897 ]
[ 7	13	[0	0	0]	55	[0	0	0]	6	0	1.8553 ]
[ 8	26	[0	0	0]	57	[0	0	0]	6	0	1.8553 ]
[ 9	33	[0	0	0]	65	[0	0	0]	6	0	1.8552 ]
[ 10	39	[0	0	0]	68	[0	0	0]	6	0	1.8553 ]
[ 11	41	[0	0	0]	71	[0	0	0]	6	0	1.8552 ]
[ 12	49	[0	0	0]	72	[0	0	0]	6	0	1.8553 ]
[ 7	13	[0	0	0]	56	[0	0	0]	7	0	1.8651 ]
[ 7	13	[0	0	0]	64	[-1	0	0]	7	0	1.865 ]
[ 8	26	[0	0	0]	58	[0	0	0]	7	0	1.8651 ]
[ 8	26	[0	0	0]	63	[0	-1	0]	7	0	1.8651 ]
[ 9	33	[0	0	0]	60	[1	0	0]	7	0	1.8651 ]
[ 9	33	[0	0	0]	62	[0	0	0]	7	0	1.8651 ]
[ 10	39	[0	0	0]	69	[0	0	0]	7	0	1.8651 ]
[ 10	39	[0	0	0]	70	[0	0	0]	7	0	1.865 ]
[ 11	41	[0	0	0]	59	[0	1	0]	7	0	1.8651 ]
[ 11	41	[0	0	0]	61	[0	0	0]	7	0	1.8651 ]
[ 12	49	[0	0	0]	66	[0	0	0]	7	0	1.865 ]
[ 12	49	[0	0	0]	67	[0	0	0]	7	0	1.8651 ]
[ 7	55	[0	0	0]	56	[0	0	0]	8	0	1.9311 ]
[ 8	57	[0	0	0]	58	[0	0	0]	8	0	1.931 ]
[ 9	62	[0	0	0]	65	[0	0	0]	8	0	1.9309 ]
[ 10	68	[0	0	0]	70	[0	0	0]	8	0	1.931 ]
[ 11	61	[0	0	0]	71	[0	0	0]	8	0	1.931 ]
[ 12	66	[0	0	0]	72	[0	0	0]	8	0	1.931 ]
[ 7	55	[0	0	0]	64	[-1	0	0]	9	0	2.0173 ]
[ 8	57	[0	0	0]	63	[0	-1	0]	9	0	2.0174 ]
[ 9	60	[1	0	0]	65	[0	0	0]	9	0	2.0174 ]
[ 10	68	[0	0	0]	69	[0	0	0]	9	0	2.0174 ]
[ 11	59	[0	1	0]	71	[0	0	0]	9	0	2.0174 ]
[ 12	67	[0	0	0]	72	[0	0	0]	9	0	2.0174 ]
[ 7	56	[0	0	0]	64	[-1	0	0]	10	0	1.9215 ]
[ 8	58	[0	0	0]	63	[0	-1	0]	10	0	1.9215 ]
[ 9	60	[1	0	0]	62	[0	0	0]	10	0	1.9216 ]
[ 10	69	[0	0	0]	70	[0	0	0]	10	0	1.9215 ]
[ 11	59	[0	1	0]	61	[0	0	0]	10	0	1.9216 ]
[ 12	66	[0	0	0]	67	[0	0	0]	10	0	1.9215 ]
[ 55	7	[0	0	0]	1	[0	0	0]	11	0	2.4933 ]
[ 57	8	[0	0	0]	2	[0	0	0]	11	0	2.4933 ]
[ 65	9	[0	0	0]	6	[0	0	0]	11	0	2.493 ]
[ 68	10	[0	0	0]	3	[0	0	1]	11	0	2.493 ]
[ 71	11	[0	0	0]	5	[0	0	0]	11	0	2.493 ]
[ 72	12	[0	0	0]	4	[0	0	-1]	11	0	2.493 ]
[ 56	7	[0	0	0]	3	[0	0	0]	12	0	2.0749 ]
[ 58	8	[0	0	0]	4	[0	0	0]	12	0	2.0749 ]
[ 61	11	[0	0	0]	1	[0	0	0]	12	0	2.0748 ]
[ 62	9	[0	0	0]	2	[0	0	0]	12	0	2.0748 ]
[ 66	12	[0	0	0]	6	[0	0	0]	12	0	2.0748 ]
[ 70	10	[0	0	0]	5	[0	0	0]	12	0	2.0748 ]
[ 59	11	[0	-1	0]	2	[0	0	0]	13	0	2.3863 ]
[ 60	9	[-1	0	0]	1	[0	0	0]	13	0	2.3863 ]
[ 63	8	[0	1	0]	5	[0	0	0]	13	0	2.3861 ]
[ 64	7	[1	0	0]	6	[0	0	0]	13	0	2.3861 ]
[ 67	12	[0	0	0]	3	[0	0	0]	13	0	2.3863 ]
[ 69	10	[0	0	0]	4	[0	0	0]	13	0	2.3863 ]
[ 73	1	[0	0	0]	79	[0	0	0]	14	0	1.9586 ]
[ 74	2	[0	0	0]	82	[0	0	0]	14	0	1.9586 ]
[ 75	6	[0	0	0]	85	[0	0	0]	14	0	1.9585 ]
[ 76	3	[0	0	0]	88	[0	0	0]	14	0	1.9586 ]
[ 77	5	[0	0	0]	91	[0	0	0]	14	0	1.9586 ]
[ 78	4	[0	0	0]	94	[0	0	0]	14	0	1.9586 ]
[ 73	1	[0	0	0]	80	[0	0	0]	15	0	1.9172 ]
[ 74	2	[0	0	0]	83	[0	0	0]	15	0	1.9171 ]
[ 75	6	[0	0	0]	86	[0	0	0]	15	0	1.9172 ]
[ 76	3	[0	0	0]	89	[0	0	0]	15	0	1.9173 ]
[ 77	5	[0	0	0]	92	[0	0	0]	15	0	1.9172 ]
[ 78	4	[0	0	0]	95	[0	0	0]	15	0	1.9173 ]
[ 73	1	[0	0	0]	81	[0	0	0]	16	0	1.9074 ]
[ 74	2	[0	0	0]	84	[0	0	0]	16	0	1.9074 ]
[ 75	6	[0	0	0]	87	[0	0	0]	16	0	1.9075 ]
[ 76	3	[0	0	0]	90	[0	0	0]	16	0	1.9074 ]
[ 77	5	[0	0	0]	93	[0	0	0]	16	0	1.9074 ]
[ 78	4	[0	0	0]	96	[0	0	0]	16	0	1.9074 ]
[ 73	79	[0	0	0]	80	[0	0	0]	17	0	1.8877 ]
[ 73	79	[0	0	0]	81	[0	0	0]	17	0	1.8887 ]
[ 74	82	[0	0	0]	83	[0	0	0]	17	0	1.8877 ]
[ 74	82	[0	0	0]	84	[0	0	0]	17	0	1.8887 ]
[ 75	85	[0	0	0]	86	[0	0	0]	17	0	1.8877 ]
[ 75	85	[0	0	0]	87	[0	0	0]	17	0	1.8887 ]
[ 76	88	[0	0	0]	89	[0	0	0]	17	0	1.8877 ]
[ 76	88	[0	0	0]	90	[0	0	0]	17	0	1.8887 ]
[ 77	91	[0	0	0]	92	[0	0	0]	17	0	1.8877 ]
[ 77	91	[0	0	0]	93	[0	0	0]	17	0	1.8887 ]
[ 78	94	[0	0	0]	95	[0	0	0]	17	0	1.8877 ]
[ 78	94	[0	0	0]	96	[0	0	0]	17	0	1.8887 ]
[ 73	80	[0	0	0]	81	[0	0	0]	18	0	1.9034 ]
[ 74	83	[0	0	0]	84	[0	0	0]	18	0	1.9034 ]
[ 75	86	[0	0	0]	87	[0	0	0]	18	0	1.9034 ]
[ 76	89	[0	0	0]	90	[0	0	0]	18	0	1.9033 ]
[ 77	92	[0	0	0]	93	[0	0	0]	18	0	1.9034 ]
[ 78	95	[0	0	0]	96	[0	0	0]	18	0	1.9033 ]
[ 79	14	[0	0	0]	15	[0	0	0]	19	0	1.9047 ]
[ 80	16	[0	0	0]	17	[0	0	0]	19	0	1.895 ]
[ 82	20	[0	0	0]	21	[0	0	0]	19	0	1.9047 ]
[ 83	22	[0	0	0]	23	[0	0	0]	19	0	1.895 ]
[ 85	27	[0	0	0]	28	[0	0	0]	19	0	1.9047 ]
[ 86	29	[0	0	0]	30	[0	0	0]	19	0	1.895 ]
[ 88	34	[0	0	0]	35	[0	0	0]	19	0	1.9047 ]
[ 89	36	[0	0	0]	37	[0	0	0]	19	0	1.895 ]
[ 91	42	[0	0	0]	43	[0	0	0]	19	0	1.9047 ]
[ 92	44	[0	0	0]	45	[0	0	0]	19	0	1.895 ]
[ 94	50	[0	0	0]	51	[0	0	0]	19	0	1.9047 ]
[ 95	52	[0	0	0]	53	[0	0	0]	19	0	1.895 ]
[ 81	18	[0	0	0]	19	[0	0	0]	20	0	1.8851 ]
[ 84	24	[0	0	0]	25	[0	0	0]	20	0	1.8851 ]
[ 87	31	[0	0	0]	32	[0	0	0]	20	0	1.8851 ]
[ 90	38	[0	0	0]	40	[0	0	-1]	20	0	1.8851 ]
[ 93	46	[0	0	0]	47	[0	0	0]	20	0	1.8851 ]
[ 96	48	[0	0	1]	54	[0	0	0]	20	0	1.8851 ]
[ 79	14	[0	0	0]	73	[0	0	0]	21	0	1.8759 ]
[ 80	16	[0	0	0]	73	[0	0	0]	21	0	1.8781 ]
[ 82	20	[0	0	0]	74	[0	0	0]	21	0	1.8759 ]
[ 83	22	[0	0	0]	74	[0	0	0]	21	0	1.8781 ]
[ 85	27	[0	0	0]	75	[0	0	0]	21	0	1.876 ]
[ 86	29	[0	0	0]	75	[0	0	0]	21	0	1.8781 ]
[ 88	34	[0	0	0]	76	[0	0	0]	21	0	1.8759 ]
[ 89	36	[0	0	0]	76	[0	0	0]	21	0	1.8781 ]
[ 91	42	[0	0	0]	77	[0	0	0]	21	0	1.876 ]
[ 92	44	[0	0	0]	77	[0	0	0]	21	0	1.8781 ]
[ 94	50	[0	0	0]	78	[0	0	0]	21	0	1.8759 ]
[ 95	52	[0	0	0]	78	[0	0	0]	21	0	1.8781 ]
[ 79	15	[0	0	0]	73	[0	0	0]	22	0	1.8744 ]
[ 80	17	[0	0	0]	73	[0	0	0]	22	0	1.8729 ]
[ 81	19	[0	0	0]	73	[0	0	0]	22	0	1.8743 ]
[ 82	21	[0	0	0]	74	[0	0	0]	22	0	1.8744 ]
[ 83	23	[0	0	0]	74	[0	0	0]	22	0	1.8729 ]
[ 84	25	[0	0	0]	74	[0	0	0]	22	0	1.8743 ]
[ 85	28	[0	0	0]	75	[0	0	0]	22	0	1.8743 ]
[ 86	30	[0	0	0]	75	[0	0	0]	22	0	1.8729 ]
[ 87	32	[0	0	0]	75	[0	0	0]	22	0	1.8743 ]
[ 88	35	[0	0	0]	76	[0	0	0]	22	0	1.8743 ]
[ 89	37	[0	0	0]	76	[0	0	0]	22	0	1.873 ]
[ 90	38	[0	0	0]	76	[0	0	0]	22	0	1.8743 ]
[ 91	43	[0	0	0]	77	[0	0	0]	22	0	1.8743 ]
[ 92	45	[0	0	0]	77	[0	0	0]	22	0	1.8729 ]
[ 93	47	[0	0	0]	77	[0	0	0]	22	0	1.8743 ]
[ 94	51	[0	0	0]	78	[0	0	0]	22	0	1.8743 ]
[ 95	53	[0	0	0]	78	[0	0	0]	22	0	1.873 ]
[ 96	54	[0	0	0]	78	[0	0	0]	22	0	1.8743 ]
[ 81	18	[0	0	0]	73	[0	0	0]	23	0	1.8871 ]
[ 84	24	[0	0	0]	74	[0	0	0]	23	0	1.8871 ]
[ 87	31	[0	0	0]	75	[0	0	0]	23	0	1.8871 ]
[ 90	40	[0	0	-1]	76	[0	0	0]	23	0	1.8871 ]
[ 93	46	[0	0	0]	77	[0	0	0]	23	0	1.8871 ]
[ 96	48	[0	0	1]	78	[0	0	0]	23	0	1.8871 ]
[ 79	14	[0	0	0]	82	[0	0	0]	24	0	1.9455 ]
[ 80	16	[0	0	0]	84	[0	0	0]	24	0	1.9497 ]
[ 81	19	[0	0	0]	83	[0	0	0]	24	0	1.9469 ]
[ 82	20	[0	0	0]	79	[0	0	0]	24	0	1.9455 ]
[ 83	22	[0	0	0]	81	[0	0	0]	24	0	1.9497 ]
[ 84	25	[0	0	0]	80	[0	0	0]	24	0	1.9469 ]
[ 85	27	[0	0	0]	88	[0	-1	0]	24	0	1.9455 ]
[ 86	29	[0	0	0]	90	[0	-1	0]	24	0	1.9496 ]
[ 87	32	[0	0	0]	89	[0	-1	0]	24	0	1.9469 ]
[ 88	34	[0	0	0]	85	[0	1	0]	24	0	1.9455 ]
[ 89	36	[0	0	0]	87	[0	1	0]	24	0	1.9496 ]
[ 90	38	[0	0	0]	86	[0	1	0]	24	0	1.9469 ]
[ 91	42	[0	0	0]	94	[-1	0	0]	24	0	1.9455 ]
[ 92	44	[0	0	0]	96	[-1	0	0]	24	0	1.9496 ]
[ 93	47	[0	0	0]	95	[-1	0	0]	24	0	1.9469 ]
[ 94	50	[0	0	0]	91	[1	0	0]	24	0	1.9455 ]
[ 95	52	[0	0	0]	93	[1	0	0]	24	0	1.9496 ]
[ 96	54	[0	0	0]	92	[1	0	0]	24	0	1.9468 ]
[ 79	15	[0	0	0]	82	[0	0	0]	25	0	1.9352 ]
[ 81	18	[0	0	0]	83	[0	0	0]	25	0	1.9429 ]
[ 82	21	[0	0	0]	79	[0	0	0]	25	0	1.9352 ]
[ 84	24	[0	0	0]	80	[0	0	0]	25	0	1.9429 ]
[ 85	28	[0	0	0]	88	[0	-1	0]	25	0	1.9351 ]
[ 87	31	[0	0	0]	89	[0	-1	0]	25	0	1.9429 ]
[ 88	35	[0	0	0]	85	[0	1	0]	25	0	1.9352 ]
[ 90	40	[0	0	-1]	86	[0	1	0]	25	0	1.9429 ]
[ 91	43	[0	0	0]	94	[-1	0	0]	25	0	1.9351 ]
[ 93	46	[0	0	0]	95	[-1	0	0]	25	0	1.9429 ]
[ 94	51	[0	0	0]	91	[1	0	0]	25	0	1.9352 ]
[ 96	48	[0	0	1]	92	[1	0	0]	25	0	1.9429 ]
[ 80	17	[0	0	0]	84	[0	0	0]	26	0	1.9336 ]
[ 83	23	[0	0	0]	81	[0	0	0]	26	0	1.9336 ]
[ 86	30	[0	0	0]	90	[0	-1	0]	26	0	1.9336 ]
[ 89	37	[0	0	0]	87	[0	1	0]	26	0	1.9336 ]
[ 92	45	[0	0	0]	96	[-1	0	0]	26	0	1.9336 ]
[ 95	53	[0	0	0]	93	[1	0	0]	26	0	1.9336 ]
[ 79	82	[0	0	0]	73	[0	0	0]	27	0	1.9259 ]
[ 80	84	[0	0	0]	73	[0	0	0]	27	0	1.9319 ]
[ 81	83	[0	0	0]	73	[0	0	0]	27	0	1.925 ]
[ 82	79	[0	0	0]	74	[0	0	0]	27	0	1.9259 ]
[ 83	81	[0	0	0]	74	[0	0	0]	27	0	1.9319 ]
[ 84	80	[0	0	0]	74	[0	0	0]	27	0	1.925 ]
[ 85	88	[0	-1	0]	75	[0	0	0]	27	0	1.9259 ]
[ 86	90	[0	-1	0]	75	[0	0	0]	27	0	1.9319 ]
[ 87	89	[0	-1	0]	75	[0	0	0]	27	0	1.925 ]
[ 88	85	[0	1	0]	76	[0	0	0]	27	0	1.9259 ]
[ 89	87	[0	1	0]	76	[0	0	0]	27	0	1.9319 ]
[ 90	86	[0	1	0]	76	[0	0	0]	27	0	1.925 ]
[ 91	94	[-1	0	0]	77	[0	0	0]	27	0	1.9259 ]
[ 92	96	[-1	0	0]	77	[0	0	0]	27	0	1.9319 ]
[ 93	95	[-1	0	0]	77	[0	0	0]	27	0	1.925 ]
[ 94	91	[1	0	0]	78	[0	0	0]	27	0	1.9259 ]
[ 95	93	[1	0	0]	78	[0	0	0]	27	0	1.9319 ]
[ 96	92	[1	0	0]	78	[0	0	0]	27	0	1.925 ]
