# Supplementary material for: An automated protocol to construct flexibility parameters for classical forcefields: applications to metal–organic frameworks
Source: RSC Adv. 2024 Jul 19;14(31):22714–62. doi: 10.1039/d4ra01859a (PMC11258866; doi:10.1039/d4ra01859a)
Supplement: RA-014-D4RA01859A-s002 [file RA-014-D4RA01859A-s002.zip › MOFs_inputs/quadrant_1_2/EKEHUZ/EKEHUZ_angle_types_list.txt]

[30[7-(6,6,6),8-(15),8-(15),8-(15)]    8[15-(1,8,8),30-(7,8,8)]    8[15-(1,8,8),30-(7,8,8)]]    0    2.0669
[30[7-(6,6,6),8-(15),8-(15),8-(15)]    8[15-(1,8,8),30-(7,8,8)]    8[15-(1,8,8),30-(7,8,8)]]    1    1.7754
[30[7-(6,6,6),8-(15),8-(15),8-(15)]    8[15-(1,8,8),30-(7,8,8)]    8[15-(1,8,8),30-(7,8,8)]]    2    1.9446
[30[7-(6,6,6),8-(15),8-(15),8-(15)]    7[6-(1,1,6),6-(1,1,6),6-(1,1,6),30-(8,8,8)]    8[15-(1,8,8),30-(7,8,8)]]    0    1.8044
[30[7-(6,6,6),8-(15),8-(15),8-(15)]    7[6-(1,1,6),6-(1,1,6),6-(1,1,6),30-(8,8,8)]    8[15-(1,8,8),30-(7,8,8)]]    1    1.8818
[30[7-(6,6,6),8-(15),8-(15),8-(15)]    7[6-(1,1,6),6-(1,1,6),6-(1,1,6),30-(8,8,8)]    8[15-(1,8,8),30-(7,8,8)]]    2    1.9897
[15[1-(0),8-(30),8-(30),8-(30)]    1[15-(8,8,8)]    8[15-(1,8,8),30-(7,8,8)]]    0    1.8553
[15[1-(0),8-(30),8-(30),8-(30)]    1[15-(8,8,8)]    8[15-(1,8,8),30-(7,8,8)]]    1    1.8651
[15[1-(0),8-(30),8-(30),8-(30)]    8[15-(1,8,8),30-(7,8,8)]    8[15-(1,8,8),30-(7,8,8)]]    0    1.931
[15[1-(0),8-(30),8-(30),8-(30)]    8[15-(1,8,8),30-(7,8,8)]    8[15-(1,8,8),30-(7,8,8)]]    1    2.0174
[15[1-(0),8-(30),8-(30),8-(30)]    8[15-(1,8,8),30-(7,8,8)]    8[15-(1,8,8),30-(7,8,8)]]    2    1.9215
[8[15-(1,8,8),30-(7,8,8)]    15[1-(0),8-(30),8-(30),8-(30)]    30[7-(6,6,6),8-(15),8-(15),8-(15)]]    0    2.4931
[8[15-(1,8,8),30-(7,8,8)]    15[1-(0),8-(30),8-(30),8-(30)]    30[7-(6,6,6),8-(15),8-(15),8-(15)]]    1    2.0748
[8[15-(1,8,8),30-(7,8,8)]    15[1-(0),8-(30),8-(30),8-(30)]    30[7-(6,6,6),8-(15),8-(15),8-(15)]]    2    2.3862
[7[6-(1,1,6),6-(1,1,6),6-(1,1,6),30-(8,8,8)]    30[7-(6,6,6),8-(15),8-(15),8-(15)]    6[1-(0),1-(0),6-(1,1,7),7-(6,6,30)]]    0    1.9586
[7[6-(1,1,6),6-(1,1,6),6-(1,1,6),30-(8,8,8)]    30[7-(6,6,6),8-(15),8-(15),8-(15)]    6[1-(0),1-(0),6-(1,1,7),7-(6,6,30)]]    1    1.9172
[7[6-(1,1,6),6-(1,1,6),6-(1,1,6),30-(8,8,8)]    30[7-(6,6,6),8-(15),8-(15),8-(15)]    6[1-(0),1-(0),6-(1,1,7),7-(6,6,30)]]    2    1.9074
[7[6-(1,1,6),6-(1,1,6),6-(1,1,6),30-(8,8,8)]    6[1-(0),1-(0),6-(1,1,7),7-(6,6,30)]    6[1-(0),1-(0),6-(1,1,7),7-(6,6,30)]]    0    1.8882
[7[6-(1,1,6),6-(1,1,6),6-(1,1,6),30-(8,8,8)]    6[1-(0),1-(0),6-(1,1,7),7-(6,6,30)]    6[1-(0),1-(0),6-(1,1,7),7-(6,6,30)]]    1    1.9034
[6[1-(0),1-(0),6-(1,1,7),7-(6,6,30)]    1[6-(1,6,7)]    1[6-(1,6,7)]]    0    1.8999
[6[1-(0),1-(0),6-(1,1,7),7-(6,6,30)]    1[6-(1,6,7)]    1[6-(1,6,7)]]    1    1.8851
[6[1-(0),1-(0),6-(1,1,7),7-(6,6,30)]    1[6-(1,6,7)]    7[6-(1,1,6),6-(1,1,6),6-(1,1,6),30-(8,8,8)]]    0    1.877
[6[1-(0),1-(0),6-(1,1,7),7-(6,6,30)]    1[6-(1,6,7)]    7[6-(1,1,6),6-(1,1,6),6-(1,1,6),30-(8,8,8)]]    1    1.8739
[6[1-(0),1-(0),6-(1,1,7),7-(6,6,30)]    1[6-(1,6,7)]    7[6-(1,1,6),6-(1,1,6),6-(1,1,6),30-(8,8,8)]]    2    1.8871
[6[1-(0),1-(0),6-(1,1,7),7-(6,6,30)]    1[6-(1,6,7)]    6[1-(0),1-(0),6-(1,1,7),7-(6,6,30)]]    0    1.9473
[6[1-(0),1-(0),6-(1,1,7),7-(6,6,30)]    1[6-(1,6,7)]    6[1-(0),1-(0),6-(1,1,7),7-(6,6,30)]]    1    1.939
[6[1-(0),1-(0),6-(1,1,7),7-(6,6,30)]    1[6-(1,6,7)]    6[1-(0),1-(0),6-(1,1,7),7-(6,6,30)]]    2    1.9336
[6[1-(0),1-(0),6-(1,1,7),7-(6,6,30)]    6[1-(0),1-(0),6-(1,1,7),7-(6,6,30)]    7[6-(1,1,6),6-(1,1,6),6-(1,1,6),30-(8,8,8)]]    0    1.9276
