# Supplementary material for: An automated protocol to construct flexibility parameters for classical forcefields: applications to metal–organic frameworks
Source: RSC Adv. 2024 Jul 19;14(31):22714–62. doi: 10.1039/d4ra01859a (PMC11258866; doi:10.1039/d4ra01859a)
Supplement: RA-014-D4RA01859A-s002 [file RA-014-D4RA01859A-s002.zip › MOFs_inputs/quadrant_1_2/EKEHUZ/EKEHUZ_atom_types_with_coordinates.txt]

EKEHUZ

10.1988000000000003    0.0000000000000000    0.0000000000000000
-5.0994000000000002    8.8324198900000006    0.0000000000000000
0.0000000000000000    0.0000000000000000    13.4855999999999998

     1      -0.6796969037098539        5.200122550414373        5.523484427945882    30[7-(6,6,6),8-(15),8-(15),8-(15)]
     2       4.8432853917453516       2.0114268470579435        7.962115836902443    30[7-(6,6,6),8-(15),8-(15),8-(15)]
     3       0.9358291153964298        5.643664746239167        1.028395787499836    30[7-(6,6,6),8-(15),8-(15),8-(15)]
     4        4.419641640886484        3.632281202119548        12.45719567412314    30[7-(6,6,6),8-(15),8-(15),8-(15)]
     5      -0.2561083110575657        6.821041793277422       10.018637845847767    30[7-(6,6,6),8-(15),8-(15),8-(15)]
     6         6.03524460497552       3.1887247386525925        3.466959603473243    30[7-(6,6,6),8-(15),8-(15),8-(15)]
     7      -1.2592347993026773        4.153312526613953       2.4554937326259725    15[1-(0),8-(30),8-(30),8-(30)]
     8         4.22647676039881       0.9860853744524799        11.03011089622885    15[1-(0),8-(30),8-(30),8-(30)]
     9        7.231506213821812        3.167203769413134        6.534939363222664    15[1-(0),8-(30),8-(30),8-(30)]
    10       2.1319949899782844        5.665276935811054       11.446055260280454    15[1-(0),8-(30),8-(30),8-(30)]
    11      -0.8728594150052644          7.8462499090607        6.950662197890481    15[1-(0),8-(30),8-(30),8-(30)]
    12       3.8402665830625464        4.679021594950051       2.0395338334161672    15[1-(0),8-(30),8-(30),8-(30)]
    13      -0.8375735347923982        2.795959352353929       2.5235423902609924    1[15-(8,8,8)]
    14       1.8408773415343505        6.028842238201672        7.135208416002322    1[6-(1,6,7)]
    15        2.404409205329652        5.674961350368883        5.474013475695407    1[6-(1,6,7)]
    16     -0.07244265821302776       2.9682240984372794         7.47442851577857    1[6-(1,6,7)]
    17       0.4752972220859526        4.457154162396568        8.285165736925515    1[6-(1,6,7)]
    18        1.707667215473342       3.6793738266953113         4.36209516182619    1[6-(1,6,7)]
    19       0.6748479730609425        2.507039428648554       5.2118055430379515    1[6-(1,6,7)]
    20        4.300694866019254        4.608666598166108        6.350399328468805    1[6-(1,6,7)]
    21        3.712457636474004         4.91975641275147         8.01159270421856    1[6-(1,6,7)]
    22        2.606780648766508       1.4213748499883383        6.011172970320252    1[6-(1,6,7)]
    23        3.622362677014306        2.640195726617553        5.200438109439372    1[6-(1,6,7)]
    24        2.332598755166398         3.31856683763442        9.123509471448502    1[6-(1,6,7)]
    25       1.8337368850718716       1.8379524612946851        8.273798105414809    1[6-(1,6,7)]
    26       2.8401512603572994       0.6726068510615333       10.962061930332242    1[15-(8,8,8)]
    27        4.057240694847198       1.4201058100166633        1.855498983334439    1[6-(1,6,7)]
    28        4.082161261927928       0.7551456534945075       3.5166831666651364    1[6-(1,6,7)]
    29        7.664439013150788       1.5468552811165843        1.515896819094152    1[6-(1,6,7)]
    30        6.100994868974464       1.8167705267307046       0.7053040148745585    1[6-(1,6,7)]
    31        6.158795094512377       0.3609651300763156        4.628490958105061    1[6-(1,6,7)]
    32        7.690396669079061       0.6691547349055333       3.7785894644818683    1[6-(1,6,7)]
    33        8.196022527006136       2.1231981580179573        6.466949089280414    1[15-(8,8,8)]
    34      -1.0421293329989703        7.412282323868843        2.640236862508259    1[6-(1,6,7)]
    35        -1.01732919809365        8.077222394863117       0.9790058097518445    1[6-(1,6,7)]
    36       2.5651929260987627        7.285621857374747       2.9793868815191282    1[6-(1,6,7)]
    37        1.001942713119596       7.0155643323523025       3.7902786028437006    1[6-(1,6,7)]
    38        2.590909897911799         8.16328985599399       0.7168805998995523    1[6-(1,6,7)]
    39        3.096533900464508       6.7092516632327674       11.514169368680363    1[15-(8,8,8)]
    40       1.0592603328727286        8.471398669062232       13.352653859674442    1[6-(1,6,7)]
    41      -2.2592595602786747        8.159565185992033       7.0186472728603375    1[15-(8,8,8)]
    42      -0.7987802886419022       4.2237245883730505       11.630106146716127    1[6-(1,6,7)]
    43      -1.3871118147813681       3.9128255553806848        9.968918570711024    1[6-(1,6,7)]
    44      -2.4926119379685474       7.4110249881794905       11.969702847433624    1[6-(1,6,7)]
    45      -1.4771362512690431        6.192001229351023       12.780299642142484    1[6-(1,6,7)]
    46      -2.7667954586398382        5.514156850732487        8.857108580260427    1[6-(1,6,7)]
    47       -3.265695886197244       6.9946576235900215        9.707013916840454    1[6-(1,6,7)]
    48        6.806807089792416       5.1530431974987385      0.13294413964606197    1[6-(1,6,7)]
    49        4.262126997138154        6.036304854868001        1.971433986926663    1[15-(8,8,8)]
    50         6.94028347019991       2.8036281183865084       10.845365188972583    1[6-(1,6,7)]
    51        7.503734246925339       3.1575791376335527       12.506595416852681    1[6-(1,6,7)]
    52        5.026933119170301        5.864334098899009       10.506210379003837    1[6-(1,6,7)]
    53        5.574681191841793        4.375492426497162        9.695317572452078    1[6-(1,6,7)]
    54        5.774153673342168        6.325436079522851        12.76872087695365    1[6-(1,6,7)]
    55      -0.5670226058052901        4.876874411653732        3.613744147872629    8[15-(1,8,8),30-(7,8,8)]
    56      -0.7731386792637791       4.7044148112964175       1.1037528708608242    8[15-(1,8,8),30-(7,8,8)]
    57        4.507007937407857       1.9473573075648485        9.871849406784998    8[15-(1,8,8),30-(7,8,8)]
    58        4.460701365879088        1.682638402039472       12.381843297396426    8[15-(1,8,8),30-(7,8,8)]
    59        4.984509201991255       0.3421590931536198        6.996117875724761    8[15-(1,8,8),30-(7,8,8)]
    60      -2.1959273236609165        4.487772560852934        6.489485041666983    8[15-(1,8,8),30-(7,8,8)]
    61       -0.638506019858645        7.149778746027153        5.598835919907895    8[15-(1,8,8),30-(7,8,8)]
    62       6.5111472524634655        3.021923342181817        7.886761657554415    8[15-(1,8,8),30-(7,8,8)]
    63     -0.11480446645613274        8.490165096687328       10.984819447351066    8[15-(1,8,8),30-(7,8,8)]
    64        7.410100612600081       4.1456820825802705       2.5008040472793978    8[15-(1,8,8),30-(7,8,8)]
    65        6.258587942356546       2.9294102769676194        5.376766872757318    8[15-(1,8,8),30-(7,8,8)]
    66        4.326291240368656         4.12798499689502        3.391443864322436    8[15-(1,8,8),30-(7,8,8)]
    67        2.310853625738356        4.686784774244512       1.9942656174537519    8[15-(1,8,8),30-(7,8,8)]
    68       1.1591189669148907        5.902835557994861       12.604100482860355    8[15-(1,8,8),30-(7,8,8)]
    69        2.903450859583842        4.344629423479286       11.491319917952266    8[15-(1,8,8),30-(7,8,8)]
    70       1.4118043669912925        5.810672325504806       10.094140022773779    8[15-(1,8,8),30-(7,8,8)]
    71      -0.5923493571503702        6.884798587373104         8.10882936451585    8[15-(1,8,8),30-(7,8,8)]
    72         4.53246092046512         3.95525230992107       0.8814770690380926    8[15-(1,8,8),30-(7,8,8)]
    73        1.068284897651874        4.270718046525805        6.282679705989681    7[6-(1,1,6),6-(1,1,6),6-(1,1,6),30-(8,8,8)]
    74       3.1644110054882906       3.0605182565870286        7.202924899593603    7[6-(1,1,6),6-(1,1,6),6-(1,1,6),30-(8,8,8)]
    75        5.966209440459327       1.2101968046448883       2.7078556758179078    7[6-(1,1,6),6-(1,1,6),6-(1,1,6),30-(8,8,8)]
    76       0.8667845755683405        7.622154243589402       1.7877233790773015    7[6-(1,1,6),6-(1,1,6),6-(1,1,6),30-(8,8,8)]
    77      -1.9350493155039126        5.771984815330551       10.777746391014384    7[6-(1,1,6),6-(1,1,6),6-(1,1,6),30-(8,8,8)]
    78        6.167580088769434        4.561734166182475       11.697873840750734    7[6-(1,1,6),6-(1,1,6),6-(1,1,6),30-(8,8,8)]
    79       2.1902832887335597        5.237828127055537        6.458633129394593    6[1-(0),1-(0),6-(1,1,7),7-(6,6,30)]
    80       0.7773975512956857        3.650793182253157        7.606770535680467    6[1-(0),1-(0),6-(1,1,7),7-(6,6,30)]
    81       1.5125474082523775       3.2089773319739052        5.335247911837041    6[1-(0),1-(0),6-(1,1,7),7-(6,6,30)]
    82        3.440952975478722        4.515753243482559         7.02697271128227    6[1-(0),1-(0),6-(1,1,7),7-(6,6,30)]
    83       2.7729834937524838       2.4986420407669647       5.8788328250568735    6[1-(0),1-(0),6-(1,1,7),7-(6,6,30)]
    84       2.0227835232732456        2.914389757179136         8.15035675192983    6[1-(0),1-(0),6-(1,1,7),7-(6,6,30)]
    85        4.567686401014246        0.722038770475768       2.5320067414364256    6[1-(0),1-(0),6-(1,1,7),7-(6,6,30)]
    86        6.648403801703042       1.1520885479910619       1.3837047716784108    6[1-(0),1-(0),6-(1,1,7),7-(6,6,30)]
    87         6.66363587755171       0.2946577265806765        3.655274749021356    6[1-(0),1-(0),6-(1,1,7),7-(6,6,30)]
    88       -0.531769020720172        8.110335938935968       1.9636605610822273    6[1-(0),1-(0),6-(1,1,7),7-(6,6,30)]
    89       1.5491418478503007        7.680296924414228       3.1117745299923003    6[1-(0),1-(0),6-(1,1,7),7-(6,6,30)]
    90       1.5641257997152422        8.537719583722733       0.8402441919480435    6[1-(0),1-(0),6-(1,1,7),7-(6,6,30)]
    91      -1.6585450489783038        4.316750440907283       10.953595265323957    6[1-(0),1-(0),6-(1,1,7),7-(6,6,30)]
    92         -2.3264704132383         6.33372974097124       12.101896273395923    6[1-(0),1-(0),6-(1,1,7),7-(6,6,30)]
    93      -3.0766396723909804       5.9182073588624435        9.830325627871776    6[1-(0),1-(0),6-(1,1,7),7-(6,6,30)]
    94        7.289635149076837        3.594641117858994       11.521939427854777    6[1-(0),1-(0),6-(1,1,7),7-(6,6,30)]
    95        5.876757023701477        5.181746036137026       10.373822773501136    6[1-(0),1-(0),6-(1,1,7),7-(6,6,30)]
    96        6.611812156885685        5.623431902463775       12.645355068284394    6[1-(0),1-(0),6-(1,1,7),7-(6,6,30)]
