# Supplementary material for: An automated protocol to construct flexibility parameters for classical forcefields: applications to metal–organic frameworks
Source: RSC Adv. 2024 Jul 19;14(31):22714–62. doi: 10.1039/d4ra01859a (PMC11258866; doi:10.1039/d4ra01859a)
Supplement: RA-014-D4RA01859A-s002 [file RA-014-D4RA01859A-s002.zip › MOFs_inputs/quadrant_1_2/EKEHUZ/EKEHUZ_bond_and_UB_instances_list.txt]

[ 1	[0	0	0]	55	[0	0	0]	0	1	1	1.9402 ]
[ 1	[0	0	0]	60	[0	0	0]	0	1	1	1.9338 ]
[ 1	[0	0	0]	61	[0	0	0]	0	1	1	1.9516 ]
[ 2	[0	0	0]	57	[0	0	0]	0	1	1	1.9402 ]
[ 2	[0	0	0]	59	[0	0	0]	0	1	1	1.9338 ]
[ 2	[0	0	0]	62	[0	0	0]	0	1	1	1.9515 ]
[ 3	[0	0	0]	56	[0	0	0]	0	1	1	1.9515 ]
[ 3	[0	0	0]	67	[0	0	0]	0	1	1	1.9337 ]
[ 3	[0	0	0]	68	[0	0	-1]	0	1	2	1.9403 ]
[ 4	[0	0	0]	58	[0	0	0]	0	1	1	1.9515 ]
[ 4	[0	0	0]	69	[0	0	0]	0	1	1	1.9337 ]
[ 4	[0	0	0]	72	[0	0	1]	0	1	2	1.9403 ]
[ 5	[0	0	0]	63	[0	0	0]	0	1	1	1.9338 ]
[ 5	[0	0	0]	70	[0	0	0]	0	1	1	1.9515 ]
[ 5	[0	0	0]	71	[0	0	0]	0	1	1	1.9402 ]
[ 6	[0	0	0]	64	[0	0	0]	0	1	1	1.9338 ]
[ 6	[0	0	0]	65	[0	0	0]	0	1	1	1.9402 ]
[ 6	[0	0	0]	66	[0	0	0]	0	1	1	1.9515 ]
[ 3	[0	0	1]	68	[0	0	0]	0	1	2	1.9403 ]
[ 4	[0	0	-1]	72	[0	0	0]	0	1	2	1.9403 ]
[ 1	[0	0	0]	73	[0	0	0]	1	1	1	2.1203 ]
[ 2	[0	0	0]	74	[0	0	0]	1	1	1	2.1203 ]
[ 3	[0	0	0]	76	[0	0	0]	1	1	1	2.1203 ]
[ 4	[0	0	0]	78	[0	0	0]	1	1	1	2.1203 ]
[ 5	[0	0	0]	77	[0	0	0]	1	1	1	2.1203 ]
[ 6	[0	0	0]	75	[0	0	0]	1	1	1	2.1203 ]
[ 7	[0	0	0]	13	[0	0	0]	2	1	1	1.423 ]
[ 8	[0	0	0]	26	[0	0	0]	2	1	1	1.423 ]
[ 9	[0	0	0]	33	[0	0	0]	2	1	1	1.423 ]
[ 10	[0	0	0]	39	[0	0	0]	2	1	1	1.423 ]
[ 11	[0	0	0]	41	[0	0	0]	2	1	1	1.423 ]
[ 12	[0	0	0]	49	[0	0	0]	2	1	1	1.423 ]
[ 7	[0	0	0]	55	[0	0	0]	3	1	1	1.5311 ]
[ 7	[0	0	0]	56	[0	0	0]	3	1	1	1.5386 ]
[ 7	[0	0	0]	64	[-1	0	0]	3	1	2	1.5302 ]
[ 8	[0	0	0]	57	[0	0	0]	3	1	1	1.5311 ]
[ 8	[0	0	0]	58	[0	0	0]	3	1	1	1.5386 ]
[ 8	[0	0	0]	63	[0	-1	0]	3	1	2	1.5301 ]
[ 9	[0	0	0]	60	[1	0	0]	3	1	2	1.53 ]
[ 9	[0	0	0]	62	[0	0	0]	3	1	1	1.5386 ]
[ 9	[0	0	0]	65	[0	0	0]	3	1	1	1.5312 ]
[ 10	[0	0	0]	68	[0	0	0]	3	1	1	1.531 ]
[ 10	[0	0	0]	69	[0	0	0]	3	1	1	1.5301 ]
[ 10	[0	0	0]	70	[0	0	0]	3	1	1	1.5387 ]
[ 11	[0	0	0]	59	[0	1	0]	3	1	2	1.53 ]
[ 11	[0	0	0]	61	[0	0	0]	3	1	1	1.5386 ]
[ 11	[0	0	0]	71	[0	0	0]	3	1	1	1.5312 ]
[ 12	[0	0	0]	66	[0	0	0]	3	1	1	1.5387 ]
[ 12	[0	0	0]	67	[0	0	0]	3	1	1	1.5301 ]
[ 12	[0	0	0]	72	[0	0	0]	3	1	1	1.531 ]
[ 11	[0	-1	0]	59	[0	0	0]	3	1	2	1.53 ]
[ 9	[-1	0	0]	60	[0	0	0]	3	1	2	1.53 ]
[ 8	[0	1	0]	63	[0	0	0]	3	1	2	1.5301 ]
[ 7	[1	0	0]	64	[0	0	0]	3	1	2	1.5302 ]
[ 14	[0	0	0]	79	[0	0	0]	4	1	1	1.098 ]
[ 15	[0	0	0]	79	[0	0	0]	4	1	1	1.0984 ]
[ 16	[0	0	0]	80	[0	0	0]	4	1	1	1.098 ]
[ 17	[0	0	0]	80	[0	0	0]	4	1	1	1.0962 ]
[ 18	[0	0	0]	81	[0	0	0]	4	1	1	1.0983 ]
[ 19	[0	0	0]	81	[0	0	0]	4	1	1	1.0999 ]
[ 20	[0	0	0]	82	[0	0	0]	4	1	1	1.098 ]
[ 21	[0	0	0]	82	[0	0	0]	4	1	1	1.0984 ]
[ 22	[0	0	0]	83	[0	0	0]	4	1	1	1.098 ]
[ 23	[0	0	0]	83	[0	0	0]	4	1	1	1.0962 ]
[ 24	[0	0	0]	84	[0	0	0]	4	1	1	1.0983 ]
[ 25	[0	0	0]	84	[0	0	0]	4	1	1	1.0999 ]
[ 27	[0	0	0]	85	[0	0	0]	4	1	1	1.098 ]
[ 28	[0	0	0]	85	[0	0	0]	4	1	1	1.0984 ]
[ 29	[0	0	0]	86	[0	0	0]	4	1	1	1.098 ]
[ 30	[0	0	0]	86	[0	0	0]	4	1	1	1.0962 ]
[ 31	[0	0	0]	87	[0	0	0]	4	1	1	1.0984 ]
[ 32	[0	0	0]	87	[0	0	0]	4	1	1	1.0999 ]
[ 34	[0	0	0]	88	[0	0	0]	4	1	1	1.098 ]
[ 35	[0	0	0]	88	[0	0	0]	4	1	1	1.0984 ]
[ 36	[0	0	0]	89	[0	0	0]	4	1	1	1.098 ]
[ 37	[0	0	0]	89	[0	0	0]	4	1	1	1.0962 ]
[ 38	[0	0	0]	90	[0	0	0]	4	1	1	1.0999 ]
[ 40	[0	0	0]	90	[0	0	1]	4	1	2	1.0984 ]
[ 42	[0	0	0]	91	[0	0	0]	4	1	1	1.098 ]
[ 43	[0	0	0]	91	[0	0	0]	4	1	1	1.0984 ]
[ 44	[0	0	0]	92	[0	0	0]	4	1	1	1.098 ]
[ 45	[0	0	0]	92	[0	0	0]	4	1	1	1.0962 ]
[ 46	[0	0	0]	93	[0	0	0]	4	1	1	1.0984 ]
[ 47	[0	0	0]	93	[0	0	0]	4	1	1	1.0999 ]
[ 48	[0	0	0]	96	[0	0	-1]	4	1	2	1.0983 ]
[ 50	[0	0	0]	94	[0	0	0]	4	1	1	1.098 ]
[ 51	[0	0	0]	94	[0	0	0]	4	1	1	1.0984 ]
[ 52	[0	0	0]	95	[0	0	0]	4	1	1	1.098 ]
[ 53	[0	0	0]	95	[0	0	0]	4	1	1	1.0962 ]
[ 54	[0	0	0]	96	[0	0	0]	4	1	1	1.0999 ]
[ 40	[0	0	-1]	90	[0	0	0]	4	1	2	1.0984 ]
[ 48	[0	0	1]	96	[0	0	0]	4	1	2	1.0983 ]
[ 79	[0	0	0]	73	[0	0	0]	5	1	1	1.4917 ]
[ 80	[0	0	0]	73	[0	0	0]	5	1	1	1.4907 ]
[ 81	[0	0	0]	73	[0	0	0]	5	1	1	1.4907 ]
[ 82	[0	0	0]	74	[0	0	0]	5	1	1	1.4917 ]
[ 83	[0	0	0]	74	[0	0	0]	5	1	1	1.4907 ]
[ 84	[0	0	0]	74	[0	0	0]	5	1	1	1.4907 ]
[ 85	[0	0	0]	75	[0	0	0]	5	1	1	1.4917 ]
[ 86	[0	0	0]	75	[0	0	0]	5	1	1	1.4907 ]
[ 87	[0	0	0]	75	[0	0	0]	5	1	1	1.4907 ]
[ 88	[0	0	0]	76	[0	0	0]	5	1	1	1.4917 ]
[ 89	[0	0	0]	76	[0	0	0]	5	1	1	1.4907 ]
[ 90	[0	0	0]	76	[0	0	0]	5	1	1	1.4907 ]
[ 91	[0	0	0]	77	[0	0	0]	5	1	1	1.4917 ]
[ 92	[0	0	0]	77	[0	0	0]	5	1	1	1.4907 ]
[ 93	[0	0	0]	77	[0	0	0]	5	1	1	1.4907 ]
[ 94	[0	0	0]	78	[0	0	0]	5	1	1	1.4917 ]
[ 95	[0	0	0]	78	[0	0	0]	5	1	1	1.4907 ]
[ 96	[0	0	0]	78	[0	0	0]	5	1	1	1.4907 ]
[ 79	[0	0	0]	82	[0	0	0]	6	1	1	1.552 ]
[ 80	[0	0	0]	84	[0	0	0]	6	1	1	1.5456 ]
[ 81	[0	0	0]	83	[0	0	0]	6	1	1	1.5456 ]
[ 85	[0	0	0]	88	[0	-1	0]	6	1	2	1.5519 ]
[ 86	[0	0	0]	90	[0	-1	0]	6	1	2	1.5456 ]
[ 87	[0	0	0]	89	[0	-1	0]	6	1	2	1.5456 ]
[ 88	[0	0	0]	85	[0	1	0]	6	1	2	1.5519 ]
[ 89	[0	0	0]	87	[0	1	0]	6	1	2	1.5456 ]
[ 90	[0	0	0]	86	[0	1	0]	6	1	2	1.5456 ]
[ 91	[0	0	0]	94	[-1	0	0]	6	1	2	1.5519 ]
[ 92	[0	0	0]	96	[-1	0	0]	6	1	2	1.5456 ]
[ 93	[0	0	0]	95	[-1	0	0]	6	1	2	1.5456 ]
[ 94	[0	0	0]	91	[1	0	0]	6	1	2	1.5519 ]
[ 95	[0	0	0]	93	[1	0	0]	6	1	2	1.5456 ]
[ 96	[0	0	0]	92	[1	0	0]	6	1	2	1.5456 ]
