# Supplementary material for: An automated protocol to construct flexibility parameters for classical forcefields: applications to metal–organic frameworks
Source: RSC Adv. 2024 Jul 19;14(31):22714–62. doi: 10.1039/d4ra01859a (PMC11258866; doi:10.1039/d4ra01859a)
Supplement: RA-014-D4RA01859A-s002 [file RA-014-D4RA01859A-s002.zip › MOFs_inputs/quadrant_1_2/EKEHUZ/EKEHUZ_bond_and_UB_types_list.txt]

[30[7-(6,6,6),8-(15),8-(15),8-(15)]    8[15-(1,8,8),30-(7,8,8)]]    0    1.9417
[30[7-(6,6,6),8-(15),8-(15),8-(15)]    7[6-(1,1,6),6-(1,1,6),6-(1,1,6),30-(8,8,8)]]    0    2.1203
[15[1-(0),8-(30),8-(30),8-(30)]    1[15-(8,8,8)]]    0    1.423
[15[1-(0),8-(30),8-(30),8-(30)]    8[15-(1,8,8),30-(7,8,8)]]    0    1.5327
[1[6-(1,6,7)]    6[1-(0),1-(0),6-(1,1,7),7-(6,6,30)]]    0    1.0981
[6[1-(0),1-(0),6-(1,1,7),7-(6,6,30)]    7[6-(1,1,6),6-(1,1,6),6-(1,1,6),30-(8,8,8)]]    0    1.491
[6[1-(0),1-(0),6-(1,1,7),7-(6,6,30)]    6[1-(0),1-(0),6-(1,1,7),7-(6,6,30)]]    0    1.5477
