# Supplementary material for: An automated protocol to construct flexibility parameters for classical forcefields: applications to metal–organic frameworks
Source: RSC Adv. 2024 Jul 19;14(31):22714–62. doi: 10.1039/d4ra01859a (PMC11258866; doi:10.1039/d4ra01859a)
Supplement: RA-014-D4RA01859A-s002 [file RA-014-D4RA01859A-s002.zip › MOFs_inputs/quadrant_1_2/EKEHUZ/EKEHUZ_dihedral_types_list.txt]

[8[15-(1,8,8),30-(7,8,8)]    30[7-(6,6,6),8-(15),8-(15),8-(15)]    8[15-(1,8,8),30-(7,8,8)]    15[1-(0),8-(30),8-(30),8-(30)]]      0      Nonrotatable      0.065
[8[15-(1,8,8),30-(7,8,8)]    30[7-(6,6,6),8-(15),8-(15),8-(15)]    8[15-(1,8,8),30-(7,8,8)]    15[1-(0),8-(30),8-(30),8-(30)]]      1      Nonrotatable      0.0653
[8[15-(1,8,8),30-(7,8,8)]    30[7-(6,6,6),8-(15),8-(15),8-(15)]    8[15-(1,8,8),30-(7,8,8)]    15[1-(0),8-(30),8-(30),8-(30)]]      2      Nonrotatable      0.8
[7[6-(1,1,6),6-(1,1,6),6-(1,1,6),30-(8,8,8)]    30[7-(6,6,6),8-(15),8-(15),8-(15)]    8[15-(1,8,8),30-(7,8,8)]    15[1-(0),8-(30),8-(30),8-(30)]]      0      Nonrotatable      2.0138
[7[6-(1,1,6),6-(1,1,6),6-(1,1,6),30-(8,8,8)]    30[7-(6,6,6),8-(15),8-(15),8-(15)]    8[15-(1,8,8),30-(7,8,8)]    15[1-(0),8-(30),8-(30),8-(30)]]      1      Nonrotatable      1.2655
[8[15-(1,8,8),30-(7,8,8)]    30[7-(6,6,6),8-(15),8-(15),8-(15)]    7[6-(1,1,6),6-(1,1,6),6-(1,1,6),30-(8,8,8)]    6[1-(0),1-(0),6-(1,1,7),7-(6,6,30)]]      0      Nonrotatable      2.3331
[1[15-(8,8,8)]    15[1-(0),8-(30),8-(30),8-(30)]    8[15-(1,8,8),30-(7,8,8)]    30[7-(6,6,6),8-(15),8-(15),8-(15)]]      0      Nonrotatable      1.4068
[1[15-(8,8,8)]    15[1-(0),8-(30),8-(30),8-(30)]    8[15-(1,8,8),30-(7,8,8)]    30[7-(6,6,6),8-(15),8-(15),8-(15)]]      1      Nonrotatable      1.644
[1[15-(8,8,8)]    15[1-(0),8-(30),8-(30),8-(30)]    8[15-(1,8,8),30-(7,8,8)]    30[7-(6,6,6),8-(15),8-(15),8-(15)]]      2      Nonrotatable      0.7129
[6[1-(0),1-(0),6-(1,1,7),7-(6,6,30)]    7[6-(1,1,6),6-(1,1,6),6-(1,1,6),30-(8,8,8)]    6[1-(0),1-(0),6-(1,1,7),7-(6,6,30)]    1[6-(1,6,7)]]      0      Nonrotatable      3.1263
[6[1-(0),1-(0),6-(1,1,7),7-(6,6,30)]    7[6-(1,1,6),6-(1,1,6),6-(1,1,6),30-(8,8,8)]    6[1-(0),1-(0),6-(1,1,7),7-(6,6,30)]    6[1-(0),1-(0),6-(1,1,7),7-(6,6,30)]]      0      Nonrotatable      1.0182
[6[1-(0),1-(0),6-(1,1,7),7-(6,6,30)]    7[6-(1,1,6),6-(1,1,6),6-(1,1,6),30-(8,8,8)]    6[1-(0),1-(0),6-(1,1,7),7-(6,6,30)]    6[1-(0),1-(0),6-(1,1,7),7-(6,6,30)]]      1      Nonrotatable      1.043
[6[1-(0),1-(0),6-(1,1,7),7-(6,6,30)]    7[6-(1,1,6),6-(1,1,6),6-(1,1,6),30-(8,8,8)]    6[1-(0),1-(0),6-(1,1,7),7-(6,6,30)]    6[1-(0),1-(0),6-(1,1,7),7-(6,6,30)]]      2      Nonrotatable      1.0086
[6[1-(0),1-(0),6-(1,1,7),7-(6,6,30)]    7[6-(1,1,6),6-(1,1,6),6-(1,1,6),30-(8,8,8)]    6[1-(0),1-(0),6-(1,1,7),7-(6,6,30)]    6[1-(0),1-(0),6-(1,1,7),7-(6,6,30)]]      3      Nonrotatable      1.0284
[1[6-(1,6,7)]    6[1-(0),1-(0),6-(1,1,7),7-(6,6,30)]    6[1-(0),1-(0),6-(1,1,7),7-(6,6,30)]    1[6-(1,6,7)]]      0      Nonrotatable      2.1559
[1[6-(1,6,7)]    6[1-(0),1-(0),6-(1,1,7),7-(6,6,30)]    6[1-(0),1-(0),6-(1,1,7),7-(6,6,30)]    7[6-(1,1,6),6-(1,1,6),6-(1,1,6),30-(8,8,8)]]      0      Nonrotatable      2.0562
[7[6-(1,1,6),6-(1,1,6),6-(1,1,6),30-(8,8,8)]    6[1-(0),1-(0),6-(1,1,7),7-(6,6,30)]    6[1-(0),1-(0),6-(1,1,7),7-(6,6,30)]    7[6-(1,1,6),6-(1,1,6),6-(1,1,6),30-(8,8,8)]]      0      Nonrotatable      0.0201
