# Supplementary material for: An automated protocol to construct flexibility parameters for classical forcefields: applications to metal–organic frameworks
Source: RSC Adv. 2024 Jul 19;14(31):22714–62. doi: 10.1039/d4ra01859a (PMC11258866; doi:10.1039/d4ra01859a)
Supplement: RA-014-D4RA01859A-s002 [file RA-014-D4RA01859A-s002.zip › MOFs_inputs/quadrant_1_2/EMIVAY/EMIVAY.xyz]

  224
jmolscript: load "" {1 1 1} spacegroup "x,y,z" unitcell [{     10.1389     0.0    0.0 }, {     0.0    22.0518    0.0 }, {     0.0     0.0    14.1837 }]
Zn    5.141281811294343    0.6561462384412684   3.5459290650349455  
Zn    4.997617994891359    11.682045475138429   3.5459182602114527  
Zn    5.141282088586718    10.369754469552909   10.63777931656066   
Zn    4.99761826873247     21.395653285475515   10.637770371613172  
H     9.848057794419159    0.7780123429686181   1.2980320284307265  
H     5.712752325857836    2.6673258683477776   1.06744282391691    
H     1.215049193196973    1.9600393859337328   3.5459189129615982  
H     3.1699784284871524   5.796501522380952    3.5459305026846244  
H     9.747750758112783    0.8471712396943603   8.316338414813016   
H     5.712755619264803    2.6673276425296337   6.02441728897801    
H     7.305899730993047    1.805490500901203    8.152216403414762   
H     9.848051271440996    0.7780177242390576   5.793821886643502   
H     4.78560944906757     17.155290673666062   3.5459275913486628  
H     1.8602257949871537   20.316965508313622   3.545933054825778   
H     1.0336209882552456   14.079235958789903   3.545928992271666   
H     3.023035958423221    15.447750207941063   3.5459236122097395  
H     7.14856035415075     20.831669871738374   1.9124085721399882  
H     7.148554753439093    20.83166857080982    5.179451839443994   
H     8.481186669314338    20.321381612853344   7.183567447744581   
H     7.982767211338643    21.155381579972598   8.677460403836086   
H     2.990344260329285    9.805767261400517    1.9123971255413255  
H     8.92385427680993     12.985939653396342   3.5459210947977655  
H     6.968920289199291    16.822400526374004   3.545919804634287   
H     4.426144956994977    13.693225602183958   1.0674301299097775  
H     0.2908487904288207   11.803916088930396   1.2980275466565456  
H     0.29084194725196744  11.8039106711995     5.79381424619912    
H     2.99034165768061     9.805772048930054    5.179441493036611   
H     1.6577158449973448   9.295485214197656    7.1835627524971075  
H     2.1561387207209926   10.129486744654326   8.677453329034183   
H     0.39115641971226284  11.873079685788078   8.316329017680474   
H     4.4261462786638      13.693229810573895   6.0244041053330495  
H     2.83300800027592     12.831392216563028   8.152207287249867   
H     5.353290738568177    6.129390621803686    3.5459253725630893  
H     8.278674558080294    9.291065446919168    3.545932067184882   
H     9.105279019594006    3.0533348606543735   3.545920817766961   
H     7.115864439129324    4.421850128213772    3.5459251039956547  
H     1.6577122523952728   9.295480659909886    -0.09171915419965317
H     2.1561317224746994   10.12947965336758    12.598088375607793  
H     0.3911491573330869   11.873071165335169   12.959211446281463  
H     2.832999953295694    12.831388729421434   13.12333243645846   
H     8.481187533633255    12.756318852612909   0.09171779755209596 
H     7.982767669119198    11.922319564802034   1.5856100694138338  
H     9.747750107838757    10.178727976187128   1.2244870682382865  
H     7.30589896748817     9.220410870471392    1.0603655300947536  
H     9.84805061996183     10.247883064424764   12.88567094650713   
H     7.148555683359559    12.246032716982658   12.271301115605809  
H     5.712754029450993    8.358574662711291    13.116267417097744  
H     7.14856000125161     12.246028710924064   9.004256300441618   
H     1.215047095523819    9.065860377781915    10.637773112529054  
H     8.481184521559074    12.756315512665704   7.000134443443599   
H     7.982761072036824    11.922313941451307   5.50624387261243    
H     3.1699783048431556   5.229399058199384    10.637791205611899  
H     9.747745154560839    10.178721981834876   5.86736823713397    
H     5.71275316399735     8.35857218740325     8.159292581949892   
H     7.3058931324001355   9.220408170199683    6.031490392668657   
H     9.848058352794217    10.247891149349915   8.389882658404357   
H     4.785609465473303    15.92240984058352    10.637773071816607  
H     1.860225902245489    12.760734566310171   10.637766691326942  
H     1.0336212112542842   18.99846498538159    10.637778478230588  
H     3.023035819237435    17.62995034281575    10.637774575943979  
H     5.353290156185853    4.89650852762812     10.637767010715914  
H     8.278674618934415    1.7348344759586556   10.637779896874218  
H     9.105279476393601    7.972563688804174    10.637765821858629  
H     7.115861595411631    6.604048836203573    10.637764064266117  
H     2.9903403505272252   1.2201311210335548   12.271291572009854  
H     2.990344676782967    1.2201308190934401   9.004248330197635   
H     1.6577134561516857   1.7304186488858575   7.000132646634852   
H     2.1561325628068104   0.8964190750090739   5.506239431350956   
H     8.923850906658634    20.091760597231442   10.637779181724452  
H     6.968921952793711    16.255298286179453   10.637767949114355  
H     4.426147766174407    19.384474510936933   13.116255242991691  
H     0.2908419564691958   21.273786863643558   12.8856672050449    
H     0.29084853512492315  21.27378269580273    8.389877839135009   
H     0.3911490847514788   21.2046291289552     5.867361712832699   
H     4.426144398567882    19.384472198716487   8.159281164147142   
H     2.8329999869369056   20.246309654282378   6.031482811269759   
H     1.6577141421157653   1.7304167464640918   0.09171211555336999 
H     2.156138758617053    0.8964162458753886   1.5856025836307128  
H     0.3911560621413882   21.204623556194317   1.2244821682782208  
H     2.833007028465093    20.246309834590356   1.0603572020222405  
H     9.747743826591519    0.8471757856724673   12.959217455018148  
H     7.305892761956198    1.8054896285652533   13.123341453461226  
H     8.481185256823753    20.321382847181713   -0.09171233542754278
H     7.9827610093922186   21.155382950376936   12.59809695277676   
N     6.216919606382288    0.7293765752629362   1.868324019823578   
N     6.216918348810485    0.7293773997644012   5.2235373962936515  
N     7.4896859403564555   0.060690972268633105 0.20087039268637388 
N     7.489687741911648    0.0606909406051878   6.890988510262531   
N     3.921981927044322    11.755275497537323   1.8683112228681433  
N     2.64921191257432     11.086589565510547   0.20085983856317566 
N     3.9219808890294865   11.755279324904166   5.22352495816243    
N     2.6492151043738694   11.086593953122522   6.89097924390905    
N     6.216917641718229    10.296524671919737   12.315386606153487  
N     7.489687534295643    10.965210155710793   13.982838301031592  
N     6.216920342569771    10.296521786043797   8.960172708773076   
N     7.4896863115954755   10.965206890095613   7.292718481114742   
N     2.6492139331341122   -0.060691060891388246 13.982828864934634  
N     2.649212131038723    -0.060690904511584404 7.292711088514358   
N     3.9219806089466225   21.322424099259578   12.315375202755845  
N     3.9219815909301845   21.3224221880471     8.960161941138018   
C     6.251304248952733    1.7366588563132939   0.9211074640693299  
C     2.317097965698635    3.798424043484522    3.5459262935025415  
C     1.1297088001977968   3.046185113994925    3.545922487012057   
C     2.2555812860929048   5.201219949999616    3.545927203805065   
C     3.6477110806331168   3.092280788631626    3.5459269257499972  
C     1.002051935913384    5.790095510047878    3.5459272935310815  
C     6.25130673195296     1.7366597249792062   6.170752284834255   
C     7.042321949502977    1.328925339185262    7.215577065028216   
C     1.4013314788189049   16.906504547561745   3.545929089103947   
C     3.7435176095451386   17.47045181437474    3.545927462303532   
C     4.519082584577209    19.884649510818985   3.5459287251402802  
C     1.1098235190668015   18.27993147716313    3.545932327490335   
C     2.0910009915323293   19.251101702012583   3.5459303284548285  
C     0.12202311324288904  14.68039228805306    3.5459244610492213  
C     0.19496670732880675  16.074778991285058   3.5459263746965477  
C     2.739406351439198    16.501296695954196   3.5459256526114222  
C     3.4351937329100823   18.837006626136095   3.54592856143363    
C     6.974552353051304    21.78012163135631    1.407846541916402   
C     6.974550852367382    21.780121563981663   5.684013604852395   
C     8.420974162765864    21.30112305851229    7.678265594177248   
C     9.80702793605663     21.941973419211006   7.772009797774219   
C     7.821802788944008    14.824322840036709   3.545921602687498   
C     3.1643492200469536   10.754219911157865   1.4078347086870309  
C     9.009191789210876    14.072084823582944   3.5459217179031755  
C     7.883317958971737    16.227119507200456   3.5459194894119763  
C     6.4911902255397536   14.11817930210338    3.545923484633183   
C     9.13684697700305     16.815995576436997   3.5459225447000158  
C     3.887593278918106    12.762558230691413   0.9210961663497296  
C     3.1643486106472856   10.754224355249718   5.684002970312713   
C     1.7179292159194697   10.275226151260187   7.678258920560343   
C     0.3318757968117886   10.91607718572676    7.772005808024882   
C     3.8875961071875786   12.76256206859909    6.170741086942937   
C     3.0965833390172386   12.354827998584202   7.215567458442555   
C     8.737567608464818    5.880604318545738    3.5459275038543905  
C     6.395382922675189    6.44455185994851     3.54592621921868    
C     5.619817848045548    8.858749221504592    3.545925810708387   
C     9.029076389754332    7.25403123602707     3.545931299980789   
C     8.047899311824464    8.22520201297449     3.5459289956664968  
C     -0.12202206249273052 3.654490907607914    3.5459210132254375  
C     9.943932652963285    5.048878460482505    3.545924762439478   
C     7.399494335164382    5.475396218652806    3.545924764773936   
C     6.703706815791484    7.81110685481945     3.5459276564093276  
C     1.7179252913042897   10.275221446887727   13.597282868282093  
C     0.331871374399558    10.91607298949815    13.50353936488121   
C     3.096577451927203    12.354823502091667   -0.12372888128069913
C     8.420974127223936    11.77657792868952    0.5864155136842213  
C     9.80702802702199     11.13572613697218    0.6801590790952068  
C     7.042321714017768    9.696976293708842    0.12372685972550174 
C     6.9745504806729235   11.297580025257444   12.77586332213028   
C     6.251305936334454    9.289241884459724    13.26260161606607   
C     2.3170974856235613   7.2274761842379345   10.637779673374567  
C     6.974552941060477    11.29757649914614    8.499694780810367   
C     1.1297082323629373   7.979714421652183    10.637775475344583  
C     8.420971340250981    11.776574678185973   6.505438116947522   
C     2.255581941308378    5.82467970099679     10.63778640115037   
C     9.807025015779061    11.13572446914663    6.4116911707021496  
C     3.6477097139847072   7.93362029386062     10.637775971890823  
C     1.0020530479697731   5.235804401195307    10.63778606665117   
C     6.251304782667619    9.289239159051565    8.012956322699843   
C     7.042317827865167    9.696972814225791    6.968130230848659   
C     1.4013326886778992   16.171195990507446   10.637771921770348  
C     3.7435175764632707   15.607248347182436   10.637771823117522  
C     4.519082616158142    13.193050907854028   10.637772284804031  
C     1.1098238653786257   14.797769172313624   10.637768361333917  
C     2.091001270016417    13.826598169698185   10.637769943857792  
C     0.1220221565664067   18.39730907886485    10.637777349782171  
C     0.19496749514181225  17.002921619506576   10.637774650334856  
C     2.7394058655360456   16.57640387112665    10.637773999661626  
C     3.4351937935463184   14.24069320986035    10.637771022909355  
C     8.737567446565171    5.14529621991902     10.637776452826817  
C     6.395381149499615    4.581348153987743    10.637768937181754  
C     5.619817433843139    2.1671497940385174   10.637772133795877  
C     9.029076363059405    3.7718692687197355   10.637779836578902  
C     8.047897854204498    2.8006986698163217   10.637777485212466  
C     -0.12202308522345184 7.371407830099393    10.637772614715038  
C     9.943933121343557    5.977020451004172    10.637777894464683  
C     7.399493069375753    5.550503268596723    10.637769910441472  
C     6.703705372881241    3.21479353927784     10.637773328796557  
C     3.1643477653691594   0.2716788871926062   12.775852994874965  
C     3.1643490549254847   0.27167815036072934  8.499686065644912   
C     1.7179256939630079   0.750677234329881    6.505434287633688   
C     0.33187185301143035  0.10982706246489964  6.411690059366897   
C     7.821802017839728    18.253375763767593   10.637772988897389  
C     9.009191373955886    19.005614772357593   10.637775584839392  
C     7.8833188670205      16.85057993735161    10.637771524378833  
C     6.491189114382355    18.95951904135463    10.637774125151621  
C     9.136848378838582    16.261704477444486   10.637771679006867  
C     3.88759580353881     20.315141391962644   13.2625912835213    
C     3.8875931582639773   20.315140135887102   8.01294673746006    
C     3.0965778809478075   20.72287477672335    6.9681221366366675  
C     1.717928383126675    0.7506763316192353   0.5864089981907686  
C     0.33187544450194756  0.10982432939044284  0.6801570901890642  
C     3.096582453324807    20.72287463595805    0.12371711932153279 
C     7.0423173961770065   1.3289251431520461   -0.12371831448994342
C     8.420971381225044    21.30112324577264    13.597290520326455  
C     9.807024723356237    21.941975326573075   13.503542249825387  
S     0.6460616055094106   7.541811117182623    3.5459301301226835  
S     9.492837925406082    18.567710851692315   3.5459296609501525  
S     0.6460601093040211   3.4840878867805563   10.637791980754116  
S     9.492839130422116    14.50998901872229    10.637769730522646  
O     1.0593831306875239   8.171722910274822    4.790363093601654   
O     3.547017962396644    1.7965364130819466   3.545927565046973   
O     4.717128093217769    3.7346271700419758   3.5459266020220217  
O     1.0593824802282732   8.171729685264122    2.3015078913698006  
O     5.726188643179216    19.567915273681116   3.5459283150992325  
O     4.037867721678123    21.089178920170298   3.545929154264221   
O     9.079517697774026    19.197631845395634   2.301508046319484   
O     6.5918833791502625   12.822435215920107   3.5459128690261617  
O     5.421773294705721    14.76052601299436    3.5459359009765157  
O     9.079515843399982    19.197620548772722   4.790363769338735   
O     6.1010328311524935   10.063278635688038   3.545924835000567   
O     4.412711855330986    8.542015905676891    3.545924104473586   
O     1.0593885571893566   2.8541666915843362   9.393365644978687   
O     3.54701766664164     9.229364582737752    10.637784552870533  
O     4.717126522525299    7.291273185579357    10.637762706998071  
O     1.0593758868788068   2.8541782030955156   11.882220243094382  
O     4.037867607380141    11.988521545345558   10.637771724605779  
O     5.726188563215378    13.50978430285766    10.637774268790752  
O     4.412711155698252    2.483883758664649    10.637774361320986  
O     6.101032867201703    0.9626205517446819   10.637768594218878  
O     9.079517887174621    13.880070701866119   11.882192061515823  
O     6.59188206225111     20.25526345260054    10.637771291641684  
O     5.42177220471614     18.317172556738768   10.63777859073086   
O     9.079517817247481    13.880076545761844   9.393336745108614   
