# Supplementary material for: An automated protocol to construct flexibility parameters for classical forcefields: applications to metal–organic frameworks
Source: RSC Adv. 2024 Jul 19;14(31):22714–62. doi: 10.1039/d4ra01859a (PMC11258866; doi:10.1039/d4ra01859a)
Supplement: RA-014-D4RA01859A-s002 [file RA-014-D4RA01859A-s002.zip › MOFs_inputs/quadrant_1_2/EMIVAY/EMIVAY_angle_instances_list.txt]

[ 1	85	[0	0	0]	86	[0	0	0]	0	0	1.9992 ]
[ 2	89	[0	0	0]	91	[0	0	0]	0	0	1.9992 ]
[ 3	93	[0	0	0]	95	[0	0	0]	0	0	1.9992 ]
[ 4	99	[0	0	0]	100	[0	0	0]	0	0	1.9992 ]
[ 1	85	[0	0	0]	202	[0	0	0]	1	0	2.0013 ]
[ 1	86	[0	0	0]	202	[0	0	0]	1	0	2.0013 ]
[ 2	89	[0	0	0]	208	[0	0	0]	1	0	2.0013 ]
[ 2	91	[0	0	0]	208	[0	0	0]	1	0	2.0013 ]
[ 3	93	[0	0	0]	214	[0	0	0]	1	0	2.0013 ]
[ 3	95	[0	0	0]	214	[0	0	0]	1	0	2.0013 ]
[ 4	99	[0	0	0]	222	[0	0	0]	1	0	2.0013 ]
[ 4	100	[0	0	0]	222	[0	0	0]	1	0	2.0013 ]
[ 1	85	[0	0	0]	206	[0	-1	0]	2	0	1.9115 ]
[ 1	86	[0	0	0]	206	[0	-1	0]	2	0	1.9115 ]
[ 2	89	[0	0	0]	211	[0	0	0]	2	0	1.9115 ]
[ 2	91	[0	0	0]	211	[0	0	0]	2	0	1.9115 ]
[ 3	93	[0	0	0]	217	[0	0	0]	2	0	1.9115 ]
[ 3	95	[0	0	0]	217	[0	0	0]	2	0	1.9115 ]
[ 4	99	[0	0	0]	220	[0	1	0]	2	0	1.9115 ]
[ 4	100	[0	0	0]	220	[0	1	0]	2	0	1.9115 ]
[ 1	202	[0	0	0]	206	[0	-1	0]	3	0	1.5934 ]
[ 2	208	[0	0	0]	211	[0	0	0]	3	0	1.5934 ]
[ 3	214	[0	0	0]	217	[0	0	0]	3	0	1.5934 ]
[ 4	220	[0	1	0]	222	[0	0	0]	3	0	1.5934 ]
[ 85	1	[0	0	0]	101	[0	0	0]	4	0	2.2348 ]
[ 86	1	[0	0	0]	107	[0	0	0]	4	0	2.2348 ]
[ 89	2	[0	0	0]	128	[0	0	0]	4	0	2.2348 ]
[ 91	2	[0	0	0]	132	[0	0	0]	4	0	2.2348 ]
[ 93	3	[0	0	0]	150	[0	0	0]	4	0	2.2348 ]
[ 95	3	[0	0	0]	159	[0	0	0]	4	0	2.2348 ]
[ 99	4	[0	0	0]	188	[0	0	0]	4	0	2.2348 ]
[ 100	4	[0	0	0]	189	[0	0	0]	4	0	2.2348 ]
[ 85	1	[0	0	0]	118	[0	-1	0]	5	0	2.1746 ]
[ 86	1	[0	0	0]	119	[0	-1	0]	5	0	2.1746 ]
[ 89	2	[0	0	0]	123	[0	0	0]	5	0	2.1746 ]
[ 91	2	[0	0	0]	129	[0	0	0]	5	0	2.1746 ]
[ 93	3	[0	0	0]	149	[0	0	0]	5	0	2.1746 ]
[ 95	3	[0	0	0]	152	[0	0	0]	5	0	2.1746 ]
[ 99	4	[0	0	0]	179	[0	1	0]	5	0	2.1746 ]
[ 100	4	[0	0	0]	180	[0	1	0]	5	0	2.1746 ]
[ 85	101	[0	0	0]	118	[0	-1	0]	6	0	1.8706 ]
[ 86	107	[0	0	0]	119	[0	-1	0]	6	0	1.8705 ]
[ 89	128	[0	0	0]	123	[0	0	0]	6	0	1.8705 ]
[ 91	132	[0	0	0]	129	[0	0	0]	6	0	1.8705 ]
[ 93	150	[0	0	0]	149	[0	0	0]	6	0	1.8705 ]
[ 95	159	[0	0	0]	152	[0	0	0]	6	0	1.8705 ]
[ 99	188	[0	0	0]	179	[0	1	0]	6	0	1.8706 ]
[ 100	189	[0	0	0]	180	[0	1	0]	6	0	1.8705 ]
[ 87	194	[0	0	0]	118	[0	-1	0]	7	0	1.8873 ]
[ 88	108	[0	0	0]	119	[0	-1	0]	7	0	1.8873 ]
[ 90	145	[0	0	0]	123	[0	0	0]	7	0	1.8873 ]
[ 92	133	[0	0	0]	129	[0	0	0]	7	0	1.8873 ]
[ 94	148	[0	0	1]	149	[0	0	0]	7	0	1.8873 ]
[ 96	160	[0	0	0]	152	[0	0	0]	7	0	1.8873 ]
[ 97	193	[0	-1	1]	179	[0	0	0]	7	0	1.8873 ]
[ 98	190	[0	-1	0]	180	[0	0	0]	7	0	1.8873 ]
[ 87	195	[0	-1	-1]	118	[0	-1	0]	8	0	2.1959 ]
[ 88	120	[0	-1	0]	119	[0	-1	0]	8	0	2.1959 ]
[ 90	143	[0	0	-1]	123	[0	0	0]	8	0	2.1959 ]
[ 92	130	[0	0	0]	129	[0	0	0]	8	0	2.1959 ]
[ 94	146	[0	0	1]	149	[0	0	0]	8	0	2.1959 ]
[ 96	154	[0	0	0]	152	[0	0	0]	8	0	2.1959 ]
[ 97	191	[0	0	1]	179	[0	0	0]	8	0	2.1959 ]
[ 98	181	[0	0	0]	180	[0	0	0]	8	0	2.1959 ]
[ 87	195	[0	-1	-1]	194	[0	0	0]	9	0	2.1985 ]
[ 88	120	[0	-1	0]	108	[0	0	0]	9	0	2.1985 ]
[ 90	143	[0	0	-1]	145	[0	0	0]	9	0	2.1985 ]
[ 92	130	[0	0	0]	133	[0	0	0]	9	0	2.1985 ]
[ 94	146	[0	0	1]	148	[0	0	1]	9	0	2.1985 ]
[ 96	154	[0	0	0]	160	[0	0	0]	9	0	2.1985 ]
[ 97	191	[0	0	1]	193	[0	-1	1]	9	0	2.1985 ]
[ 98	181	[0	0	0]	190	[0	-1	0]	9	0	2.1985 ]
[ 101	6	[0	0	0]	85	[0	0	0]	10	0	2.1175 ]
[ 107	10	[0	0	0]	86	[0	0	0]	10	0	2.1175 ]
[ 128	24	[0	0	0]	89	[0	0	0]	10	0	2.1175 ]
[ 132	31	[0	0	0]	91	[0	0	0]	10	0	2.1175 ]
[ 150	47	[0	0	0]	93	[0	0	0]	10	0	2.1175 ]
[ 159	54	[0	0	0]	95	[0	0	0]	10	0	2.1175 ]
[ 188	71	[0	0	0]	99	[0	0	0]	10	0	2.1175 ]
[ 189	75	[0	0	0]	100	[0	0	0]	10	0	2.1175 ]
[ 101	6	[0	0	0]	194	[0	0	0]	11	0	2.2698 ]
[ 107	10	[0	0	0]	108	[0	0	0]	11	0	2.2698 ]
[ 128	24	[0	0	0]	145	[0	0	0]	11	0	2.2698 ]
[ 132	31	[0	0	0]	133	[0	0	0]	11	0	2.2698 ]
[ 150	47	[0	0	0]	148	[0	0	1]	11	0	2.2698 ]
[ 159	54	[0	0	0]	160	[0	0	0]	11	0	2.2698 ]
[ 188	71	[0	0	0]	193	[0	0	1]	11	0	2.2698 ]
[ 189	75	[0	0	0]	190	[0	0	0]	11	0	2.2698 ]
[ 101	194	[0	0	0]	85	[0	0	0]	12	0	1.8958 ]
[ 107	108	[0	0	0]	86	[0	0	0]	12	0	1.8958 ]
[ 128	145	[0	0	0]	89	[0	0	0]	12	0	1.8958 ]
[ 132	133	[0	0	0]	91	[0	0	0]	12	0	1.8958 ]
[ 150	148	[0	0	1]	93	[0	0	0]	12	0	1.8958 ]
[ 159	160	[0	0	0]	95	[0	0	0]	12	0	1.8958 ]
[ 188	193	[0	0	1]	99	[0	0	0]	12	0	1.8958 ]
[ 189	190	[0	0	0]	100	[0	0	0]	12	0	1.8958 ]
[ 102	103	[0	0	0]	104	[0	0	0]	13	0	2.0917 ]
[ 117	110	[0	0	0]	113	[0	0	0]	13	0	2.0915 ]
[ 122	124	[0	0	0]	125	[0	0	0]	13	0	2.0917 ]
[ 142	135	[0	0	0]	138	[0	0	0]	13	0	2.0915 ]
[ 151	153	[0	0	0]	155	[0	0	0]	13	0	2.0917 ]
[ 169	162	[0	0	0]	165	[0	0	0]	13	0	2.0915 ]
[ 178	171	[0	0	0]	174	[0	0	0]	13	0	2.0915 ]
[ 183	184	[0	0	0]	185	[0	0	0]	13	0	2.0917 ]
[ 102	103	[0	0	0]	105	[0	0	0]	14	0	2.089 ]
[ 122	124	[0	0	0]	126	[0	0	0]	14	0	2.089 ]
[ 151	153	[0	0	0]	157	[0	0	0]	14	0	2.089 ]
[ 183	184	[0	0	0]	186	[0	0	0]	14	0	2.089 ]
[ 117	110	[0	0	0]	111	[0	0	0]	15	0	2.1173 ]
[ 142	135	[0	0	0]	136	[0	0	0]	15	0	2.1173 ]
[ 169	162	[0	0	0]	163	[0	0	0]	15	0	2.1173 ]
[ 178	171	[0	0	0]	172	[0	0	0]	15	0	2.1173 ]
[ 102	104	[0	0	0]	105	[0	0	0]	16	0	2.1025 ]
[ 122	125	[0	0	0]	126	[0	0	0]	16	0	2.1025 ]
[ 151	155	[0	0	0]	157	[0	0	0]	16	0	2.1025 ]
[ 183	185	[0	0	0]	186	[0	0	0]	16	0	2.1025 ]
[ 117	113	[0	0	0]	111	[0	0	0]	17	0	2.0744 ]
[ 142	138	[0	0	0]	136	[0	0	0]	17	0	2.0744 ]
[ 169	165	[0	0	0]	163	[0	0	0]	17	0	2.0744 ]
[ 178	174	[0	0	0]	172	[0	0	0]	17	0	2.0744 ]
[ 103	7	[0	0	0]	102	[0	0	0]	18	0	2.0571 ]
[ 124	22	[0	0	0]	122	[0	0	0]	18	0	2.0571 ]
[ 153	49	[0	0	0]	151	[0	0	0]	18	0	2.0571 ]
[ 184	69	[0	0	0]	183	[0	0	0]	18	0	2.0571 ]
[ 110	13	[0	0	0]	117	[0	0	0]	19	0	2.0864 ]
[ 135	33	[0	0	0]	142	[0	0	0]	19	0	2.0864 ]
[ 162	57	[0	0	0]	169	[0	0	0]	19	0	2.0864 ]
[ 171	61	[0	0	0]	178	[0	0	0]	19	0	2.0864 ]
[ 103	7	[0	0	0]	139	[0	0	0]	20	0	2.1016 ]
[ 124	22	[0	0	0]	114	[1	0	0]	20	0	2.1016 ]
[ 153	49	[0	0	0]	175	[0	0	0]	20	0	2.1016 ]
[ 184	69	[0	0	0]	166	[1	0	0]	20	0	2.1016 ]
[ 110	13	[0	0	0]	116	[0	0	0]	21	0	2.0802 ]
[ 116	16	[0	0	0]	110	[0	0	0]	21	0	2.0755 ]
[ 135	33	[0	0	0]	141	[0	0	0]	21	0	2.0802 ]
[ 141	36	[0	0	0]	135	[0	0	0]	21	0	2.0755 ]
[ 162	57	[0	0	0]	168	[0	0	0]	21	0	2.0802 ]
[ 168	60	[0	0	0]	162	[0	0	0]	21	0	2.0755 ]
[ 171	61	[0	0	0]	177	[0	0	0]	21	0	2.0802 ]
[ 177	64	[0	0	0]	171	[0	0	0]	21	0	2.0755 ]
[ 114	15	[0	0	0]	124	[-1	0	0]	22	0	2.1062 ]
[ 139	35	[-1	0	0]	103	[0	0	0]	22	0	2.1062 ]
[ 166	59	[0	0	0]	184	[-1	0	0]	22	0	2.1062 ]
[ 175	63	[-1	0	0]	153	[0	0	0]	22	0	2.1062 ]
[ 103	139	[0	0	0]	102	[0	0	0]	23	0	2.1245 ]
[ 110	116	[0	0	0]	117	[0	0	0]	23	0	2.1166 ]
[ 124	114	[1	0	0]	122	[0	0	0]	23	0	2.1245 ]
[ 135	141	[0	0	0]	142	[0	0	0]	23	0	2.1166 ]
[ 153	175	[0	0	0]	151	[0	0	0]	23	0	2.1245 ]
[ 162	168	[0	0	0]	169	[0	0	0]	23	0	2.1166 ]
[ 171	177	[0	0	0]	178	[0	0	0]	23	0	2.1166 ]
[ 184	166	[1	0	0]	183	[0	0	0]	23	0	2.1245 ]
[ 104	8	[0	0	0]	102	[0	0	0]	24	0	2.1041 ]
[ 125	23	[0	0	0]	122	[0	0	0]	24	0	2.1041 ]
[ 155	52	[0	0	0]	151	[0	0	0]	24	0	2.1041 ]
[ 185	70	[0	0	0]	183	[0	0	0]	24	0	2.1041 ]
[ 113	14	[0	0	0]	117	[0	0	0]	25	0	2.0828 ]
[ 138	34	[0	0	0]	142	[0	0	0]	25	0	2.0828 ]
[ 165	58	[0	0	0]	169	[0	0	0]	25	0	2.0828 ]
[ 174	62	[0	0	0]	178	[0	0	0]	25	0	2.0828 ]
[ 104	8	[0	0	0]	106	[0	0	0]	26	0	2.1253 ]
[ 125	23	[0	0	0]	127	[0	0	0]	26	0	2.1253 ]
[ 155	52	[0	0	0]	158	[0	0	0]	26	0	2.1253 ]
[ 185	70	[0	0	0]	187	[0	0	0]	26	0	2.1253 ]
[ 113	14	[0	0	0]	112	[0	0	0]	27	0	2.1378 ]
[ 138	34	[0	0	0]	137	[0	0	0]	27	0	2.1378 ]
[ 165	58	[0	0	0]	164	[0	0	0]	27	0	2.1378 ]
[ 174	62	[0	0	0]	173	[0	0	0]	27	0	2.1378 ]
[ 104	102	[0	0	0]	106	[0	0	0]	28	0	2.0538 ]
[ 125	122	[0	0	0]	127	[0	0	0]	28	0	2.0538 ]
[ 155	151	[0	0	0]	158	[0	0	0]	28	0	2.0538 ]
[ 185	183	[0	0	0]	187	[0	0	0]	28	0	2.0538 ]
[ 113	117	[0	0	0]	112	[0	0	0]	29	0	2.0625 ]
[ 138	142	[0	0	0]	137	[0	0	0]	29	0	2.0625 ]
[ 165	169	[0	0	0]	164	[0	0	0]	29	0	2.0625 ]
[ 174	178	[0	0	0]	173	[0	0	0]	29	0	2.0625 ]
[ 105	102	[0	0	0]	202	[0	0	0]	30	0	1.9811 ]
[ 126	122	[0	0	0]	208	[0	0	0]	30	0	1.9811 ]
[ 157	151	[0	0	0]	214	[0	0	0]	30	0	1.9811 ]
[ 186	183	[0	0	0]	222	[0	0	0]	30	0	1.9811 ]
[ 111	117	[0	0	0]	206	[0	0	0]	31	0	1.9591 ]
[ 136	142	[0	0	0]	211	[0	0	0]	31	0	1.9591 ]
[ 163	169	[0	0	0]	217	[0	0	0]	31	0	1.9591 ]
[ 172	178	[0	0	0]	220	[0	0	0]	31	0	1.9591 ]
[ 105	102	[0	0	0]	203	[0	0	0]	32	0	2.1128 ]
[ 126	122	[0	0	0]	209	[0	0	0]	32	0	2.1128 ]
[ 157	151	[0	0	0]	215	[0	0	0]	32	0	2.1128 ]
[ 186	183	[0	0	0]	223	[0	0	0]	32	0	2.1128 ]
[ 111	117	[0	0	0]	205	[0	0	0]	33	0	2.1166 ]
[ 136	142	[0	0	0]	212	[0	0	0]	33	0	2.1166 ]
[ 163	169	[0	0	0]	218	[0	0	0]	33	0	2.1166 ]
[ 172	178	[0	0	0]	219	[0	0	0]	33	0	2.1166 ]
[ 105	202	[0	0	0]	203	[0	0	0]	34	0	2.1892 ]
[ 126	208	[0	0	0]	209	[0	0	0]	34	0	2.1892 ]
[ 157	214	[0	0	0]	215	[0	0	0]	34	0	2.1892 ]
[ 186	222	[0	0	0]	223	[0	0	0]	34	0	2.1892 ]
[ 111	206	[0	0	0]	205	[0	0	0]	35	0	2.2075 ]
[ 136	211	[0	0	0]	212	[0	0	0]	35	0	2.2075 ]
[ 163	217	[0	0	0]	218	[0	0	0]	35	0	2.2075 ]
[ 172	220	[0	0	0]	219	[0	0	0]	35	0	2.2075 ]
[ 106	104	[0	0	0]	140	[-1	0	0]	36	0	2.148 ]
[ 127	125	[0	0	0]	115	[1	0	0]	36	0	2.148 ]
[ 158	155	[0	0	0]	176	[-1	0	0]	36	0	2.148 ]
[ 187	185	[0	0	0]	167	[1	0	0]	36	0	2.148 ]
[ 112	113	[0	0	0]	109	[0	0	0]	37	0	2.1419 ]
[ 137	138	[0	0	0]	134	[0	0	0]	37	0	2.1419 ]
[ 164	165	[0	0	0]	161	[0	0	0]	37	0	2.1419 ]
[ 173	174	[0	0	0]	170	[0	0	0]	37	0	2.1419 ]
[ 106	197	[0	0	0]	104	[0	0	0]	38	0	2.2105 ]
[ 127	198	[0	0	0]	125	[0	0	0]	38	0	2.2105 ]
[ 158	199	[0	0	0]	155	[0	0	0]	38	0	2.2105 ]
[ 187	200	[0	0	0]	185	[0	0	0]	38	0	2.2105 ]
[ 112	198	[-1	0	0]	113	[0	0	0]	39	0	2.1989 ]
[ 137	197	[1	0	0]	138	[0	0	0]	39	0	2.1989 ]
[ 164	200	[-1	0	0]	165	[0	0	0]	39	0	2.1989 ]
[ 173	199	[1	0	0]	174	[0	0	0]	39	0	2.1989 ]
[ 106	197	[0	0	0]	140	[-1	0	0]	40	0	1.9247 ]
[ 127	198	[0	0	0]	115	[1	0	0]	40	0	1.9247 ]
[ 158	199	[0	0	0]	176	[-1	0	0]	40	0	1.9247 ]
[ 187	200	[0	0	0]	167	[1	0	0]	40	0	1.9247 ]
[ 112	198	[-1	0	0]	109	[0	0	0]	41	0	1.9424 ]
[ 137	197	[1	0	0]	134	[0	0	0]	41	0	1.9424 ]
[ 164	200	[-1	0	0]	161	[0	0	0]	41	0	1.9424 ]
[ 173	199	[1	0	0]	170	[0	0	0]	41	0	1.9424 ]
[ 108	11	[0	0	0]	88	[0	0	0]	42	0	2.1263 ]
[ 133	32	[0	0	0]	92	[0	0	0]	42	0	2.1263 ]
[ 145	40	[0	0	-1]	90	[0	0	0]	42	0	2.1263 ]
[ 148	44	[0	0	0]	94	[0	0	-1]	42	0	2.1263 ]
[ 160	55	[0	0	0]	96	[0	0	0]	42	0	2.1263 ]
[ 190	76	[0	0	0]	98	[0	1	0]	42	0	2.1263 ]
[ 193	80	[0	0	0]	97	[0	1	-1]	42	0	2.1263 ]
[ 194	82	[0	0	-1]	87	[0	0	0]	42	0	2.1263 ]
[ 108	11	[0	0	0]	107	[0	0	0]	43	0	2.3019 ]
[ 133	32	[0	0	0]	132	[0	0	0]	43	0	2.3019 ]
[ 145	40	[0	0	-1]	128	[0	0	0]	43	0	2.3019 ]
[ 148	44	[0	0	0]	150	[0	0	-1]	43	0	2.3019 ]
[ 160	55	[0	0	0]	159	[0	0	0]	43	0	2.3019 ]
[ 190	76	[0	0	0]	189	[0	0	0]	43	0	2.3019 ]
[ 193	80	[0	0	0]	188	[0	0	-1]	43	0	2.3019 ]
[ 194	82	[0	0	-1]	101	[0	0	0]	43	0	2.3019 ]
[ 108	107	[0	0	0]	88	[0	0	0]	44	0	1.8547 ]
[ 133	132	[0	0	0]	92	[0	0	0]	44	0	1.8547 ]
[ 145	128	[0	0	0]	90	[0	0	0]	44	0	1.8547 ]
[ 148	150	[0	0	-1]	94	[0	0	-1]	44	0	1.8547 ]
[ 160	159	[0	0	0]	96	[0	0	0]	44	0	1.8547 ]
[ 190	189	[0	0	0]	98	[0	1	0]	44	0	1.8547 ]
[ 193	188	[0	0	-1]	97	[0	1	-1]	44	0	1.8547 ]
[ 194	101	[0	0	0]	87	[0	0	0]	44	0	1.8547 ]
[ 109	115	[0	0	0]	112	[0	0	0]	45	0	1.9653 ]
[ 134	140	[0	0	0]	137	[0	0	0]	45	0	1.9653 ]
[ 161	167	[0	0	0]	164	[0	0	0]	45	0	1.9653 ]
[ 170	176	[0	0	0]	173	[0	0	0]	45	0	1.9653 ]
[ 115	109	[0	0	0]	127	[-1	0	0]	46	0	1.9836 ]
[ 140	134	[0	0	0]	106	[1	0	0]	46	0	1.9836 ]
[ 167	161	[0	0	0]	187	[-1	0	0]	46	0	1.9836 ]
[ 176	170	[0	0	0]	158	[1	0	0]	46	0	1.9836 ]
[ 109	116	[0	0	0]	112	[0	0	0]	47	0	2.074 ]
[ 115	114	[0	0	0]	127	[-1	0	0]	47	0	2.073 ]
[ 134	141	[0	0	0]	137	[0	0	0]	47	0	2.074 ]
[ 140	139	[1	0	0]	106	[1	0	0]	47	0	2.073 ]
[ 161	168	[0	0	0]	164	[0	0	0]	47	0	2.074 ]
[ 167	166	[0	0	0]	187	[-1	0	0]	47	0	2.073 ]
[ 170	177	[0	0	0]	173	[0	0	0]	47	0	2.074 ]
[ 176	175	[1	0	0]	158	[1	0	0]	47	0	2.073 ]
[ 109	116	[0	0	0]	115	[0	0	0]	48	0	2.2439 ]
[ 134	141	[0	0	0]	140	[0	0	0]	48	0	2.2439 ]
[ 161	168	[0	0	0]	167	[0	0	0]	48	0	2.2439 ]
[ 170	177	[0	0	0]	176	[0	0	0]	48	0	2.2439 ]
[ 115	114	[0	0	0]	109	[0	0	0]	49	0	2.2267 ]
[ 140	139	[1	0	0]	134	[0	0	0]	49	0	2.2267 ]
[ 167	166	[0	0	0]	161	[0	0	0]	49	0	2.2267 ]
[ 176	175	[1	0	0]	170	[0	0	0]	49	0	2.2267 ]
[ 114	15	[0	0	0]	115	[0	0	0]	50	0	2.1015 ]
[ 139	35	[-1	0	0]	140	[-1	0	0]	50	0	2.1015 ]
[ 166	59	[0	0	0]	167	[0	0	0]	50	0	2.1015 ]
[ 175	63	[-1	0	0]	176	[-1	0	0]	50	0	2.1015 ]
[ 116	16	[0	0	0]	109	[0	0	0]	51	0	2.1278 ]
[ 141	36	[0	0	0]	134	[0	0	0]	51	0	2.1278 ]
[ 168	60	[0	0	0]	161	[0	0	0]	51	0	2.1278 ]
[ 177	64	[0	0	0]	170	[0	0	0]	51	0	2.1278 ]
[ 114	124	[-1	0	0]	115	[0	0	0]	52	0	2.0754 ]
[ 116	110	[0	0	0]	109	[0	0	0]	52	0	2.0799 ]
[ 139	103	[0	0	0]	140	[-1	0	0]	52	0	2.0754 ]
[ 141	135	[0	0	0]	134	[0	0	0]	52	0	2.0799 ]
[ 166	184	[-1	0	0]	167	[0	0	0]	52	0	2.0754 ]
[ 168	162	[0	0	0]	161	[0	0	0]	52	0	2.0799 ]
[ 175	153	[0	0	0]	176	[-1	0	0]	52	0	2.0754 ]
[ 177	171	[0	0	0]	170	[0	0	0]	52	0	2.0799 ]
[ 118	17	[0	0	0]	85	[0	1	0]	53	0	2.1936 ]
[ 119	18	[0	0	0]	86	[0	1	0]	53	0	2.1936 ]
[ 123	21	[0	0	0]	89	[0	0	0]	53	0	2.1936 ]
[ 129	27	[0	0	0]	91	[0	0	0]	53	0	2.1936 ]
[ 149	46	[0	0	0]	93	[0	0	0]	53	0	2.1936 ]
[ 152	48	[0	0	0]	95	[0	0	0]	53	0	2.1936 ]
[ 179	65	[0	0	0]	99	[0	-1	0]	53	0	2.1936 ]
[ 180	66	[0	0	0]	100	[0	-1	0]	53	0	2.1936 ]
[ 118	17	[0	0	0]	87	[0	1	0]	54	0	2.173 ]
[ 119	18	[0	0	0]	88	[0	1	0]	54	0	2.173 ]
[ 123	21	[0	0	0]	90	[0	0	0]	54	0	2.173 ]
[ 129	27	[0	0	0]	92	[0	0	0]	54	0	2.173 ]
[ 149	46	[0	0	0]	94	[0	0	0]	54	0	2.173 ]
[ 152	48	[0	0	0]	96	[0	0	0]	54	0	2.173 ]
[ 179	65	[0	0	0]	97	[0	0	0]	54	0	2.173 ]
[ 180	66	[0	0	0]	98	[0	0	0]	54	0	2.173 ]
[ 118	87	[0	1	0]	85	[0	1	0]	55	0	1.9165 ]
[ 119	88	[0	1	0]	86	[0	1	0]	55	0	1.9165 ]
[ 123	90	[0	0	0]	89	[0	0	0]	55	0	1.9165 ]
[ 129	92	[0	0	0]	91	[0	0	0]	55	0	1.9165 ]
[ 149	94	[0	0	0]	93	[0	0	0]	55	0	1.9165 ]
[ 152	96	[0	0	0]	95	[0	0	0]	55	0	1.9165 ]
[ 179	97	[0	0	0]	99	[0	-1	0]	55	0	1.9165 ]
[ 180	98	[0	0	0]	100	[0	-1	0]	55	0	1.9165 ]
[ 120	19	[0	0	0]	20	[0	0	0]	56	0	1.8884 ]
[ 130	28	[0	0	0]	29	[0	0	0]	56	0	1.8884 ]
[ 143	37	[0	0	1]	38	[0	0	0]	56	0	1.8884 ]
[ 146	41	[0	0	0]	42	[0	0	0]	56	0	1.8884 ]
[ 154	50	[0	0	0]	51	[0	0	0]	56	0	1.8884 ]
[ 181	67	[0	0	0]	68	[0	0	0]	56	0	1.8884 ]
[ 191	77	[0	0	0]	78	[0	0	0]	56	0	1.8884 ]
[ 195	83	[0	0	1]	84	[0	0	0]	56	0	1.8884 ]
[ 120	19	[0	0	0]	88	[0	1	0]	57	0	1.8615 ]
[ 130	28	[0	0	0]	92	[0	0	0]	57	0	1.8615 ]
[ 143	37	[0	0	1]	90	[0	0	1]	57	0	1.8615 ]
[ 146	41	[0	0	0]	94	[0	0	-1]	57	0	1.8615 ]
[ 154	50	[0	0	0]	96	[0	0	0]	57	0	1.8615 ]
[ 181	67	[0	0	0]	98	[0	0	0]	57	0	1.8615 ]
[ 191	77	[0	0	0]	97	[0	0	-1]	57	0	1.8615 ]
[ 195	83	[0	0	1]	87	[0	1	1]	57	0	1.8615 ]
[ 120	20	[0	0	0]	88	[0	1	0]	58	0	1.884 ]
[ 130	29	[0	0	0]	92	[0	0	0]	58	0	1.884 ]
[ 143	38	[0	0	0]	90	[0	0	1]	58	0	1.884 ]
[ 146	42	[0	0	0]	94	[0	0	-1]	58	0	1.884 ]
[ 154	51	[0	0	0]	96	[0	0	0]	58	0	1.884 ]
[ 181	68	[0	0	0]	98	[0	0	0]	58	0	1.884 ]
[ 191	78	[0	0	0]	97	[0	0	-1]	58	0	1.884 ]
[ 195	84	[0	0	0]	87	[0	1	1]	58	0	1.884 ]
[ 120	19	[0	0	0]	121	[0	0	0]	59	0	1.9298 ]
[ 130	28	[0	0	0]	131	[0	0	0]	59	0	1.9298 ]
[ 143	37	[0	0	1]	144	[0	0	0]	59	0	1.9298 ]
[ 146	41	[0	0	0]	147	[0	0	0]	59	0	1.9298 ]
[ 154	50	[0	0	0]	156	[0	0	0]	59	0	1.9298 ]
[ 181	67	[0	0	0]	182	[0	0	0]	59	0	1.9298 ]
[ 191	77	[0	0	0]	192	[0	0	0]	59	0	1.9298 ]
[ 195	83	[0	0	1]	196	[0	0	0]	59	0	1.9298 ]
[ 120	20	[0	0	0]	121	[0	0	0]	60	0	1.9396 ]
[ 130	29	[0	0	0]	131	[0	0	0]	60	0	1.9396 ]
[ 143	38	[0	0	0]	144	[0	0	0]	60	0	1.9396 ]
[ 146	42	[0	0	0]	147	[0	0	0]	60	0	1.9396 ]
[ 154	51	[0	0	0]	156	[0	0	0]	60	0	1.9396 ]
[ 181	68	[0	0	0]	182	[0	0	0]	60	0	1.9396 ]
[ 191	78	[0	0	0]	192	[0	0	0]	60	0	1.9396 ]
[ 195	84	[0	0	0]	196	[0	0	0]	60	0	1.9396 ]
[ 120	121	[0	0	0]	88	[0	1	0]	61	0	1.9573 ]
[ 130	131	[0	0	0]	92	[0	0	0]	61	0	1.9573 ]
[ 143	144	[0	0	0]	90	[0	0	1]	61	0	1.9573 ]
[ 146	147	[0	0	0]	94	[0	0	-1]	61	0	1.9573 ]
[ 154	156	[0	0	0]	96	[0	0	0]	61	0	1.9573 ]
[ 181	182	[0	0	0]	98	[0	0	0]	61	0	1.9573 ]
[ 191	192	[0	0	0]	97	[0	0	-1]	61	0	1.9573 ]
[ 195	196	[0	0	0]	87	[0	1	1]	61	0	1.9573 ]
[ 121	9	[0	1	0]	73	[1	0	0]	62	0	1.8543 ]
[ 131	30	[0	0	0]	56	[-1	0	0]	62	0	1.8543 ]
[ 144	39	[0	0	0]	45	[-1	0	0]	62	0	1.8543 ]
[ 147	25	[1	0	0]	43	[0	0	0]	62	0	1.8543 ]
[ 156	26	[1	0	0]	53	[0	0	0]	62	0	1.8543 ]
[ 182	12	[-1	0	0]	74	[0	-1	0]	62	0	1.8543 ]
[ 192	5	[-1	0	0]	79	[0	-1	0]	62	0	1.8543 ]
[ 196	72	[1	0	0]	81	[0	1	0]	62	0	1.8543 ]
[ 121	9	[0	1	0]	120	[0	0	0]	63	0	1.9232 ]
[ 131	30	[0	0	0]	130	[0	0	0]	63	0	1.9232 ]
[ 144	39	[0	0	0]	143	[0	0	0]	63	0	1.9232 ]
[ 147	43	[0	0	0]	146	[0	0	0]	63	0	1.9232 ]
[ 156	53	[0	0	0]	154	[0	0	0]	63	0	1.9232 ]
[ 182	74	[0	-1	0]	181	[0	0	0]	63	0	1.9232 ]
[ 192	79	[0	-1	0]	191	[0	0	0]	63	0	1.9232 ]
[ 196	81	[0	1	0]	195	[0	0	0]	63	0	1.9232 ]
[ 121	73	[1	0	0]	120	[0	0	0]	64	0	1.8672 ]
[ 131	56	[-1	0	0]	130	[0	0	0]	64	0	1.8672 ]
[ 144	45	[-1	0	0]	143	[0	0	0]	64	0	1.8672 ]
[ 147	25	[1	0	0]	146	[0	0	0]	64	0	1.8672 ]
[ 156	26	[1	0	0]	154	[0	0	0]	64	0	1.8672 ]
[ 182	12	[-1	0	0]	181	[0	0	0]	64	0	1.8672 ]
[ 192	5	[-1	0	0]	191	[0	0	0]	64	0	1.8672 ]
[ 196	72	[1	0	0]	195	[0	0	0]	64	0	1.8672 ]
[ 121	9	[0	1	0]	182	[1	1	0]	65	0	1.9153 ]
[ 121	73	[1	0	0]	182	[1	1	0]	65	0	1.918 ]
[ 131	30	[0	0	0]	156	[-1	0	0]	65	0	1.9153 ]
[ 131	56	[-1	0	0]	156	[-1	0	0]	65	0	1.918 ]
[ 144	39	[0	0	0]	147	[-1	0	1]	65	0	1.9153 ]
[ 144	45	[-1	0	0]	147	[-1	0	1]	65	0	1.918 ]
[ 147	25	[1	0	0]	144	[1	0	-1]	65	0	1.918 ]
[ 147	43	[0	0	0]	144	[1	0	-1]	65	0	1.9153 ]
[ 156	26	[1	0	0]	131	[1	0	0]	65	0	1.918 ]
[ 156	53	[0	0	0]	131	[1	0	0]	65	0	1.9153 ]
[ 182	12	[-1	0	0]	121	[-1	-1	0]	65	0	1.918 ]
[ 182	74	[0	-1	0]	121	[-1	-1	0]	65	0	1.9153 ]
[ 192	5	[-1	0	0]	196	[-1	-1	-1]	65	0	1.918 ]
[ 192	79	[0	-1	0]	196	[-1	-1	-1]	65	0	1.9153 ]
[ 196	72	[1	0	0]	192	[1	1	1]	65	0	1.918 ]
[ 196	81	[0	1	0]	192	[1	1	1]	65	0	1.9153 ]
[ 121	182	[1	1	0]	120	[0	0	0]	66	0	1.981 ]
[ 131	156	[-1	0	0]	130	[0	0	0]	66	0	1.981 ]
[ 144	147	[-1	0	1]	143	[0	0	0]	66	0	1.981 ]
[ 147	144	[1	0	-1]	146	[0	0	0]	66	0	1.981 ]
[ 156	131	[1	0	0]	154	[0	0	0]	66	0	1.981 ]
[ 182	121	[-1	-1	0]	181	[0	0	0]	66	0	1.981 ]
[ 192	196	[-1	-1	-1]	191	[0	0	0]	66	0	1.981 ]
[ 196	192	[1	1	1]	195	[0	0	0]	66	0	1.981 ]
[ 197	106	[0	0	0]	137	[-1	0	0]	67	0	1.6088 ]
[ 198	112	[1	0	0]	127	[0	0	0]	67	0	1.6088 ]
[ 199	158	[0	0	0]	173	[-1	0	0]	67	0	1.6088 ]
[ 200	164	[1	0	0]	187	[0	0	0]	67	0	1.6088 ]
[ 197	106	[0	0	0]	201	[0	0	0]	68	0	1.9474 ]
[ 197	106	[0	0	0]	204	[0	0	0]	68	0	1.9474 ]
[ 198	127	[0	0	0]	207	[0	0	0]	68	0	1.9474 ]
[ 198	127	[0	0	0]	210	[0	0	0]	68	0	1.9474 ]
[ 199	158	[0	0	0]	213	[0	0	0]	68	0	1.9474 ]
[ 199	158	[0	0	0]	216	[0	0	0]	68	0	1.9474 ]
[ 200	187	[0	0	0]	221	[0	0	0]	68	0	1.9474 ]
[ 200	187	[0	0	0]	224	[0	0	0]	68	0	1.9474 ]
[ 197	137	[-1	0	0]	201	[0	0	0]	69	0	1.9288 ]
[ 197	137	[-1	0	0]	204	[0	0	0]	69	0	1.9288 ]
[ 198	112	[1	0	0]	207	[0	0	0]	69	0	1.9288 ]
[ 198	112	[1	0	0]	210	[0	0	0]	69	0	1.9288 ]
[ 199	173	[-1	0	0]	213	[0	0	0]	69	0	1.9288 ]
[ 199	173	[-1	0	0]	216	[0	0	0]	69	0	1.9288 ]
[ 200	164	[1	0	0]	221	[0	0	0]	69	0	1.9288 ]
[ 200	164	[1	0	0]	224	[0	0	0]	69	0	1.9288 ]
[ 197	201	[0	0	0]	204	[0	0	0]	70	0	2.0528 ]
[ 198	207	[0	0	0]	210	[0	0	0]	70	0	2.0528 ]
[ 199	213	[0	0	0]	216	[0	0	0]	70	0	2.0528 ]
[ 200	221	[0	0	0]	224	[0	0	0]	70	0	2.0528 ]
[ 202	1	[0	0	0]	105	[0	0	0]	71	0	2.1142 ]
[ 208	2	[0	0	0]	126	[0	0	0]	71	0	2.1142 ]
[ 214	3	[0	0	0]	157	[0	0	0]	71	0	2.1142 ]
[ 222	4	[0	0	0]	186	[0	0	0]	71	0	2.1142 ]
[ 206	1	[0	1	0]	111	[0	0	0]	72	0	2.1632 ]
[ 211	2	[0	0	0]	136	[0	0	0]	72	0	2.1632 ]
[ 217	3	[0	0	0]	163	[0	0	0]	72	0	2.1632 ]
[ 220	4	[0	-1	0]	172	[0	0	0]	72	0	2.1632 ]
