# Supplementary material for: An automated protocol to construct flexibility parameters for classical forcefields: applications to metal–organic frameworks
Source: RSC Adv. 2024 Jul 19;14(31):22714–62. doi: 10.1039/d4ra01859a (PMC11258866; doi:10.1039/d4ra01859a)
Supplement: RA-014-D4RA01859A-s002 [file RA-014-D4RA01859A-s002.zip › MOFs_inputs/quadrant_1_2/EMIVAY/EMIVAY_angle_types_list.txt]

[30[7-(6,6),7-(6,6),8-(6),8-(6)]    7[6-(1,6),6-(1,7),30-(7,8,8)]    7[6-(1,6),6-(1,7),30-(7,8,8)]]    0    1.9992
[30[7-(6,6),7-(6,6),8-(6),8-(6)]    7[6-(1,6),6-(1,7),30-(7,8,8)]    8[6-(6,8),30-(7,7,8)]]    0    2.0013
[30[7-(6,6),7-(6,6),8-(6),8-(6)]    7[6-(1,6),6-(1,7),30-(7,8,8)]    8[6-(6,8),30-(7,7,8)]]    1    1.9115
[30[7-(6,6),7-(6,6),8-(6),8-(6)]    8[6-(6,8),30-(7,7,8)]    8[6-(6,8),30-(7,7,8)]]    0    1.5934
[7[6-(1,6),6-(1,7),30-(7,8,8)]    30[7-(6,6),7-(6,6),8-(6),8-(6)]    6[1-(0),6-(1,7),7-(6,30)]]    0    2.2348
[7[6-(1,6),6-(1,7),30-(7,8,8)]    30[7-(6,6),7-(6,6),8-(6),8-(6)]    6[1-(0),7-(6,30),7-(6,6)]]    0    2.1746
[7[6-(1,6),6-(1,7),30-(7,8,8)]    6[1-(0),6-(1,7),7-(6,30)]    6[1-(0),7-(6,30),7-(6,6)]]    0    1.8705
[7[6-(1,1,6),6-(1,6),6-(1,7)]    6[1-(0),6-(1,7),7-(6,6)]    6[1-(0),7-(6,30),7-(6,6)]]    0    1.8873
[7[6-(1,1,6),6-(1,6),6-(1,7)]    6[1-(0),1-(0),6-(1,1,6),7-(6,6)]    6[1-(0),7-(6,30),7-(6,6)]]    0    2.1959
[7[6-(1,1,6),6-(1,6),6-(1,7)]    6[1-(0),1-(0),6-(1,1,6),7-(6,6)]    6[1-(0),6-(1,7),7-(6,6)]]    0    2.1985
[6[1-(0),6-(1,7),7-(6,30)]    1[6-(6,7)]    7[6-(1,6),6-(1,7),30-(7,8,8)]]    0    2.1175
[6[1-(0),6-(1,7),7-(6,30)]    1[6-(6,7)]    6[1-(0),6-(1,7),7-(6,6)]]    0    2.2698
[6[1-(0),6-(1,7),7-(6,30)]    6[1-(0),6-(1,7),7-(6,6)]    7[6-(1,6),6-(1,7),30-(7,8,8)]]    0    1.8958
[6[6-(1,6),6-(1,6),6-(8,8)]    6[1-(0),6-(1,6),6-(6,6)]    6[1-(0),6-(6,16),6-(6,6)]]    0    2.0916
[6[6-(1,6),6-(1,6),6-(8,8)]    6[1-(0),6-(1,6),6-(6,6)]    6[6-(6,6),8-(0),8-(30)]]    0    2.089
[6[6-(1,6),6-(1,6),6-(8,8)]    6[1-(0),6-(1,6),6-(6,6)]    6[6-(6,6),8-(0),8-(30)]]    1    2.1173
[6[6-(1,6),6-(1,6),6-(8,8)]    6[1-(0),6-(6,16),6-(6,6)]    6[6-(6,6),8-(0),8-(30)]]    0    2.1025
[6[6-(1,6),6-(1,6),6-(8,8)]    6[1-(0),6-(6,16),6-(6,6)]    6[6-(6,6),8-(0),8-(30)]]    1    2.0744
[6[1-(0),6-(1,6),6-(6,6)]    1[6-(6,6)]    6[6-(1,6),6-(1,6),6-(8,8)]]    0    2.0571
[6[1-(0),6-(1,6),6-(6,6)]    1[6-(6,6)]    6[6-(1,6),6-(1,6),6-(8,8)]]    1    2.0864
[6[1-(0),6-(1,6),6-(6,6)]    1[6-(6,6)]    6[1-(0),6-(1,6),6-(6,6)]]    0    2.1016
[6[1-(0),6-(1,6),6-(6,6)]    1[6-(6,6)]    6[1-(0),6-(1,6),6-(6,6)]]    1    2.0779
[6[1-(0),6-(1,6),6-(6,6)]    1[6-(6,6)]    6[1-(0),6-(1,6),6-(6,6)]]    2    2.1062
[6[1-(0),6-(1,6),6-(6,6)]    6[1-(0),6-(1,6),6-(6,6)]    6[6-(1,6),6-(1,6),6-(8,8)]]    0    2.1206
[6[1-(0),6-(6,16),6-(6,6)]    1[6-(6,6)]    6[6-(1,6),6-(1,6),6-(8,8)]]    0    2.1041
[6[1-(0),6-(6,16),6-(6,6)]    1[6-(6,6)]    6[6-(1,6),6-(1,6),6-(8,8)]]    1    2.0828
[6[1-(0),6-(6,16),6-(6,6)]    1[6-(6,6)]    6[6-(1,6),6-(6,6),16-(6,8,8)]]    0    2.1253
[6[1-(0),6-(6,16),6-(6,6)]    1[6-(6,6)]    6[6-(1,6),6-(6,6),16-(6,8,8)]]    1    2.1378
[6[1-(0),6-(6,16),6-(6,6)]    6[6-(1,6),6-(1,6),6-(8,8)]    6[6-(1,6),6-(6,6),16-(6,8,8)]]    0    2.0538
[6[1-(0),6-(6,16),6-(6,6)]    6[6-(1,6),6-(1,6),6-(8,8)]    6[6-(1,6),6-(6,6),16-(6,8,8)]]    1    2.0625
[6[6-(6,6),8-(0),8-(30)]    6[6-(1,6),6-(1,6),6-(8,8)]    8[6-(6,8),30-(7,7,8)]]    0    1.9811
[6[6-(6,6),8-(0),8-(30)]    6[6-(1,6),6-(1,6),6-(8,8)]    8[6-(6,8),30-(7,7,8)]]    1    1.9591
[6[6-(6,6),8-(0),8-(30)]    6[6-(1,6),6-(1,6),6-(8,8)]    8[6-(6,8)]]    0    2.1128
[6[6-(6,6),8-(0),8-(30)]    6[6-(1,6),6-(1,6),6-(8,8)]    8[6-(6,8)]]    1    2.1166
[6[6-(6,6),8-(0),8-(30)]    8[6-(6,8),30-(7,7,8)]    8[6-(6,8)]]    0    2.1892
[6[6-(6,6),8-(0),8-(30)]    8[6-(6,8),30-(7,7,8)]    8[6-(6,8)]]    1    2.2075
[6[6-(1,6),6-(6,6),16-(6,8,8)]    6[1-(0),6-(6,16),6-(6,6)]    6[6-(1,6),6-(6,16),6-(6,6)]]    0    2.148
[6[6-(1,6),6-(6,6),16-(6,8,8)]    6[1-(0),6-(6,16),6-(6,6)]    6[6-(1,6),6-(6,16),6-(6,6)]]    1    2.1419
[6[6-(1,6),6-(6,6),16-(6,8,8)]    16[6-(6,6),6-(6,6),8-(0),8-(0)]    6[1-(0),6-(6,16),6-(6,6)]]    0    2.2105
[6[6-(1,6),6-(6,6),16-(6,8,8)]    16[6-(6,6),6-(6,6),8-(0),8-(0)]    6[1-(0),6-(6,16),6-(6,6)]]    1    2.1989
[6[6-(1,6),6-(6,6),16-(6,8,8)]    16[6-(6,6),6-(6,6),8-(0),8-(0)]    6[6-(1,6),6-(6,16),6-(6,6)]]    0    1.9247
[6[6-(1,6),6-(6,6),16-(6,8,8)]    16[6-(6,6),6-(6,6),8-(0),8-(0)]    6[6-(1,6),6-(6,16),6-(6,6)]]    1    1.9424
[6[1-(0),6-(1,7),7-(6,6)]    1[6-(6,7)]    7[6-(1,1,6),6-(1,6),6-(1,7)]]    0    2.1263
[6[1-(0),6-(1,7),7-(6,6)]    1[6-(6,7)]    6[1-(0),6-(1,7),7-(6,30)]]    0    2.3019
[6[1-(0),6-(1,7),7-(6,6)]    6[1-(0),6-(1,7),7-(6,30)]    7[6-(1,1,6),6-(1,6),6-(1,7)]]    0    1.8547
[6[6-(1,6),6-(6,16),6-(6,6)]    6[6-(1,6),6-(6,16),6-(6,6)]    6[6-(1,6),6-(6,6),16-(6,8,8)]]    0    1.9653
[6[6-(1,6),6-(6,16),6-(6,6)]    6[6-(1,6),6-(6,16),6-(6,6)]    6[6-(1,6),6-(6,6),16-(6,8,8)]]    1    1.9836
[6[6-(1,6),6-(6,16),6-(6,6)]    6[1-(0),6-(1,6),6-(6,6)]    6[6-(1,6),6-(6,6),16-(6,8,8)]]    0    2.0735
[6[6-(1,6),6-(6,16),6-(6,6)]    6[1-(0),6-(1,6),6-(6,6)]    6[6-(1,6),6-(6,16),6-(6,6)]]    0    2.2439
[6[6-(1,6),6-(6,16),6-(6,6)]    6[1-(0),6-(1,6),6-(6,6)]    6[6-(1,6),6-(6,16),6-(6,6)]]    1    2.2267
[6[1-(0),6-(1,6),6-(6,6)]    1[6-(6,6)]    6[6-(1,6),6-(6,16),6-(6,6)]]    0    2.1015
[6[1-(0),6-(1,6),6-(6,6)]    1[6-(6,6)]    6[6-(1,6),6-(6,16),6-(6,6)]]    1    2.1278
[6[1-(0),6-(1,6),6-(6,6)]    6[1-(0),6-(1,6),6-(6,6)]    6[6-(1,6),6-(6,16),6-(6,6)]]    0    2.0776
[6[1-(0),7-(6,30),7-(6,6)]    1[6-(7,7)]    7[6-(1,6),6-(1,7),30-(7,8,8)]]    0    2.1936
[6[1-(0),7-(6,30),7-(6,6)]    1[6-(7,7)]    7[6-(1,1,6),6-(1,6),6-(1,7)]]    0    2.173
[6[1-(0),7-(6,30),7-(6,6)]    7[6-(1,1,6),6-(1,6),6-(1,7)]    7[6-(1,6),6-(1,7),30-(7,8,8)]]    0    1.9165
[6[1-(0),1-(0),6-(1,1,6),7-(6,6)]    1[6-(1,6,7)]    1[6-(1,6,7)]]    0    1.8884
[6[1-(0),1-(0),6-(1,1,6),7-(6,6)]    1[6-(1,6,7)]    7[6-(1,1,6),6-(1,6),6-(1,7)]]    0    1.8615
[6[1-(0),1-(0),6-(1,1,6),7-(6,6)]    1[6-(1,6,7)]    7[6-(1,1,6),6-(1,6),6-(1,7)]]    1    1.884
[6[1-(0),1-(0),6-(1,1,6),7-(6,6)]    1[6-(1,6,7)]    6[1-(0),1-(0),6-(1,1,6),6-(1,1,7)]]    0    1.9298
[6[1-(0),1-(0),6-(1,1,6),7-(6,6)]    1[6-(1,6,7)]    6[1-(0),1-(0),6-(1,1,6),6-(1,1,7)]]    1    1.9396
[6[1-(0),1-(0),6-(1,1,6),7-(6,6)]    6[1-(0),1-(0),6-(1,1,6),6-(1,1,7)]    7[6-(1,1,6),6-(1,6),6-(1,7)]]    0    1.9573
[6[1-(0),1-(0),6-(1,1,6),6-(1,1,7)]    1[6-(1,6,6)]    1[6-(1,6,6)]]    0    1.8543
[6[1-(0),1-(0),6-(1,1,6),6-(1,1,7)]    1[6-(1,6,6)]    6[1-(0),1-(0),6-(1,1,6),7-(6,6)]]    0    1.9232
[6[1-(0),1-(0),6-(1,1,6),6-(1,1,7)]    1[6-(1,6,6)]    6[1-(0),1-(0),6-(1,1,6),7-(6,6)]]    1    1.8672
[6[1-(0),1-(0),6-(1,1,6),6-(1,1,7)]    1[6-(1,6,6)]    6[1-(0),1-(0),6-(1,1,6),6-(1,1,7)]]    0    1.9167
[6[1-(0),1-(0),6-(1,1,6),6-(1,1,7)]    6[1-(0),1-(0),6-(1,1,6),6-(1,1,7)]    6[1-(0),1-(0),6-(1,1,6),7-(6,6)]]    0    1.981
[16[6-(6,6),6-(6,6),8-(0),8-(0)]    6[6-(1,6),6-(6,6),16-(6,8,8)]    6[6-(1,6),6-(6,6),16-(6,8,8)]]    0    1.6088
[16[6-(6,6),6-(6,6),8-(0),8-(0)]    6[6-(1,6),6-(6,6),16-(6,8,8)]    8[16-(6,6,8)]]    0    1.9474
[16[6-(6,6),6-(6,6),8-(0),8-(0)]    6[6-(1,6),6-(6,6),16-(6,8,8)]    8[16-(6,6,8)]]    1    1.9288
[16[6-(6,6),6-(6,6),8-(0),8-(0)]    8[16-(6,6,8)]    8[16-(6,6,8)]]    0    2.0528
[8[6-(6,8),30-(7,7,8)]    30[7-(6,6),7-(6,6),8-(6),8-(6)]    6[6-(6,6),8-(0),8-(30)]]    0    2.1142
[8[6-(6,8),30-(7,7,8)]    30[7-(6,6),7-(6,6),8-(6),8-(6)]    6[6-(6,6),8-(0),8-(30)]]    1    2.1632
