# Supplementary material for: An automated protocol to construct flexibility parameters for classical forcefields: applications to metal–organic frameworks
Source: RSC Adv. 2024 Jul 19;14(31):22714–62. doi: 10.1039/d4ra01859a (PMC11258866; doi:10.1039/d4ra01859a)
Supplement: RA-014-D4RA01859A-s002 [file RA-014-D4RA01859A-s002.zip › MOFs_inputs/quadrant_1_2/EMIVAY/EMIVAY_atom_types_with_coordinates.txt]

EMIVAY

10.1388999999999996    0.0000000000000000    0.0000000000000000
0.0000000000000000    22.0518000000000001    0.0000000000000000
0.0000000000000000    0.0000000000000000    14.1837000000000000

     1        5.141281811294343       0.6561462384412684       3.5459290650349455    30[7-(6,6),7-(6,6),8-(6),8-(6)]
     2        4.997617994891359       11.682045475138429       3.5459182602114527    30[7-(6,6),7-(6,6),8-(6),8-(6)]
     3        5.141282088586718       10.369754469552909        10.63777931656066    30[7-(6,6),7-(6,6),8-(6),8-(6)]
     4         4.99761826873247       21.395653285475515       10.637770371613172    30[7-(6,6),7-(6,6),8-(6),8-(6)]
     5        9.848057794419159       0.7780123429686181       1.2980320284307265    1[6-(1,6,6)]
     6        5.712752325857836       2.6673258683477776         1.06744282391691    1[6-(6,7)]
     7        1.215049193196973       1.9600393859337328       3.5459189129615982    1[6-(6,6)]
     8       3.1699784284871524        5.796501522380952       3.5459305026846244    1[6-(6,6)]
     9        9.747750758112783       0.8471712396943603        8.316338414813016    1[6-(1,6,6)]
    10        5.712755619264803       2.6673276425296337         6.02441728897801    1[6-(6,7)]
    11        7.305899730993047        1.805490500901203        8.152216403414762    1[6-(6,7)]
    12        9.848051271440996       0.7780177242390576        5.793821886643502    1[6-(1,6,6)]
    13         4.78560944906757       17.155290673666062       3.5459275913486628    1[6-(6,6)]
    14       1.8602257949871537       20.316965508313622        3.545933054825778    1[6-(6,6)]
    15       1.0336209882552456       14.079235958789903        3.545928992271666    1[6-(6,6)]
    16        3.023035958423221       15.447750207941063       3.5459236122097395    1[6-(6,6)]
    17         7.14856035415075       20.831669871738374       1.9124085721399882    1[6-(7,7)]
    18        7.148554753439093        20.83166857080982        5.179451839443994    1[6-(7,7)]
    19        8.481186669314338       20.321381612853344        7.183567447744581    1[6-(1,6,7)]
    20        7.982767211338643       21.155381579972598        8.677460403836086    1[6-(1,6,7)]
    21        2.990344260329285        9.805767261400517       1.9123971255413255    1[6-(7,7)]
    22         8.92385427680993       12.985939653396342       3.5459210947977655    1[6-(6,6)]
    23        6.968920289199291       16.822400526374004        3.545919804634287    1[6-(6,6)]
    24        4.426144956994977       13.693225602183958       1.0674301299097775    1[6-(6,7)]
    25       0.2908487904288207       11.803916088930396       1.2980275466565456    1[6-(1,6,6)]
    26      0.29084194725196744         11.8039106711995         5.79381424619912    1[6-(1,6,6)]
    27         2.99034165768061        9.805772048930054        5.179441493036611    1[6-(7,7)]
    28       1.6577158449973448        9.295485214197656       7.1835627524971075    1[6-(1,6,7)]
    29       2.1561387207209926       10.129486744654326        8.677453329034183    1[6-(1,6,7)]
    30      0.39115641971226284       11.873079685788078        8.316329017680474    1[6-(1,6,6)]
    31          4.4261462786638       13.693229810573895       6.0244041053330495    1[6-(6,7)]
    32         2.83300800027592       12.831392216563028        8.152207287249867    1[6-(6,7)]
    33        5.353290738568177        6.129390621803686       3.5459253725630893    1[6-(6,6)]
    34        8.278674558080294        9.291065446919168        3.545932067184882    1[6-(6,6)]
    35        9.105279019594006       3.0533348606543735        3.545920817766961    1[6-(6,6)]
    36        7.115864439129324        4.421850128213772       3.5459251039956547    1[6-(6,6)]
    37       1.6577122523952728        9.295480659909886     -0.09171915419965317    1[6-(1,6,7)]
    38       2.1561317224746994        10.12947965336758       12.598088375607793    1[6-(1,6,7)]
    39       0.3911491573330869       11.873071165335169       12.959211446281463    1[6-(1,6,6)]
    40        2.832999953295694       12.831388729421434        13.12333243645846    1[6-(6,7)]
    41        8.481187533633255       12.756318852612909      0.09171779755209596    1[6-(1,6,7)]
    42        7.982767669119198       11.922319564802034       1.5856100694138338    1[6-(1,6,7)]
    43        9.747750107838757       10.178727976187128       1.2244870682382865    1[6-(1,6,6)]
    44         7.30589896748817        9.220410870471392       1.0603655300947536    1[6-(6,7)]
    45         9.84805061996183       10.247883064424764        12.88567094650713    1[6-(1,6,6)]
    46        7.148555683359559       12.246032716982658       12.271301115605809    1[6-(7,7)]
    47        5.712754029450993        8.358574662711291       13.116267417097744    1[6-(6,7)]
    48         7.14856000125161       12.246028710924064        9.004256300441618    1[6-(7,7)]
    49        1.215047095523819        9.065860377781915       10.637773112529054    1[6-(6,6)]
    50        8.481184521559074       12.756315512665704        7.000134443443599    1[6-(1,6,7)]
    51        7.982761072036824       11.922313941451307         5.50624387261243    1[6-(1,6,7)]
    52       3.1699783048431556        5.229399058199384       10.637791205611899    1[6-(6,6)]
    53        9.747745154560839       10.178721981834876         5.86736823713397    1[6-(1,6,6)]
    54         5.71275316399735         8.35857218740325        8.159292581949892    1[6-(6,7)]
    55       7.3058931324001355        9.220408170199683        6.031490392668657    1[6-(6,7)]
    56        9.848058352794217       10.247891149349915        8.389882658404357    1[6-(1,6,6)]
    57        4.785609465473303        15.92240984058352       10.637773071816607    1[6-(6,6)]
    58        1.860225902245489       12.760734566310171       10.637766691326942    1[6-(6,6)]
    59       1.0336212112542842        18.99846498538159       10.637778478230588    1[6-(6,6)]
    60        3.023035819237435        17.62995034281575       10.637774575943979    1[6-(6,6)]
    61        5.353290156185853         4.89650852762812       10.637767010715914    1[6-(6,6)]
    62        8.278674618934415       1.7348344759586556       10.637779896874218    1[6-(6,6)]
    63        9.105279476393601        7.972563688804174       10.637765821858629    1[6-(6,6)]
    64        7.115861595411631        6.604048836203573       10.637764064266117    1[6-(6,6)]
    65       2.9903403505272252       1.2201311210335548       12.271291572009854    1[6-(7,7)]
    66        2.990344676782967       1.2201308190934401        9.004248330197635    1[6-(7,7)]
    67       1.6577134561516857       1.7304186488858575        7.000132646634852    1[6-(1,6,7)]
    68       2.1561325628068104       0.8964190750090739        5.506239431350956    1[6-(1,6,7)]
    69        8.923850906658634       20.091760597231442       10.637779181724452    1[6-(6,6)]
    70        6.968921952793711       16.255298286179453       10.637767949114355    1[6-(6,6)]
    71        4.426147766174407       19.384474510936933       13.116255242991691    1[6-(6,7)]
    72       0.2908419564691958       21.273786863643558         12.8856672050449    1[6-(1,6,6)]
    73      0.29084853512492315        21.27378269580273        8.389877839135009    1[6-(1,6,6)]
    74       0.3911490847514788         21.2046291289552        5.867361712832699    1[6-(1,6,6)]
    75        4.426144398567882       19.384472198716487        8.159281164147142    1[6-(6,7)]
    76       2.8329999869369056       20.246309654282378        6.031482811269759    1[6-(6,7)]
    77       1.6577141421157653       1.7304167464640918      0.09171211555336999    1[6-(1,6,7)]
    78        2.156138758617053       0.8964162458753886       1.5856025836307128    1[6-(1,6,7)]
    79       0.3911560621413882       21.204623556194317       1.2244821682782208    1[6-(1,6,6)]
    80        2.833007028465093       20.246309834590356       1.0603572020222405    1[6-(6,7)]
    81        9.747743826591519       0.8471757856724673       12.959217455018148    1[6-(1,6,6)]
    82        7.305892761956198       1.8054896285652533       13.123341453461226    1[6-(6,7)]
    83        8.481185256823753       20.321382847181713     -0.09171233542754278    1[6-(1,6,7)]
    84       7.9827610093922186       21.155382950376936        12.59809695277676    1[6-(1,6,7)]
    85        6.216919606382288       0.7293765752629362        1.868324019823578    7[6-(1,6),6-(1,7),30-(7,8,8)]
    86        6.216918348810485       0.7293773997644012       5.2235373962936515    7[6-(1,6),6-(1,7),30-(7,8,8)]
    87       7.4896859403564555     0.060690972268633105      0.20087039268637388    7[6-(1,1,6),6-(1,6),6-(1,7)]
    88        7.489687741911648       0.0606909406051878        6.890988510262531    7[6-(1,1,6),6-(1,6),6-(1,7)]
    89        3.921981927044322       11.755275497537323       1.8683112228681433    7[6-(1,6),6-(1,7),30-(7,8,8)]
    90         2.64921191257432       11.086589565510547      0.20085983856317566    7[6-(1,1,6),6-(1,6),6-(1,7)]
    91       3.9219808890294865       11.755279324904166         5.22352495816243    7[6-(1,6),6-(1,7),30-(7,8,8)]
    92       2.6492151043738694       11.086593953122522         6.89097924390905    7[6-(1,1,6),6-(1,6),6-(1,7)]
    93        6.216917641718229       10.296524671919737       12.315386606153487    7[6-(1,6),6-(1,7),30-(7,8,8)]
    94        7.489687534295643       10.965210155710793       13.982838301031592    7[6-(1,1,6),6-(1,6),6-(1,7)]
    95        6.216920342569771       10.296521786043797        8.960172708773076    7[6-(1,6),6-(1,7),30-(7,8,8)]
    96       7.4896863115954755       10.965206890095613        7.292718481114742    7[6-(1,1,6),6-(1,6),6-(1,7)]
    97       2.6492139331341122    -0.060691060891388246       13.982828864934634    7[6-(1,1,6),6-(1,6),6-(1,7)]
    98        2.649212131038723    -0.060690904511584404        7.292711088514358    7[6-(1,1,6),6-(1,6),6-(1,7)]
    99       3.9219806089466225       21.322424099259578       12.315375202755845    7[6-(1,6),6-(1,7),30-(7,8,8)]
   100       3.9219815909301845         21.3224221880471        8.960161941138018    7[6-(1,6),6-(1,7),30-(7,8,8)]
   101        6.251304248952733       1.7366588563132939       0.9211074640693299    6[1-(0),6-(1,7),7-(6,30)]
   102        2.317097965698635        3.798424043484522       3.5459262935025415    6[6-(1,6),6-(1,6),6-(8,8)]
   103       1.1297088001977968        3.046185113994925        3.545922487012057    6[1-(0),6-(1,6),6-(6,6)]
   104       2.2555812860929048        5.201219949999616        3.545927203805065    6[1-(0),6-(6,16),6-(6,6)]
   105       3.6477110806331168        3.092280788631626       3.5459269257499972    6[6-(6,6),8-(0),8-(30)]
   106        1.002051935913384        5.790095510047878       3.5459272935310815    6[6-(1,6),6-(6,6),16-(6,8,8)]
   107         6.25130673195296       1.7366597249792062        6.170752284834255    6[1-(0),6-(1,7),7-(6,30)]
   108        7.042321949502977        1.328925339185262        7.215577065028216    6[1-(0),6-(1,7),7-(6,6)]
   109       1.4013314788189049       16.906504547561745        3.545929089103947    6[6-(1,6),6-(6,16),6-(6,6)]
   110       3.7435176095451386        17.47045181437474        3.545927462303532    6[1-(0),6-(1,6),6-(6,6)]
   111        4.519082584577209       19.884649510818985       3.5459287251402802    6[6-(6,6),8-(0),8-(30)]
   112       1.1098235190668015        18.27993147716313        3.545932327490335    6[6-(1,6),6-(6,6),16-(6,8,8)]
   113       2.0910009915323293       19.251101702012583       3.5459303284548285    6[1-(0),6-(6,16),6-(6,6)]
   114      0.12202311324288904        14.68039228805306       3.5459244610492213    6[1-(0),6-(1,6),6-(6,6)]
   115      0.19496670732880675       16.074778991285058       3.5459263746965477    6[6-(1,6),6-(6,16),6-(6,6)]
   116        2.739406351439198       16.501296695954196       3.5459256526114222    6[1-(0),6-(1,6),6-(6,6)]
   117       3.4351937329100823       18.837006626136095         3.54592856143363    6[6-(1,6),6-(1,6),6-(8,8)]
   118        6.974552353051304        21.78012163135631        1.407846541916402    6[1-(0),7-(6,30),7-(6,6)]
   119        6.974550852367382       21.780121563981663        5.684013604852395    6[1-(0),7-(6,30),7-(6,6)]
   120        8.420974162765864        21.30112305851229        7.678265594177248    6[1-(0),1-(0),6-(1,1,6),7-(6,6)]
   121         9.80702793605663       21.941973419211006        7.772009797774219    6[1-(0),1-(0),6-(1,1,6),6-(1,1,7)]
   122        7.821802788944008       14.824322840036709        3.545921602687498    6[6-(1,6),6-(1,6),6-(8,8)]
   123       3.1643492200469536       10.754219911157865       1.4078347086870309    6[1-(0),7-(6,30),7-(6,6)]
   124        9.009191789210876       14.072084823582944       3.5459217179031755    6[1-(0),6-(1,6),6-(6,6)]
   125        7.883317958971737       16.227119507200456       3.5459194894119763    6[1-(0),6-(6,16),6-(6,6)]
   126       6.4911902255397536        14.11817930210338        3.545923484633183    6[6-(6,6),8-(0),8-(30)]
   127         9.13684697700305       16.815995576436997       3.5459225447000158    6[6-(1,6),6-(6,6),16-(6,8,8)]
   128        3.887593278918106       12.762558230691413       0.9210961663497296    6[1-(0),6-(1,7),7-(6,30)]
   129       3.1643486106472856       10.754224355249718        5.684002970312713    6[1-(0),7-(6,30),7-(6,6)]
   130       1.7179292159194697       10.275226151260187        7.678258920560343    6[1-(0),1-(0),6-(1,1,6),7-(6,6)]
   131       0.3318757968117886        10.91607718572676        7.772005808024882    6[1-(0),1-(0),6-(1,1,6),6-(1,1,7)]
   132       3.8875961071875786        12.76256206859909        6.170741086942937    6[1-(0),6-(1,7),7-(6,30)]
   133       3.0965833390172386       12.354827998584202        7.215567458442555    6[1-(0),6-(1,7),7-(6,6)]
   134        8.737567608464818        5.880604318545738       3.5459275038543905    6[6-(1,6),6-(6,16),6-(6,6)]
   135        6.395382922675189         6.44455185994851         3.54592621921868    6[1-(0),6-(1,6),6-(6,6)]
   136        5.619817848045548        8.858749221504592        3.545925810708387    6[6-(6,6),8-(0),8-(30)]
   137        9.029076389754332         7.25403123602707        3.545931299980789    6[6-(1,6),6-(6,6),16-(6,8,8)]
   138        8.047899311824464         8.22520201297449       3.5459289956664968    6[1-(0),6-(6,16),6-(6,6)]
   139     -0.12202206249273052        3.654490907607914       3.5459210132254375    6[1-(0),6-(1,6),6-(6,6)]
   140        9.943932652963285        5.048878460482505        3.545924762439478    6[6-(1,6),6-(6,16),6-(6,6)]
   141        7.399494335164382        5.475396218652806        3.545924764773936    6[1-(0),6-(1,6),6-(6,6)]
   142        6.703706815791484         7.81110685481945       3.5459276564093276    6[6-(1,6),6-(1,6),6-(8,8)]
   143       1.7179252913042897       10.275221446887727       13.597282868282093    6[1-(0),1-(0),6-(1,1,6),7-(6,6)]
   144        0.331871374399558        10.91607298949815        13.50353936488121    6[1-(0),1-(0),6-(1,1,6),6-(1,1,7)]
   145        3.096577451927203       12.354823502091667     -0.12372888128069913    6[1-(0),6-(1,7),7-(6,6)]
   146        8.420974127223936        11.77657792868952       0.5864155136842213    6[1-(0),1-(0),6-(1,1,6),7-(6,6)]
   147         9.80702802702199        11.13572613697218       0.6801590790952068    6[1-(0),1-(0),6-(1,1,6),6-(1,1,7)]
   148        7.042321714017768        9.696976293708842      0.12372685972550174    6[1-(0),6-(1,7),7-(6,6)]
   149       6.9745504806729235       11.297580025257444        12.77586332213028    6[1-(0),7-(6,30),7-(6,6)]
   150        6.251305936334454        9.289241884459724        13.26260161606607    6[1-(0),6-(1,7),7-(6,30)]
   151       2.3170974856235613       7.2274761842379345       10.637779673374567    6[6-(1,6),6-(1,6),6-(8,8)]
   152        6.974552941060477        11.29757649914614        8.499694780810367    6[1-(0),7-(6,30),7-(6,6)]
   153       1.1297082323629373        7.979714421652183       10.637775475344583    6[1-(0),6-(1,6),6-(6,6)]
   154        8.420971340250981       11.776574678185973        6.505438116947522    6[1-(0),1-(0),6-(1,1,6),7-(6,6)]
   155        2.255581941308378         5.82467970099679        10.63778640115037    6[1-(0),6-(6,16),6-(6,6)]
   156        9.807025015779061        11.13572446914663       6.4116911707021496    6[1-(0),1-(0),6-(1,1,6),6-(1,1,7)]
   157       3.6477097139847072         7.93362029386062       10.637775971890823    6[6-(6,6),8-(0),8-(30)]
   158       1.0020530479697731        5.235804401195307        10.63778606665117    6[6-(1,6),6-(6,6),16-(6,8,8)]
   159        6.251304782667619        9.289239159051565        8.012956322699843    6[1-(0),6-(1,7),7-(6,30)]
   160        7.042317827865167        9.696972814225791        6.968130230848659    6[1-(0),6-(1,7),7-(6,6)]
   161       1.4013326886778992       16.171195990507446       10.637771921770348    6[6-(1,6),6-(6,16),6-(6,6)]
   162       3.7435175764632707       15.607248347182436       10.637771823117522    6[1-(0),6-(1,6),6-(6,6)]
   163        4.519082616158142       13.193050907854028       10.637772284804031    6[6-(6,6),8-(0),8-(30)]
   164       1.1098238653786257       14.797769172313624       10.637768361333917    6[6-(1,6),6-(6,6),16-(6,8,8)]
   165        2.091001270016417       13.826598169698185       10.637769943857792    6[1-(0),6-(6,16),6-(6,6)]
   166       0.1220221565664067        18.39730907886485       10.637777349782171    6[1-(0),6-(1,6),6-(6,6)]
   167      0.19496749514181225       17.002921619506576       10.637774650334856    6[6-(1,6),6-(6,16),6-(6,6)]
   168       2.7394058655360456        16.57640387112665       10.637773999661626    6[1-(0),6-(1,6),6-(6,6)]
   169       3.4351937935463184        14.24069320986035       10.637771022909355    6[6-(1,6),6-(1,6),6-(8,8)]
   170        8.737567446565171         5.14529621991902       10.637776452826817    6[6-(1,6),6-(6,16),6-(6,6)]
   171        6.395381149499615        4.581348153987743       10.637768937181754    6[1-(0),6-(1,6),6-(6,6)]
   172        5.619817433843139       2.1671497940385174       10.637772133795877    6[6-(6,6),8-(0),8-(30)]
   173        9.029076363059405       3.7718692687197355       10.637779836578902    6[6-(1,6),6-(6,6),16-(6,8,8)]
   174        8.047897854204498       2.8006986698163217       10.637777485212466    6[1-(0),6-(6,16),6-(6,6)]
   175     -0.12202308522345184        7.371407830099393       10.637772614715038    6[1-(0),6-(1,6),6-(6,6)]
   176        9.943933121343557        5.977020451004172       10.637777894464683    6[6-(1,6),6-(6,16),6-(6,6)]
   177        7.399493069375753        5.550503268596723       10.637769910441472    6[1-(0),6-(1,6),6-(6,6)]
   178        6.703705372881241         3.21479353927784       10.637773328796557    6[6-(1,6),6-(1,6),6-(8,8)]
   179       3.1643477653691594       0.2716788871926062       12.775852994874965    6[1-(0),7-(6,30),7-(6,6)]
   180       3.1643490549254847      0.27167815036072934        8.499686065644912    6[1-(0),7-(6,30),7-(6,6)]
   181       1.7179256939630079        0.750677234329881        6.505434287633688    6[1-(0),1-(0),6-(1,1,6),7-(6,6)]
   182      0.33187185301143035      0.10982706246489964        6.411690059366897    6[1-(0),1-(0),6-(1,1,6),6-(1,1,7)]
   183        7.821802017839728       18.253375763767593       10.637772988897389    6[6-(1,6),6-(1,6),6-(8,8)]
   184        9.009191373955886       19.005614772357593       10.637775584839392    6[1-(0),6-(1,6),6-(6,6)]
   185          7.8833188670205        16.85057993735161       10.637771524378833    6[1-(0),6-(6,16),6-(6,6)]
   186        6.491189114382355        18.95951904135463       10.637774125151621    6[6-(6,6),8-(0),8-(30)]
   187        9.136848378838582       16.261704477444486       10.637771679006867    6[6-(1,6),6-(6,6),16-(6,8,8)]
   188         3.88759580353881       20.315141391962644         13.2625912835213    6[1-(0),6-(1,7),7-(6,30)]
   189       3.8875931582639773       20.315140135887102         8.01294673746006    6[1-(0),6-(1,7),7-(6,30)]
   190       3.0965778809478075        20.72287477672335       6.9681221366366675    6[1-(0),6-(1,7),7-(6,6)]
   191        1.717928383126675       0.7506763316192353       0.5864089981907686    6[1-(0),1-(0),6-(1,1,6),7-(6,6)]
   192      0.33187544450194756      0.10982432939044284       0.6801570901890642    6[1-(0),1-(0),6-(1,1,6),6-(1,1,7)]
   193        3.096582453324807        20.72287463595805      0.12371711932153279    6[1-(0),6-(1,7),7-(6,6)]
   194       7.0423173961770065       1.3289251431520461     -0.12371831448994342    6[1-(0),6-(1,7),7-(6,6)]
   195        8.420971381225044        21.30112324577264       13.597290520326455    6[1-(0),1-(0),6-(1,1,6),7-(6,6)]
   196        9.807024723356237       21.941975326573075       13.503542249825387    6[1-(0),1-(0),6-(1,1,6),6-(1,1,7)]
   197       0.6460616055094106        7.541811117182623       3.5459301301226835    16[6-(6,6),6-(6,6),8-(0),8-(0)]
   198        9.492837925406082       18.567710851692315       3.5459296609501525    16[6-(6,6),6-(6,6),8-(0),8-(0)]
   199       0.6460601093040211       3.4840878867805563       10.637791980754116    16[6-(6,6),6-(6,6),8-(0),8-(0)]
   200        9.492839130422116        14.50998901872229       10.637769730522646    16[6-(6,6),6-(6,6),8-(0),8-(0)]
   201       1.0593831306875239        8.171722910274822        4.790363093601654    8[16-(6,6,8)]
   202        3.547017962396644       1.7965364130819466        3.545927565046973    8[6-(6,8),30-(7,7,8)]
   203        4.717128093217769       3.7346271700419758       3.5459266020220217    8[6-(6,8)]
   204       1.0593824802282732        8.171729685264122       2.3015078913698006    8[16-(6,6,8)]
   205        5.726188643179216       19.567915273681116       3.5459283150992325    8[6-(6,8)]
   206        4.037867721678123       21.089178920170298        3.545929154264221    8[6-(6,8),30-(7,7,8)]
   207        9.079517697774026       19.197631845395634        2.301508046319484    8[16-(6,6,8)]
   208       6.5918833791502625       12.822435215920107       3.5459128690261617    8[6-(6,8),30-(7,7,8)]
   209        5.421773294705721        14.76052601299436       3.5459359009765157    8[6-(6,8)]
   210        9.079515843399982       19.197620548772722        4.790363769338735    8[16-(6,6,8)]
   211       6.1010328311524935       10.063278635688038        3.545924835000567    8[6-(6,8),30-(7,7,8)]
   212        4.412711855330986        8.542015905676891        3.545924104473586    8[6-(6,8)]
   213       1.0593885571893566       2.8541666915843362        9.393365644978687    8[16-(6,6,8)]
   214         3.54701766664164        9.229364582737752       10.637784552870533    8[6-(6,8),30-(7,7,8)]
   215        4.717126522525299        7.291273185579357       10.637762706998071    8[6-(6,8)]
   216       1.0593758868788068       2.8541782030955156       11.882220243094382    8[16-(6,6,8)]
   217        4.037867607380141       11.988521545345558       10.637771724605779    8[6-(6,8),30-(7,7,8)]
   218        5.726188563215378        13.50978430285766       10.637774268790752    8[6-(6,8)]
   219        4.412711155698252        2.483883758664649       10.637774361320986    8[6-(6,8)]
   220        6.101032867201703       0.9626205517446819       10.637768594218878    8[6-(6,8),30-(7,7,8)]
   221        9.079517887174621       13.880070701866119       11.882192061515823    8[16-(6,6,8)]
   222         6.59188206225111        20.25526345260054       10.637771291641684    8[6-(6,8),30-(7,7,8)]
   223         5.42177220471614       18.317172556738768        10.63777859073086    8[6-(6,8)]
   224        9.079517817247481       13.880076545761844        9.393336745108614    8[16-(6,6,8)]
