# Supplementary material for: An automated protocol to construct flexibility parameters for classical forcefields: applications to metal–organic frameworks
Source: RSC Adv. 2024 Jul 19;14(31):22714–62. doi: 10.1039/d4ra01859a (PMC11258866; doi:10.1039/d4ra01859a)
Supplement: RA-014-D4RA01859A-s002 [file RA-014-D4RA01859A-s002.zip › MOFs_inputs/quadrant_1_2/EMIVAY/EMIVAY_bond_and_UB_instances_list.txt]

[ 1	[0	0	0]	85	[0	0	0]	0	1	1	1.9942 ]
[ 1	[0	0	0]	86	[0	0	0]	0	1	1	1.9942 ]
[ 2	[0	0	0]	89	[0	0	0]	0	1	1	1.9942 ]
[ 2	[0	0	0]	91	[0	0	0]	0	1	1	1.9942 ]
[ 3	[0	0	0]	93	[0	0	0]	0	1	1	1.9942 ]
[ 3	[0	0	0]	95	[0	0	0]	0	1	1	1.9942 ]
[ 4	[0	0	0]	99	[0	0	0]	0	1	1	1.9942 ]
[ 4	[0	0	0]	100	[0	0	0]	0	1	1	1.9942 ]
[ 1	[0	0	0]	202	[0	0	0]	1	1	1	1.9601 ]
[ 1	[0	0	0]	206	[0	-1	0]	1	1	2	1.9591 ]
[ 2	[0	0	0]	208	[0	0	0]	1	1	1	1.9601 ]
[ 2	[0	0	0]	211	[0	0	0]	1	1	1	1.9591 ]
[ 3	[0	0	0]	214	[0	0	0]	1	1	1	1.9601 ]
[ 3	[0	0	0]	217	[0	0	0]	1	1	1	1.9591 ]
[ 4	[0	0	0]	220	[0	1	0]	1	1	2	1.9591 ]
[ 4	[0	0	0]	222	[0	0	0]	1	1	1	1.9601 ]
[ 1	[0	1	0]	206	[0	0	0]	1	1	2	1.9591 ]
[ 4	[0	-1	0]	220	[0	0	0]	1	1	2	1.9591 ]
[ 5	[0	0	0]	192	[1	0	0]	2	1	2	1.1027 ]
[ 9	[0	0	0]	121	[0	-1	0]	2	1	2	1.1026 ]
[ 12	[0	0	0]	182	[1	0	0]	2	1	2	1.1027 ]
[ 25	[0	0	0]	147	[-1	0	0]	2	1	2	1.1027 ]
[ 26	[0	0	0]	156	[-1	0	0]	2	1	2	1.1027 ]
[ 30	[0	0	0]	131	[0	0	0]	2	1	1	1.1026 ]
[ 39	[0	0	0]	144	[0	0	0]	2	1	1	1.1026 ]
[ 43	[0	0	0]	147	[0	0	0]	2	1	1	1.1026 ]
[ 45	[0	0	0]	144	[1	0	0]	2	1	2	1.1027 ]
[ 53	[0	0	0]	156	[0	0	0]	2	1	1	1.1026 ]
[ 56	[0	0	0]	131	[1	0	0]	2	1	2	1.1027 ]
[ 72	[0	0	0]	196	[-1	0	0]	2	1	2	1.1027 ]
[ 73	[0	0	0]	121	[-1	0	0]	2	1	2	1.1027 ]
[ 74	[0	0	0]	182	[0	1	0]	2	1	2	1.1026 ]
[ 79	[0	0	0]	192	[0	1	0]	2	1	2	1.1026 ]
[ 81	[0	0	0]	196	[0	-1	0]	2	1	2	1.1026 ]
[ 9	[0	1	0]	121	[0	0	0]	2	1	2	1.1026 ]
[ 73	[1	0	0]	121	[0	0	0]	2	1	2	1.1027 ]
[ 56	[-1	0	0]	131	[0	0	0]	2	1	2	1.1027 ]
[ 45	[-1	0	0]	144	[0	0	0]	2	1	2	1.1027 ]
[ 25	[1	0	0]	147	[0	0	0]	2	1	2	1.1027 ]
[ 26	[1	0	0]	156	[0	0	0]	2	1	2	1.1027 ]
[ 12	[-1	0	0]	182	[0	0	0]	2	1	2	1.1027 ]
[ 74	[0	-1	0]	182	[0	0	0]	2	1	2	1.1026 ]
[ 5	[-1	0	0]	192	[0	0	0]	2	1	2	1.1027 ]
[ 79	[0	-1	0]	192	[0	0	0]	2	1	2	1.1026 ]
[ 72	[1	0	0]	196	[0	0	0]	2	1	2	1.1027 ]
[ 81	[0	1	0]	196	[0	0	0]	2	1	2	1.1026 ]
[ 6	[0	0	0]	101	[0	0	0]	3	1	1	1.0852 ]
[ 10	[0	0	0]	107	[0	0	0]	3	1	1	1.0852 ]
[ 24	[0	0	0]	128	[0	0	0]	3	1	1	1.0852 ]
[ 31	[0	0	0]	132	[0	0	0]	3	1	1	1.0852 ]
[ 47	[0	0	0]	150	[0	0	0]	3	1	1	1.0852 ]
[ 54	[0	0	0]	159	[0	0	0]	3	1	1	1.0852 ]
[ 71	[0	0	0]	188	[0	0	0]	3	1	1	1.0852 ]
[ 75	[0	0	0]	189	[0	0	0]	3	1	1	1.0852 ]
[ 7	[0	0	0]	103	[0	0	0]	4	1	1	1.0895 ]
[ 13	[0	0	0]	110	[0	0	0]	4	1	1	1.0887 ]
[ 15	[0	0	0]	114	[0	0	0]	4	1	1	1.092 ]
[ 16	[0	0	0]	116	[0	0	0]	4	1	1	1.0911 ]
[ 22	[0	0	0]	124	[0	0	0]	4	1	1	1.0895 ]
[ 33	[0	0	0]	135	[0	0	0]	4	1	1	1.0887 ]
[ 35	[0	0	0]	139	[1	0	0]	4	1	2	1.092 ]
[ 36	[0	0	0]	141	[0	0	0]	4	1	1	1.0911 ]
[ 49	[0	0	0]	153	[0	0	0]	4	1	1	1.0895 ]
[ 57	[0	0	0]	162	[0	0	0]	4	1	1	1.0887 ]
[ 59	[0	0	0]	166	[0	0	0]	4	1	1	1.092 ]
[ 60	[0	0	0]	168	[0	0	0]	4	1	1	1.0911 ]
[ 61	[0	0	0]	171	[0	0	0]	4	1	1	1.0887 ]
[ 63	[0	0	0]	175	[1	0	0]	4	1	2	1.092 ]
[ 64	[0	0	0]	177	[0	0	0]	4	1	1	1.0911 ]
[ 69	[0	0	0]	184	[0	0	0]	4	1	1	1.0895 ]
[ 35	[-1	0	0]	139	[0	0	0]	4	1	2	1.092 ]
[ 63	[-1	0	0]	175	[0	0	0]	4	1	2	1.092 ]
[ 8	[0	0	0]	104	[0	0	0]	5	1	1	1.0911 ]
[ 14	[0	0	0]	113	[0	0	0]	5	1	1	1.0906 ]
[ 23	[0	0	0]	125	[0	0	0]	5	1	1	1.0911 ]
[ 34	[0	0	0]	138	[0	0	0]	5	1	1	1.0906 ]
[ 52	[0	0	0]	155	[0	0	0]	5	1	1	1.0911 ]
[ 58	[0	0	0]	165	[0	0	0]	5	1	1	1.0906 ]
[ 62	[0	0	0]	174	[0	0	0]	5	1	1	1.0906 ]
[ 70	[0	0	0]	185	[0	0	0]	5	1	1	1.0911 ]
[ 11	[0	0	0]	108	[0	0	0]	6	1	1	1.0835 ]
[ 32	[0	0	0]	133	[0	0	0]	6	1	1	1.0835 ]
[ 40	[0	0	0]	145	[0	0	1]	6	1	2	1.0835 ]
[ 44	[0	0	0]	148	[0	0	0]	6	1	1	1.0835 ]
[ 55	[0	0	0]	160	[0	0	0]	6	1	1	1.0835 ]
[ 76	[0	0	0]	190	[0	0	0]	6	1	1	1.0835 ]
[ 80	[0	0	0]	193	[0	0	0]	6	1	1	1.0835 ]
[ 82	[0	0	0]	194	[0	0	1]	6	1	2	1.0835 ]
[ 40	[0	0	-1]	145	[0	0	0]	6	1	2	1.0835 ]
[ 82	[0	0	-1]	194	[0	0	0]	6	1	2	1.0835 ]
[ 17	[0	0	0]	118	[0	0	0]	7	1	1	1.0883 ]
[ 18	[0	0	0]	119	[0	0	0]	7	1	1	1.0883 ]
[ 21	[0	0	0]	123	[0	0	0]	7	1	1	1.0883 ]
[ 27	[0	0	0]	129	[0	0	0]	7	1	1	1.0883 ]
[ 46	[0	0	0]	149	[0	0	0]	7	1	1	1.0883 ]
[ 48	[0	0	0]	152	[0	0	0]	7	1	1	1.0883 ]
[ 65	[0	0	0]	179	[0	0	0]	7	1	1	1.0883 ]
[ 66	[0	0	0]	180	[0	0	0]	7	1	1	1.0883 ]
[ 19	[0	0	0]	120	[0	0	0]	8	1	1	1.0992 ]
[ 20	[0	0	0]	120	[0	0	0]	8	1	1	1.1007 ]
[ 28	[0	0	0]	130	[0	0	0]	8	1	1	1.0992 ]
[ 29	[0	0	0]	130	[0	0	0]	8	1	1	1.1007 ]
[ 37	[0	0	0]	143	[0	0	-1]	8	1	2	1.0992 ]
[ 38	[0	0	0]	143	[0	0	0]	8	1	1	1.1007 ]
[ 41	[0	0	0]	146	[0	0	0]	8	1	1	1.0992 ]
[ 42	[0	0	0]	146	[0	0	0]	8	1	1	1.1007 ]
[ 50	[0	0	0]	154	[0	0	0]	8	1	1	1.0992 ]
[ 51	[0	0	0]	154	[0	0	0]	8	1	1	1.1008 ]
[ 67	[0	0	0]	181	[0	0	0]	8	1	1	1.0992 ]
[ 68	[0	0	0]	181	[0	0	0]	8	1	1	1.1007 ]
[ 77	[0	0	0]	191	[0	0	0]	8	1	1	1.0992 ]
[ 78	[0	0	0]	191	[0	0	0]	8	1	1	1.1007 ]
[ 83	[0	0	0]	195	[0	0	-1]	8	1	2	1.0992 ]
[ 84	[0	0	0]	195	[0	0	0]	8	1	1	1.1007 ]
[ 37	[0	0	1]	143	[0	0	0]	8	1	2	1.0992 ]
[ 83	[0	0	1]	195	[0	0	0]	8	1	2	1.0992 ]
[ 101	[0	0	0]	85	[0	0	0]	9	1	1	1.3831 ]
[ 107	[0	0	0]	86	[0	0	0]	9	1	1	1.3831 ]
[ 128	[0	0	0]	89	[0	0	0]	9	1	1	1.3831 ]
[ 132	[0	0	0]	91	[0	0	0]	9	1	1	1.3831 ]
[ 150	[0	0	0]	93	[0	0	0]	9	1	1	1.3831 ]
[ 159	[0	0	0]	95	[0	0	0]	9	1	1	1.3831 ]
[ 188	[0	0	0]	99	[0	0	0]	9	1	1	1.3831 ]
[ 189	[0	0	0]	100	[0	0	0]	9	1	1	1.3831 ]
[ 118	[0	-1	0]	85	[0	0	0]	10	1	2	1.3372 ]
[ 119	[0	-1	0]	86	[0	0	0]	10	1	2	1.3372 ]
[ 123	[0	0	0]	89	[0	0	0]	10	1	1	1.3372 ]
[ 129	[0	0	0]	91	[0	0	0]	10	1	1	1.3372 ]
[ 149	[0	0	0]	93	[0	0	0]	10	1	1	1.3372 ]
[ 152	[0	0	0]	95	[0	0	0]	10	1	1	1.3372 ]
[ 179	[0	1	0]	99	[0	0	0]	10	1	2	1.3372 ]
[ 180	[0	1	0]	100	[0	0	0]	10	1	2	1.3372 ]
[ 118	[0	0	0]	85	[0	1	0]	10	1	2	1.3372 ]
[ 119	[0	0	0]	86	[0	1	0]	10	1	2	1.3372 ]
[ 179	[0	0	0]	99	[0	-1	0]	10	1	2	1.3372 ]
[ 180	[0	0	0]	100	[0	-1	0]	10	1	2	1.3372 ]
[ 118	[0	-1	0]	87	[0	0	0]	11	1	2	1.3538 ]
[ 119	[0	-1	0]	88	[0	0	0]	11	1	2	1.3538 ]
[ 123	[0	0	0]	90	[0	0	0]	11	1	1	1.3537 ]
[ 129	[0	0	0]	92	[0	0	0]	11	1	1	1.3537 ]
[ 149	[0	0	0]	94	[0	0	0]	11	1	1	1.3538 ]
[ 152	[0	0	0]	96	[0	0	0]	11	1	1	1.3537 ]
[ 179	[0	0	0]	97	[0	0	0]	11	1	1	1.3538 ]
[ 180	[0	0	0]	98	[0	0	0]	11	1	1	1.3538 ]
[ 118	[0	0	0]	87	[0	1	0]	11	1	2	1.3538 ]
[ 119	[0	0	0]	88	[0	1	0]	11	1	2	1.3538 ]
[ 194	[0	0	0]	87	[0	0	0]	12	1	1	1.3834 ]
[ 108	[0	0	0]	88	[0	0	0]	12	1	1	1.3834 ]
[ 145	[0	0	0]	90	[0	0	0]	12	1	1	1.3834 ]
[ 133	[0	0	0]	92	[0	0	0]	12	1	1	1.3834 ]
[ 148	[0	0	1]	94	[0	0	0]	12	1	2	1.3834 ]
[ 160	[0	0	0]	96	[0	0	0]	12	1	1	1.3834 ]
[ 193	[0	-1	1]	97	[0	0	0]	12	1	2	1.3834 ]
[ 190	[0	-1	0]	98	[0	0	0]	12	1	2	1.3834 ]
[ 148	[0	0	0]	94	[0	0	-1]	12	1	2	1.3834 ]
[ 190	[0	0	0]	98	[0	1	0]	12	1	2	1.3834 ]
[ 193	[0	0	0]	97	[0	1	-1]	12	1	2	1.3834 ]
[ 195	[0	-1	-1]	87	[0	0	0]	13	1	2	1.4647 ]
[ 120	[0	-1	0]	88	[0	0	0]	13	1	2	1.4647 ]
[ 143	[0	0	-1]	90	[0	0	0]	13	1	2	1.4647 ]
[ 130	[0	0	0]	92	[0	0	0]	13	1	1	1.4647 ]
[ 146	[0	0	1]	94	[0	0	0]	13	1	2	1.4647 ]
[ 154	[0	0	0]	96	[0	0	0]	13	1	1	1.4647 ]
[ 191	[0	0	1]	97	[0	0	0]	13	1	2	1.4647 ]
[ 181	[0	0	0]	98	[0	0	0]	13	1	1	1.4647 ]
[ 120	[0	0	0]	88	[0	1	0]	13	1	2	1.4647 ]
[ 143	[0	0	0]	90	[0	0	1]	13	1	2	1.4647 ]
[ 146	[0	0	0]	94	[0	0	-1]	13	1	2	1.4647 ]
[ 191	[0	0	0]	97	[0	0	-1]	13	1	2	1.4647 ]
[ 195	[0	0	0]	87	[0	1	1]	13	1	2	1.4647 ]
[ 101	[0	0	0]	194	[0	0	0]	14	1	1	1.3725 ]
[ 107	[0	0	0]	108	[0	0	0]	14	1	1	1.3724 ]
[ 128	[0	0	0]	145	[0	0	0]	14	1	1	1.3724 ]
[ 132	[0	0	0]	133	[0	0	0]	14	1	1	1.3725 ]
[ 150	[0	0	-1]	148	[0	0	0]	14	1	2	1.3724 ]
[ 150	[0	0	0]	148	[0	0	1]	14	1	2	1.3724 ]
[ 159	[0	0	0]	160	[0	0	0]	14	1	1	1.3725 ]
[ 188	[0	0	0]	193	[0	0	1]	14	1	2	1.3725 ]
[ 189	[0	0	0]	190	[0	0	0]	14	1	1	1.3724 ]
[ 188	[0	0	-1]	193	[0	0	0]	14	1	2	1.3725 ]
[ 103	[0	0	0]	102	[0	0	0]	15	1	1	1.4056 ]
[ 110	[0	0	0]	117	[0	0	0]	15	1	1	1.4009 ]
[ 124	[0	0	0]	122	[0	0	0]	15	1	1	1.4056 ]
[ 135	[0	0	0]	142	[0	0	0]	15	1	1	1.4009 ]
[ 153	[0	0	0]	151	[0	0	0]	15	1	1	1.4056 ]
[ 162	[0	0	0]	169	[0	0	0]	15	1	1	1.4009 ]
[ 171	[0	0	0]	178	[0	0	0]	15	1	1	1.4009 ]
[ 184	[0	0	0]	183	[0	0	0]	15	1	1	1.4056 ]
[ 104	[0	0	0]	102	[0	0	0]	16	1	1	1.4041 ]
[ 113	[0	0	0]	117	[0	0	0]	16	1	1	1.4065 ]
[ 125	[0	0	0]	122	[0	0	0]	16	1	1	1.4041 ]
[ 138	[0	0	0]	142	[0	0	0]	16	1	1	1.4065 ]
[ 155	[0	0	0]	151	[0	0	0]	16	1	1	1.4041 ]
[ 165	[0	0	0]	169	[0	0	0]	16	1	1	1.4065 ]
[ 174	[0	0	0]	178	[0	0	0]	16	1	1	1.4065 ]
[ 185	[0	0	0]	183	[0	0	0]	16	1	1	1.4041 ]
[ 102	[0	0	0]	105	[0	0	0]	17	1	1	1.5064 ]
[ 117	[0	0	0]	111	[0	0	0]	17	1	1	1.5074 ]
[ 122	[0	0	0]	126	[0	0	0]	17	1	1	1.5064 ]
[ 142	[0	0	0]	136	[0	0	0]	17	1	1	1.5074 ]
[ 151	[0	0	0]	157	[0	0	0]	17	1	1	1.5064 ]
[ 169	[0	0	0]	163	[0	0	0]	17	1	1	1.5074 ]
[ 178	[0	0	0]	172	[0	0	0]	17	1	1	1.5074 ]
[ 183	[0	0	0]	186	[0	0	0]	17	1	1	1.5064 ]
[ 103	[0	0	0]	139	[0	0	0]	18	1	1	1.3917 ]
[ 110	[0	0	0]	116	[0	0	0]	18	1	1	1.3955 ]
[ 114	[0	0	0]	124	[-1	0	0]	18	1	2	1.3917 ]
[ 124	[0	0	0]	114	[1	0	0]	18	1	2	1.3917 ]
[ 135	[0	0	0]	141	[0	0	0]	18	1	1	1.3955 ]
[ 153	[0	0	0]	175	[0	0	0]	18	1	1	1.3917 ]
[ 162	[0	0	0]	168	[0	0	0]	18	1	1	1.3955 ]
[ 166	[0	0	0]	184	[-1	0	0]	18	1	2	1.3917 ]
[ 171	[0	0	0]	177	[0	0	0]	18	1	1	1.3955 ]
[ 184	[0	0	0]	166	[1	0	0]	18	1	2	1.3917 ]
[ 104	[0	0	0]	106	[0	0	0]	19	1	1	1.385 ]
[ 113	[0	0	0]	112	[0	0	0]	19	1	1	1.3805 ]
[ 125	[0	0	0]	127	[0	0	0]	19	1	1	1.385 ]
[ 138	[0	0	0]	137	[0	0	0]	19	1	1	1.3805 ]
[ 155	[0	0	0]	158	[0	0	0]	19	1	1	1.385 ]
[ 165	[0	0	0]	164	[0	0	0]	19	1	1	1.3805 ]
[ 174	[0	0	0]	173	[0	0	0]	19	1	1	1.3805 ]
[ 185	[0	0	0]	187	[0	0	0]	19	1	1	1.385 ]
[ 105	[0	0	0]	202	[0	0	0]	20	1	1	1.2996 ]
[ 111	[0	0	0]	206	[0	0	0]	20	1	1	1.2971 ]
[ 126	[0	0	0]	208	[0	0	0]	20	1	1	1.2996 ]
[ 136	[0	0	0]	211	[0	0	0]	20	1	1	1.2971 ]
[ 157	[0	0	0]	214	[0	0	0]	20	1	1	1.2996 ]
[ 163	[0	0	0]	217	[0	0	0]	20	1	1	1.2971 ]
[ 172	[0	0	0]	220	[0	0	0]	20	1	1	1.2971 ]
[ 186	[0	0	0]	222	[0	0	0]	20	1	1	1.2996 ]
[ 105	[0	0	0]	203	[0	0	0]	21	1	1	1.2475 ]
[ 111	[0	0	0]	205	[0	0	0]	21	1	1	1.248 ]
[ 126	[0	0	0]	209	[0	0	0]	21	1	1	1.2475 ]
[ 136	[0	0	0]	212	[0	0	0]	21	1	1	1.248 ]
[ 157	[0	0	0]	215	[0	0	0]	21	1	1	1.2475 ]
[ 163	[0	0	0]	218	[0	0	0]	21	1	1	1.248 ]
[ 172	[0	0	0]	219	[0	0	0]	21	1	1	1.248 ]
[ 186	[0	0	0]	223	[0	0	0]	21	1	1	1.2475 ]
[ 140	[-1	0	0]	106	[0	0	0]	22	1	2	1.4079 ]
[ 109	[0	0	0]	112	[0	0	0]	22	1	1	1.404 ]
[ 115	[0	0	0]	127	[-1	0	0]	22	1	2	1.4079 ]
[ 115	[1	0	0]	127	[0	0	0]	22	1	2	1.4079 ]
[ 134	[0	0	0]	137	[0	0	0]	22	1	1	1.404 ]
[ 140	[0	0	0]	106	[1	0	0]	22	1	2	1.4079 ]
[ 176	[-1	0	0]	158	[0	0	0]	22	1	2	1.4079 ]
[ 161	[0	0	0]	164	[0	0	0]	22	1	1	1.404 ]
[ 167	[0	0	0]	187	[-1	0	0]	22	1	2	1.4079 ]
[ 170	[0	0	0]	173	[0	0	0]	22	1	1	1.404 ]
[ 176	[0	0	0]	158	[1	0	0]	22	1	2	1.4079 ]
[ 167	[1	0	0]	187	[0	0	0]	22	1	2	1.4079 ]
[ 197	[0	0	0]	106	[0	0	0]	23	1	1	1.7875 ]
[ 198	[-1	0	0]	112	[0	0	0]	23	1	2	1.7793 ]
[ 198	[0	0	0]	127	[0	0	0]	23	1	1	1.7875 ]
[ 197	[1	0	0]	137	[0	0	0]	23	1	2	1.7793 ]
[ 199	[0	0	0]	158	[0	0	0]	23	1	1	1.7875 ]
[ 200	[-1	0	0]	164	[0	0	0]	23	1	2	1.7793 ]
[ 199	[1	0	0]	173	[0	0	0]	23	1	2	1.7793 ]
[ 200	[0	0	0]	187	[0	0	0]	23	1	1	1.7875 ]
[ 197	[0	0	0]	137	[-1	0	0]	23	1	2	1.7793 ]
[ 198	[0	0	0]	112	[1	0	0]	23	1	2	1.7793 ]
[ 199	[0	0	0]	173	[-1	0	0]	23	1	2	1.7793 ]
[ 200	[0	0	0]	164	[1	0	0]	23	1	2	1.7793 ]
[ 109	[0	0	0]	115	[0	0	0]	24	1	1	1.4653 ]
[ 134	[0	0	0]	140	[0	0	0]	24	1	1	1.4653 ]
[ 161	[0	0	0]	167	[0	0	0]	24	1	1	1.4653 ]
[ 170	[0	0	0]	176	[0	0	0]	24	1	1	1.4653 ]
[ 116	[0	0	0]	109	[0	0	0]	25	1	1	1.3981 ]
[ 114	[0	0	0]	115	[0	0	0]	25	1	1	1.3963 ]
[ 141	[0	0	0]	134	[0	0	0]	25	1	1	1.3981 ]
[ 139	[0	0	0]	140	[-1	0	0]	25	1	2	1.3963 ]
[ 139	[1	0	0]	140	[0	0	0]	25	1	2	1.3963 ]
[ 168	[0	0	0]	161	[0	0	0]	25	1	1	1.3981 ]
[ 166	[0	0	0]	167	[0	0	0]	25	1	1	1.3963 ]
[ 177	[0	0	0]	170	[0	0	0]	25	1	1	1.3981 ]
[ 175	[0	0	0]	176	[-1	0	0]	25	1	2	1.3963 ]
[ 175	[1	0	0]	176	[0	0	0]	25	1	2	1.3963 ]
[ 121	[0	0	0]	120	[0	0	0]	26	1	1	1.5299 ]
[ 131	[0	0	0]	130	[0	0	0]	26	1	1	1.5299 ]
[ 144	[0	0	0]	143	[0	0	0]	26	1	1	1.5299 ]
[ 147	[0	0	0]	146	[0	0	0]	26	1	1	1.5299 ]
[ 156	[0	0	0]	154	[0	0	0]	26	1	1	1.5299 ]
[ 182	[0	0	0]	181	[0	0	0]	26	1	1	1.5299 ]
[ 192	[0	0	0]	191	[0	0	0]	26	1	1	1.5299 ]
[ 196	[0	0	0]	195	[0	0	0]	26	1	1	1.5299 ]
[ 121	[0	0	0]	182	[1	1	0]	27	1	2	1.5295 ]
[ 131	[0	0	0]	156	[-1	0	0]	27	1	2	1.5295 ]
[ 144	[0	0	0]	147	[-1	0	1]	27	1	2	1.5295 ]
[ 147	[0	0	0]	144	[1	0	-1]	27	1	2	1.5295 ]
[ 156	[0	0	0]	131	[1	0	0]	27	1	2	1.5295 ]
[ 182	[0	0	0]	121	[-1	-1	0]	27	1	2	1.5295 ]
[ 192	[0	0	0]	196	[-1	-1	-1]	27	1	2	1.5295 ]
[ 196	[0	0	0]	192	[1	1	1]	27	1	2	1.5295 ]
[ 197	[0	0	0]	201	[0	0	0]	28	1	1	1.4547 ]
[ 197	[0	0	0]	204	[0	0	0]	28	1	1	1.4547 ]
[ 198	[0	0	0]	207	[0	0	0]	28	1	1	1.4547 ]
[ 198	[0	0	0]	210	[0	0	0]	28	1	1	1.4547 ]
[ 199	[0	0	0]	213	[0	0	0]	28	1	1	1.4547 ]
[ 199	[0	0	0]	216	[0	0	0]	28	1	1	1.4547 ]
[ 200	[0	0	0]	221	[0	0	0]	28	1	1	1.4547 ]
[ 200	[0	0	0]	224	[0	0	0]	28	1	1	1.4547 ]
