# Supplementary material for: An automated protocol to construct flexibility parameters for classical forcefields: applications to metal–organic frameworks
Source: RSC Adv. 2024 Jul 19;14(31):22714–62. doi: 10.1039/d4ra01859a (PMC11258866; doi:10.1039/d4ra01859a)
Supplement: RA-014-D4RA01859A-s002 [file RA-014-D4RA01859A-s002.zip › MOFs_inputs/quadrant_1_2/EMIVAY/EMIVAY_bond_and_UB_types_list.txt]

[30[7-(6,6),7-(6,6),8-(6),8-(6)]    7[6-(1,6),6-(1,7),30-(7,8,8)]]    0    1.9942
[30[7-(6,6),7-(6,6),8-(6),8-(6)]    8[6-(6,8),30-(7,7,8)]]    0    1.9595
[1[6-(1,6,6)]    6[1-(0),1-(0),6-(1,1,6),6-(1,1,7)]]    0    1.1027
[1[6-(6,7)]    6[1-(0),6-(1,7),7-(6,30)]]    0    1.0852
[1[6-(6,6)]    6[1-(0),6-(1,6),6-(6,6)]]    0    1.0905
[1[6-(6,6)]    6[1-(0),6-(6,16),6-(6,6)]]    0    1.0908
[1[6-(6,7)]    6[1-(0),6-(1,7),7-(6,6)]]    0    1.0835
[1[6-(7,7)]    6[1-(0),7-(6,30),7-(6,6)]]    0    1.0883
[1[6-(1,6,7)]    6[1-(0),1-(0),6-(1,1,6),7-(6,6)]]    0    1.0999
[6[1-(0),6-(1,7),7-(6,30)]    7[6-(1,6),6-(1,7),30-(7,8,8)]]    0    1.3831
[6[1-(0),7-(6,30),7-(6,6)]    7[6-(1,6),6-(1,7),30-(7,8,8)]]    0    1.3372
[6[1-(0),7-(6,30),7-(6,6)]    7[6-(1,1,6),6-(1,6),6-(1,7)]]    0    1.3537
[6[1-(0),6-(1,7),7-(6,6)]    7[6-(1,1,6),6-(1,6),6-(1,7)]]    0    1.3834
[6[1-(0),1-(0),6-(1,1,6),7-(6,6)]    7[6-(1,1,6),6-(1,6),6-(1,7)]]    0    1.4647
[6[1-(0),6-(1,7),7-(6,30)]    6[1-(0),6-(1,7),7-(6,6)]]    0    1.3725
[6[1-(0),6-(1,6),6-(6,6)]    6[6-(1,6),6-(1,6),6-(8,8)]]    0    1.4033
[6[1-(0),6-(6,16),6-(6,6)]    6[6-(1,6),6-(1,6),6-(8,8)]]    0    1.4053
[6[6-(1,6),6-(1,6),6-(8,8)]    6[6-(6,6),8-(0),8-(30)]]    0    1.5069
[6[1-(0),6-(1,6),6-(6,6)]    6[1-(0),6-(1,6),6-(6,6)]]    0    1.3932
[6[1-(0),6-(6,16),6-(6,6)]    6[6-(1,6),6-(6,6),16-(6,8,8)]]    0    1.3827
[6[6-(6,6),8-(0),8-(30)]    8[6-(6,8),30-(7,7,8)]]    0    1.2984
[6[6-(6,6),8-(0),8-(30)]    8[6-(6,8)]]    0    1.2477
[6[6-(1,6),6-(6,16),6-(6,6)]    6[6-(1,6),6-(6,6),16-(6,8,8)]]    0    1.4066
[16[6-(6,6),6-(6,6),8-(0),8-(0)]    6[6-(1,6),6-(6,6),16-(6,8,8)]]    0    1.782
[6[6-(1,6),6-(6,16),6-(6,6)]    6[6-(1,6),6-(6,16),6-(6,6)]]    0    1.4653
[6[1-(0),6-(1,6),6-(6,6)]    6[6-(1,6),6-(6,16),6-(6,6)]]    0    1.397
[6[1-(0),1-(0),6-(1,1,6),6-(1,1,7)]    6[1-(0),1-(0),6-(1,1,6),7-(6,6)]]    0    1.5299
[6[1-(0),1-(0),6-(1,1,6),6-(1,1,7)]    6[1-(0),1-(0),6-(1,1,6),6-(1,1,7)]]    0    1.5295
[16[6-(6,6),6-(6,6),8-(0),8-(0)]    8[16-(6,6,8)]]    0    1.4547
