# Supplementary material for: An automated protocol to construct flexibility parameters for classical forcefields: applications to metal–organic frameworks
Source: RSC Adv. 2024 Jul 19;14(31):22714–62. doi: 10.1039/d4ra01859a (PMC11258866; doi:10.1039/d4ra01859a)
Supplement: RA-014-D4RA01859A-s002 [file RA-014-D4RA01859A-s002.zip › MOFs_inputs/quadrant_1_2/EMIVAY/EMIVAY_dihedral_types_list.txt]

[7[6-(1,6),6-(1,7),30-(7,8,8)]    30[7-(6,6),7-(6,6),8-(6),8-(6)]    7[6-(1,6),6-(1,7),30-(7,8,8)]    6[1-(0),7-(6,30),7-(6,6)]]      0      Nonrotatable      1.2666
[8[6-(6,8),30-(7,7,8)]    30[7-(6,6),7-(6,6),8-(6),8-(6)]    8[6-(6,8),30-(7,7,8)]    6[6-(6,6),8-(0),8-(30)]]      0      Nonrotatable      3.1416
[8[6-(6,8),30-(7,7,8)]    30[7-(6,6),7-(6,6),8-(6),8-(6)]    8[6-(6,8),30-(7,7,8)]    6[6-(6,6),8-(0),8-(30)]]      1      Nonrotatable      3.1416
[6[1-(0),7-(6,30),7-(6,6)]    7[6-(1,6),6-(1,7),30-(7,8,8)]    6[1-(0),6-(1,7),7-(6,30)]    6[1-(0),6-(1,7),7-(6,6)]]      0      Nonrotatable      0.0011
[6[1-(0),6-(1,7),7-(6,30)]    7[6-(1,6),6-(1,7),30-(7,8,8)]    6[1-(0),7-(6,30),7-(6,6)]    7[6-(1,1,6),6-(1,6),6-(1,7)]]      0      Nonrotatable      0.0009
[6[1-(0),1-(0),6-(1,1,6),7-(6,6)]    7[6-(1,1,6),6-(1,6),6-(1,7)]    6[1-(0),7-(6,30),7-(6,6)]    7[6-(1,6),6-(1,7),30-(7,8,8)]]      0      Nonrotatable      3.0852
[6[1-(0),1-(0),6-(1,1,6),7-(6,6)]    7[6-(1,1,6),6-(1,6),6-(1,7)]    6[1-(0),6-(1,7),7-(6,6)]    6[1-(0),6-(1,7),7-(6,30)]]      0      Nonrotatable      3.0844
[6[1-(0),6-(1,7),7-(6,6)]    7[6-(1,1,6),6-(1,6),6-(1,7)]    6[1-(0),1-(0),6-(1,1,6),7-(6,6)]    1[6-(1,6,7)]]      0      Nonrotatable      1.0226
[7[6-(1,6),6-(1,7),30-(7,8,8)]    6[1-(0),6-(1,7),7-(6,30)]    6[1-(0),6-(1,7),7-(6,6)]    7[6-(1,1,6),6-(1,6),6-(1,7)]]      0      Nonrotatable      0.0009
[6[1-(0),6-(6,16),6-(6,6)]    6[6-(1,6),6-(1,6),6-(8,8)]    6[1-(0),6-(1,6),6-(6,6)]    1[6-(6,6)]]      0      Nonrotatable      3.1416
[6[1-(0),6-(6,16),6-(6,6)]    6[6-(1,6),6-(1,6),6-(8,8)]    6[1-(0),6-(1,6),6-(6,6)]    1[6-(6,6)]]      1      Nonrotatable      3.1416
[6[1-(0),6-(6,16),6-(6,6)]    6[6-(1,6),6-(1,6),6-(8,8)]    6[1-(0),6-(1,6),6-(6,6)]    6[1-(0),6-(1,6),6-(6,6)]]      0      Nonrotatable      0.0
[6[1-(0),6-(1,6),6-(6,6)]    6[6-(1,6),6-(1,6),6-(8,8)]    6[1-(0),6-(6,16),6-(6,6)]    1[6-(6,6)]]      0      Nonrotatable      3.1416
[6[1-(0),6-(1,6),6-(6,6)]    6[6-(1,6),6-(1,6),6-(8,8)]    6[1-(0),6-(6,16),6-(6,6)]    1[6-(6,6)]]      1      Nonrotatable      3.1416
[6[1-(0),6-(1,6),6-(6,6)]    6[6-(1,6),6-(1,6),6-(8,8)]    6[6-(6,6),8-(0),8-(30)]    8[6-(6,8),30-(7,7,8)]]      0      Nonrotatable      0.0
[6[1-(0),6-(1,6),6-(6,6)]    6[6-(1,6),6-(1,6),6-(8,8)]    6[6-(6,6),8-(0),8-(30)]    8[6-(6,8),30-(7,7,8)]]      1      Nonrotatable      3.1416
[1[6-(6,6)]    6[1-(0),6-(1,6),6-(6,6)]    6[1-(0),6-(1,6),6-(6,6)]    1[6-(6,6)]]      0      Nonrotatable      0.0
[1[6-(6,6)]    6[1-(0),6-(1,6),6-(6,6)]    6[1-(0),6-(1,6),6-(6,6)]    1[6-(6,6)]]      1      Nonrotatable      0.0
[6[6-(1,6),6-(1,6),6-(8,8)]    6[1-(0),6-(1,6),6-(6,6)]    6[1-(0),6-(1,6),6-(6,6)]    6[6-(1,6),6-(6,16),6-(6,6)]]      0      Nonrotatable      0.0
[1[6-(6,6)]    6[1-(0),6-(6,16),6-(6,6)]    6[6-(1,6),6-(6,6),16-(6,8,8)]    6[6-(1,6),6-(6,16),6-(6,6)]]      0      Nonrotatable      3.1416
[1[6-(6,6)]    6[1-(0),6-(6,16),6-(6,6)]    6[6-(1,6),6-(6,6),16-(6,8,8)]    6[6-(1,6),6-(6,16),6-(6,6)]]      1      Nonrotatable      3.1416
[6[6-(1,6),6-(1,6),6-(8,8)]    6[6-(6,6),8-(0),8-(30)]    8[6-(6,8),30-(7,7,8)]    30[7-(6,6),7-(6,6),8-(6),8-(6)]]      0      Nonrotatable      3.1416
[6[6-(1,6),6-(1,6),6-(8,8)]    6[6-(6,6),8-(0),8-(30)]    8[6-(6,8),30-(7,7,8)]    30[7-(6,6),7-(6,6),8-(6),8-(6)]]      1      Nonrotatable      3.1416
[6[1-(0),6-(6,16),6-(6,6)]    6[6-(1,6),6-(6,6),16-(6,8,8)]    6[6-(1,6),6-(6,16),6-(6,6)]    6[6-(1,6),6-(6,16),6-(6,6)]]      0      Nonrotatable      3.1416
[6[1-(0),6-(6,16),6-(6,6)]    6[6-(1,6),6-(6,6),16-(6,8,8)]    6[6-(1,6),6-(6,16),6-(6,6)]    6[6-(1,6),6-(6,16),6-(6,6)]]      1      Nonrotatable      3.1416
[6[1-(0),6-(6,16),6-(6,6)]    6[6-(1,6),6-(6,6),16-(6,8,8)]    16[6-(6,6),6-(6,6),8-(0),8-(0)]    6[6-(1,6),6-(6,6),16-(6,8,8)]]      0      Nonrotatable      3.1416
[6[6-(1,6),6-(6,16),6-(6,6)]    6[6-(1,6),6-(6,6),16-(6,8,8)]    16[6-(6,6),6-(6,6),8-(0),8-(0)]    6[6-(1,6),6-(6,6),16-(6,8,8)]]      0      Nonrotatable      0.0
[6[6-(1,6),6-(6,6),16-(6,8,8)]    6[6-(1,6),6-(6,16),6-(6,6)]    6[6-(1,6),6-(6,16),6-(6,6)]    6[6-(1,6),6-(6,6),16-(6,8,8)]]      0      Nonrotatable      0.0
[6[6-(1,6),6-(6,6),16-(6,8,8)]    6[6-(1,6),6-(6,16),6-(6,6)]    6[1-(0),6-(1,6),6-(6,6)]    1[6-(6,6)]]      0      Nonrotatable      3.1416
[6[6-(1,6),6-(6,6),16-(6,8,8)]    6[6-(1,6),6-(6,16),6-(6,6)]    6[1-(0),6-(1,6),6-(6,6)]    1[6-(6,6)]]      1      Nonrotatable      3.1416
[6[6-(1,6),6-(6,6),16-(6,8,8)]    6[6-(1,6),6-(6,16),6-(6,6)]    6[1-(0),6-(1,6),6-(6,6)]    6[1-(0),6-(1,6),6-(6,6)]]      0      Nonrotatable      0.0
[7[6-(1,1,6),6-(1,6),6-(1,7)]    6[1-(0),1-(0),6-(1,1,6),7-(6,6)]    6[1-(0),1-(0),6-(1,1,6),6-(1,1,7)]    6[1-(0),1-(0),6-(1,1,6),6-(1,1,7)]]      0      Nonrotatable      1.0372
[6[1-(0),1-(0),6-(1,1,6),7-(6,6)]    6[1-(0),1-(0),6-(1,1,6),6-(1,1,7)]    6[1-(0),1-(0),6-(1,1,6),6-(1,1,7)]    6[1-(0),1-(0),6-(1,1,6),7-(6,6)]]      0      Nonrotatable      3.1416
