# Supplementary material for: An automated protocol to construct flexibility parameters for classical forcefields: applications to metal–organic frameworks
Source: RSC Adv. 2024 Jul 19;14(31):22714–62. doi: 10.1039/d4ra01859a (PMC11258866; doi:10.1039/d4ra01859a)
Supplement: RA-014-D4RA01859A-s002 [file RA-014-D4RA01859A-s002.zip › MOFs_inputs/quadrant_1_2/EMOFIX/EMOFIX.xyz]

  204
jmolscript: load "" {1 1 1} spacegroup "x,y,z" unitcell [{     8.045     0.0    0.0 }, {     0.0    17.549    0.0 }, {     -5.59443324     0.0    17.12327401 }]
Zn    -3.1185939085895296  3.263293224973689    12.673236776272795  
Zn    2.7719447534060286   12.037790946587005   13.01166746082205   
Zn    5.569160689737859    14.28570704236393    4.450037170674744   
Zn    -0.3213781202098238  5.511208987693855    4.1116067852142635  
O     -1.98823391277344    3.12000006161414     11.07830101463863   
O     -0.468870029876709   1.7741338913532871   12.082228463585201  
O     3.138588989443325    1.3945160426032894   8.425337920493599   
O     -1.4558249187175232  4.670994744221694    6.46301444034133    
O     0.5225476293418929   4.322071007585879    5.4359257054737     
O     1.6415877087653934   11.89449600676192    14.606606521756332  
O     0.12221924231876358  10.548631532304722   13.602683450745344  
O     2.109198952950328    10.169015015121833   0.13630172668232104 
O     6.703616797545506    13.445494664190138   2.0986208341006742  
O     4.725242263871833    13.096575112255152   3.1257092660757753  
O     4.438800718239182    14.4289996295423     6.044972860998114   
O     2.919437243740316    15.774866463468332   5.0410459868677036  
O     -0.6880220307414295  16.15448385183065    8.697935739075652   
O     3.906391750654948    12.878004845786924   10.660259724417104  
O     1.9280190985053087   13.226928669665446   11.687348366659336  
O     0.8089788697697724   5.654504194443681    2.516667654379694   
O     2.3283471675692513   7.00036845951353     3.520590831995793   
O     0.34136746549440655  7.379985425669522    16.9869722556888    
O     -4.2530502960154815  4.103505707330147    15.0246532240459    
O     -2.274675675081062   4.452425083450728    13.997564821477509  
N     3.3704331917713803   4.213770059867628    11.77078309487591   
N     1.3690782590674373   5.07410663934722     11.434636148889387  
N     3.3867677792394124   10.226051905967541   12.418631467652524  
N     -3.330961794262837   8.586541488293719    11.790956486468556  
N     -3.7170817689021787  12.988270811991505   13.914120466995406  
N     -1.7157282601924146  13.848607223879956   14.250272821235086  
N     -3.7334176563056145  1.451553416174161    13.266276577422541  
N     2.984312853712459    17.36104450558649    13.893956118155561  
N     -0.9198664500896274  13.335229930833556   5.3524907766818695  
N     1.0814885021168894   12.4748933458677     5.68863767662436    
N     -0.9362009459377978  7.3229480683312556   4.704642907787822   
N     5.781528590132332    8.962458535115712    5.332317685109777   
N     6.167648394299009    4.560729302424672    3.209153766431368   
N     4.16629487062232     3.7003929804076385   2.8730013465970097  
N     6.183984405994606    16.09744675714915    3.8569974799524096  
N     -0.533746155342128   0.18795564355734956  3.2293178424609232  
C     -0.3044951693501574  4.1745292481252445   6.433804156546934   
C     0.20678413850349298  3.3579673656630256   7.5824499638400695  
C     -0.5613260251966046  3.254563871591993    8.74746394409006    
C     -0.09278836122754308 2.5029029995186325   9.82681309150757    
C     1.9086141336813132   1.9505594158616286   8.58717945996419    
C     1.4448505020557882   2.7184412497375656   7.509752158899704   
C     1.1305559773759626   1.8278666257493341   9.74378665028692    
C     -0.8839695155217817  2.433572297674387    11.102580370620252  
C     2.0399096506527425   5.146673201766809    10.229678714150632  
C     3.2821495917802093   4.600995282847848    10.446274568517397  
C     2.201981233546337    4.5128503063291765   12.342084010684635  
C     0.034766932138076356 5.5917760633889815   11.726554325048802  
C     0.10768872798541018  7.008081349661589    12.287159391657774  
C     -1.2501704164328098  7.604064292806651    12.634071321547124  
C     2.783431600413669    9.03041552106489     12.754219563879131  
C     -3.492616162668766   9.92994713217067     11.843347305186546  
C     -2.109276867593092   7.889575745094624    11.403694875200724  
C     3.6042408031603914   7.999047385616389    12.371299361582999  
C     3.690293391896339    0.6457578967565236   9.524652155691966   
C     -2.9006194633833173  0.39711862596518854  9.202587715958      
C     5.552286426862248    12.94903206055493    2.127832469594608   
C     5.041004747860047    12.132470284241657   0.9791854592124442  
C     0.21467964302086084  12.029064670999064   16.93744558373812   
C     -0.2538579467734037  11.277403825966696   15.858096588134034  
C     3.3391735374276106   10.725059509405991   -0.025541263403340758
C     3.8029365670536794   11.492942937588975   1.051886166804939   
C     -1.4772032252346405  10.60236705045668    15.941125409830628  
C     0.5373221380874922   11.20807123280821    14.582330254049909  
C     -2.38656148821084    13.921170687392243   15.455228806151954  
C     -3.62880075441539    13.375492461064841   15.238629580143462  
C     -2.5486292699620936  13.287353240841531   13.342821621045204  
C     -0.3814162273002468  14.36627756270334    13.958359118170296  
C     -0.45433637241490077 15.782583361143665   13.397755334019502  
C     0.9035234383165882   16.378565483760678   13.050843235480654  
C     -3.1300821698561574  0.2559160758340261   12.930689061654444  
C     3.145967346530324    1.155450401588003    13.84156221756746   
C     1.7626294061817367   16.66408021958172    14.281219862940347  
C     -3.9508908782346253  16.773548905726177   13.313612477335518  
C     -4.036939875061185   9.420258517321042    16.160261799360566  
C     -5.491028005724538   9.171620979555353    16.48232417544403   
C     2.755062027364517    13.37447031820704    10.689469976099776  
C     2.243782870737388    14.191032167572699   9.540824050928412   
C     3.011893084872222    14.29443574756822    8.37581018495779    
C     2.543355570622913    15.04609670650456    7.296461077093876   
C     0.5419528417372343   15.598440311389528   8.536094441776363   
C     1.0057163622233252   14.830558318060495   9.613521810987438   
C     1.3200112675254463   15.721133131753033   7.379487462040502   
C     3.3345365264681366   15.115427644316851   6.020693878038304   
C     0.4106571001388124   12.402326676485936   6.893595099753027   
C     -0.831582842556849   12.948004593637924   6.676999264208312   
C     0.2485855289423886   13.03614973900152    4.781189851207005   
C     2.4157998555908335   11.957223963903102   5.396719479081325   
C     2.3428781076152316   10.540918663118006   4.8361144491499255  
C     3.700737267652748    9.944935689430798    4.489202648297211   
C     -0.33286475972141294 8.518584428880713    4.369054734968939   
C     5.9431829682764405   7.619052883756617    5.279926983282769   
C     4.559843640530852    9.65942430361497     5.719579168459927   
C     -1.1536739810330328  9.549952593014972    4.751974809570128   
C     -1.2397262081086224  16.903241799184265   7.598621255327995   
C     -2.693813330438929   17.15188061561329    7.920685166084449   
C     -3.1017197443521862  4.599967901864852    14.995441803889657  
C     -2.590438148405142   5.416529291795589    16.144089052405747  
C     2.235886978796806    5.519935016543956    0.18582882770566972 
C     2.704424246480544    6.271596231591971    1.2651775675390093  
C     4.705826116230524    6.823940649953535    0.025541525316207136
C     -1.3523699355593837  6.056056767077377    16.07138819068525   
C     3.9277694856388012   6.94663316284966     1.1821487395353514  
C     1.9132443839339983   6.340928972911742    2.5409438456818525  
C     4.837128072042295    3.6278296703489934   1.6680453400165949  
C     6.079367346980517    4.173507850266698    1.8846446022801224  
C     4.9991959048966095   4.261646814226666    3.780452612417105   
C     2.8319828696163905   3.182722556332313    3.1649150385509524  
C     2.9049031087377593   1.7664166988357233   3.7255186475949675  
C     1.5470433277896363   1.1704345134891185   4.072430746772011   
C     5.5806488723816905   17.293084100450038   4.19258491702341    
C     -0.6954005969767576  16.393549756045      3.281711830603762   
C     0.687937300563237    0.8849199348586746   2.842054123022194   
C     6.401457569834528    0.7754512479534009   3.809661429639735   
C     6.487506314132398    8.128741979553642    0.9630124058174468  
C     -0.10340498333296863 8.377379530716485    0.6409495131456338  
H     -1.5217334058232992  3.762384732254745    8.80148677897171    
H     2.0690417192989954   2.8271328184392925   6.623830115432978   
H     1.4534572146158764   1.2429208955062152   10.602606669290525  
H     1.5604948335508046   5.522523056321178    9.333114044762983   
H     4.097311244077307    4.4224333676817915   9.75337994760285    
H     1.9589700399787402   4.354181497134524    13.387750029538685  
H     -0.543854912976419   5.5325309182192415   10.795125832532042  
H     -0.4451293758099273  4.918640006656204    12.44963888118145   
H     0.6380770587262807   7.6629212113120735   11.57663044759005   
H     0.719811755728804    6.982741964276365    13.202925660472381  
H     -1.7978087664820679  6.9253007827452056   13.306639768046912  
H     -1.0840122421339022  8.554692458801785    13.165171375710823  
H     1.8052849387751735   9.033855248691502    13.221202373099231  
H     -2.7739042133929477  10.646495952117066   11.461201594031674  
H     -2.4019571492475063  6.970045460144981    10.875222288102664  
H     -1.569265400192884   8.532932098682764    10.692478636911181  
H     3.5148106727801878   6.921429016791623    12.454911111553452  
H     3.1213479814664735   17.25426214004012    9.64415057320724    
H     3.599319995044387    1.2348360899609667   10.451913236931292  
H     -2.39415198849784    1.36950036029458     9.129268974796187   
H     -2.4488529672493695  -0.13805849486787897 10.050994526315968  
H     1.1750868065347646   12.536885246333242   16.883422249088365  
H     3.1787475431317986   11.601637311573933   1.9378073968014826  
H     -1.8001047326014463  10.017421977933926   15.082305055661235  
H     -1.9071475609973025  14.297017666309621   16.35179436806653   
H     -4.443962982263866   13.196929194224872   15.93152198151167   
H     -2.3056164934001275  13.128688185273571   12.297154721293033  
H     0.19720437368236254  14.307030888382226   14.889788441035522  
H     0.09848218249385798  13.693143716438973   13.23527371921201   
H     -0.9847231731910169  16.43742406930864    14.108284970398655  
H     -1.0664611747298367  15.757246010472274   12.481989722820042  
H     1.4511621102035743   15.699800530344472   12.37827574693113   
H     0.7373654013785691   17.329192600157594   12.519742093730786  
H     -2.1519372075491026  0.2593567500084725   12.463703709844417  
H     2.427256774992335    1.8720005267651623   14.223710097903558  
H     2.055308679534508    15.744548517510607   14.809692370430254  
H     1.2226173332034147   17.307436709858518   14.992436012606536  
H     -3.8614599063418065  15.695930631867414   13.23000215553357   
H     -3.467996266633532   8.479762497906618    16.04076413192775   
H     -3.9459671049552156  10.009336021916301   15.233001166599907  
H     2.047506301350528    10.144003203672945   16.55564431324294   
H     2.1022055559309667   8.636448094197366    15.63391503462678   
H     3.972300396280606    13.786614779310256   8.321787587038948   
H     0.3815249861695533   14.721866827177928   10.499443872962127  
H     0.9971101968586389   16.306079021880397   6.52066744826597    
H     0.8900719168002373   12.026476719607702   7.790159721630716   
H     -1.6467445044303057  13.126566430678393   7.369893882543415   
H     0.49159673577610685  13.194818632414563   3.7355238455934914  
H     2.994421706161774    12.016469151507172   6.328147964992029   
H     2.895696126494645    12.630360053338372   4.673634929313767   
H     1.8124897388212389   9.886078835871064    5.546643389558839   
H     1.7307551453590175   10.566257983427679   3.9203481387292167  
H     4.2483756590053225   10.623699138211705   3.816634178993068   
H     3.534579114814174    8.994307487260311    3.958102649650807   
H     0.6452818959892561   8.515144653647644    3.902071921284553   
H     5.2244709826570475   6.902504071250046    5.662072644206999   
H     4.852523917641532    10.578954612194325   6.248051718721769   
H     4.019832121024281    9.016067986907364    6.430795402339812   
H     -1.0642438325255847  10.627570958177685   4.66836297503303    
H     -0.6707807034152844  0.2947373704917133   7.479122840811083   
H     -1.1487529105518755  16.314163574224864   6.671360493399485   
H     4.844719705193561    16.17949871983231    7.994003384189598   
H     4.899420544169271    0.1380574404750534   7.072278171764688   
H     1.2754797331567518   5.012115030571239    0.2398519499621086  
H     -0.7281810698604092  5.9473629463293864   15.185466763062413  
H     4.250671223764273    7.531578330651326    2.0409691376934957  
H     4.357714122975063    3.2519827870816886   0.7714797624260834  
H     6.89452955057563     4.352071204343756    1.1917521937569582  
H     4.756183142951606    4.420311713977578    4.82611953898083    
H     2.253362233175021    3.2419693045316076   2.2334857449425454  
H     2.352084453573142    3.855856290374444    3.888000537873322   
H     3.435289882641875    1.1115760770721905   3.0149889114012782  
H     3.517027968010131    1.7917539585480058   4.641284222684483   
H     0.9994046749237768   1.8491993899127934   4.74499833035314    
H     1.7132014110397376   0.21980735039349178  4.603531782840964   
H     4.602503907826475    17.28964342489869    4.659570259091104   
H     0.023310037234746228 15.67699967938472    2.8995639844923424  
H     0.39525805555562643  1.8044517262702138   2.3135817604154436  
H     1.2279493097180114   0.24156353663196695  2.13083784565778    
H     6.31202659569767     1.8530695290966765   3.8932716342417275  
H     5.918562538812987    9.069237836922774    1.08251006293868    
H     6.3965334576180775   7.539664339503321    1.8902728663859385  
H     0.4030600534947969   7.404997308127915    0.5676298700564206  
H     0.34836065370205865  8.912552342095452    1.4893590854557202  
