# Supplementary material for: An automated protocol to construct flexibility parameters for classical forcefields: applications to metal–organic frameworks
Source: RSC Adv. 2024 Jul 19;14(31):22714–62. doi: 10.1039/d4ra01859a (PMC11258866; doi:10.1039/d4ra01859a)
Supplement: RA-014-D4RA01859A-s002 [file RA-014-D4RA01859A-s002.zip › MOFs_inputs/quadrant_1_2/EMOFIX/EMOFIX_angle_instances_list.txt]

[ 1	5	[0	0	0]	24	[0	0	0]	0	0	1.9221 ]
[ 2	10	[0	0	0]	19	[0	0	0]	0	0	1.9221 ]
[ 3	14	[0	0	0]	15	[0	0	0]	0	0	1.9221 ]
[ 4	9	[0	0	0]	20	[0	0	0]	0	0	1.9221 ]
[ 1	25	[-1	0	0]	5	[0	0	0]	1	0	1.6853 ]
[ 2	29	[1	0	0]	10	[0	0	0]	1	0	1.6853 ]
[ 3	33	[1	0	0]	15	[0	0	0]	1	0	1.6853 ]
[ 4	37	[-1	0	0]	20	[0	0	0]	1	0	1.6853 ]
[ 1	31	[0	0	0]	5	[0	0	0]	2	0	1.9303 ]
[ 2	27	[0	0	0]	10	[0	0	0]	2	0	1.9303 ]
[ 3	39	[0	0	0]	15	[0	0	0]	2	0	1.9303 ]
[ 4	35	[0	0	0]	20	[0	0	0]	2	0	1.9303 ]
[ 1	25	[-1	0	0]	24	[0	0	0]	3	0	1.9218 ]
[ 2	29	[1	0	0]	19	[0	0	0]	3	0	1.9218 ]
[ 3	33	[1	0	0]	14	[0	0	0]	3	0	1.9218 ]
[ 4	37	[-1	0	0]	9	[0	0	0]	3	0	1.9218 ]
[ 1	31	[0	0	0]	24	[0	0	0]	4	0	2.0697 ]
[ 2	27	[0	0	0]	19	[0	0	0]	4	0	2.0697 ]
[ 3	39	[0	0	0]	14	[0	0	0]	4	0	2.0697 ]
[ 4	35	[0	0	0]	9	[0	0	0]	4	0	2.0697 ]
[ 1	25	[-1	0	0]	31	[0	0	0]	5	0	1.8956 ]
[ 2	27	[0	0	0]	29	[1	0	0]	5	0	1.8956 ]
[ 3	33	[1	0	0]	39	[0	0	0]	5	0	1.8956 ]
[ 4	35	[0	0	0]	37	[-1	0	0]	5	0	1.8956 ]
[ 5	1	[0	0	0]	48	[0	0	0]	6	0	2.1096 ]
[ 10	2	[0	0	0]	68	[0	0	0]	6	0	2.1096 ]
[ 15	3	[0	0	0]	88	[0	0	0]	6	0	2.1096 ]
[ 20	4	[0	0	0]	108	[0	0	0]	6	0	2.1096 ]
[ 9	4	[0	0	0]	41	[0	0	0]	7	0	1.887 ]
[ 14	3	[0	0	0]	61	[0	0	0]	7	0	1.887 ]
[ 19	2	[0	0	0]	81	[0	0	0]	7	0	1.887 ]
[ 24	1	[0	0	0]	101	[0	0	0]	7	0	1.887 ]
[ 7	59	[0	0	0]	45	[0	0	0]	8	0	2.0583 ]
[ 12	79	[0	0	-1]	65	[0	0	0]	8	0	2.0583 ]
[ 17	99	[0	0	0]	85	[0	0	0]	8	0	2.0583 ]
[ 22	119	[0	0	1]	105	[0	0	1]	8	0	2.0583 ]
[ 25	1	[1	0	0]	50	[0	0	0]	9	0	2.22 ]
[ 29	2	[-1	0	0]	70	[0	0	0]	9	0	2.22 ]
[ 33	3	[-1	0	0]	90	[0	0	0]	9	0	2.22 ]
[ 37	4	[1	0	0]	110	[0	0	0]	9	0	2.22 ]
[ 27	2	[0	0	0]	55	[0	0	0]	10	0	2.1861 ]
[ 31	1	[0	0	0]	75	[0	0	0]	10	0	2.1861 ]
[ 35	4	[0	0	0]	95	[0	0	0]	10	0	2.1861 ]
[ 39	3	[0	0	0]	115	[0	0	0]	10	0	2.1861 ]
[ 25	1	[1	0	0]	51	[0	0	0]	11	0	2.195 ]
[ 29	2	[-1	0	0]	71	[0	0	0]	11	0	2.195 ]
[ 33	3	[-1	0	0]	91	[0	0	0]	11	0	2.195 ]
[ 37	4	[1	0	0]	111	[0	0	0]	11	0	2.195 ]
[ 27	2	[0	0	0]	56	[1	0	0]	12	0	2.2106 ]
[ 31	1	[0	0	0]	76	[-1	0	0]	12	0	2.2106 ]
[ 35	4	[0	0	0]	96	[-1	0	0]	12	0	2.2106 ]
[ 39	3	[0	0	0]	116	[1	0	0]	12	0	2.2106 ]
[ 25	50	[0	0	0]	51	[0	0	0]	13	0	1.8665 ]
[ 27	55	[0	0	0]	56	[1	0	0]	13	0	1.8699 ]
[ 29	70	[0	0	0]	71	[0	0	0]	13	0	1.8665 ]
[ 31	75	[0	0	0]	76	[-1	0	0]	13	0	1.8699 ]
[ 33	90	[0	0	0]	91	[0	0	0]	13	0	1.8665 ]
[ 35	95	[0	0	0]	96	[-1	0	0]	13	0	1.8699 ]
[ 37	110	[0	0	0]	111	[0	0	0]	13	0	1.8665 ]
[ 39	115	[0	0	0]	116	[1	0	0]	13	0	1.8699 ]
[ 26	49	[0	0	0]	51	[0	0	0]	14	0	1.8837 ]
[ 30	69	[0	0	0]	71	[0	0	0]	14	0	1.8837 ]
[ 34	89	[0	0	0]	91	[0	0	0]	14	0	1.8837 ]
[ 38	109	[0	0	0]	111	[0	0	0]	14	0	1.8837 ]
[ 28	58	[-1	0	0]	56	[0	0	0]	15	0	1.8853 ]
[ 32	78	[1	0	0]	76	[0	1	0]	15	0	1.8853 ]
[ 36	98	[1	0	0]	96	[0	0	0]	15	0	1.8853 ]
[ 40	118	[-1	0	0]	116	[0	-1	0]	15	0	1.8853 ]
[ 26	52	[0	0	0]	49	[0	0	0]	16	0	2.2136 ]
[ 30	72	[0	0	0]	69	[0	0	0]	16	0	2.2136 ]
[ 34	92	[0	0	0]	89	[0	0	0]	16	0	2.2136 ]
[ 38	112	[0	0	0]	109	[0	0	0]	16	0	2.2137 ]
[ 28	57	[0	0	0]	58	[-1	0	0]	17	0	2.1899 ]
[ 32	77	[0	0	0]	78	[1	0	0]	17	0	2.1899 ]
[ 36	97	[0	0	0]	98	[1	0	0]	17	0	2.1899 ]
[ 40	117	[0	0	0]	118	[-1	0	0]	17	0	2.1899 ]
[ 26	52	[0	0	0]	51	[0	0	0]	18	0	2.1835 ]
[ 30	72	[0	0	0]	71	[0	0	0]	18	0	2.1835 ]
[ 34	92	[0	0	0]	91	[0	0	0]	18	0	2.1835 ]
[ 38	112	[0	0	0]	111	[0	0	0]	18	0	2.1835 ]
[ 28	57	[0	0	0]	56	[0	0	0]	19	0	2.1947 ]
[ 32	77	[0	0	0]	76	[0	1	0]	19	0	2.1947 ]
[ 36	97	[0	0	0]	96	[0	0	0]	19	0	2.1947 ]
[ 40	117	[0	0	0]	116	[0	-1	0]	19	0	2.1947 ]
[ 41	9	[0	0	0]	8	[0	0	0]	20	0	2.1593 ]
[ 61	14	[0	0	0]	13	[0	0	0]	20	0	2.1593 ]
[ 81	19	[0	0	0]	18	[0	0	0]	20	0	2.1593 ]
[ 101	24	[0	0	0]	23	[0	0	0]	20	0	2.1593 ]
[ 48	5	[0	0	0]	6	[0	0	0]	21	0	2.1825 ]
[ 68	10	[0	0	0]	11	[0	0	0]	21	0	2.1825 ]
[ 88	15	[0	0	0]	16	[0	0	0]	21	0	2.1825 ]
[ 108	20	[0	0	0]	21	[0	0	0]	21	0	2.1825 ]
[ 41	42	[0	0	0]	8	[0	0	0]	22	0	2.107 ]
[ 48	44	[0	0	0]	6	[0	0	0]	22	0	2.1108 ]
[ 61	62	[0	0	0]	13	[0	0	0]	22	0	2.107 ]
[ 68	64	[0	0	0]	11	[0	0	0]	22	0	2.1108 ]
[ 81	82	[0	0	0]	18	[0	0	0]	22	0	2.107 ]
[ 88	84	[0	0	0]	16	[0	0	0]	22	0	2.1108 ]
[ 101	102	[0	0	0]	23	[0	0	0]	22	0	2.107 ]
[ 108	104	[0	0	0]	21	[0	0	0]	22	0	2.1108 ]
[ 41	42	[0	0	0]	9	[0	0	0]	23	0	2.0169 ]
[ 61	62	[0	0	0]	14	[0	0	0]	23	0	2.0169 ]
[ 81	82	[0	0	0]	19	[0	0	0]	23	0	2.017 ]
[ 101	102	[0	0	0]	24	[0	0	0]	23	0	2.017 ]
[ 48	44	[0	0	0]	5	[0	0	0]	24	0	1.9898 ]
[ 68	64	[0	0	0]	10	[0	0	0]	24	0	1.9898 ]
[ 88	84	[0	0	0]	15	[0	0	0]	24	0	1.9898 ]
[ 108	104	[0	0	0]	20	[0	0	0]	24	0	1.9898 ]
[ 42	43	[0	0	0]	41	[0	0	0]	25	0	2.084 ]
[ 62	63	[0	0	-1]	61	[0	0	0]	25	0	2.084 ]
[ 82	83	[0	0	0]	81	[0	0	0]	25	0	2.084 ]
[ 102	103	[0	0	1]	101	[0	0	0]	25	0	2.084 ]
[ 44	43	[0	0	0]	48	[0	0	0]	26	0	2.0995 ]
[ 64	63	[0	0	0]	68	[0	0	0]	26	0	2.0995 ]
[ 84	83	[0	0	0]	88	[0	0	0]	26	0	2.0995 ]
[ 104	103	[0	0	0]	108	[0	0	0]	26	0	2.0995 ]
[ 42	46	[0	0	0]	41	[0	0	0]	27	0	2.1087 ]
[ 62	66	[0	0	0]	61	[0	0	0]	27	0	2.1087 ]
[ 82	86	[0	0	0]	81	[0	0	0]	27	0	2.1087 ]
[ 102	106	[0	0	0]	101	[0	0	0]	27	0	2.1087 ]
[ 44	47	[0	0	0]	48	[0	0	0]	28	0	2.0809 ]
[ 64	67	[0	0	0]	68	[0	0	0]	28	0	2.0809 ]
[ 84	87	[0	0	0]	88	[0	0	0]	28	0	2.0809 ]
[ 104	107	[0	0	0]	108	[0	0	0]	28	0	2.0809 ]
[ 42	43	[0	0	0]	46	[0	0	0]	29	0	2.0904 ]
[ 62	63	[0	0	-1]	66	[0	0	0]	29	0	2.0904 ]
[ 82	83	[0	0	0]	86	[0	0	0]	29	0	2.0904 ]
[ 102	103	[0	0	1]	106	[0	0	0]	29	0	2.0904 ]
[ 44	43	[0	0	0]	47	[0	0	0]	30	0	2.1026 ]
[ 64	63	[0	0	0]	67	[0	0	0]	30	0	2.1026 ]
[ 84	83	[0	0	0]	87	[0	0	0]	30	0	2.1026 ]
[ 104	103	[0	0	0]	107	[0	0	0]	30	0	2.1026 ]
[ 43	42	[0	0	0]	44	[0	0	0]	31	0	2.0935 ]
[ 63	62	[0	0	1]	64	[0	0	0]	31	0	2.0935 ]
[ 83	82	[0	0	0]	84	[0	0	0]	31	0	2.0935 ]
[ 103	102	[0	0	-1]	104	[0	0	0]	31	0	2.0935 ]
[ 43	121	[0	0	0]	42	[0	0	0]	32	0	2.0846 ]
[ 63	142	[0	0	0]	62	[0	0	1]	32	0	2.0846 ]
[ 83	163	[0	0	0]	82	[0	0	0]	32	0	2.0846 ]
[ 103	184	[0	0	0]	102	[0	0	-1]	32	0	2.0846 ]
[ 43	121	[0	0	0]	44	[0	0	0]	33	0	2.1051 ]
[ 63	142	[0	0	0]	64	[0	0	0]	33	0	2.1051 ]
[ 83	163	[0	0	0]	84	[0	0	0]	33	0	2.1051 ]
[ 103	184	[0	0	0]	104	[0	0	0]	33	0	2.1051 ]
[ 45	46	[0	0	0]	7	[0	0	0]	34	0	2.0173 ]
[ 65	66	[0	0	0]	12	[0	0	0]	34	0	2.0173 ]
[ 85	86	[0	0	0]	17	[0	0	0]	34	0	2.0173 ]
[ 105	106	[0	0	-1]	22	[0	0	-1]	34	0	2.0173 ]
[ 45	47	[0	0	0]	7	[0	0	0]	35	0	2.1719 ]
[ 65	67	[0	0	-1]	12	[0	0	0]	35	0	2.1719 ]
[ 85	87	[0	0	0]	17	[0	0	0]	35	0	2.1719 ]
[ 105	107	[0	0	0]	22	[0	0	-1]	35	0	2.1719 ]
[ 45	46	[0	0	0]	47	[0	0	0]	36	0	2.0936 ]
[ 65	66	[0	0	0]	67	[0	0	-1]	36	0	2.0936 ]
[ 85	86	[0	0	0]	87	[0	0	0]	36	0	2.0936 ]
[ 105	106	[0	0	-1]	107	[0	0	0]	36	0	2.0936 ]
[ 46	42	[0	0	0]	45	[0	0	0]	37	0	2.0996 ]
[ 66	62	[0	0	0]	65	[0	0	0]	37	0	2.0996 ]
[ 86	82	[0	0	0]	85	[0	0	0]	37	0	2.0996 ]
[ 106	102	[0	0	0]	105	[0	0	1]	37	0	2.0996 ]
[ 47	44	[0	0	0]	45	[0	0	0]	38	0	2.086 ]
[ 67	64	[0	0	0]	65	[0	0	1]	38	0	2.086 ]
[ 87	84	[0	0	0]	85	[0	0	0]	38	0	2.086 ]
[ 107	104	[0	0	0]	105	[0	0	0]	38	0	2.086 ]
[ 46	122	[0	0	0]	42	[0	0	0]	39	0	2.1003 ]
[ 66	143	[0	0	0]	62	[0	0	0]	39	0	2.1003 ]
[ 86	164	[0	0	0]	82	[0	0	0]	39	0	2.1003 ]
[ 106	185	[0	0	0]	102	[0	0	0]	39	0	2.1003 ]
[ 47	123	[0	0	0]	44	[0	0	0]	40	0	2.0621 ]
[ 67	144	[0	0	0]	64	[0	0	0]	40	0	2.0621 ]
[ 87	165	[0	0	0]	84	[0	0	0]	40	0	2.0621 ]
[ 107	186	[0	0	0]	104	[0	0	0]	40	0	2.0621 ]
[ 46	122	[0	0	0]	45	[0	0	0]	41	0	2.0831 ]
[ 66	143	[0	0	0]	65	[0	0	0]	41	0	2.0831 ]
[ 86	164	[0	0	0]	85	[0	0	0]	41	0	2.0831 ]
[ 106	185	[0	0	0]	105	[0	0	1]	41	0	2.0831 ]
[ 47	123	[0	0	0]	45	[0	0	0]	42	0	2.1347 ]
[ 67	144	[0	0	0]	65	[0	0	1]	42	0	2.1347 ]
[ 87	165	[0	0	0]	85	[0	0	0]	42	0	2.1347 ]
[ 107	186	[0	0	0]	105	[0	0	0]	42	0	2.1347 ]
[ 49	50	[0	0	0]	26	[0	0	0]	43	0	1.8554 ]
[ 69	70	[0	0	0]	30	[0	0	0]	43	0	1.8554 ]
[ 89	90	[0	0	0]	34	[0	0	0]	43	0	1.8554 ]
[ 109	110	[0	0	0]	38	[0	0	0]	43	0	1.8554 ]
[ 58	55	[0	0	0]	28	[1	0	0]	44	0	1.8522 ]
[ 78	75	[0	1	0]	32	[-1	0	0]	44	0	1.8522 ]
[ 98	95	[0	0	0]	36	[-1	0	0]	44	0	1.8522 ]
[ 118	115	[0	-1	0]	40	[1	0	0]	44	0	1.8522 ]
[ 49	124	[0	0	0]	26	[0	0	0]	45	0	2.1236 ]
[ 58	137	[0	0	0]	28	[1	0	0]	45	0	2.1182 ]
[ 69	145	[0	0	0]	30	[0	0	0]	45	0	2.1236 ]
[ 78	158	[0	0	0]	32	[-1	0	0]	45	0	2.1182 ]
[ 89	166	[0	0	0]	34	[0	0	0]	45	0	2.1236 ]
[ 98	179	[0	0	0]	36	[-1	0	0]	45	0	2.1182 ]
[ 109	187	[0	0	0]	38	[0	0	0]	45	0	2.1236 ]
[ 118	200	[0	0	0]	40	[1	0	0]	45	0	2.1182 ]
[ 49	124	[0	0	0]	50	[0	0	0]	46	0	2.3023 ]
[ 69	145	[0	0	0]	70	[0	0	0]	46	0	2.3023 ]
[ 89	166	[0	0	0]	90	[0	0	0]	46	0	2.3023 ]
[ 109	187	[0	0	0]	110	[0	0	0]	46	0	2.3023 ]
[ 58	137	[0	0	0]	55	[0	0	0]	47	0	2.3128 ]
[ 78	158	[0	0	0]	75	[0	1	0]	47	0	2.3128 ]
[ 98	179	[0	0	0]	95	[0	0	0]	47	0	2.3128 ]
[ 118	200	[0	0	0]	115	[0	-1	0]	47	0	2.3128 ]
[ 50	49	[0	0	0]	25	[0	0	0]	48	0	1.8965 ]
[ 55	58	[0	0	0]	27	[0	0	0]	48	0	1.8982 ]
[ 70	69	[0	0	0]	29	[0	0	0]	48	0	1.8965 ]
[ 75	78	[0	-1	0]	31	[0	0	0]	48	0	1.8982 ]
[ 90	89	[0	0	0]	33	[0	0	0]	48	0	1.8965 ]
[ 95	98	[0	0	0]	35	[0	0	0]	48	0	1.8982 ]
[ 110	109	[0	0	0]	37	[0	0	0]	48	0	1.8965 ]
[ 115	118	[0	1	0]	39	[0	0	0]	48	0	1.8982 ]
[ 50	125	[0	0	0]	25	[0	0	0]	49	0	2.1151 ]
[ 70	146	[0	0	0]	29	[0	0	0]	49	0	2.1151 ]
[ 90	167	[0	0	0]	33	[0	0	0]	49	0	2.1151 ]
[ 110	188	[0	0	0]	37	[0	0	0]	49	0	2.1151 ]
[ 55	133	[0	0	0]	27	[0	0	0]	50	0	2.0902 ]
[ 75	154	[0	0	0]	31	[0	0	0]	50	0	2.0902 ]
[ 95	175	[0	0	0]	35	[0	0	0]	50	0	2.0902 ]
[ 115	196	[0	0	0]	39	[0	0	0]	50	0	2.0902 ]
[ 50	125	[0	0	0]	49	[0	0	0]	51	0	2.2707 ]
[ 70	146	[0	0	0]	69	[0	0	0]	51	0	2.2707 ]
[ 90	167	[0	0	0]	89	[0	0	0]	51	0	2.2707 ]
[ 110	188	[0	0	0]	109	[0	0	0]	51	0	2.2707 ]
[ 55	133	[0	0	0]	58	[0	0	0]	52	0	2.2946 ]
[ 75	154	[0	0	0]	78	[0	-1	0]	52	0	2.2946 ]
[ 95	175	[0	0	0]	98	[0	0	0]	52	0	2.2946 ]
[ 115	196	[0	0	0]	118	[0	1	0]	52	0	2.2946 ]
[ 51	26	[0	0	0]	25	[0	0	0]	53	0	1.9227 ]
[ 56	28	[0	0	0]	27	[-1	0	0]	53	0	1.9192 ]
[ 71	30	[0	0	0]	29	[0	0	0]	53	0	1.9227 ]
[ 76	32	[0	-1	0]	31	[1	0	0]	53	0	1.9192 ]
[ 91	34	[0	0	0]	33	[0	0	0]	53	0	1.9227 ]
[ 96	36	[0	0	0]	35	[1	0	0]	53	0	1.9192 ]
[ 111	38	[0	0	0]	37	[0	0	0]	53	0	1.9227 ]
[ 116	40	[0	1	0]	39	[-1	0	0]	53	0	1.9192 ]
[ 51	126	[0	0	0]	25	[0	0	0]	54	0	2.1843 ]
[ 71	147	[0	0	0]	29	[0	0	0]	54	0	2.1843 ]
[ 91	168	[0	0	0]	33	[0	0	0]	54	0	2.1843 ]
[ 111	189	[0	0	0]	37	[0	0	0]	54	0	2.1844 ]
[ 56	134	[0	0	0]	27	[-1	0	0]	55	0	2.1954 ]
[ 76	155	[0	0	0]	31	[1	0	0]	55	0	2.1954 ]
[ 96	176	[0	0	0]	35	[1	0	0]	55	0	2.1954 ]
[ 116	197	[0	0	0]	39	[-1	0	0]	55	0	2.1954 ]
[ 51	126	[0	0	0]	26	[0	0	0]	56	0	2.1759 ]
[ 71	147	[0	0	0]	30	[0	0	0]	56	0	2.1759 ]
[ 91	168	[0	0	0]	34	[0	0	0]	56	0	2.1759 ]
[ 111	189	[0	0	0]	38	[0	0	0]	56	0	2.1758 ]
[ 56	134	[0	0	0]	28	[0	0	0]	57	0	2.1685 ]
[ 76	155	[0	0	0]	32	[0	-1	0]	57	0	2.1685 ]
[ 96	176	[0	0	0]	36	[0	0	0]	57	0	2.1685 ]
[ 116	197	[0	0	0]	40	[0	1	0]	57	0	2.1685 ]
[ 52	53	[0	0	0]	26	[0	0	0]	58	0	1.9379 ]
[ 72	73	[0	0	0]	30	[0	0	0]	58	0	1.9379 ]
[ 92	93	[0	0	0]	34	[0	0	0]	58	0	1.9379 ]
[ 112	113	[0	0	0]	38	[0	0	0]	58	0	1.9379 ]
[ 57	54	[0	0	0]	28	[0	0	0]	59	0	1.9246 ]
[ 77	74	[0	0	0]	32	[0	0	0]	59	0	1.9246 ]
[ 97	94	[0	0	0]	36	[0	0	0]	59	0	1.9246 ]
[ 117	114	[0	0	0]	40	[0	0	0]	59	0	1.9246 ]
[ 52	127	[0	0	0]	26	[0	0	0]	60	0	1.8679 ]
[ 72	148	[0	0	0]	30	[0	0	0]	60	0	1.8678 ]
[ 92	169	[0	0	0]	34	[0	0	0]	60	0	1.8678 ]
[ 112	190	[0	0	0]	38	[0	0	0]	60	0	1.8678 ]
[ 52	128	[0	0	0]	26	[0	0	0]	61	0	1.8897 ]
[ 72	149	[0	0	0]	30	[0	0	0]	61	0	1.8897 ]
[ 92	170	[0	0	0]	34	[0	0	0]	61	0	1.8897 ]
[ 112	191	[0	0	0]	38	[0	0	0]	61	0	1.8897 ]
[ 57	135	[0	0	0]	28	[0	0	0]	62	0	1.8797 ]
[ 57	136	[0	0	0]	28	[0	0	0]	62	0	1.8788 ]
[ 77	156	[0	0	0]	32	[0	0	0]	62	0	1.8797 ]
[ 77	157	[0	0	0]	32	[0	0	0]	62	0	1.8788 ]
[ 97	177	[0	0	0]	36	[0	0	0]	62	0	1.8797 ]
[ 97	178	[0	0	0]	36	[0	0	0]	62	0	1.8788 ]
[ 117	198	[0	0	0]	40	[0	0	0]	62	0	1.8797 ]
[ 117	199	[0	0	0]	40	[0	0	0]	62	0	1.8788 ]
[ 52	127	[0	0	0]	53	[0	0	0]	63	0	1.9683 ]
[ 72	148	[0	0	0]	73	[0	0	0]	63	0	1.9683 ]
[ 92	169	[0	0	0]	93	[0	0	0]	63	0	1.9683 ]
[ 112	190	[0	0	0]	113	[0	0	0]	63	0	1.9683 ]
[ 52	128	[0	0	0]	53	[0	0	0]	64	0	1.9263 ]
[ 57	136	[0	0	0]	54	[0	0	0]	64	0	1.9324 ]
[ 72	149	[0	0	0]	73	[0	0	0]	64	0	1.9263 ]
[ 77	157	[0	0	0]	74	[0	0	0]	64	0	1.9324 ]
[ 92	170	[0	0	0]	93	[0	0	0]	64	0	1.9263 ]
[ 97	178	[0	0	0]	94	[0	0	0]	64	0	1.9324 ]
[ 112	191	[0	0	0]	113	[0	0	0]	64	0	1.9263 ]
[ 117	199	[0	0	0]	114	[0	0	0]	64	0	1.9324 ]
[ 57	135	[0	0	0]	54	[0	0	0]	65	0	1.9609 ]
[ 77	156	[0	0	0]	74	[0	0	0]	65	0	1.9609 ]
[ 97	177	[0	0	0]	94	[0	0	0]	65	0	1.9609 ]
[ 117	198	[0	0	0]	114	[0	0	0]	65	0	1.9609 ]
[ 52	127	[0	0	0]	128	[0	0	0]	66	0	1.8704 ]
[ 72	148	[0	0	0]	149	[0	0	0]	66	0	1.8704 ]
[ 92	169	[0	0	0]	170	[0	0	0]	66	0	1.8704 ]
[ 112	190	[0	0	0]	191	[0	0	0]	66	0	1.8704 ]
[ 57	135	[0	0	0]	136	[0	0	0]	67	0	1.8846 ]
[ 77	156	[0	0	0]	157	[0	0	0]	67	0	1.8846 ]
[ 97	177	[0	0	0]	178	[0	0	0]	67	0	1.8846 ]
[ 117	198	[0	0	0]	199	[0	0	0]	67	0	1.8846 ]
[ 53	54	[0	0	0]	52	[0	0	0]	68	0	1.9873 ]
[ 73	74	[0	0	0]	72	[0	0	0]	68	0	1.9873 ]
[ 93	94	[0	0	0]	92	[0	0	0]	68	0	1.9873 ]
[ 113	114	[0	0	0]	112	[0	0	0]	68	0	1.9873 ]
[ 54	53	[0	0	0]	57	[0	0	0]	69	0	1.9726 ]
[ 74	73	[0	0	0]	77	[0	0	0]	69	0	1.9726 ]
[ 94	93	[0	0	0]	97	[0	0	0]	69	0	1.9726 ]
[ 114	113	[0	0	0]	117	[0	0	0]	69	0	1.9726 ]
[ 53	129	[0	0	0]	52	[0	0	0]	70	0	1.9154 ]
[ 73	150	[0	0	0]	72	[0	0	0]	70	0	1.9154 ]
[ 93	171	[0	0	0]	92	[0	0	0]	70	0	1.9154 ]
[ 113	192	[0	0	0]	112	[0	0	0]	70	0	1.9154 ]
[ 53	130	[0	0	0]	52	[0	0	0]	71	0	1.8868 ]
[ 54	132	[0	0	0]	57	[0	0	0]	71	0	1.888 ]
[ 73	151	[0	0	0]	72	[0	0	0]	71	0	1.8868 ]
[ 74	153	[0	0	0]	77	[0	0	0]	71	0	1.888 ]
[ 93	172	[0	0	0]	92	[0	0	0]	71	0	1.8868 ]
[ 94	174	[0	0	0]	97	[0	0	0]	71	0	1.888 ]
[ 113	193	[0	0	0]	112	[0	0	0]	71	0	1.8868 ]
[ 114	195	[0	0	0]	117	[0	0	0]	71	0	1.888 ]
[ 54	131	[0	0	0]	57	[0	0	0]	72	0	1.9044 ]
[ 74	152	[0	0	0]	77	[0	0	0]	72	0	1.9044 ]
[ 94	173	[0	0	0]	97	[0	0	0]	72	0	1.9044 ]
[ 114	194	[0	0	0]	117	[0	0	0]	72	0	1.9044 ]
[ 53	129	[0	0	0]	54	[0	0	0]	73	0	1.9213 ]
[ 54	131	[0	0	0]	53	[0	0	0]	73	0	1.9191 ]
[ 73	150	[0	0	0]	74	[0	0	0]	73	0	1.9213 ]
[ 74	152	[0	0	0]	73	[0	0	0]	73	0	1.9191 ]
[ 93	171	[0	0	0]	94	[0	0	0]	73	0	1.9213 ]
[ 94	173	[0	0	0]	93	[0	0	0]	73	0	1.9191 ]
[ 113	192	[0	0	0]	114	[0	0	0]	73	0	1.9213 ]
[ 114	194	[0	0	0]	113	[0	0	0]	73	0	1.9191 ]
[ 53	130	[0	0	0]	54	[0	0	0]	74	0	1.8913 ]
[ 54	132	[0	0	0]	53	[0	0	0]	74	0	1.8892 ]
[ 73	151	[0	0	0]	74	[0	0	0]	74	0	1.8913 ]
[ 74	153	[0	0	0]	73	[0	0	0]	74	0	1.8892 ]
[ 93	172	[0	0	0]	94	[0	0	0]	74	0	1.8913 ]
[ 94	174	[0	0	0]	93	[0	0	0]	74	0	1.8892 ]
[ 113	193	[0	0	0]	114	[0	0	0]	74	0	1.8913 ]
[ 114	195	[0	0	0]	113	[0	0	0]	74	0	1.8892 ]
[ 53	129	[0	0	0]	130	[0	0	0]	75	0	1.8568 ]
[ 73	150	[0	0	0]	151	[0	0	0]	75	0	1.8568 ]
[ 93	171	[0	0	0]	172	[0	0	0]	75	0	1.8568 ]
[ 113	192	[0	0	0]	193	[0	0	0]	75	0	1.8568 ]
[ 54	131	[0	0	0]	132	[0	0	0]	76	0	1.8886 ]
[ 74	152	[0	0	0]	153	[0	0	0]	76	0	1.8886 ]
[ 94	173	[0	0	0]	174	[0	0	0]	76	0	1.8886 ]
[ 114	194	[0	0	0]	195	[0	0	0]	76	0	1.8886 ]
[ 59	60	[1	0	0]	7	[0	0	0]	77	0	1.8669 ]
[ 79	80	[0	0	0]	12	[0	0	1]	77	0	1.8669 ]
[ 99	100	[0	0	0]	17	[0	0	0]	77	0	1.8669 ]
[ 119	120	[1	0	0]	22	[0	0	-1]	77	0	1.8669 ]
[ 59	138	[0	-1	0]	7	[0	0	0]	78	0	1.9046 ]
[ 79	159	[0	0	0]	12	[0	0	1]	78	0	1.9046 ]
[ 99	180	[0	1	0]	17	[0	0	0]	78	0	1.9046 ]
[ 119	201	[0	0	0]	22	[0	0	-1]	78	0	1.9046 ]
[ 59	139	[0	0	0]	7	[0	0	0]	79	0	1.91 ]
[ 79	160	[0	0	0]	12	[0	0	1]	79	0	1.91 ]
[ 99	181	[0	0	0]	17	[0	0	0]	79	0	1.91 ]
[ 119	202	[0	0	0]	22	[0	0	-1]	79	0	1.91 ]
[ 59	138	[0	-1	0]	60	[1	0	0]	80	0	1.959 ]
[ 79	159	[0	0	0]	80	[0	0	0]	80	0	1.959 ]
[ 99	180	[0	1	0]	100	[0	0	0]	80	0	1.959 ]
[ 119	201	[0	0	0]	120	[1	0	0]	80	0	1.959 ]
[ 59	139	[0	0	0]	60	[1	0	0]	81	0	1.9251 ]
[ 79	160	[0	0	0]	80	[0	0	0]	81	0	1.9251 ]
[ 99	181	[0	0	0]	100	[0	0	0]	81	0	1.9251 ]
[ 119	202	[0	0	0]	120	[1	0	0]	81	0	1.9251 ]
[ 59	138	[0	-1	0]	139	[0	0	0]	82	0	1.8978 ]
[ 79	159	[0	0	0]	160	[0	0	0]	82	0	1.8978 ]
[ 99	180	[0	1	0]	181	[0	0	0]	82	0	1.8978 ]
[ 119	201	[0	0	0]	202	[0	0	0]	82	0	1.8978 ]
[ 60	100	[0	-1	0]	59	[-1	0	0]	83	0	1.9784 ]
[ 80	120	[0	0	1]	79	[0	0	0]	83	0	1.9784 ]
[ 100	60	[0	1	0]	99	[0	0	0]	83	0	1.9784 ]
[ 120	80	[0	0	-1]	119	[-1	0	0]	83	0	1.9784 ]
[ 60	140	[0	0	0]	59	[-1	0	0]	84	0	1.8885 ]
[ 60	141	[0	0	0]	59	[-1	0	0]	84	0	1.8871 ]
[ 80	161	[-1	0	0]	79	[0	0	0]	84	0	1.8885 ]
[ 80	162	[-1	0	0]	79	[0	0	0]	84	0	1.8871 ]
[ 100	182	[-1	0	0]	99	[0	0	0]	84	0	1.8885 ]
[ 100	183	[-1	1	0]	99	[0	0	0]	84	0	1.8871 ]
[ 120	203	[0	0	0]	119	[-1	0	0]	84	0	1.8885 ]
[ 120	204	[0	0	0]	119	[-1	0	0]	84	0	1.8871 ]
[ 60	140	[0	0	0]	100	[0	-1	0]	85	0	1.9208 ]
[ 60	141	[0	0	0]	100	[0	-1	0]	85	0	1.9175 ]
[ 80	161	[-1	0	0]	120	[0	0	1]	85	0	1.9208 ]
[ 80	162	[-1	0	0]	120	[0	0	1]	85	0	1.9176 ]
[ 100	182	[-1	0	0]	60	[0	1	0]	85	0	1.9208 ]
[ 100	183	[-1	1	0]	60	[0	1	0]	85	0	1.9175 ]
[ 120	203	[0	0	0]	80	[0	0	-1]	85	0	1.9208 ]
[ 120	204	[0	0	0]	80	[0	0	-1]	85	0	1.9176 ]
[ 60	140	[0	0	0]	141	[0	0	0]	86	0	1.8678 ]
[ 80	161	[-1	0	0]	162	[-1	0	0]	86	0	1.8678 ]
[ 100	182	[-1	0	0]	183	[-1	1	0]	86	0	1.8678 ]
[ 120	203	[0	0	0]	204	[0	0	0]	86	0	1.8678 ]
