# Supplementary material for: An automated protocol to construct flexibility parameters for classical forcefields: applications to metal–organic frameworks
Source: RSC Adv. 2024 Jul 19;14(31):22714–62. doi: 10.1039/d4ra01859a (PMC11258866; doi:10.1039/d4ra01859a)
Supplement: RA-014-D4RA01859A-s002 [file RA-014-D4RA01859A-s002.zip › MOFs_inputs/quadrant_1_2/EMOFIX/EMOFIX_angle_types_list.txt]

[30[7-(6,6),7-(6,6),8-(6),8-(6)]    8[6-(6,8),30-(7,7,8)]    8[6-(6,8),30-(7,7,8)]]    0    1.9221
[30[7-(6,6),7-(6,6),8-(6),8-(6)]    7[6-(1,6),6-(1,7),30-(7,8,8)]    8[6-(6,8),30-(7,7,8)]]    0    1.6853
[30[7-(6,6),7-(6,6),8-(6),8-(6)]    7[6-(1,6),6-(1,7),30-(7,8,8)]    8[6-(6,8),30-(7,7,8)]]    1    1.9303
[30[7-(6,6),7-(6,6),8-(6),8-(6)]    7[6-(1,6),6-(1,7),30-(7,8,8)]    8[6-(6,8),30-(7,7,8)]]    2    1.9218
[30[7-(6,6),7-(6,6),8-(6),8-(6)]    7[6-(1,6),6-(1,7),30-(7,8,8)]    8[6-(6,8),30-(7,7,8)]]    3    2.0697
[30[7-(6,6),7-(6,6),8-(6),8-(6)]    7[6-(1,6),6-(1,7),30-(7,8,8)]    7[6-(1,6),6-(1,7),30-(7,8,8)]]    0    1.8956
[8[6-(6,8),30-(7,7,8)]    30[7-(6,6),7-(6,6),8-(6),8-(6)]    6[6-(6,6),8-(0),8-(30)]]    0    2.1096
[8[6-(6,8),30-(7,7,8)]    30[7-(6,6),7-(6,6),8-(6),8-(6)]    6[6-(6,6),8-(0),8-(30)]]    1    1.887
[8[6-(1,1,6),6-(6,6)]    6[1-(0),1-(0),6-(1,1,6),8-(6)]    6[6-(1,6),6-(1,6),8-(6)]]    0    2.0583
[7[6-(1,6),6-(1,7),30-(7,8,8)]    30[7-(6,6),7-(6,6),8-(6),8-(6)]    6[1-(0),6-(1,7),7-(6,30)]]    0    2.22
[7[6-(1,6),6-(1,7),30-(7,8,8)]    30[7-(6,6),7-(6,6),8-(6),8-(6)]    6[1-(0),6-(1,7),7-(6,30)]]    1    2.1861
[7[6-(1,6),6-(1,7),30-(7,8,8)]    30[7-(6,6),7-(6,6),8-(6),8-(6)]    6[1-(0),7-(6,30),7-(6,6)]]    0    2.195
[7[6-(1,6),6-(1,7),30-(7,8,8)]    30[7-(6,6),7-(6,6),8-(6),8-(6)]    6[1-(0),7-(6,30),7-(6,6)]]    1    2.2106
[7[6-(1,6),6-(1,7),30-(7,8,8)]    6[1-(0),6-(1,7),7-(6,30)]    6[1-(0),7-(6,30),7-(6,6)]]    0    1.8682
[7[6-(1,1,6),6-(1,6),6-(1,7)]    6[1-(0),6-(1,7),7-(6,6)]    6[1-(0),7-(6,30),7-(6,6)]]    0    1.8837
[7[6-(1,1,6),6-(1,6),6-(1,7)]    6[1-(0),6-(1,7),7-(6,6)]    6[1-(0),7-(6,30),7-(6,6)]]    1    1.8853
[7[6-(1,1,6),6-(1,6),6-(1,7)]    6[1-(0),1-(0),6-(1,1,6),7-(6,6)]    6[1-(0),6-(1,7),7-(6,6)]]    0    2.2136
[7[6-(1,1,6),6-(1,6),6-(1,7)]    6[1-(0),1-(0),6-(1,1,6),7-(6,6)]    6[1-(0),6-(1,7),7-(6,6)]]    1    2.1899
[7[6-(1,1,6),6-(1,6),6-(1,7)]    6[1-(0),1-(0),6-(1,1,6),7-(6,6)]    6[1-(0),7-(6,30),7-(6,6)]]    0    2.1835
[7[6-(1,1,6),6-(1,6),6-(1,7)]    6[1-(0),1-(0),6-(1,1,6),7-(6,6)]    6[1-(0),7-(6,30),7-(6,6)]]    1    2.1947
[6[6-(6,6),8-(0),8-(30)]    8[6-(6,8),30-(7,7,8)]    8[6-(6,8)]]    0    2.1593
[6[6-(6,6),8-(0),8-(30)]    8[6-(6,8),30-(7,7,8)]    8[6-(6,8)]]    1    2.1825
[6[6-(6,6),8-(0),8-(30)]    6[6-(1,6),6-(1,6),6-(8,8)]    8[6-(6,8)]]    0    2.1089
[6[6-(6,6),8-(0),8-(30)]    6[6-(1,6),6-(1,6),6-(8,8)]    8[6-(6,8),30-(7,7,8)]]    0    2.017
[6[6-(6,6),8-(0),8-(30)]    6[6-(1,6),6-(1,6),6-(8,8)]    8[6-(6,8),30-(7,7,8)]]    1    1.9898
[6[6-(1,6),6-(1,6),6-(8,8)]    6[1-(0),6-(6,6),6-(6,6)]    6[6-(6,6),8-(0),8-(30)]]    0    2.084
[6[6-(1,6),6-(1,6),6-(8,8)]    6[1-(0),6-(6,6),6-(6,6)]    6[6-(6,6),8-(0),8-(30)]]    1    2.0995
[6[6-(1,6),6-(1,6),6-(8,8)]    6[1-(0),6-(6,6),6-(6,8)]    6[6-(6,6),8-(0),8-(30)]]    0    2.1087
[6[6-(1,6),6-(1,6),6-(8,8)]    6[1-(0),6-(6,6),6-(6,8)]    6[6-(6,6),8-(0),8-(30)]]    1    2.0809
[6[6-(1,6),6-(1,6),6-(8,8)]    6[1-(0),6-(6,6),6-(6,6)]    6[1-(0),6-(6,6),6-(6,8)]]    0    2.0904
[6[6-(1,6),6-(1,6),6-(8,8)]    6[1-(0),6-(6,6),6-(6,6)]    6[1-(0),6-(6,6),6-(6,8)]]    1    2.1026
[6[1-(0),6-(6,6),6-(6,6)]    6[6-(1,6),6-(1,6),6-(8,8)]    6[6-(1,6),6-(1,6),6-(8,8)]]    0    2.0935
[6[1-(0),6-(6,6),6-(6,6)]    1[6-(6,6)]    6[6-(1,6),6-(1,6),6-(8,8)]]    0    2.0846
[6[1-(0),6-(6,6),6-(6,6)]    1[6-(6,6)]    6[6-(1,6),6-(1,6),6-(8,8)]]    1    2.1051
[6[6-(1,6),6-(1,6),8-(6)]    6[1-(0),6-(6,6),6-(6,8)]    8[6-(1,1,6),6-(6,6)]]    0    2.0173
[6[6-(1,6),6-(1,6),8-(6)]    6[1-(0),6-(6,6),6-(6,8)]    8[6-(1,1,6),6-(6,6)]]    1    2.1719
[6[6-(1,6),6-(1,6),8-(6)]    6[1-(0),6-(6,6),6-(6,8)]    6[1-(0),6-(6,6),6-(6,8)]]    0    2.0936
[6[1-(0),6-(6,6),6-(6,8)]    6[6-(1,6),6-(1,6),6-(8,8)]    6[6-(1,6),6-(1,6),8-(6)]]    0    2.0996
[6[1-(0),6-(6,6),6-(6,8)]    6[6-(1,6),6-(1,6),6-(8,8)]    6[6-(1,6),6-(1,6),8-(6)]]    1    2.086
[6[1-(0),6-(6,6),6-(6,8)]    1[6-(6,6)]    6[6-(1,6),6-(1,6),6-(8,8)]]    0    2.1003
[6[1-(0),6-(6,6),6-(6,8)]    1[6-(6,6)]    6[6-(1,6),6-(1,6),6-(8,8)]]    1    2.0621
[6[1-(0),6-(6,6),6-(6,8)]    1[6-(6,6)]    6[6-(1,6),6-(1,6),8-(6)]]    0    2.0831
[6[1-(0),6-(6,6),6-(6,8)]    1[6-(6,6)]    6[6-(1,6),6-(1,6),8-(6)]]    1    2.1347
[6[1-(0),6-(1,7),7-(6,6)]    6[1-(0),6-(1,7),7-(6,30)]    7[6-(1,1,6),6-(1,6),6-(1,7)]]    0    1.8554
[6[1-(0),6-(1,7),7-(6,6)]    6[1-(0),6-(1,7),7-(6,30)]    7[6-(1,1,6),6-(1,6),6-(1,7)]]    1    1.8522
[6[1-(0),6-(1,7),7-(6,6)]    1[6-(6,7)]    7[6-(1,1,6),6-(1,6),6-(1,7)]]    0    2.1209
[6[1-(0),6-(1,7),7-(6,6)]    1[6-(6,7)]    6[1-(0),6-(1,7),7-(6,30)]]    0    2.3023
[6[1-(0),6-(1,7),7-(6,6)]    1[6-(6,7)]    6[1-(0),6-(1,7),7-(6,30)]]    1    2.3128
[6[1-(0),6-(1,7),7-(6,30)]    6[1-(0),6-(1,7),7-(6,6)]    7[6-(1,6),6-(1,7),30-(7,8,8)]]    0    1.8973
[6[1-(0),6-(1,7),7-(6,30)]    1[6-(6,7)]    7[6-(1,6),6-(1,7),30-(7,8,8)]]    0    2.1151
[6[1-(0),6-(1,7),7-(6,30)]    1[6-(6,7)]    7[6-(1,6),6-(1,7),30-(7,8,8)]]    1    2.0902
[6[1-(0),6-(1,7),7-(6,30)]    1[6-(6,7)]    6[1-(0),6-(1,7),7-(6,6)]]    0    2.2707
[6[1-(0),6-(1,7),7-(6,30)]    1[6-(6,7)]    6[1-(0),6-(1,7),7-(6,6)]]    1    2.2946
[6[1-(0),7-(6,30),7-(6,6)]    7[6-(1,1,6),6-(1,6),6-(1,7)]    7[6-(1,6),6-(1,7),30-(7,8,8)]]    0    1.921
[6[1-(0),7-(6,30),7-(6,6)]    1[6-(7,7)]    7[6-(1,6),6-(1,7),30-(7,8,8)]]    0    2.1843
[6[1-(0),7-(6,30),7-(6,6)]    1[6-(7,7)]    7[6-(1,6),6-(1,7),30-(7,8,8)]]    1    2.1954
[6[1-(0),7-(6,30),7-(6,6)]    1[6-(7,7)]    7[6-(1,1,6),6-(1,6),6-(1,7)]]    0    2.1759
[6[1-(0),7-(6,30),7-(6,6)]    1[6-(7,7)]    7[6-(1,1,6),6-(1,6),6-(1,7)]]    1    2.1685
[6[1-(0),1-(0),6-(1,1,6),7-(6,6)]    6[1-(0),1-(0),6-(1,1,6),6-(1,1,7)]    7[6-(1,1,6),6-(1,6),6-(1,7)]]    0    1.9379
[6[1-(0),1-(0),6-(1,1,6),7-(6,6)]    6[1-(0),1-(0),6-(1,1,6),6-(1,1,7)]    7[6-(1,1,6),6-(1,6),6-(1,7)]]    1    1.9246
[6[1-(0),1-(0),6-(1,1,6),7-(6,6)]    1[6-(1,6,7)]    7[6-(1,1,6),6-(1,6),6-(1,7)]]    0    1.8678
[6[1-(0),1-(0),6-(1,1,6),7-(6,6)]    1[6-(1,6,7)]    7[6-(1,1,6),6-(1,6),6-(1,7)]]    1    1.8897
[6[1-(0),1-(0),6-(1,1,6),7-(6,6)]    1[6-(1,6,7)]    7[6-(1,1,6),6-(1,6),6-(1,7)]]    2    1.8793
[6[1-(0),1-(0),6-(1,1,6),7-(6,6)]    1[6-(1,6,7)]    6[1-(0),1-(0),6-(1,1,6),6-(1,1,7)]]    0    1.9683
[6[1-(0),1-(0),6-(1,1,6),7-(6,6)]    1[6-(1,6,7)]    6[1-(0),1-(0),6-(1,1,6),6-(1,1,7)]]    1    1.9294
[6[1-(0),1-(0),6-(1,1,6),7-(6,6)]    1[6-(1,6,7)]    6[1-(0),1-(0),6-(1,1,6),6-(1,1,7)]]    2    1.9609
[6[1-(0),1-(0),6-(1,1,6),7-(6,6)]    1[6-(1,6,7)]    1[6-(1,6,7)]]    0    1.8704
[6[1-(0),1-(0),6-(1,1,6),7-(6,6)]    1[6-(1,6,7)]    1[6-(1,6,7)]]    1    1.8846
[6[1-(0),1-(0),6-(1,1,6),6-(1,1,7)]    6[1-(0),1-(0),6-(1,1,6),6-(1,1,7)]    6[1-(0),1-(0),6-(1,1,6),7-(6,6)]]    0    1.9873
[6[1-(0),1-(0),6-(1,1,6),6-(1,1,7)]    6[1-(0),1-(0),6-(1,1,6),6-(1,1,7)]    6[1-(0),1-(0),6-(1,1,6),7-(6,6)]]    1    1.9726
[6[1-(0),1-(0),6-(1,1,6),6-(1,1,7)]    1[6-(1,6,6)]    6[1-(0),1-(0),6-(1,1,6),7-(6,6)]]    0    1.9154
[6[1-(0),1-(0),6-(1,1,6),6-(1,1,7)]    1[6-(1,6,6)]    6[1-(0),1-(0),6-(1,1,6),7-(6,6)]]    1    1.8874
[6[1-(0),1-(0),6-(1,1,6),6-(1,1,7)]    1[6-(1,6,6)]    6[1-(0),1-(0),6-(1,1,6),7-(6,6)]]    2    1.9044
[6[1-(0),1-(0),6-(1,1,6),6-(1,1,7)]    1[6-(1,6,6)]    6[1-(0),1-(0),6-(1,1,6),6-(1,1,7)]]    0    1.9202
[6[1-(0),1-(0),6-(1,1,6),6-(1,1,7)]    1[6-(1,6,6)]    6[1-(0),1-(0),6-(1,1,6),6-(1,1,7)]]    1    1.8902
[6[1-(0),1-(0),6-(1,1,6),6-(1,1,7)]    1[6-(1,6,6)]    1[6-(1,6,6)]]    0    1.8568
[6[1-(0),1-(0),6-(1,1,6),6-(1,1,7)]    1[6-(1,6,6)]    1[6-(1,6,6)]]    1    1.8886
[6[1-(0),1-(0),6-(1,1,6),8-(6)]    6[1-(0),1-(0),6-(1,1,6),6-(1,1,8)]    8[6-(1,1,6),6-(6,6)]]    0    1.8669
[6[1-(0),1-(0),6-(1,1,6),8-(6)]    1[6-(1,6,8)]    8[6-(1,1,6),6-(6,6)]]    0    1.9046
[6[1-(0),1-(0),6-(1,1,6),8-(6)]    1[6-(1,6,8)]    8[6-(1,1,6),6-(6,6)]]    1    1.91
[6[1-(0),1-(0),6-(1,1,6),8-(6)]    1[6-(1,6,8)]    6[1-(0),1-(0),6-(1,1,6),6-(1,1,8)]]    0    1.959
[6[1-(0),1-(0),6-(1,1,6),8-(6)]    1[6-(1,6,8)]    6[1-(0),1-(0),6-(1,1,6),6-(1,1,8)]]    1    1.9251
[6[1-(0),1-(0),6-(1,1,6),8-(6)]    1[6-(1,6,8)]    1[6-(1,6,8)]]    0    1.8978
[6[1-(0),1-(0),6-(1,1,6),6-(1,1,8)]    6[1-(0),1-(0),6-(1,1,6),6-(1,1,8)]    6[1-(0),1-(0),6-(1,1,6),8-(6)]]    0    1.9784
[6[1-(0),1-(0),6-(1,1,6),6-(1,1,8)]    1[6-(1,6,6)]    6[1-(0),1-(0),6-(1,1,6),8-(6)]]    0    1.8878
[6[1-(0),1-(0),6-(1,1,6),6-(1,1,8)]    1[6-(1,6,6)]    6[1-(0),1-(0),6-(1,1,6),6-(1,1,8)]]    0    1.9192
[6[1-(0),1-(0),6-(1,1,6),6-(1,1,8)]    1[6-(1,6,6)]    1[6-(1,6,6)]]    0    1.8678
