# Supplementary material for: An automated protocol to construct flexibility parameters for classical forcefields: applications to metal–organic frameworks
Source: RSC Adv. 2024 Jul 19;14(31):22714–62. doi: 10.1039/d4ra01859a (PMC11258866; doi:10.1039/d4ra01859a)
Supplement: RA-014-D4RA01859A-s002 [file RA-014-D4RA01859A-s002.zip › MOFs_inputs/quadrant_1_2/EMOFIX/EMOFIX_atom_types_with_coordinates.txt]

EMOFIX

8.0449999999999999    0.0000000000000000    0.0000000000000000
0.0000000000000000    17.5489999999999995    0.0000000000000000
-5.5944332399999999    0.0000000000000000    17.1232740099999994

     1      -3.1185939085895296        3.263293224973689       12.673236776272795    30[7-(6,6),7-(6,6),8-(6),8-(6)]
     2       2.7719447534060286       12.037790946587005        13.01166746082205    30[7-(6,6),7-(6,6),8-(6),8-(6)]
     3        5.569160689737859        14.28570704236393        4.450037170674744    30[7-(6,6),7-(6,6),8-(6),8-(6)]
     4      -0.3213781202098238        5.511208987693855       4.1116067852142635    30[7-(6,6),7-(6,6),8-(6),8-(6)]
     5        -1.98823391277344         3.12000006161414        11.07830101463863    8[6-(6,8),30-(7,7,8)]
     6       -0.468870029876709       1.7741338913532871       12.082228463585201    8[6-(6,8)]
     7        3.138588989443325       1.3945160426032894        8.425337920493599    8[6-(1,1,6),6-(6,6)]
     8      -1.4558249187175232        4.670994744221694         6.46301444034133    8[6-(6,8)]
     9       0.5225476293418929        4.322071007585879          5.4359257054737    8[6-(6,8),30-(7,7,8)]
    10       1.6415877087653934        11.89449600676192       14.606606521756332    8[6-(6,8),30-(7,7,8)]
    11      0.12221924231876358       10.548631532304722       13.602683450745344    8[6-(6,8)]
    12        2.109198952950328       10.169015015121833      0.13630172668232104    8[6-(1,1,6),6-(6,6)]
    13        6.703616797545506       13.445494664190138       2.0986208341006742    8[6-(6,8)]
    14        4.725242263871833       13.096575112255152       3.1257092660757753    8[6-(6,8),30-(7,7,8)]
    15        4.438800718239182         14.4289996295423        6.044972860998114    8[6-(6,8),30-(7,7,8)]
    16        2.919437243740316       15.774866463468332       5.0410459868677036    8[6-(6,8)]
    17      -0.6880220307414295        16.15448385183065        8.697935739075652    8[6-(1,1,6),6-(6,6)]
    18        3.906391750654948       12.878004845786924       10.660259724417104    8[6-(6,8)]
    19       1.9280190985053087       13.226928669665446       11.687348366659336    8[6-(6,8),30-(7,7,8)]
    20       0.8089788697697724        5.654504194443681        2.516667654379694    8[6-(6,8),30-(7,7,8)]
    21       2.3283471675692513         7.00036845951353        3.520590831995793    8[6-(6,8)]
    22      0.34136746549440655        7.379985425669522         16.9869722556888    8[6-(1,1,6),6-(6,6)]
    23      -4.2530502960154815        4.103505707330147         15.0246532240459    8[6-(6,8)]
    24       -2.274675675081062        4.452425083450728       13.997564821477509    8[6-(6,8),30-(7,7,8)]
    25       3.3704331917713803        4.213770059867628        11.77078309487591    7[6-(1,6),6-(1,7),30-(7,8,8)]
    26       1.3690782590674373         5.07410663934722       11.434636148889387    7[6-(1,1,6),6-(1,6),6-(1,7)]
    27       3.3867677792394124       10.226051905967541       12.418631467652524    7[6-(1,6),6-(1,7),30-(7,8,8)]
    28       -3.330961794262837        8.586541488293719       11.790956486468556    7[6-(1,1,6),6-(1,6),6-(1,7)]
    29      -3.7170817689021787       12.988270811991505       13.914120466995406    7[6-(1,6),6-(1,7),30-(7,8,8)]
    30      -1.7157282601924146       13.848607223879956       14.250272821235086    7[6-(1,1,6),6-(1,6),6-(1,7)]
    31      -3.7334176563056145        1.451553416174161       13.266276577422541    7[6-(1,6),6-(1,7),30-(7,8,8)]
    32        2.984312853712459        17.36104450558649       13.893956118155561    7[6-(1,1,6),6-(1,6),6-(1,7)]
    33      -0.9198664500896274       13.335229930833556       5.3524907766818695    7[6-(1,6),6-(1,7),30-(7,8,8)]
    34       1.0814885021168894         12.4748933458677         5.68863767662436    7[6-(1,1,6),6-(1,6),6-(1,7)]
    35      -0.9362009459377978       7.3229480683312556        4.704642907787822    7[6-(1,6),6-(1,7),30-(7,8,8)]
    36        5.781528590132332        8.962458535115712        5.332317685109777    7[6-(1,1,6),6-(1,6),6-(1,7)]
    37        6.167648394299009        4.560729302424672        3.209153766431368    7[6-(1,6),6-(1,7),30-(7,8,8)]
    38         4.16629487062232       3.7003929804076385       2.8730013465970097    7[6-(1,1,6),6-(1,6),6-(1,7)]
    39        6.183984405994606        16.09744675714915       3.8569974799524096    7[6-(1,6),6-(1,7),30-(7,8,8)]
    40       -0.533746155342128      0.18795564355734956       3.2293178424609232    7[6-(1,1,6),6-(1,6),6-(1,7)]
    41      -0.3044951693501574       4.1745292481252445        6.433804156546934    6[6-(6,6),8-(0),8-(30)]
    42      0.20678413850349298       3.3579673656630256       7.5824499638400695    6[6-(1,6),6-(1,6),6-(8,8)]
    43      -0.5613260251966046        3.254563871591993         8.74746394409006    6[1-(0),6-(6,6),6-(6,6)]
    44     -0.09278836122754308       2.5029029995186325         9.82681309150757    6[6-(1,6),6-(1,6),6-(8,8)]
    45       1.9086141336813132       1.9505594158616286         8.58717945996419    6[6-(1,6),6-(1,6),8-(6)]
    46       1.4448505020557882       2.7184412497375656        7.509752158899704    6[1-(0),6-(6,6),6-(6,8)]
    47       1.1305559773759626       1.8278666257493341         9.74378665028692    6[1-(0),6-(6,6),6-(6,8)]
    48      -0.8839695155217817        2.433572297674387       11.102580370620252    6[6-(6,6),8-(0),8-(30)]
    49       2.0399096506527425        5.146673201766809       10.229678714150632    6[1-(0),6-(1,7),7-(6,6)]
    50       3.2821495917802093        4.600995282847848       10.446274568517397    6[1-(0),6-(1,7),7-(6,30)]
    51        2.201981233546337       4.5128503063291765       12.342084010684635    6[1-(0),7-(6,30),7-(6,6)]
    52     0.034766932138076356       5.5917760633889815       11.726554325048802    6[1-(0),1-(0),6-(1,1,6),7-(6,6)]
    53      0.10768872798541018        7.008081349661589       12.287159391657774    6[1-(0),1-(0),6-(1,1,6),6-(1,1,7)]
    54      -1.2501704164328098        7.604064292806651       12.634071321547124    6[1-(0),1-(0),6-(1,1,6),6-(1,1,7)]
    55        2.783431600413669         9.03041552106489       12.754219563879131    6[1-(0),6-(1,7),7-(6,30)]
    56       -3.492616162668766         9.92994713217067       11.843347305186546    6[1-(0),7-(6,30),7-(6,6)]
    57       -2.109276867593092        7.889575745094624       11.403694875200724    6[1-(0),1-(0),6-(1,1,6),7-(6,6)]
    58       3.6042408031603914        7.999047385616389       12.371299361582999    6[1-(0),6-(1,7),7-(6,6)]
    59        3.690293391896339       0.6457578967565236        9.524652155691966    6[1-(0),1-(0),6-(1,1,6),8-(6)]
    60      -2.9006194633833173      0.39711862596518854           9.202587715958    6[1-(0),1-(0),6-(1,1,6),6-(1,1,8)]
    61        5.552286426862248        12.94903206055493        2.127832469594608    6[6-(6,6),8-(0),8-(30)]
    62        5.041004747860047       12.132470284241657       0.9791854592124442    6[6-(1,6),6-(1,6),6-(8,8)]
    63      0.21467964302086084       12.029064670999064        16.93744558373812    6[1-(0),6-(6,6),6-(6,6)]
    64      -0.2538579467734037       11.277403825966696       15.858096588134034    6[6-(1,6),6-(1,6),6-(8,8)]
    65       3.3391735374276106       10.725059509405991    -0.025541263403340758    6[6-(1,6),6-(1,6),8-(6)]
    66       3.8029365670536794       11.492942937588975        1.051886166804939    6[1-(0),6-(6,6),6-(6,8)]
    67      -1.4772032252346405        10.60236705045668       15.941125409830628    6[1-(0),6-(6,6),6-(6,8)]
    68       0.5373221380874922        11.20807123280821       14.582330254049909    6[6-(6,6),8-(0),8-(30)]
    69        -2.38656148821084       13.921170687392243       15.455228806151954    6[1-(0),6-(1,7),7-(6,6)]
    70        -3.62880075441539       13.375492461064841       15.238629580143462    6[1-(0),6-(1,7),7-(6,30)]
    71      -2.5486292699620936       13.287353240841531       13.342821621045204    6[1-(0),7-(6,30),7-(6,6)]
    72      -0.3814162273002468        14.36627756270334       13.958359118170296    6[1-(0),1-(0),6-(1,1,6),7-(6,6)]
    73     -0.45433637241490077       15.782583361143665       13.397755334019502    6[1-(0),1-(0),6-(1,1,6),6-(1,1,7)]
    74       0.9035234383165882       16.378565483760678       13.050843235480654    6[1-(0),1-(0),6-(1,1,6),6-(1,1,7)]
    75      -3.1300821698561574       0.2559160758340261       12.930689061654444    6[1-(0),6-(1,7),7-(6,30)]
    76        3.145967346530324        1.155450401588003        13.84156221756746    6[1-(0),7-(6,30),7-(6,6)]
    77       1.7626294061817367        16.66408021958172       14.281219862940347    6[1-(0),1-(0),6-(1,1,6),7-(6,6)]
    78      -3.9508908782346253       16.773548905726177       13.313612477335518    6[1-(0),6-(1,7),7-(6,6)]
    79       -4.036939875061185        9.420258517321042       16.160261799360566    6[1-(0),1-(0),6-(1,1,6),8-(6)]
    80       -5.491028005724538        9.171620979555353        16.48232417544403    6[1-(0),1-(0),6-(1,1,6),6-(1,1,8)]
    81        2.755062027364517        13.37447031820704       10.689469976099776    6[6-(6,6),8-(0),8-(30)]
    82        2.243782870737388       14.191032167572699        9.540824050928412    6[6-(1,6),6-(1,6),6-(8,8)]
    83        3.011893084872222        14.29443574756822         8.37581018495779    6[1-(0),6-(6,6),6-(6,6)]
    84        2.543355570622913        15.04609670650456        7.296461077093876    6[6-(1,6),6-(1,6),6-(8,8)]
    85       0.5419528417372343       15.598440311389528        8.536094441776363    6[6-(1,6),6-(1,6),8-(6)]
    86       1.0057163622233252       14.830558318060495        9.613521810987438    6[1-(0),6-(6,6),6-(6,8)]
    87       1.3200112675254463       15.721133131753033        7.379487462040502    6[1-(0),6-(6,6),6-(6,8)]
    88       3.3345365264681366       15.115427644316851        6.020693878038304    6[6-(6,6),8-(0),8-(30)]
    89       0.4106571001388124       12.402326676485936        6.893595099753027    6[1-(0),6-(1,7),7-(6,6)]
    90       -0.831582842556849       12.948004593637924        6.676999264208312    6[1-(0),6-(1,7),7-(6,30)]
    91       0.2485855289423886        13.03614973900152        4.781189851207005    6[1-(0),7-(6,30),7-(6,6)]
    92       2.4157998555908335       11.957223963903102        5.396719479081325    6[1-(0),1-(0),6-(1,1,6),7-(6,6)]
    93       2.3428781076152316       10.540918663118006       4.8361144491499255    6[1-(0),1-(0),6-(1,1,6),6-(1,1,7)]
    94        3.700737267652748        9.944935689430798        4.489202648297211    6[1-(0),1-(0),6-(1,1,6),6-(1,1,7)]
    95     -0.33286475972141294        8.518584428880713        4.369054734968939    6[1-(0),6-(1,7),7-(6,30)]
    96       5.9431829682764405        7.619052883756617        5.279926983282769    6[1-(0),7-(6,30),7-(6,6)]
    97        4.559843640530852         9.65942430361497        5.719579168459927    6[1-(0),1-(0),6-(1,1,6),7-(6,6)]
    98      -1.1536739810330328        9.549952593014972        4.751974809570128    6[1-(0),6-(1,7),7-(6,6)]
    99      -1.2397262081086224       16.903241799184265        7.598621255327995    6[1-(0),1-(0),6-(1,1,6),8-(6)]
   100       -2.693813330438929        17.15188061561329        7.920685166084449    6[1-(0),1-(0),6-(1,1,6),6-(1,1,8)]
   101      -3.1017197443521862        4.599967901864852       14.995441803889657    6[6-(6,6),8-(0),8-(30)]
   102       -2.590438148405142        5.416529291795589       16.144089052405747    6[6-(1,6),6-(1,6),6-(8,8)]
   103        2.235886978796806        5.519935016543956      0.18582882770566972    6[1-(0),6-(6,6),6-(6,6)]
   104        2.704424246480544        6.271596231591971       1.2651775675390093    6[6-(1,6),6-(1,6),6-(8,8)]
   105        4.705826116230524        6.823940649953535     0.025541525316207136    6[6-(1,6),6-(1,6),8-(6)]
   106      -1.3523699355593837        6.056056767077377        16.07138819068525    6[1-(0),6-(6,6),6-(6,8)]
   107       3.9277694856388012         6.94663316284966       1.1821487395353514    6[1-(0),6-(6,6),6-(6,8)]
   108       1.9132443839339983        6.340928972911742       2.5409438456818525    6[6-(6,6),8-(0),8-(30)]
   109        4.837128072042295       3.6278296703489934       1.6680453400165949    6[1-(0),6-(1,7),7-(6,6)]
   110        6.079367346980517        4.173507850266698       1.8846446022801224    6[1-(0),6-(1,7),7-(6,30)]
   111       4.9991959048966095        4.261646814226666        3.780452612417105    6[1-(0),7-(6,30),7-(6,6)]
   112       2.8319828696163905        3.182722556332313       3.1649150385509524    6[1-(0),1-(0),6-(1,1,6),7-(6,6)]
   113       2.9049031087377593       1.7664166988357233       3.7255186475949675    6[1-(0),1-(0),6-(1,1,6),6-(1,1,7)]
   114       1.5470433277896363       1.1704345134891185        4.072430746772011    6[1-(0),1-(0),6-(1,1,6),6-(1,1,7)]
   115       5.5806488723816905       17.293084100450038         4.19258491702341    6[1-(0),6-(1,7),7-(6,30)]
   116      -0.6954005969767576          16.393549756045        3.281711830603762    6[1-(0),7-(6,30),7-(6,6)]
   117        0.687937300563237       0.8849199348586746        2.842054123022194    6[1-(0),1-(0),6-(1,1,6),7-(6,6)]
   118        6.401457569834528       0.7754512479534009        3.809661429639735    6[1-(0),6-(1,7),7-(6,6)]
   119        6.487506314132398        8.128741979553642       0.9630124058174468    6[1-(0),1-(0),6-(1,1,6),8-(6)]
   120     -0.10340498333296863        8.377379530716485       0.6409495131456338    6[1-(0),1-(0),6-(1,1,6),6-(1,1,8)]
   121      -1.5217334058232992        3.762384732254745         8.80148677897171    1[6-(6,6)]
   122       2.0690417192989954       2.8271328184392925        6.623830115432978    1[6-(6,6)]
   123       1.4534572146158764       1.2429208955062152       10.602606669290525    1[6-(6,6)]
   124       1.5604948335508046        5.522523056321178        9.333114044762983    1[6-(6,7)]
   125        4.097311244077307       4.4224333676817915         9.75337994760285    1[6-(6,7)]
   126       1.9589700399787402        4.354181497134524       13.387750029538685    1[6-(7,7)]
   127       -0.543854912976419       5.5325309182192415       10.795125832532042    1[6-(1,6,7)]
   128      -0.4451293758099273        4.918640006656204        12.44963888118145    1[6-(1,6,7)]
   129       0.6380770587262807       7.6629212113120735        11.57663044759005    1[6-(1,6,6)]
   130        0.719811755728804        6.982741964276365       13.202925660472381    1[6-(1,6,6)]
   131      -1.7978087664820679       6.9253007827452056       13.306639768046912    1[6-(1,6,6)]
   132      -1.0840122421339022        8.554692458801785       13.165171375710823    1[6-(1,6,6)]
   133       1.8052849387751735        9.033855248691502       13.221202373099231    1[6-(6,7)]
   134      -2.7739042133929477       10.646495952117066       11.461201594031674    1[6-(7,7)]
   135      -2.4019571492475063        6.970045460144981       10.875222288102664    1[6-(1,6,7)]
   136       -1.569265400192884        8.532932098682764       10.692478636911181    1[6-(1,6,7)]
   137       3.5148106727801878        6.921429016791623       12.454911111553452    1[6-(6,7)]
   138       3.1213479814664735        17.25426214004012         9.64415057320724    1[6-(1,6,8)]
   139        3.599319995044387       1.2348360899609667       10.451913236931292    1[6-(1,6,8)]
   140        -2.39415198849784         1.36950036029458        9.129268974796187    1[6-(1,6,6)]
   141      -2.4488529672493695     -0.13805849486787897       10.050994526315968    1[6-(1,6,6)]
   142       1.1750868065347646       12.536885246333242       16.883422249088365    1[6-(6,6)]
   143       3.1787475431317986       11.601637311573933       1.9378073968014826    1[6-(6,6)]
   144      -1.8001047326014463       10.017421977933926       15.082305055661235    1[6-(6,6)]
   145      -1.9071475609973025       14.297017666309621        16.35179436806653    1[6-(6,7)]
   146       -4.443962982263866       13.196929194224872        15.93152198151167    1[6-(6,7)]
   147      -2.3056164934001275       13.128688185273571       12.297154721293033    1[6-(7,7)]
   148      0.19720437368236254       14.307030888382226       14.889788441035522    1[6-(1,6,7)]
   149      0.09848218249385798       13.693143716438973        13.23527371921201    1[6-(1,6,7)]
   150      -0.9847231731910169        16.43742406930864       14.108284970398655    1[6-(1,6,6)]
   151      -1.0664611747298367       15.757246010472274       12.481989722820042    1[6-(1,6,6)]
   152       1.4511621102035743       15.699800530344472        12.37827574693113    1[6-(1,6,6)]
   153       0.7373654013785691       17.329192600157594       12.519742093730786    1[6-(1,6,6)]
   154      -2.1519372075491026       0.2593567500084725       12.463703709844417    1[6-(6,7)]
   155        2.427256774992335       1.8720005267651623       14.223710097903558    1[6-(7,7)]
   156        2.055308679534508       15.744548517510607       14.809692370430254    1[6-(1,6,7)]
   157       1.2226173332034147       17.307436709858518       14.992436012606536    1[6-(1,6,7)]
   158      -3.8614599063418065       15.695930631867414        13.23000215553357    1[6-(6,7)]
   159       -3.467996266633532        8.479762497906618        16.04076413192775    1[6-(1,6,8)]
   160      -3.9459671049552156       10.009336021916301       15.233001166599907    1[6-(1,6,8)]
   161        2.047506301350528       10.144003203672945        16.55564431324294    1[6-(1,6,6)]
   162       2.1022055559309667        8.636448094197366        15.63391503462678    1[6-(1,6,6)]
   163        3.972300396280606       13.786614779310256        8.321787587038948    1[6-(6,6)]
   164       0.3815249861695533       14.721866827177928       10.499443872962127    1[6-(6,6)]
   165       0.9971101968586389       16.306079021880397         6.52066744826597    1[6-(6,6)]
   166       0.8900719168002373       12.026476719607702        7.790159721630716    1[6-(6,7)]
   167      -1.6467445044303057       13.126566430678393        7.369893882543415    1[6-(6,7)]
   168      0.49159673577610685       13.194818632414563       3.7355238455934914    1[6-(7,7)]
   169        2.994421706161774       12.016469151507172        6.328147964992029    1[6-(1,6,7)]
   170        2.895696126494645       12.630360053338372        4.673634929313767    1[6-(1,6,7)]
   171       1.8124897388212389        9.886078835871064        5.546643389558839    1[6-(1,6,6)]
   172       1.7307551453590175       10.566257983427679       3.9203481387292167    1[6-(1,6,6)]
   173       4.2483756590053225       10.623699138211705        3.816634178993068    1[6-(1,6,6)]
   174        3.534579114814174        8.994307487260311        3.958102649650807    1[6-(1,6,6)]
   175       0.6452818959892561        8.515144653647644        3.902071921284553    1[6-(6,7)]
   176       5.2244709826570475        6.902504071250046        5.662072644206999    1[6-(7,7)]
   177        4.852523917641532       10.578954612194325        6.248051718721769    1[6-(1,6,7)]
   178        4.019832121024281        9.016067986907364        6.430795402339812    1[6-(1,6,7)]
   179      -1.0642438325255847       10.627570958177685         4.66836297503303    1[6-(6,7)]
   180      -0.6707807034152844       0.2947373704917133        7.479122840811083    1[6-(1,6,8)]
   181      -1.1487529105518755       16.314163574224864        6.671360493399485    1[6-(1,6,8)]
   182        4.844719705193561        16.17949871983231        7.994003384189598    1[6-(1,6,6)]
   183        4.899420544169271       0.1380574404750534        7.072278171764688    1[6-(1,6,6)]
   184       1.2754797331567518        5.012115030571239       0.2398519499621086    1[6-(6,6)]
   185      -0.7281810698604092       5.9473629463293864       15.185466763062413    1[6-(6,6)]
   186        4.250671223764273        7.531578330651326       2.0409691376934957    1[6-(6,6)]
   187        4.357714122975063       3.2519827870816886       0.7714797624260834    1[6-(6,7)]
   188         6.89452955057563        4.352071204343756       1.1917521937569582    1[6-(6,7)]
   189        4.756183142951606        4.420311713977578         4.82611953898083    1[6-(7,7)]
   190        2.253362233175021       3.2419693045316076       2.2334857449425454    1[6-(1,6,7)]
   191        2.352084453573142        3.855856290374444        3.888000537873322    1[6-(1,6,7)]
   192        3.435289882641875       1.1115760770721905       3.0149889114012782    1[6-(1,6,6)]
   193        3.517027968010131       1.7917539585480058        4.641284222684483    1[6-(1,6,6)]
   194       0.9994046749237768       1.8491993899127934         4.74499833035314    1[6-(1,6,6)]
   195       1.7132014110397376      0.21980735039349178        4.603531782840964    1[6-(1,6,6)]
   196        4.602503907826475        17.28964342489869        4.659570259091104    1[6-(6,7)]
   197     0.023310037234746228        15.67699967938472       2.8995639844923424    1[6-(7,7)]
   198      0.39525805555562643       1.8044517262702138       2.3135817604154436    1[6-(1,6,7)]
   199       1.2279493097180114      0.24156353663196695         2.13083784565778    1[6-(1,6,7)]
   200         6.31202659569767       1.8530695290966765       3.8932716342417275    1[6-(6,7)]
   201        5.918562538812987        9.069237836922774         1.08251006293868    1[6-(1,6,8)]
   202       6.3965334576180775        7.539664339503321       1.8902728663859385    1[6-(1,6,8)]
   203       0.4030600534947969        7.404997308127915       0.5676298700564206    1[6-(1,6,6)]
   204      0.34836065370205865        8.912552342095452       1.4893590854557202    1[6-(1,6,6)]
