# Supplementary material for: An automated protocol to construct flexibility parameters for classical forcefields: applications to metal–organic frameworks
Source: RSC Adv. 2024 Jul 19;14(31):22714–62. doi: 10.1039/d4ra01859a (PMC11258866; doi:10.1039/d4ra01859a)
Supplement: RA-014-D4RA01859A-s002 [file RA-014-D4RA01859A-s002.zip › MOFs_inputs/quadrant_1_2/EMOFIX/EMOFIX_bond_and_UB_instances_list.txt]

[ 1	[0	0	0]	5	[0	0	0]	0	1	1	1.9601 ]
[ 1	[0	0	0]	24	[0	0	0]	0	1	1	1.9698 ]
[ 2	[0	0	0]	10	[0	0	0]	0	1	1	1.9601 ]
[ 2	[0	0	0]	19	[0	0	0]	0	1	1	1.9698 ]
[ 3	[0	0	0]	14	[0	0	0]	0	1	1	1.9698 ]
[ 3	[0	0	0]	15	[0	0	0]	0	1	1	1.9601 ]
[ 4	[0	0	0]	9	[0	0	0]	0	1	1	1.9698 ]
[ 4	[0	0	0]	20	[0	0	0]	0	1	1	1.9601 ]
[ 1	[0	0	0]	25	[-1	0	0]	1	1	2	2.0344 ]
[ 2	[0	0	0]	29	[1	0	0]	1	1	2	2.0344 ]
[ 3	[0	0	0]	33	[1	0	0]	1	1	2	2.0344 ]
[ 4	[0	0	0]	37	[-1	0	0]	1	1	2	2.0344 ]
[ 1	[1	0	0]	25	[0	0	0]	1	1	2	2.0344 ]
[ 2	[-1	0	0]	29	[0	0	0]	1	1	2	2.0344 ]
[ 3	[-1	0	0]	33	[0	0	0]	1	1	2	2.0344 ]
[ 4	[1	0	0]	37	[0	0	0]	1	1	2	2.0344 ]
[ 1	[0	0	0]	31	[0	0	0]	2	1	1	2.003 ]
[ 2	[0	0	0]	27	[0	0	0]	2	1	1	2.003 ]
[ 3	[0	0	0]	39	[0	0	0]	2	1	1	2.003 ]
[ 4	[0	0	0]	35	[0	0	0]	2	1	1	2.003 ]
[ 48	[0	0	0]	5	[0	0	0]	3	1	1	1.3004 ]
[ 41	[0	0	0]	9	[0	0	0]	3	1	1	1.3044 ]
[ 68	[0	0	0]	10	[0	0	0]	3	1	1	1.3005 ]
[ 61	[0	0	0]	14	[0	0	0]	3	1	1	1.3044 ]
[ 88	[0	0	0]	15	[0	0	0]	3	1	1	1.3004 ]
[ 81	[0	0	0]	19	[0	0	0]	3	1	1	1.3044 ]
[ 108	[0	0	0]	20	[0	0	0]	3	1	1	1.3004 ]
[ 101	[0	0	0]	24	[0	0	0]	3	1	1	1.3044 ]
[ 48	[0	0	0]	6	[0	0	0]	4	1	1	1.2518 ]
[ 41	[0	0	0]	8	[0	0	0]	4	1	1	1.2541 ]
[ 68	[0	0	0]	11	[0	0	0]	4	1	1	1.2518 ]
[ 61	[0	0	0]	13	[0	0	0]	4	1	1	1.2541 ]
[ 88	[0	0	0]	16	[0	0	0]	4	1	1	1.2517 ]
[ 81	[0	0	0]	18	[0	0	0]	4	1	1	1.2542 ]
[ 108	[0	0	0]	21	[0	0	0]	4	1	1	1.2518 ]
[ 101	[0	0	0]	23	[0	0	0]	4	1	1	1.2541 ]
[ 45	[0	0	0]	7	[0	0	0]	5	1	1	1.3595 ]
[ 65	[0	0	0]	12	[0	0	0]	5	1	1	1.3595 ]
[ 85	[0	0	0]	17	[0	0	0]	5	1	1	1.3595 ]
[ 105	[0	0	1]	22	[0	0	0]	5	1	2	1.3595 ]
[ 105	[0	0	0]	22	[0	0	-1]	5	1	2	1.3595 ]
[ 59	[0	0	0]	7	[0	0	0]	6	1	1	1.44 ]
[ 79	[0	0	-1]	12	[0	0	0]	6	1	2	1.44 ]
[ 99	[0	0	0]	17	[0	0	0]	6	1	1	1.44 ]
[ 119	[0	0	1]	22	[0	0	0]	6	1	2	1.44 ]
[ 79	[0	0	0]	12	[0	0	1]	6	1	2	1.44 ]
[ 119	[0	0	0]	22	[0	0	-1]	6	1	2	1.44 ]
[ 50	[0	0	0]	25	[0	0	0]	7	1	1	1.3828 ]
[ 55	[0	0	0]	27	[0	0	0]	7	1	1	1.3806 ]
[ 70	[0	0	0]	29	[0	0	0]	7	1	1	1.3828 ]
[ 75	[0	0	0]	31	[0	0	0]	7	1	1	1.3806 ]
[ 90	[0	0	0]	33	[0	0	0]	7	1	1	1.3828 ]
[ 95	[0	0	0]	35	[0	0	0]	7	1	1	1.3806 ]
[ 110	[0	0	0]	37	[0	0	0]	7	1	1	1.3828 ]
[ 115	[0	0	0]	39	[0	0	0]	7	1	1	1.3806 ]
[ 51	[0	0	0]	25	[0	0	0]	8	1	1	1.3346 ]
[ 56	[1	0	0]	27	[0	0	0]	8	1	2	1.3331 ]
[ 71	[0	0	0]	29	[0	0	0]	8	1	1	1.3346 ]
[ 76	[-1	0	0]	31	[0	0	0]	8	1	2	1.3331 ]
[ 91	[0	0	0]	33	[0	0	0]	8	1	1	1.3346 ]
[ 96	[-1	0	0]	35	[0	0	0]	8	1	2	1.3332 ]
[ 111	[0	0	0]	37	[0	0	0]	8	1	1	1.3346 ]
[ 116	[1	0	0]	39	[0	0	0]	8	1	2	1.3332 ]
[ 56	[0	0	0]	27	[-1	0	0]	8	1	2	1.3331 ]
[ 76	[0	0	0]	31	[1	0	0]	8	1	2	1.3331 ]
[ 96	[0	0	0]	35	[1	0	0]	8	1	2	1.3332 ]
[ 116	[0	0	0]	39	[-1	0	0]	8	1	2	1.3332 ]
[ 49	[0	0	0]	26	[0	0	0]	9	1	1	1.381 ]
[ 58	[-1	0	0]	28	[0	0	0]	9	1	2	1.3833 ]
[ 69	[0	0	0]	30	[0	0	0]	9	1	1	1.381 ]
[ 78	[1	0	0]	32	[0	0	0]	9	1	2	1.3833 ]
[ 89	[0	0	0]	34	[0	0	0]	9	1	1	1.381 ]
[ 98	[1	0	0]	36	[0	0	0]	9	1	2	1.3833 ]
[ 109	[0	0	0]	38	[0	0	0]	9	1	1	1.381 ]
[ 118	[-1	0	0]	40	[0	0	0]	9	1	2	1.3833 ]
[ 58	[0	0	0]	28	[1	0	0]	9	1	2	1.3833 ]
[ 78	[0	0	0]	32	[-1	0	0]	9	1	2	1.3833 ]
[ 98	[0	0	0]	36	[-1	0	0]	9	1	2	1.3833 ]
[ 118	[0	0	0]	40	[1	0	0]	9	1	2	1.3833 ]
[ 51	[0	0	0]	26	[0	0	0]	10	1	1	1.3536 ]
[ 56	[0	0	0]	28	[0	0	0]	10	1	1	1.3541 ]
[ 71	[0	0	0]	30	[0	0	0]	10	1	1	1.3536 ]
[ 76	[0	1	0]	32	[0	0	0]	10	1	2	1.3541 ]
[ 91	[0	0	0]	34	[0	0	0]	10	1	1	1.3536 ]
[ 96	[0	0	0]	36	[0	0	0]	10	1	1	1.3541 ]
[ 111	[0	0	0]	38	[0	0	0]	10	1	1	1.3536 ]
[ 116	[0	-1	0]	40	[0	0	0]	10	1	2	1.3541 ]
[ 76	[0	0	0]	32	[0	-1	0]	10	1	2	1.3541 ]
[ 116	[0	0	0]	40	[0	1	0]	10	1	2	1.3541 ]
[ 52	[0	0	0]	26	[0	0	0]	11	1	1	1.4607 ]
[ 57	[0	0	0]	28	[0	0	0]	11	1	1	1.4588 ]
[ 72	[0	0	0]	30	[0	0	0]	11	1	1	1.4607 ]
[ 77	[0	0	0]	32	[0	0	0]	11	1	1	1.4588 ]
[ 92	[0	0	0]	34	[0	0	0]	11	1	1	1.4607 ]
[ 97	[0	0	0]	36	[0	0	0]	11	1	1	1.4589 ]
[ 112	[0	0	0]	38	[0	0	0]	11	1	1	1.4607 ]
[ 117	[0	0	0]	40	[0	0	0]	11	1	1	1.4589 ]
[ 42	[0	0	0]	41	[0	0	0]	12	1	1	1.4992 ]
[ 44	[0	0	0]	48	[0	0	0]	12	1	1	1.5028 ]
[ 62	[0	0	0]	61	[0	0	0]	12	1	1	1.4992 ]
[ 64	[0	0	0]	68	[0	0	0]	12	1	1	1.5028 ]
[ 82	[0	0	0]	81	[0	0	0]	12	1	1	1.4992 ]
[ 84	[0	0	0]	88	[0	0	0]	12	1	1	1.5028 ]
[ 102	[0	0	0]	101	[0	0	0]	12	1	1	1.4992 ]
[ 104	[0	0	0]	108	[0	0	0]	12	1	1	1.5028 ]
[ 43	[0	0	0]	42	[0	0	0]	13	1	1	1.3993 ]
[ 43	[0	0	0]	44	[0	0	0]	13	1	1	1.3963 ]
[ 63	[0	0	-1]	62	[0	0	0]	13	1	2	1.3993 ]
[ 63	[0	0	0]	62	[0	0	1]	13	1	2	1.3993 ]
[ 63	[0	0	0]	64	[0	0	0]	13	1	1	1.3963 ]
[ 83	[0	0	0]	82	[0	0	0]	13	1	1	1.3993 ]
[ 83	[0	0	0]	84	[0	0	0]	13	1	1	1.3962 ]
[ 103	[0	0	1]	102	[0	0	0]	13	1	2	1.3993 ]
[ 103	[0	0	0]	102	[0	0	-1]	13	1	2	1.3993 ]
[ 103	[0	0	0]	104	[0	0	0]	13	1	1	1.3962 ]
[ 46	[0	0	0]	42	[0	0	0]	14	1	1	1.3954 ]
[ 47	[0	0	0]	44	[0	0	0]	14	1	1	1.3997 ]
[ 66	[0	0	0]	62	[0	0	0]	14	1	1	1.3954 ]
[ 67	[0	0	0]	64	[0	0	0]	14	1	1	1.3997 ]
[ 86	[0	0	0]	82	[0	0	0]	14	1	1	1.3954 ]
[ 87	[0	0	0]	84	[0	0	0]	14	1	1	1.3997 ]
[ 106	[0	0	0]	102	[0	0	0]	14	1	1	1.3954 ]
[ 107	[0	0	0]	104	[0	0	0]	14	1	1	1.3997 ]
[ 121	[0	0	0]	43	[0	0	0]	15	1	1	1.0877 ]
[ 142	[0	0	0]	63	[0	0	0]	15	1	1	1.0877 ]
[ 163	[0	0	0]	83	[0	0	0]	15	1	1	1.0877 ]
[ 184	[0	0	0]	103	[0	0	0]	15	1	1	1.0877 ]
[ 46	[0	0	0]	45	[0	0	0]	16	1	1	1.402 ]
[ 47	[0	0	0]	45	[0	0	0]	16	1	1	1.3993 ]
[ 66	[0	0	0]	65	[0	0	0]	16	1	1	1.402 ]
[ 67	[0	0	-1]	65	[0	0	0]	16	1	2	1.3993 ]
[ 67	[0	0	0]	65	[0	0	1]	16	1	2	1.3993 ]
[ 86	[0	0	0]	85	[0	0	0]	16	1	1	1.402 ]
[ 87	[0	0	0]	85	[0	0	0]	16	1	1	1.3993 ]
[ 106	[0	0	-1]	105	[0	0	0]	16	1	2	1.402 ]
[ 107	[0	0	0]	105	[0	0	0]	16	1	1	1.3993 ]
[ 106	[0	0	0]	105	[0	0	1]	16	1	2	1.402 ]
[ 122	[0	0	0]	46	[0	0	0]	17	1	1	1.0892 ]
[ 123	[0	0	0]	47	[0	0	0]	17	1	1	1.0881 ]
[ 143	[0	0	0]	66	[0	0	0]	17	1	1	1.0892 ]
[ 144	[0	0	0]	67	[0	0	0]	17	1	1	1.0881 ]
[ 164	[0	0	0]	86	[0	0	0]	17	1	1	1.0892 ]
[ 165	[0	0	0]	87	[0	0	0]	17	1	1	1.0881 ]
[ 185	[0	0	0]	106	[0	0	0]	17	1	1	1.0892 ]
[ 186	[0	0	0]	107	[0	0	0]	17	1	1	1.0881 ]
[ 50	[0	0	0]	49	[0	0	0]	18	1	1	1.374 ]
[ 55	[0	0	0]	58	[0	0	0]	18	1	1	1.3726 ]
[ 70	[0	0	0]	69	[0	0	0]	18	1	1	1.374 ]
[ 75	[0	0	0]	78	[0	-1	0]	18	1	2	1.3726 ]
[ 75	[0	1	0]	78	[0	0	0]	18	1	2	1.3726 ]
[ 90	[0	0	0]	89	[0	0	0]	18	1	1	1.374 ]
[ 95	[0	0	0]	98	[0	0	0]	18	1	1	1.3726 ]
[ 110	[0	0	0]	109	[0	0	0]	18	1	1	1.374 ]
[ 115	[0	0	0]	118	[0	1	0]	18	1	2	1.3726 ]
[ 115	[0	-1	0]	118	[0	0	0]	18	1	2	1.3726 ]
[ 124	[0	0	0]	49	[0	0	0]	19	1	1	1.0839 ]
[ 137	[0	0	0]	58	[0	0	0]	19	1	1	1.0846 ]
[ 145	[0	0	0]	69	[0	0	0]	19	1	1	1.0839 ]
[ 158	[0	0	0]	78	[0	0	0]	19	1	1	1.0846 ]
[ 166	[0	0	0]	89	[0	0	0]	19	1	1	1.0839 ]
[ 179	[0	0	0]	98	[0	0	0]	19	1	1	1.0846 ]
[ 187	[0	0	0]	109	[0	0	0]	19	1	1	1.0839 ]
[ 200	[0	0	0]	118	[0	0	0]	19	1	1	1.0846 ]
[ 125	[0	0	0]	50	[0	0	0]	20	1	1	1.0847 ]
[ 133	[0	0	0]	55	[0	0	0]	20	1	1	1.0839 ]
[ 146	[0	0	0]	70	[0	0	0]	20	1	1	1.0847 ]
[ 154	[0	0	0]	75	[0	0	0]	20	1	1	1.0839 ]
[ 167	[0	0	0]	90	[0	0	0]	20	1	1	1.0847 ]
[ 175	[0	0	0]	95	[0	0	0]	20	1	1	1.0839 ]
[ 188	[0	0	0]	110	[0	0	0]	20	1	1	1.0847 ]
[ 196	[0	0	0]	115	[0	0	0]	20	1	1	1.0839 ]
[ 126	[0	0	0]	51	[0	0	0]	21	1	1	1.0852 ]
[ 134	[0	0	0]	56	[0	0	0]	21	1	1	1.0845 ]
[ 147	[0	0	0]	71	[0	0	0]	21	1	1	1.0852 ]
[ 155	[0	0	0]	76	[0	0	0]	21	1	1	1.0844 ]
[ 168	[0	0	0]	91	[0	0	0]	21	1	1	1.0852 ]
[ 176	[0	0	0]	96	[0	0	0]	21	1	1	1.0844 ]
[ 189	[0	0	0]	111	[0	0	0]	21	1	1	1.0852 ]
[ 197	[0	0	0]	116	[0	0	0]	21	1	1	1.0844 ]
[ 53	[0	0	0]	52	[0	0	0]	22	1	1	1.525 ]
[ 54	[0	0	0]	57	[0	0	0]	22	1	1	1.5276 ]
[ 73	[0	0	0]	72	[0	0	0]	22	1	1	1.525 ]
[ 74	[0	0	0]	77	[0	0	0]	22	1	1	1.5276 ]
[ 93	[0	0	0]	92	[0	0	0]	22	1	1	1.525 ]
[ 94	[0	0	0]	97	[0	0	0]	22	1	1	1.5276 ]
[ 113	[0	0	0]	112	[0	0	0]	22	1	1	1.525 ]
[ 114	[0	0	0]	117	[0	0	0]	22	1	1	1.5275 ]
[ 127	[0	0	0]	52	[0	0	0]	23	1	1	1.0981 ]
[ 128	[0	0	0]	52	[0	0	0]	23	1	1	1.0983 ]
[ 135	[0	0	0]	57	[0	0	0]	23	1	1	1.1002 ]
[ 136	[0	0	0]	57	[0	0	0]	23	1	1	1.1006 ]
[ 148	[0	0	0]	72	[0	0	0]	23	1	1	1.0981 ]
[ 149	[0	0	0]	72	[0	0	0]	23	1	1	1.0983 ]
[ 156	[0	0	0]	77	[0	0	0]	23	1	1	1.1002 ]
[ 157	[0	0	0]	77	[0	0	0]	23	1	1	1.1006 ]
[ 169	[0	0	0]	92	[0	0	0]	23	1	1	1.0981 ]
[ 170	[0	0	0]	92	[0	0	0]	23	1	1	1.0983 ]
[ 177	[0	0	0]	97	[0	0	0]	23	1	1	1.1002 ]
[ 178	[0	0	0]	97	[0	0	0]	23	1	1	1.1006 ]
[ 190	[0	0	0]	112	[0	0	0]	23	1	1	1.0981 ]
[ 191	[0	0	0]	112	[0	0	0]	23	1	1	1.0983 ]
[ 198	[0	0	0]	117	[0	0	0]	23	1	1	1.1002 ]
[ 199	[0	0	0]	117	[0	0	0]	23	1	1	1.1006 ]
[ 53	[0	0	0]	54	[0	0	0]	24	1	1	1.5229 ]
[ 73	[0	0	0]	74	[0	0	0]	24	1	1	1.5229 ]
[ 93	[0	0	0]	94	[0	0	0]	24	1	1	1.5229 ]
[ 113	[0	0	0]	114	[0	0	0]	24	1	1	1.5229 ]
[ 129	[0	0	0]	53	[0	0	0]	25	1	1	1.1023 ]
[ 130	[0	0	0]	53	[0	0	0]	25	1	1	1.1018 ]
[ 131	[0	0	0]	54	[0	0	0]	25	1	1	1.1014 ]
[ 132	[0	0	0]	54	[0	0	0]	25	1	1	1.1015 ]
[ 150	[0	0	0]	73	[0	0	0]	25	1	1	1.1023 ]
[ 151	[0	0	0]	73	[0	0	0]	25	1	1	1.1018 ]
[ 152	[0	0	0]	74	[0	0	0]	25	1	1	1.1014 ]
[ 153	[0	0	0]	74	[0	0	0]	25	1	1	1.1015 ]
[ 171	[0	0	0]	93	[0	0	0]	25	1	1	1.1023 ]
[ 172	[0	0	0]	93	[0	0	0]	25	1	1	1.1018 ]
[ 173	[0	0	0]	94	[0	0	0]	25	1	1	1.1014 ]
[ 174	[0	0	0]	94	[0	0	0]	25	1	1	1.1015 ]
[ 192	[0	0	0]	113	[0	0	0]	25	1	1	1.1023 ]
[ 193	[0	0	0]	113	[0	0	0]	25	1	1	1.1018 ]
[ 194	[0	0	0]	114	[0	0	0]	25	1	1	1.1014 ]
[ 195	[0	0	0]	114	[0	0	0]	25	1	1	1.1015 ]
[ 60	[1	0	0]	59	[0	0	0]	26	1	2	1.5099 ]
[ 60	[0	0	0]	59	[-1	0	0]	26	1	2	1.5099 ]
[ 80	[0	0	0]	79	[0	0	0]	26	1	1	1.5099 ]
[ 100	[0	0	0]	99	[0	0	0]	26	1	1	1.5099 ]
[ 120	[1	0	0]	119	[0	0	0]	26	1	2	1.5099 ]
[ 120	[0	0	0]	119	[-1	0	0]	26	1	2	1.5099 ]
[ 138	[0	-1	0]	59	[0	0	0]	27	1	2	1.1057 ]
[ 139	[0	0	0]	59	[0	0	0]	27	1	1	1.1023 ]
[ 159	[0	0	0]	79	[0	0	0]	27	1	1	1.1057 ]
[ 160	[0	0	0]	79	[0	0	0]	27	1	1	1.1023 ]
[ 180	[0	1	0]	99	[0	0	0]	27	1	2	1.1057 ]
[ 181	[0	0	0]	99	[0	0	0]	27	1	1	1.1023 ]
[ 201	[0	0	0]	119	[0	0	0]	27	1	1	1.1057 ]
[ 202	[0	0	0]	119	[0	0	0]	27	1	1	1.1023 ]
[ 138	[0	0	0]	59	[0	1	0]	27	1	2	1.1057 ]
[ 180	[0	0	0]	99	[0	-1	0]	27	1	2	1.1057 ]
[ 60	[0	0	0]	100	[0	-1	0]	28	1	2	1.5221 ]
[ 80	[0	0	0]	120	[0	0	1]	28	1	2	1.5221 ]
[ 100	[0	0	0]	60	[0	1	0]	28	1	2	1.5221 ]
[ 120	[0	0	0]	80	[0	0	-1]	28	1	2	1.5221 ]
[ 140	[0	0	0]	60	[0	0	0]	29	1	1	1.0988 ]
[ 141	[0	0	0]	60	[0	0	0]	29	1	1	1.1001 ]
[ 161	[-1	0	0]	80	[0	0	0]	29	1	2	1.0988 ]
[ 162	[-1	0	0]	80	[0	0	0]	29	1	2	1.1001 ]
[ 182	[-1	0	0]	100	[0	0	0]	29	1	2	1.0988 ]
[ 183	[-1	1	0]	100	[0	0	0]	29	1	2	1.1001 ]
[ 203	[0	0	0]	120	[0	0	0]	29	1	1	1.0988 ]
[ 204	[0	0	0]	120	[0	0	0]	29	1	1	1.1001 ]
[ 161	[0	0	0]	80	[1	0	0]	29	1	2	1.0988 ]
[ 162	[0	0	0]	80	[1	0	0]	29	1	2	1.1001 ]
[ 182	[0	0	0]	100	[1	0	0]	29	1	2	1.0988 ]
[ 183	[0	0	0]	100	[1	-1	0]	29	1	2	1.1001 ]
