# Supplementary material for: An automated protocol to construct flexibility parameters for classical forcefields: applications to metal–organic frameworks
Source: RSC Adv. 2024 Jul 19;14(31):22714–62. doi: 10.1039/d4ra01859a (PMC11258866; doi:10.1039/d4ra01859a)
Supplement: RA-014-D4RA01859A-s002 [file RA-014-D4RA01859A-s002.zip › MOFs_inputs/quadrant_1_2/EMOFIX/EMOFIX_bond_and_UB_types_list.txt]

[30[7-(6,6),7-(6,6),8-(6),8-(6)]    8[6-(6,8),30-(7,7,8)]]    0    1.965
[30[7-(6,6),7-(6,6),8-(6),8-(6)]    7[6-(1,6),6-(1,7),30-(7,8,8)]]    0    2.0344
[30[7-(6,6),7-(6,6),8-(6),8-(6)]    7[6-(1,6),6-(1,7),30-(7,8,8)]]    1    2.003
[6[6-(6,6),8-(0),8-(30)]    8[6-(6,8),30-(7,7,8)]]    0    1.3024
[6[6-(6,6),8-(0),8-(30)]    8[6-(6,8)]]    0    1.2529
[6[6-(1,6),6-(1,6),8-(6)]    8[6-(1,1,6),6-(6,6)]]    0    1.3595
[6[1-(0),1-(0),6-(1,1,6),8-(6)]    8[6-(1,1,6),6-(6,6)]]    0    1.44
[6[1-(0),6-(1,7),7-(6,30)]    7[6-(1,6),6-(1,7),30-(7,8,8)]]    0    1.3817
[6[1-(0),7-(6,30),7-(6,6)]    7[6-(1,6),6-(1,7),30-(7,8,8)]]    0    1.3336
[6[1-(0),6-(1,7),7-(6,6)]    7[6-(1,1,6),6-(1,6),6-(1,7)]]    0    1.3826
[6[1-(0),7-(6,30),7-(6,6)]    7[6-(1,1,6),6-(1,6),6-(1,7)]]    0    1.3539
[6[1-(0),1-(0),6-(1,1,6),7-(6,6)]    7[6-(1,1,6),6-(1,6),6-(1,7)]]    0    1.4598
[6[6-(1,6),6-(1,6),6-(8,8)]    6[6-(6,6),8-(0),8-(30)]]    0    1.501
[6[1-(0),6-(6,6),6-(6,6)]    6[6-(1,6),6-(1,6),6-(8,8)]]    0    1.3981
[6[1-(0),6-(6,6),6-(6,8)]    6[6-(1,6),6-(1,6),6-(8,8)]]    0    1.3975
[1[6-(6,6)]    6[1-(0),6-(6,6),6-(6,6)]]    0    1.0877
[6[1-(0),6-(6,6),6-(6,8)]    6[6-(1,6),6-(1,6),8-(6)]]    0    1.4007
[1[6-(6,6)]    6[1-(0),6-(6,6),6-(6,8)]]    0    1.0886
[6[1-(0),6-(1,7),7-(6,30)]    6[1-(0),6-(1,7),7-(6,6)]]    0    1.3732
[1[6-(6,7)]    6[1-(0),6-(1,7),7-(6,6)]]    0    1.0842
[1[6-(6,7)]    6[1-(0),6-(1,7),7-(6,30)]]    0    1.0843
[1[6-(7,7)]    6[1-(0),7-(6,30),7-(6,6)]]    0    1.0848
[6[1-(0),1-(0),6-(1,1,6),6-(1,1,7)]    6[1-(0),1-(0),6-(1,1,6),7-(6,6)]]    0    1.5263
[1[6-(1,6,7)]    6[1-(0),1-(0),6-(1,1,6),7-(6,6)]]    0    1.0993
[6[1-(0),1-(0),6-(1,1,6),6-(1,1,7)]    6[1-(0),1-(0),6-(1,1,6),6-(1,1,7)]]    0    1.5229
[1[6-(1,6,6)]    6[1-(0),1-(0),6-(1,1,6),6-(1,1,7)]]    0    1.1017
[6[1-(0),1-(0),6-(1,1,6),6-(1,1,8)]    6[1-(0),1-(0),6-(1,1,6),8-(6)]]    0    1.5099
[1[6-(1,6,8)]    6[1-(0),1-(0),6-(1,1,6),8-(6)]]    0    1.1043
[6[1-(0),1-(0),6-(1,1,6),6-(1,1,8)]    6[1-(0),1-(0),6-(1,1,6),6-(1,1,8)]]    0    1.5221
[1[6-(1,6,6)]    6[1-(0),1-(0),6-(1,1,6),6-(1,1,8)]]    0    1.0995
