# Supplementary material for: An automated protocol to construct flexibility parameters for classical forcefields: applications to metal–organic frameworks
Source: RSC Adv. 2024 Jul 19;14(31):22714–62. doi: 10.1039/d4ra01859a (PMC11258866; doi:10.1039/d4ra01859a)
Supplement: RA-014-D4RA01859A-s002 [file RA-014-D4RA01859A-s002.zip › MOFs_inputs/quadrant_1_2/EMOFIX/EMOFIX_dihedral_types_list.txt]

[8[6-(6,8),30-(7,7,8)]    30[7-(6,6),7-(6,6),8-(6),8-(6)]    8[6-(6,8),30-(7,7,8)]    6[6-(6,6),8-(0),8-(30)]]      0      Nonrotatable      3.0594
[7[6-(1,6),6-(1,7),30-(7,8,8)]    30[7-(6,6),7-(6,6),8-(6),8-(6)]    8[6-(6,8),30-(7,7,8)]    6[6-(6,6),8-(0),8-(30)]]      0      Nonrotatable      3.0132
[8[6-(6,8),30-(7,7,8)]    30[7-(6,6),7-(6,6),8-(6),8-(6)]    7[6-(1,6),6-(1,7),30-(7,8,8)]    6[1-(0),6-(1,7),7-(6,30)]]      0      Nonrotatable      0.019
[8[6-(6,8),30-(7,7,8)]    30[7-(6,6),7-(6,6),8-(6),8-(6)]    7[6-(1,6),6-(1,7),30-(7,8,8)]    6[1-(0),6-(1,7),7-(6,30)]]      1      Nonrotatable      0.3572
[30[7-(6,6),7-(6,6),8-(6),8-(6)]    8[6-(6,8),30-(7,7,8)]    6[6-(6,6),8-(0),8-(30)]    6[6-(1,6),6-(1,6),6-(8,8)]]      0      Nonrotatable      3.0733
[30[7-(6,6),7-(6,6),8-(6),8-(6)]    8[6-(6,8),30-(7,7,8)]    6[6-(6,6),8-(0),8-(30)]    6[6-(1,6),6-(1,6),6-(8,8)]]      1      Nonrotatable      3.0818
[6[1-(0),1-(0),6-(1,1,6),8-(6)]    8[6-(1,1,6),6-(6,6)]    6[6-(1,6),6-(1,6),8-(6)]    6[1-(0),6-(6,6),6-(6,8)]]      0      Nonrotatable      3.0934
[6[6-(1,6),6-(1,6),8-(6)]    8[6-(1,1,6),6-(6,6)]    6[1-(0),1-(0),6-(1,1,6),8-(6)]    1[6-(1,6,8)]]      0      Nonrotatable      0.851
[6[1-(0),7-(6,30),7-(6,6)]    7[6-(1,6),6-(1,7),30-(7,8,8)]    6[1-(0),6-(1,7),7-(6,30)]    6[1-(0),6-(1,7),7-(6,6)]]      0      Nonrotatable      0.0006
[6[1-(0),7-(6,30),7-(6,6)]    7[6-(1,6),6-(1,7),30-(7,8,8)]    6[1-(0),6-(1,7),7-(6,30)]    1[6-(6,7)]]      0      Nonrotatable      3.0944
[6[1-(0),6-(1,7),7-(6,30)]    7[6-(1,6),6-(1,7),30-(7,8,8)]    6[1-(0),7-(6,30),7-(6,6)]    7[6-(1,1,6),6-(1,6),6-(1,7)]]      0      Nonrotatable      0.0064
[6[1-(0),6-(1,7),7-(6,30)]    7[6-(1,6),6-(1,7),30-(7,8,8)]    6[1-(0),7-(6,30),7-(6,6)]    1[6-(7,7)]]      0      Nonrotatable      3.1148
[6[1-(0),1-(0),6-(1,1,6),7-(6,6)]    7[6-(1,1,6),6-(1,6),6-(1,7)]    6[1-(0),6-(1,7),7-(6,6)]    6[1-(0),6-(1,7),7-(6,30)]]      0      Nonrotatable      2.9839
[6[1-(0),1-(0),6-(1,1,6),7-(6,6)]    7[6-(1,1,6),6-(1,6),6-(1,7)]    6[1-(0),6-(1,7),7-(6,6)]    1[6-(6,7)]]      0      Nonrotatable      0.1189
[6[1-(0),1-(0),6-(1,1,6),7-(6,6)]    7[6-(1,1,6),6-(1,6),6-(1,7)]    6[1-(0),7-(6,30),7-(6,6)]    7[6-(1,6),6-(1,7),30-(7,8,8)]]      0      Nonrotatable      2.9841
[6[1-(0),1-(0),6-(1,1,6),7-(6,6)]    7[6-(1,1,6),6-(1,6),6-(1,7)]    6[1-(0),7-(6,30),7-(6,6)]    1[6-(7,7)]]      0      Nonrotatable      0.0363
[6[1-(0),7-(6,30),7-(6,6)]    7[6-(1,1,6),6-(1,6),6-(1,7)]    6[1-(0),1-(0),6-(1,1,6),7-(6,6)]    1[6-(1,6,7)]]      0      Nonrotatable      0.6741
[6[1-(0),7-(6,30),7-(6,6)]    7[6-(1,1,6),6-(1,6),6-(1,7)]    6[1-(0),1-(0),6-(1,1,6),7-(6,6)]    1[6-(1,6,7)]]      1      Nonrotatable      0.514
[8[6-(6,8)]    6[6-(6,6),8-(0),8-(30)]    6[6-(1,6),6-(1,6),6-(8,8)]    6[1-(0),6-(6,6),6-(6,6)]]      0      Nonrotatable      0.1042
[8[6-(6,8)]    6[6-(6,6),8-(0),8-(30)]    6[6-(1,6),6-(1,6),6-(8,8)]    6[1-(0),6-(6,6),6-(6,6)]]      1      Nonrotatable      3.1292
[6[6-(6,6),8-(0),8-(30)]    6[6-(1,6),6-(1,6),6-(8,8)]    6[1-(0),6-(6,6),6-(6,6)]    6[6-(1,6),6-(1,6),6-(8,8)]]      0      Nonrotatable      3.1356
[6[6-(6,6),8-(0),8-(30)]    6[6-(1,6),6-(1,6),6-(8,8)]    6[1-(0),6-(6,6),6-(6,6)]    6[6-(1,6),6-(1,6),6-(8,8)]]      1      Nonrotatable      3.0967
[6[6-(6,6),8-(0),8-(30)]    6[6-(1,6),6-(1,6),6-(8,8)]    6[1-(0),6-(6,6),6-(6,8)]    6[6-(1,6),6-(1,6),8-(6)]]      0      Nonrotatable      3.1345
[6[6-(6,6),8-(0),8-(30)]    6[6-(1,6),6-(1,6),6-(8,8)]    6[1-(0),6-(6,6),6-(6,8)]    6[6-(1,6),6-(1,6),8-(6)]]      1      Nonrotatable      3.078
[8[6-(1,1,6),6-(6,6)]    6[6-(1,6),6-(1,6),8-(6)]    6[1-(0),6-(6,6),6-(6,8)]    6[6-(1,6),6-(1,6),6-(8,8)]]      0      Nonrotatable      3.1175
[8[6-(1,1,6),6-(6,6)]    6[6-(1,6),6-(1,6),8-(6)]    6[1-(0),6-(6,6),6-(6,8)]    6[6-(1,6),6-(1,6),6-(8,8)]]      1      Nonrotatable      3.0826
[7[6-(1,1,6),6-(1,6),6-(1,7)]    6[1-(0),6-(1,7),7-(6,6)]    6[1-(0),6-(1,7),7-(6,30)]    7[6-(1,6),6-(1,7),30-(7,8,8)]]      0      Nonrotatable      0.0052
[7[6-(1,1,6),6-(1,6),6-(1,7)]    6[1-(0),6-(1,7),7-(6,6)]    6[1-(0),6-(1,7),7-(6,30)]    1[6-(6,7)]]      0      Nonrotatable      3.0845
[1[6-(1,6,7)]    6[1-(0),1-(0),6-(1,1,6),7-(6,6)]    6[1-(0),1-(0),6-(1,1,6),6-(1,1,7)]    1[6-(1,6,6)]]      0      Nonrotatable      1.0714
[1[6-(1,6,7)]    6[1-(0),1-(0),6-(1,1,6),7-(6,6)]    6[1-(0),1-(0),6-(1,1,6),6-(1,1,7)]    1[6-(1,6,6)]]      1      Nonrotatable      3.0421
[1[6-(1,6,6)]    6[1-(0),1-(0),6-(1,1,6),6-(1,1,7)]    6[1-(0),1-(0),6-(1,1,6),6-(1,1,7)]    1[6-(1,6,6)]]      0      Nonrotatable      0.8957
[1[6-(1,6,8)]    6[1-(0),1-(0),6-(1,1,6),8-(6)]    6[1-(0),1-(0),6-(1,1,6),6-(1,1,8)]    1[6-(1,6,6)]]      0      Nonrotatable      1.0249
[6[1-(0),1-(0),6-(1,1,6),8-(6)]    6[1-(0),1-(0),6-(1,1,6),6-(1,1,8)]    6[1-(0),1-(0),6-(1,1,6),6-(1,1,8)]    6[1-(0),1-(0),6-(1,1,6),8-(6)]]      0      Nonrotatable      3.1416
