# Supplementary material for: An automated protocol to construct flexibility parameters for classical forcefields: applications to metal–organic frameworks
Source: RSC Adv. 2024 Jul 19;14(31):22714–62. doi: 10.1039/d4ra01859a (PMC11258866; doi:10.1039/d4ra01859a)
Supplement: RA-014-D4RA01859A-s002 [file RA-014-D4RA01859A-s002.zip › MOFs_inputs/quadrant_1_2/ESEDAJ/ESEDAJ.xyz]

  248
jmolscript: load "" {1 1 1} spacegroup "x,y,z" unitcell [{     6.621     0.0    0.0 }, {     0.0    20.678    0.0 }, {     0.0     0.0    26.84 }]
C     0.817036949995213    1.101025280879999    0.12477625191189255 
C     0.7399658090500341   2.2916116591220126   2.9910847976595996  
C     0.5629975728168074   3.281319332857289    3.9577596311543783  
C     4.513132130716986    2.314206770316231    21.778045055274408  
C     3.6838421491251134   1.672621190882222    22.828018871608858  
C     2.4312567005206427   1.1455618159052783   22.47537314457607   
C     1.5784179789226223   0.6548610210573217   23.452865531881     
C     1.953562097183072    0.6696159366599067   24.807784329349726  
C     3.2266317211244866   1.16442060990717     25.148690064161027  
C     4.083849924049654    1.6640670738930425   24.173034960887442  
C     0.9869303504914643   0.26474236798260425  25.852118001901708  
C     0.15151141479485947  19.805429164542108   25.732344304204794  
C     0.3289219207497778   18.786797938435132   24.669325828177193  
C     0.6768703176155966   16.756045187795493   22.75153492528324   
C     1.742251474799405    17.14162424113643    23.580535986863442  
C     1.5753047262680895   18.158342491692785   24.509963023684065  
C     0.9004307961641395   15.66184354817666    21.76290077718455   
C     6.469489787112771    0.8725705575872463   1.107656707650675   
C     6.292078717942953    1.8912028095974316   2.170674363855002   
C     5.944132729088664    3.9219551861124855   4.088465124158177   
C     4.878749134228893    3.5363779470168093   3.2594632712946425  
C     5.045697369846025    2.519658434084691    2.330036277425179   
C     5.7205588730804795   5.0161612733963015   5.077094009896274   
C     2.1078680868045065   18.363793279778516   5.061952614628939   
C     2.9371599016987275   19.005380275318952   4.0119820387302125  
C     4.189744158582824    19.532438799059978   4.364626774203449   
C     5.042583904584318    20.02313946064573    3.387135310838607   
C     4.6674388074271445   20.0083843343527     2.0322157350595704  
C     3.39436946645201     19.513579475192564   1.691310445477885   
C     2.5371504425545535   19.013933076190508   2.666965286771344   
C     5.63407035116163     20.41325808208706    0.9878827380184755  
C     1.2026365151417326   2.314207511133436    18.4819458665211    
C     0.3733375595946675   1.6726171841376318   17.43198579603164   
C     0.7733497021840722   1.6640667273095395   16.086966182339097  
C     3.1589904536295896   0.8725686315891168   12.312343478719427  
C     4.127537591549225    1.1010246231013467   13.295223729598758  
C     2.9815802956630377   1.891198777101612    11.249324765940512  
C     4.050462638508942    2.291609441512047    10.42891477675645   
C     3.8734981440342473   3.2813194384411983   9.462239999190054   
C     2.6336261414211752   3.9219564560695286   9.331538496804155   
C     1.5682512706593816   3.5363751718644076   10.160540316841379  
C     1.7351957806354616   2.5196555717946      11.089964686673344  
C     2.410079331599216    5.016153076000345    8.342898524949689   
C     5.741756044585043    1.1455603539159271   17.784626256537724  
C     4.8889147419047365   0.6548598397292363   16.807137346802996  
C     5.264060719657231    0.6696157270864062   15.452217081823648  
C     6.537128889312656    1.1644197001807972   15.111312487024941  
C     4.297428345002026    0.2647425710345304   14.407883775100485  
C     0.879244223987978    19.532438579464245   9.055374312463421   
C     1.7320849586827134   20.02313872004967    10.032864234164295  
C     1.35693918816002     20.008383387049822   11.387783869077445  
C     0.08386993682525345  19.51357941806852    11.728687846693159  
C     2.3235708954571868   20.413257009668115   12.43211729900021   
C     3.4620083270353565   19.805431025526747   14.527657940500031  
C     2.4934615244762712   19.576975201084977   13.544777301777675  
C     3.639419867701986    18.786799599873902   15.590676264370765  
C     2.570535463818421    18.386390626601035   16.411086765112984  
C     2.747501779920715    17.39667990772938    17.377759254145975  
C     3.9873700017763505   16.756041320692443   17.508459937001394  
C     5.052749682331653    17.14162271066907    16.679459276101365  
C     4.8858029810446855   18.158343434252984   15.75003554511447   
C     4.210928353803429    15.661841006197141   18.497093845865205  
C     5.418364809108601    18.363792206840316   8.358051040306904   
C     6.247661686282778    19.00538146063311    9.408015311061005   
C     5.847649963037114    19.013932741923657   10.753033787835529  
C     0.8170374011919792   9.237975599272477    13.54477622898325   
C     0.7399648951522274   8.047389795293657    16.411086595926474  
C     0.5629964454500858   7.0576813205405164   17.37776064102918   
C     4.513129013982129    8.024797747611151    8.358043917166217   
C     3.6838414994512907   8.6663825463449      9.408017368415539   
C     2.431255770575449    9.193441261954632    9.055372861878952   
C     1.5784165876773553   9.684141291333987    10.032865544156019  
C     1.9535608097301616   9.669385329985372    11.387783505522284  
C     3.22663128942307     9.174580836743994    11.728688776835952  
C     4.083848647785707    8.674935680406321    10.753033242319114  
C     0.9869290801482686   10.074258082929319   12.432117104403057  
C     0.1515094862030035   11.211570403769725   12.312343456784722  
C     0.32892027728263384  12.23020173513504    11.249324972499215  
C     0.6768684564143828   14.260956475664448   9.331535448853254   
C     1.7422497499982994   13.875377169087026   10.160537498831612  
C     1.5753024631194215   12.858657819278083   11.08996355886077   
C     0.9004330534184968   15.355157427783103   8.342902919711312   
C     2.107866647832023    12.653205376545229   18.481952101218887  
C     2.937159961445637    12.011617374447878   17.43198433362604   
C     4.189743290190246    11.484559072526144   17.78462648549907   
C     5.042583658395335    10.993858925428594   16.807135335730656  
C     4.667438671956181    11.008614676133178   15.45221616471204   
C     3.3943691996734793   11.503419177475548   15.11131177107225   
C     2.5371500951279047   12.0030649982866     16.086966864613213  
C     5.634070385165451    10.603741663169627   14.407883069282905  
C     6.469490374673302    9.46642995074775     14.527657008164674  
C     6.292079008463219    8.447798454825026    15.59067499903907   
C     5.944131780338646    6.41704393577277     17.508464549064826  
C     4.878749041377803    6.802622559622242    16.679462035621825  
C     5.04569732567782     7.819342491723771    15.750035896271303  
C     5.720561301778023    5.322839890470441    18.49709422341094   
C     5.8039622798691495   11.440024589065784   13.29522439629541   
C     5.88103500061577     12.630609352514842   10.42891334811588   
C     6.058002584792821    13.62031796805349    9.462238965124795   
C     1.2026371242153062   8.024790051379663    5.06194493745649    
C     0.37333613850407776  8.666381528511613    4.011986057693342   
C     0.7733488842979912   8.674932534811548    2.6669660578292858  
C     5.74175516490193     9.193438679651281    4.3646260769339875  
C     4.888914266825663    9.684139997240004    3.387137414768713   
C     5.264060011579224    9.669384116362687    2.032216809891446   
C     6.5371280277374595   9.174579611194867    1.6913119414707691  
C     4.297427904751403    10.07425670809475    0.987884137972064   
C     3.462007875210536    11.21156854606629    1.107658022908955   
C     2.4934617132443306   11.440024929875634   0.12477657193175615 
C     3.6394194600752563   12.230199760961618   2.17067628328333    
C     2.570535599993931    12.630607482532275   2.9910874824890814  
C     2.7475012156488514   13.620317931238452   3.9577605670385267  
C     3.987369993636137    14.260957484092847   4.088460538446605   
C     5.052748829054193    13.875376583372502   3.259460117266918   
C     4.885803017587369    12.85865628055069    2.3300360529880955  
C     4.2109246413050725   15.355157275456968   5.077096027026977   
C     0.879245137218464    11.48456024545475    22.4753732529089    
C     1.7320851955668701   10.99385976871621    23.452863548308482  
C     1.3569397403738332   11.008616078414619   24.807782879472295  
C     0.08387069981937123  11.5034204427625     25.148687834724765  
C     2.323571757649866    10.60374324420469    25.852116449198043  
C     3.1589915741030525   9.466431651623763    25.732342274744028  
C     4.12753763185562     9.237974883218973    26.715223697124614  
C     2.9815809307785472   8.447800607606679    24.669323791978318  
C     4.0504639581675494   8.047392573930972    23.848912928214297  
C     3.8734991686843596   7.0576824493540835   22.88223897647286   
C     2.6336284668601078   6.417043401088184    22.75153883974113   
C     1.5682515591848705   6.8026243251767555   23.58053911029815   
C     1.7351964607196422   7.819343765695964    24.509963581184067  
C     2.4100795021355905   5.322846295547205    21.762899804741743  
C     5.418367423348087    12.653205479793789   21.77804982931704   
C     6.247662513987725    12.01161808319383    22.828015418906578  
C     5.847651653811529    12.00306702377051    24.17303323685278   
C     5.803962777825788    19.576975309669123   26.71522400918987   
C     5.881036215149096    18.386390450417885   23.848914869847082  
C     6.058002778704652    17.396682627698166   22.882239505550313  
H     1.4148518095388307   2.0126294663055058   0.1882310847129631  
H     1.7085757371579233   1.7971297050169919   2.885946222476794   
H     1.384623394887854    3.5723519801666903   4.614274088164357   
H     2.118059728596242    1.168502545678284    21.431907164488326  
H     0.5882575528298674   0.2956876490776402   23.17181934288424   
H     3.5451695573178053   1.1565705033644587   26.19275278106315   
H     5.0612994355279195   2.0655601288444854   24.443392530536354  
H     2.698300928759146    16.62662164816536    23.484632120611572  
H     2.4115894229563453   18.460157774014466   25.143787796167754  
H     3.9227017272424325   4.051380313245776    3.3553679516194705  
H     4.209411320965731    2.2178423519449972   1.696213238533152   
H     4.502941066563668    19.50949767761088    5.408094153767483   
H     6.032744154548007    20.382313073681363   3.6681812247808985  
H     3.0758316107717096   19.5214298284481     0.6472472654667112  
H     1.5597016562311652   18.612440214605112   2.3966083013594286  
H     0.23466853789448572  1.1565696535397891   14.067249093537706  
H     1.7507972821148279   2.0655583071283883   15.816611371510886  
H     4.725353060818856    2.0126281884663375   13.231769082275395  
H     5.019075613214197    1.7971283080736788   10.534053668728049  
H     4.695120208653301    3.5723535808556264   8.80572870301461    
H     0.6121980718092985   4.051377387286761    10.06463749723497   
H     0.8989131892592476   2.217838479617738    11.723791498017045  
H     5.4285575150532805   1.1685005149637435   18.828097135630493  
H     3.8987552564428016   0.29568585143721765  17.0881818729446    
H     1.192442382298241    19.509498342121596   8.011904215021003   
H     2.7222444579327805   20.382312250829326   9.751818828629252   
H     1.895646437772515    18.665371175853345   13.608232345119221  
H     1.6019240802792571   18.880871928534827   16.305948220989738  
H     1.9258788942649965   17.10564669658132    18.034272934298976  
H     6.008800457252721    16.626619918858083   16.77536239700769   
H     5.7220859500887356   18.46016055787946    15.116209049743109  
H     6.3863304476808995   19.52142971048073    12.772751257228842  
H     4.870201978284342    18.612440398557034   11.023388713192686  
H     1.4148532953666897   8.326371435999068    13.608229816870068  
H     1.708575931112334    8.541869517986367    16.305947578112413  
H     1.3846226124329606   6.76664953992328     18.034274787393116  
H     2.1180592080268585   9.170499713127633    8.011905523787602   
H     0.5882569431575044   10.043314876542194   9.75181831909979    
H     3.545171455183096    9.182430861447838    12.772751202834998  
H     5.061298027460172    8.273442810651332    11.023392146332878  
H     2.698299039699226    14.390379794503879   10.064634432075856  
H     2.4115868473146125   12.556843725674108   11.723789353485712  
H     4.502941237953404    11.507499903849185   18.828095319849993  
H     6.032743327710418    10.634685232744793   17.08818190022351   
H     3.07582853652104     11.495569499572824   14.067249024880457  
H     1.5597021833337827   12.40455723307832    15.816608870038726  
H     3.922700575436706    6.287620418159883    16.775365403350442  
H     4.209412147580617    8.121156214282074    15.11621052359218   
H     5.206146370528331    12.351628503326692   13.231770677674685  
H     4.9124236350260775   12.13613001894855    10.53405191197654   
H     5.236377142190792    13.911349963624023   8.805724970282697   
H     0.23466690487164285  9.182428223725772    0.6472485832587973  
H     1.7507952223125962   8.273439927062762    2.396611603669285   
H     5.428556462919424    9.170499577528759    5.408096659186268   
H     3.8987553463406823   10.043314732725204   3.668182008746567   
H     1.895646061286999    12.351628508670702   0.1882315373510489  
H     1.6019242736599806   12.136125703740785   2.885949117522307   
H     1.9258788639502156   13.911350449985633   4.6142748262457705  
H     6.008799397350336    14.390380640452676   3.355363516539516   
H     5.722086253643391    12.55683996239387    1.6962096662213393  
H     1.1924436873665543   11.507500496620207   21.43190370531474   
H     2.7222447873691245   10.634685659566232   23.171818557593408  
H     4.725353244211112    8.326371401639046    26.651768757075516  
H     5.019075756341548    8.541873843041246    23.954051514404682  
H     4.69512093736632     6.766650041567373    22.225725298503363  
H     0.6121994907192388   6.287620700401286    23.484635399928557  
H     0.8989137532709615   8.121160607232056    25.14379015359418   
H     6.386331739925649    11.49557177084602    26.19275109587554   
H     4.870203219092936    12.404560112870177   24.443387464344344  
H     5.206148324705032    18.665370661458006   26.651769353732192  
H     4.9124252158768105   18.880870858695936   23.954053733318627  
H     5.236378943791055    17.10564961921812    22.225725342898468  
O     4.127344896540054    2.2255327101745412   20.559352793776018  
O     5.564956104874463    2.95035804370071     22.137802010574525  
O     2.254445431293251    2.9503546738594277   18.12220022071101   
O     4.71707493778186     4.569197968032323    18.28809952154632   
O     3.235219417786824    5.208323405413077    20.789193410276415  
O     1.90393128387524     14.908198503779237   21.971898845649843  
O     0.07527544337821354  15.547320364393146   20.78918884526356   
O     4.717076170832186    5.769800569218571    4.868095020660346   
O     6.545721156104574    5.130678244290582    6.050817653065201   
O     2.493659550631914    18.45246980585164    6.280648005943265   
O     1.0560487243098082   17.72764264419163    4.702199065851346   
O     4.3665527660951176   17.727643806493322   8.717800667413064   
O     1.9039288202970648   16.108802254430234   8.551898773433699   
O     3.385778329031186    15.46967960636531    6.050805641940994   
O     0.8168382326139821   2.2255276524705554   19.700653685009087  
O     1.4065675489826206   4.569190033897179    21.971904184732736  
O     1.4065644835791689   5.769809793214551    8.551903797735978   
O     3.2352189455849896   5.130678434864455    7.369196339999293   
O     6.545723476608074    5.2083240467721375   19.47081624724014   
O     5.214430453299012    14.908191515062711   18.288093424660705  
O     3.3857780416535945   15.547318659999128   19.470806289164763  
O     0.07527446038684231  15.469677906649737   7.369186857178114   
O     5.804158842283237    18.452471122816455   7.1393475968548     
O     5.214430303807989    16.108808979964966   4.868093864839852   
O     4.127344298876166    8.113473382327625    7.139351277735716   
O     5.564953506619764    7.388642861199091    8.717802419764286   
O     2.2544446169726973   7.388643855637844    4.702199943635496   
O     2.4936573307321734   12.564528810014174   19.70065203242144   
O     1.0560505709448518   13.289356647844457   18.122199016271445  
O     4.366553078889435    13.289355199654224   22.13780085205261   
O     0.8168373024728842   8.113472046452017    6.280652992267769   
O     5.80416111670143     12.56452641391527    20.559348911065843  
Zn    3.413734408965977    3.730706081998143    19.49182836505204   
Zn    0.1032408027173986   3.73070606579755     20.768171501231386  
Zn    3.2072654620205334   14.069705611245098   20.76817179631052   
Zn    -0.10324030545775079 14.069703524576212   19.491825738792443  
Zn    0.10324158993391122  6.608296952130103    7.34817544380699    
Zn    3.413740102686505    6.608296682101484    6.0718286686815315  
Zn    3.207264591490937    16.947294325563927   7.348171597324805   
Zn    -0.10323974599038425 16.947294950853625   6.071826164890283   
