# Supplementary material for: An automated protocol to construct flexibility parameters for classical forcefields: applications to metal–organic frameworks
Source: RSC Adv. 2024 Jul 19;14(31):22714–62. doi: 10.1039/d4ra01859a (PMC11258866; doi:10.1039/d4ra01859a)
Supplement: RA-014-D4RA01859A-s002 [file RA-014-D4RA01859A-s002.zip › MOFs_inputs/quadrant_1_2/ESEDAJ/ESEDAJ_angle_instances_list.txt]

[ 1	11	[0	0	-1]	18	[-1	0	0]	0	0	2.1461 ]
[ 36	35	[0	0	0]	48	[0	0	0]	0	0	2.1461 ]
[ 55	53	[0	0	0]	54	[0	0	0]	0	0	2.1461 ]
[ 66	76	[0	0	0]	91	[-1	0	0]	0	0	2.1461 ]
[ 97	77	[1	0	0]	90	[0	0	0]	0	0	2.1461 ]
[ 109	108	[0	0	0]	121	[0	0	-1]	0	0	2.1461 ]
[ 123	107	[0	0	1]	122	[0	0	0]	0	0	2.1461 ]
[ 134	12	[1	0	0]	31	[0	0	1]	0	0	2.1461 ]
[ 1	137	[0	0	0]	11	[0	0	-1]	1	0	2.0688 ]
[ 1	137	[0	0	0]	18	[-1	0	0]	1	0	2.0653 ]
[ 36	154	[0	0	0]	35	[0	0	0]	1	0	2.0653 ]
[ 36	154	[0	0	0]	48	[0	0	0]	1	0	2.0688 ]
[ 55	163	[0	0	0]	53	[0	0	0]	1	0	2.0688 ]
[ 55	163	[0	0	0]	54	[0	0	0]	1	0	2.0653 ]
[ 66	170	[0	0	0]	76	[0	0	0]	1	0	2.0688 ]
[ 66	170	[0	0	0]	91	[-1	0	0]	1	0	2.0653 ]
[ 97	185	[0	0	0]	77	[1	0	0]	1	0	2.0653 ]
[ 97	185	[0	0	0]	90	[0	0	0]	1	0	2.0688 ]
[ 109	192	[0	0	0]	108	[0	0	0]	1	0	2.0653 ]
[ 109	192	[0	0	0]	121	[0	0	-1]	1	0	2.0688 ]
[ 123	199	[0	0	0]	107	[0	0	1]	1	0	2.0688 ]
[ 123	199	[0	0	0]	122	[0	0	0]	1	0	2.0653 ]
[ 134	206	[0	0	0]	12	[1	0	0]	1	0	2.0653 ]
[ 134	206	[0	0	0]	31	[0	0	1]	1	0	2.0688 ]
[ 2	3	[0	0	0]	19	[-1	0	0]	2	0	2.1062 ]
[ 7	6	[0	0	0]	8	[0	0	0]	2	0	2.1076 ]
[ 9	10	[0	0	0]	8	[0	0	0]	2	0	2.1101 ]
[ 16	15	[0	0	0]	13	[0	0	0]	2	0	2.1065 ]
[ 22	21	[0	0	0]	19	[0	0	0]	2	0	2.1065 ]
[ 27	26	[0	0	0]	28	[0	0	0]	2	0	2.1076 ]
[ 29	30	[0	0	0]	28	[0	0	0]	2	0	2.1101 ]
[ 38	39	[0	0	0]	37	[0	0	0]	2	0	2.1062 ]
[ 42	41	[0	0	0]	37	[0	0	0]	2	0	2.1065 ]
[ 45	44	[0	0	0]	46	[0	0	0]	2	0	2.1076 ]
[ 47	34	[1	0	0]	46	[0	0	0]	2	0	2.1101 ]
[ 50	49	[0	0	0]	51	[0	0	0]	2	0	2.1076 ]
[ 52	65	[-1	0	0]	51	[0	0	0]	2	0	2.1101 ]
[ 57	58	[0	0	0]	56	[0	0	0]	2	0	2.1062 ]
[ 61	60	[0	0	0]	56	[0	0	0]	2	0	2.1065 ]
[ 67	68	[0	0	0]	92	[-1	0	0]	2	0	2.1062 ]
[ 72	71	[0	0	0]	73	[0	0	0]	2	0	2.1076 ]
[ 74	75	[0	0	0]	73	[0	0	0]	2	0	2.1101 ]
[ 81	80	[0	0	0]	78	[0	0	0]	2	0	2.1065 ]
[ 86	85	[0	0	0]	87	[0	0	0]	2	0	2.1076 ]
[ 88	89	[0	0	0]	87	[0	0	0]	2	0	2.1101 ]
[ 95	94	[0	0	0]	92	[0	0	0]	2	0	2.1065 ]
[ 98	99	[0	0	0]	78	[1	0	0]	2	0	2.1062 ]
[ 104	103	[0	0	0]	105	[0	0	0]	2	0	2.1076 ]
[ 106	102	[1	0	0]	105	[0	0	0]	2	0	2.1101 ]
[ 111	112	[0	0	0]	110	[0	0	0]	2	0	2.1062 ]
[ 115	114	[0	0	0]	110	[0	0	0]	2	0	2.1065 ]
[ 118	117	[0	0	0]	119	[0	0	0]	2	0	2.1076 ]
[ 120	133	[-1	0	0]	119	[0	0	0]	2	0	2.1101 ]
[ 125	126	[0	0	0]	124	[0	0	0]	2	0	2.1062 ]
[ 129	128	[0	0	0]	124	[0	0	0]	2	0	2.1065 ]
[ 135	136	[0	0	0]	13	[1	0	0]	2	0	2.1062 ]
[ 2	138	[0	0	0]	3	[0	0	0]	3	0	2.0948 ]
[ 7	141	[0	0	0]	6	[0	0	0]	3	0	2.0868 ]
[ 9	142	[0	0	0]	10	[0	0	0]	3	0	2.0868 ]
[ 16	145	[0	0	0]	15	[0	0	0]	3	0	2.0935 ]
[ 22	147	[0	0	0]	21	[0	0	0]	3	0	2.0935 ]
[ 27	149	[0	0	0]	26	[0	0	0]	3	0	2.0868 ]
[ 29	150	[0	0	0]	30	[0	0	0]	3	0	2.0868 ]
[ 38	155	[0	0	0]	39	[0	0	0]	3	0	2.0948 ]
[ 42	158	[0	0	0]	41	[0	0	0]	3	0	2.0935 ]
[ 45	160	[0	0	0]	44	[0	0	0]	3	0	2.0868 ]
[ 47	152	[1	0	0]	34	[1	0	0]	3	0	2.0868 ]
[ 50	162	[0	0	0]	49	[0	0	0]	3	0	2.0868 ]
[ 52	168	[-1	0	0]	65	[-1	0	0]	3	0	2.0868 ]
[ 57	164	[0	0	0]	58	[0	0	0]	3	0	2.0948 ]
[ 61	167	[0	0	0]	60	[0	0	0]	3	0	2.0935 ]
[ 67	171	[0	0	0]	68	[0	0	0]	3	0	2.0948 ]
[ 72	174	[0	0	0]	71	[0	0	0]	3	0	2.0868 ]
[ 74	175	[0	0	0]	75	[0	0	0]	3	0	2.0868 ]
[ 81	178	[0	0	0]	80	[0	0	0]	3	0	2.0935 ]
[ 86	180	[0	0	0]	85	[0	0	0]	3	0	2.0868 ]
[ 88	181	[0	0	0]	89	[0	0	0]	3	0	2.0868 ]
[ 95	184	[0	0	0]	94	[0	0	0]	3	0	2.0935 ]
[ 98	186	[0	0	0]	99	[0	0	0]	3	0	2.0948 ]
[ 104	191	[0	0	0]	103	[0	0	0]	3	0	2.0868 ]
[ 106	188	[1	0	0]	102	[1	0	0]	3	0	2.0868 ]
[ 111	193	[0	0	0]	112	[0	0	0]	3	0	2.0948 ]
[ 115	196	[0	0	0]	114	[0	0	0]	3	0	2.0935 ]
[ 118	198	[0	0	0]	117	[0	0	0]	3	0	2.0868 ]
[ 120	204	[-1	0	0]	133	[-1	0	0]	3	0	2.0868 ]
[ 125	200	[0	0	0]	126	[0	0	0]	3	0	2.0948 ]
[ 129	203	[0	0	0]	128	[0	0	0]	3	0	2.0935 ]
[ 135	207	[0	0	0]	136	[0	0	0]	3	0	2.0948 ]
[ 3	139	[0	0	0]	2	[0	0	0]	4	0	2.1068 ]
[ 10	143	[0	0	0]	9	[0	0	0]	4	0	2.1065 ]
[ 15	144	[0	0	0]	16	[0	0	0]	4	0	2.1067 ]
[ 21	146	[0	0	0]	22	[0	0	0]	4	0	2.1067 ]
[ 30	151	[0	0	0]	29	[0	0	0]	4	0	2.1065 ]
[ 34	153	[0	0	0]	47	[-1	0	0]	4	0	2.1065 ]
[ 39	156	[0	0	0]	38	[0	0	0]	4	0	2.1068 ]
[ 41	157	[0	0	0]	42	[0	0	0]	4	0	2.1067 ]
[ 58	165	[0	0	0]	57	[0	0	0]	4	0	2.1068 ]
[ 60	166	[0	0	0]	61	[0	0	0]	4	0	2.1067 ]
[ 65	169	[0	0	0]	52	[1	0	0]	4	0	2.1065 ]
[ 68	172	[0	0	0]	67	[0	0	0]	4	0	2.1068 ]
[ 75	176	[0	0	0]	74	[0	0	0]	4	0	2.1065 ]
[ 80	177	[0	0	0]	81	[0	0	0]	4	0	2.1067 ]
[ 89	182	[0	0	0]	88	[0	0	0]	4	0	2.1065 ]
[ 94	183	[0	0	0]	95	[0	0	0]	4	0	2.1067 ]
[ 99	187	[0	0	0]	98	[0	0	0]	4	0	2.1068 ]
[ 102	189	[0	0	0]	106	[-1	0	0]	4	0	2.1065 ]
[ 112	194	[0	0	0]	111	[0	0	0]	4	0	2.1068 ]
[ 114	195	[0	0	0]	115	[0	0	0]	4	0	2.1067 ]
[ 126	201	[0	0	0]	125	[0	0	0]	4	0	2.1068 ]
[ 128	202	[0	0	0]	129	[0	0	0]	4	0	2.1067 ]
[ 133	205	[0	0	0]	120	[1	0	0]	4	0	2.1065 ]
[ 136	208	[0	0	0]	135	[0	0	0]	4	0	2.1068 ]
[ 6	140	[0	0	0]	7	[0	0	0]	5	0	2.1009 ]
[ 26	148	[0	0	0]	27	[0	0	0]	5	0	2.1009 ]
[ 44	159	[0	0	0]	45	[0	0	0]	5	0	2.1009 ]
[ 49	161	[0	0	0]	50	[0	0	0]	5	0	2.1009 ]
[ 71	173	[0	0	0]	72	[0	0	0]	5	0	2.1009 ]
[ 85	179	[0	0	0]	86	[0	0	0]	5	0	2.1009 ]
[ 103	190	[0	0	0]	104	[0	0	0]	5	0	2.1009 ]
[ 117	197	[0	0	0]	118	[0	0	0]	5	0	2.1009 ]
[ 2	138	[0	0	0]	19	[-1	0	0]	6	0	2.0818 ]
[ 16	145	[0	0	0]	13	[0	0	0]	6	0	2.0829 ]
[ 22	147	[0	0	0]	19	[0	0	0]	6	0	2.0829 ]
[ 38	155	[0	0	0]	37	[0	0	0]	6	0	2.0818 ]
[ 42	158	[0	0	0]	37	[0	0	0]	6	0	2.0829 ]
[ 57	164	[0	0	0]	56	[0	0	0]	6	0	2.0818 ]
[ 61	167	[0	0	0]	56	[0	0	0]	6	0	2.0829 ]
[ 67	171	[0	0	0]	92	[-1	0	0]	6	0	2.0818 ]
[ 81	178	[0	0	0]	78	[0	0	0]	6	0	2.0829 ]
[ 95	184	[0	0	0]	92	[0	0	0]	6	0	2.0829 ]
[ 98	186	[0	0	0]	78	[1	0	0]	6	0	2.0818 ]
[ 111	193	[0	0	0]	110	[0	0	0]	6	0	2.0818 ]
[ 115	196	[0	0	0]	110	[0	0	0]	6	0	2.0829 ]
[ 125	200	[0	0	0]	124	[0	0	0]	6	0	2.0818 ]
[ 129	203	[0	0	0]	124	[0	0	0]	6	0	2.0829 ]
[ 135	207	[0	0	0]	13	[1	0	0]	6	0	2.0818 ]
[ 7	141	[0	0	0]	8	[0	0	0]	7	0	2.0878 ]
[ 9	142	[0	0	0]	8	[0	0	0]	7	0	2.0863 ]
[ 27	149	[0	0	0]	28	[0	0	0]	7	0	2.0878 ]
[ 29	150	[0	0	0]	28	[0	0	0]	7	0	2.0863 ]
[ 45	160	[0	0	0]	46	[0	0	0]	7	0	2.0878 ]
[ 47	152	[1	0	0]	46	[0	0	0]	7	0	2.0863 ]
[ 50	162	[0	0	0]	51	[0	0	0]	7	0	2.0878 ]
[ 52	168	[-1	0	0]	51	[0	0	0]	7	0	2.0863 ]
[ 72	174	[0	0	0]	73	[0	0	0]	7	0	2.0878 ]
[ 74	175	[0	0	0]	73	[0	0	0]	7	0	2.0863 ]
[ 86	180	[0	0	0]	87	[0	0	0]	7	0	2.0878 ]
[ 88	181	[0	0	0]	87	[0	0	0]	7	0	2.0863 ]
[ 104	191	[0	0	0]	105	[0	0	0]	7	0	2.0878 ]
[ 106	188	[1	0	0]	105	[0	0	0]	7	0	2.0863 ]
[ 118	198	[0	0	0]	119	[0	0	0]	7	0	2.0878 ]
[ 120	204	[-1	0	0]	119	[0	0	0]	7	0	2.0863 ]
[ 3	2	[0	0	0]	20	[-1	0	0]	8	0	2.0958 ]
[ 6	7	[0	0	0]	5	[0	0	0]	8	0	2.0995 ]
[ 15	16	[0	0	0]	14	[0	0	0]	8	0	2.1007 ]
[ 21	22	[0	0	0]	20	[0	0	0]	8	0	2.1007 ]
[ 26	27	[0	0	0]	25	[0	0	0]	8	0	2.0995 ]
[ 39	38	[0	0	0]	40	[0	0	0]	8	0	2.0958 ]
[ 41	42	[0	0	0]	40	[0	0	0]	8	0	2.1007 ]
[ 44	45	[0	0	0]	33	[1	0	0]	8	0	2.0995 ]
[ 49	50	[0	0	0]	64	[-1	0	0]	8	0	2.0995 ]
[ 58	57	[0	0	0]	59	[0	0	0]	8	0	2.0958 ]
[ 60	61	[0	0	0]	59	[0	0	0]	8	0	2.1007 ]
[ 68	67	[0	0	0]	93	[-1	0	0]	8	0	2.0958 ]
[ 71	72	[0	0	0]	70	[0	0	0]	8	0	2.0995 ]
[ 80	81	[0	0	0]	79	[0	0	0]	8	0	2.1007 ]
[ 85	86	[0	0	0]	84	[0	0	0]	8	0	2.0995 ]
[ 94	95	[0	0	0]	93	[0	0	0]	8	0	2.1007 ]
[ 99	98	[0	0	0]	79	[1	0	0]	8	0	2.0958 ]
[ 103	104	[0	0	0]	101	[1	0	0]	8	0	2.0995 ]
[ 112	111	[0	0	0]	113	[0	0	0]	8	0	2.0958 ]
[ 114	115	[0	0	0]	113	[0	0	0]	8	0	2.1007 ]
[ 117	118	[0	0	0]	132	[-1	0	0]	8	0	2.0995 ]
[ 126	125	[0	0	0]	127	[0	0	0]	8	0	2.0958 ]
[ 128	129	[0	0	0]	127	[0	0	0]	8	0	2.1007 ]
[ 136	135	[0	0	0]	14	[1	0	0]	8	0	2.0958 ]
[ 10	9	[0	0	0]	5	[0	0	0]	9	0	2.0928 ]
[ 30	29	[0	0	0]	25	[0	0	0]	9	0	2.0928 ]
[ 34	47	[-1	0	0]	33	[0	0	0]	9	0	2.0928 ]
[ 65	52	[1	0	0]	64	[0	0	0]	9	0	2.0928 ]
[ 75	74	[0	0	0]	70	[0	0	0]	9	0	2.0928 ]
[ 89	88	[0	0	0]	84	[0	0	0]	9	0	2.0928 ]
[ 102	106	[-1	0	0]	101	[0	0	0]	9	0	2.0928 ]
[ 133	120	[1	0	0]	132	[0	0	0]	9	0	2.0928 ]
[ 3	139	[0	0	0]	20	[-1	0	0]	10	0	2.0806 ]
[ 6	140	[0	0	0]	5	[0	0	0]	10	0	2.0818 ]
[ 10	143	[0	0	0]	5	[0	0	0]	10	0	2.0838 ]
[ 15	144	[0	0	0]	14	[0	0	0]	10	0	2.0758 ]
[ 21	146	[0	0	0]	20	[0	0	0]	10	0	2.0758 ]
[ 26	148	[0	0	0]	25	[0	0	0]	10	0	2.0818 ]
[ 30	151	[0	0	0]	25	[0	0	0]	10	0	2.0838 ]
[ 34	153	[0	0	0]	33	[0	0	0]	10	0	2.0838 ]
[ 39	156	[0	0	0]	40	[0	0	0]	10	0	2.0806 ]
[ 41	157	[0	0	0]	40	[0	0	0]	10	0	2.0758 ]
[ 44	159	[0	0	0]	33	[1	0	0]	10	0	2.0818 ]
[ 49	161	[0	0	0]	64	[-1	0	0]	10	0	2.0818 ]
[ 58	165	[0	0	0]	59	[0	0	0]	10	0	2.0806 ]
[ 60	166	[0	0	0]	59	[0	0	0]	10	0	2.0758 ]
[ 65	169	[0	0	0]	64	[0	0	0]	10	0	2.0838 ]
[ 68	172	[0	0	0]	93	[-1	0	0]	10	0	2.0806 ]
[ 71	173	[0	0	0]	70	[0	0	0]	10	0	2.0818 ]
[ 75	176	[0	0	0]	70	[0	0	0]	10	0	2.0838 ]
[ 80	177	[0	0	0]	79	[0	0	0]	10	0	2.0758 ]
[ 85	179	[0	0	0]	84	[0	0	0]	10	0	2.0818 ]
[ 89	182	[0	0	0]	84	[0	0	0]	10	0	2.0838 ]
[ 94	183	[0	0	0]	93	[0	0	0]	10	0	2.0758 ]
[ 99	187	[0	0	0]	79	[1	0	0]	10	0	2.0806 ]
[ 102	189	[0	0	0]	101	[0	0	0]	10	0	2.0838 ]
[ 103	190	[0	0	0]	101	[1	0	0]	10	0	2.0818 ]
[ 112	194	[0	0	0]	113	[0	0	0]	10	0	2.0806 ]
[ 114	195	[0	0	0]	113	[0	0	0]	10	0	2.0758 ]
[ 117	197	[0	0	0]	132	[-1	0	0]	10	0	2.0818 ]
[ 126	201	[0	0	0]	127	[0	0	0]	10	0	2.0806 ]
[ 128	202	[0	0	0]	127	[0	0	0]	10	0	2.0758 ]
[ 133	205	[0	0	0]	132	[0	0	0]	10	0	2.0838 ]
[ 136	208	[0	0	0]	14	[1	0	0]	10	0	2.0806 ]
[ 4	5	[0	0	0]	209	[0	0	0]	11	0	2.0655 ]
[ 4	5	[0	0	0]	210	[0	0	0]	11	0	2.0657 ]
[ 24	25	[0	0	0]	218	[0	0	0]	11	0	2.0655 ]
[ 24	25	[0	0	0]	219	[0	0	0]	11	0	2.0657 ]
[ 32	33	[0	0	0]	211	[0	0	0]	11	0	2.0657 ]
[ 32	33	[0	0	0]	223	[0	0	0]	11	0	2.0655 ]
[ 63	64	[0	0	0]	220	[0	0	0]	11	0	2.0657 ]
[ 63	64	[0	0	0]	231	[0	0	0]	11	0	2.0655 ]
[ 69	70	[0	0	0]	233	[0	0	0]	11	0	2.0655 ]
[ 69	70	[0	0	0]	234	[0	0	0]	11	0	2.0657 ]
[ 83	84	[0	0	0]	236	[0	0	0]	11	0	2.0655 ]
[ 83	84	[0	0	0]	237	[0	0	0]	11	0	2.0657 ]
[ 100	101	[0	0	0]	235	[0	0	0]	11	0	2.0657 ]
[ 100	101	[0	0	0]	239	[0	0	0]	11	0	2.0655 ]
[ 131	132	[0	0	0]	238	[0	0	0]	11	0	2.0657 ]
[ 131	132	[0	0	0]	240	[0	0	0]	11	0	2.0655 ]
[ 17	14	[0	0	0]	214	[0	0	0]	12	0	2.0307 ]
[ 23	20	[0	0	0]	216	[0	0	0]	12	0	2.0308 ]
[ 43	40	[0	0	0]	225	[0	0	0]	12	0	2.0307 ]
[ 62	59	[0	0	0]	228	[0	0	0]	12	0	2.0307 ]
[ 82	79	[0	0	0]	221	[0	0	0]	12	0	2.0307 ]
[ 96	93	[0	0	0]	212	[0	0	0]	12	0	2.0308 ]
[ 116	113	[0	0	0]	232	[0	0	0]	12	0	2.0307 ]
[ 130	127	[0	0	0]	224	[0	0	0]	12	0	2.0307 ]
[ 17	14	[0	0	0]	215	[0	0	0]	13	0	2.0631 ]
[ 23	20	[0	0	0]	217	[0	0	0]	13	0	2.0631 ]
[ 43	40	[0	0	0]	226	[0	0	0]	13	0	2.0632 ]
[ 62	59	[0	0	0]	229	[0	0	0]	13	0	2.0632 ]
[ 82	79	[0	0	0]	230	[0	0	0]	13	0	2.0631 ]
[ 96	93	[0	0	0]	227	[0	0	0]	13	0	2.0631 ]
[ 116	113	[0	0	0]	222	[0	0	0]	13	0	2.0632 ]
[ 130	127	[0	0	0]	213	[0	0	0]	13	0	2.0632 ]
[ 4	209	[0	0	0]	210	[0	0	0]	14	0	2.1517 ]
[ 24	218	[0	0	0]	219	[0	0	0]	14	0	2.1517 ]
[ 32	211	[0	0	0]	223	[0	0	0]	14	0	2.1517 ]
[ 63	220	[0	0	0]	231	[0	0	0]	14	0	2.1517 ]
[ 69	233	[0	0	0]	234	[0	0	0]	14	0	2.1517 ]
[ 83	236	[0	0	0]	237	[0	0	0]	14	0	2.1517 ]
[ 100	235	[0	0	0]	239	[0	0	0]	14	0	2.1517 ]
[ 131	238	[0	0	0]	240	[0	0	0]	14	0	2.1517 ]
[ 17	214	[0	0	0]	215	[0	0	0]	15	0	2.1893 ]
[ 23	216	[0	0	0]	217	[0	0	0]	15	0	2.1892 ]
[ 43	225	[0	0	0]	226	[0	0	0]	15	0	2.1892 ]
[ 62	228	[0	0	0]	229	[0	0	0]	15	0	2.1892 ]
[ 82	221	[0	0	0]	230	[0	0	0]	15	0	2.1893 ]
[ 96	212	[0	0	0]	227	[0	0	0]	15	0	2.1892 ]
[ 116	222	[0	0	0]	232	[0	0	0]	15	0	2.1893 ]
[ 130	213	[0	0	0]	224	[0	0	0]	15	0	2.1892 ]
[ 5	6	[0	0	0]	4	[0	0	0]	16	0	2.0751 ]
[ 25	26	[0	0	0]	24	[0	0	0]	16	0	2.0751 ]
[ 33	44	[-1	0	0]	32	[0	0	0]	16	0	2.0751 ]
[ 64	49	[1	0	0]	63	[0	0	0]	16	0	2.0751 ]
[ 70	71	[0	0	0]	69	[0	0	0]	16	0	2.0751 ]
[ 84	85	[0	0	0]	83	[0	0	0]	16	0	2.0751 ]
[ 101	103	[-1	0	0]	100	[0	0	0]	16	0	2.0751 ]
[ 132	117	[1	0	0]	131	[0	0	0]	16	0	2.0751 ]
[ 5	10	[0	0	0]	4	[0	0	0]	17	0	2.1195 ]
[ 25	30	[0	0	0]	24	[0	0	0]	17	0	2.1195 ]
[ 33	34	[0	0	0]	32	[0	0	0]	17	0	2.1195 ]
[ 64	65	[0	0	0]	63	[0	0	0]	17	0	2.1195 ]
[ 70	75	[0	0	0]	69	[0	0	0]	17	0	2.1195 ]
[ 84	89	[0	0	0]	83	[0	0	0]	17	0	2.1195 ]
[ 101	102	[0	0	0]	100	[0	0	0]	17	0	2.1195 ]
[ 132	133	[0	0	0]	131	[0	0	0]	17	0	2.1195 ]
[ 14	15	[0	0	0]	17	[0	0	0]	18	0	2.0705 ]
[ 20	21	[0	0	0]	23	[0	0	0]	18	0	2.0705 ]
[ 40	41	[0	0	0]	43	[0	0	0]	18	0	2.0705 ]
[ 59	60	[0	0	0]	62	[0	0	0]	18	0	2.0705 ]
[ 79	80	[0	0	0]	82	[0	0	0]	18	0	2.0705 ]
[ 93	94	[0	0	0]	96	[0	0	0]	18	0	2.0705 ]
[ 113	114	[0	0	0]	116	[0	0	0]	18	0	2.0705 ]
[ 127	128	[0	0	0]	130	[0	0	0]	18	0	2.0705 ]
[ 14	136	[-1	0	0]	17	[0	0	0]	19	0	2.129 ]
[ 20	3	[1	0	0]	23	[0	0	0]	19	0	2.129 ]
[ 40	39	[0	0	0]	43	[0	0	0]	19	0	2.129 ]
[ 59	58	[0	0	0]	62	[0	0	0]	19	0	2.129 ]
[ 79	99	[-1	0	0]	82	[0	0	0]	19	0	2.129 ]
[ 93	68	[1	0	0]	96	[0	0	0]	19	0	2.129 ]
[ 113	112	[0	0	0]	116	[0	0	0]	19	0	2.129 ]
[ 127	126	[0	0	0]	130	[0	0	0]	19	0	2.129 ]
[ 5	6	[0	0	0]	10	[0	0	0]	20	0	2.0861 ]
[ 25	26	[0	0	0]	30	[0	0	0]	20	0	2.0861 ]
[ 33	34	[0	0	0]	44	[-1	0	0]	20	0	2.0861 ]
[ 64	49	[1	0	0]	65	[0	0	0]	20	0	2.0861 ]
[ 70	71	[0	0	0]	75	[0	0	0]	20	0	2.0861 ]
[ 84	85	[0	0	0]	89	[0	0	0]	20	0	2.0861 ]
[ 101	102	[0	0	0]	103	[-1	0	0]	20	0	2.0861 ]
[ 132	117	[1	0	0]	133	[0	0	0]	20	0	2.0861 ]
[ 14	15	[0	0	0]	136	[-1	0	0]	21	0	2.0837 ]
[ 20	3	[1	0	0]	21	[0	0	0]	21	0	2.0836 ]
[ 40	39	[0	0	0]	41	[0	0	0]	21	0	2.0837 ]
[ 59	58	[0	0	0]	60	[0	0	0]	21	0	2.0837 ]
[ 79	80	[0	0	0]	99	[-1	0	0]	21	0	2.0837 ]
[ 93	68	[1	0	0]	94	[0	0	0]	21	0	2.0837 ]
[ 113	112	[0	0	0]	114	[0	0	0]	21	0	2.0837 ]
[ 127	126	[0	0	0]	128	[0	0	0]	21	0	2.0837 ]
[ 8	7	[0	0	0]	9	[0	0	0]	22	0	2.0696 ]
[ 13	16	[0	0	0]	135	[-1	0	0]	22	0	2.0725 ]
[ 19	2	[1	0	0]	22	[0	0	0]	22	0	2.0726 ]
[ 28	27	[0	0	0]	29	[0	0	0]	22	0	2.0696 ]
[ 37	38	[0	0	0]	42	[0	0	0]	22	0	2.0726 ]
[ 46	45	[0	0	0]	47	[0	0	0]	22	0	2.0696 ]
[ 51	50	[0	0	0]	52	[0	0	0]	22	0	2.0696 ]
[ 56	57	[0	0	0]	61	[0	0	0]	22	0	2.0726 ]
[ 73	72	[0	0	0]	74	[0	0	0]	22	0	2.0696 ]
[ 78	81	[0	0	0]	98	[-1	0	0]	22	0	2.0726 ]
[ 87	86	[0	0	0]	88	[0	0	0]	22	0	2.0696 ]
[ 92	67	[1	0	0]	95	[0	0	0]	22	0	2.0725 ]
[ 105	104	[0	0	0]	106	[0	0	0]	22	0	2.0696 ]
[ 110	111	[0	0	0]	115	[0	0	0]	22	0	2.0726 ]
[ 119	118	[0	0	0]	120	[0	0	0]	22	0	2.0696 ]
[ 124	125	[0	0	0]	129	[0	0	0]	22	0	2.0726 ]
[ 8	7	[0	0	0]	11	[0	0	0]	23	0	2.0979 ]
[ 28	27	[0	0	0]	31	[0	0	0]	23	0	2.0979 ]
[ 46	45	[0	0	0]	48	[0	0	0]	23	0	2.0979 ]
[ 51	50	[0	0	0]	53	[0	0	0]	23	0	2.0979 ]
[ 73	72	[0	0	0]	76	[0	0	0]	23	0	2.0979 ]
[ 87	86	[0	0	0]	90	[0	0	0]	23	0	2.0979 ]
[ 105	104	[0	0	0]	107	[0	0	0]	23	0	2.0979 ]
[ 119	118	[0	0	0]	121	[0	0	0]	23	0	2.0979 ]
[ 8	9	[0	0	0]	11	[0	0	0]	24	0	2.1131 ]
[ 28	29	[0	0	0]	31	[0	0	0]	24	0	2.1131 ]
[ 46	47	[0	0	0]	48	[0	0	0]	24	0	2.1131 ]
[ 51	52	[0	0	0]	53	[0	0	0]	24	0	2.1131 ]
[ 73	74	[0	0	0]	76	[0	0	0]	24	0	2.1131 ]
[ 87	88	[0	0	0]	90	[0	0	0]	24	0	2.1131 ]
[ 105	106	[0	0	0]	107	[0	0	0]	24	0	2.1131 ]
[ 119	120	[0	0	0]	121	[0	0	0]	24	0	2.1131 ]
[ 13	16	[0	0	0]	12	[0	0	0]	25	0	2.0883 ]
[ 19	22	[0	0	0]	18	[0	0	0]	25	0	2.0883 ]
[ 37	42	[0	0	0]	35	[0	0	0]	25	0	2.0883 ]
[ 56	61	[0	0	0]	54	[0	0	0]	25	0	2.0883 ]
[ 78	81	[0	0	0]	77	[0	0	0]	25	0	2.0883 ]
[ 92	95	[0	0	0]	91	[0	0	0]	25	0	2.0883 ]
[ 110	115	[0	0	0]	108	[0	0	0]	25	0	2.0883 ]
[ 124	129	[0	0	0]	122	[0	0	0]	25	0	2.0883 ]
[ 13	135	[-1	0	0]	12	[0	0	0]	26	0	2.1213 ]
[ 19	2	[1	0	0]	18	[0	0	0]	26	0	2.1212 ]
[ 37	38	[0	0	0]	35	[0	0	0]	26	0	2.1212 ]
[ 56	57	[0	0	0]	54	[0	0	0]	26	0	2.1212 ]
[ 78	98	[-1	0	0]	77	[0	0	0]	26	0	2.1212 ]
[ 92	67	[1	0	0]	91	[0	0	0]	26	0	2.1213 ]
[ 110	111	[0	0	0]	108	[0	0	0]	26	0	2.1212 ]
[ 124	125	[0	0	0]	122	[0	0	0]	26	0	2.1212 ]
[ 11	1	[0	0	1]	8	[0	0	0]	27	0	2.067 ]
[ 12	134	[-1	0	0]	13	[0	0	0]	27	0	2.0651 ]
[ 18	1	[1	0	0]	19	[0	0	0]	27	0	2.065 ]
[ 31	134	[0	0	-1]	28	[0	0	0]	27	0	2.067 ]
[ 35	36	[0	0	0]	37	[0	0	0]	27	0	2.0651 ]
[ 48	36	[0	0	0]	46	[0	0	0]	27	0	2.067 ]
[ 53	55	[0	0	0]	51	[0	0	0]	27	0	2.067 ]
[ 54	55	[0	0	0]	56	[0	0	0]	27	0	2.0651 ]
[ 76	66	[0	0	0]	73	[0	0	0]	27	0	2.067 ]
[ 77	97	[-1	0	0]	78	[0	0	0]	27	0	2.0651 ]
[ 90	97	[0	0	0]	87	[0	0	0]	27	0	2.067 ]
[ 91	66	[1	0	0]	92	[0	0	0]	27	0	2.0651 ]
[ 107	123	[0	0	-1]	105	[0	0	0]	27	0	2.067 ]
[ 108	109	[0	0	0]	110	[0	0	0]	27	0	2.0651 ]
[ 121	109	[0	0	1]	119	[0	0	0]	27	0	2.067 ]
[ 122	123	[0	0	0]	124	[0	0	0]	27	0	2.0651 ]
[ 11	1	[0	0	1]	12	[0	-1	0]	28	0	2.0653 ]
[ 12	134	[-1	0	0]	11	[0	1	0]	28	0	2.0717 ]
[ 18	1	[1	0	0]	31	[0	-1	0]	28	0	2.0717 ]
[ 31	134	[0	0	-1]	18	[0	1	0]	28	0	2.0653 ]
[ 35	36	[0	0	0]	53	[0	-1	0]	28	0	2.0717 ]
[ 48	36	[0	0	0]	54	[0	-1	0]	28	0	2.0653 ]
[ 53	55	[0	0	0]	35	[0	1	0]	28	0	2.0653 ]
[ 54	55	[0	0	0]	48	[0	1	0]	28	0	2.0717 ]
[ 76	66	[0	0	0]	77	[0	0	0]	28	0	2.0653 ]
[ 77	97	[-1	0	0]	76	[0	0	0]	28	0	2.0717 ]
[ 90	97	[0	0	0]	91	[0	0	0]	28	0	2.0653 ]
[ 91	66	[1	0	0]	90	[0	0	0]	28	0	2.0717 ]
[ 107	123	[0	0	-1]	108	[0	0	0]	28	0	2.0653 ]
[ 108	109	[0	0	0]	107	[0	0	0]	28	0	2.0717 ]
[ 121	109	[0	0	1]	122	[0	0	0]	28	0	2.0653 ]
[ 122	123	[0	0	0]	121	[0	0	0]	28	0	2.0717 ]
[ 11	8	[0	0	0]	12	[0	-1	0]	29	0	2.1477 ]
[ 31	28	[0	0	0]	18	[0	1	0]	29	0	2.1477 ]
[ 48	46	[0	0	0]	54	[0	-1	0]	29	0	2.1477 ]
[ 53	51	[0	0	0]	35	[0	1	0]	29	0	2.1477 ]
[ 76	73	[0	0	0]	77	[0	0	0]	29	0	2.1477 ]
[ 90	87	[0	0	0]	91	[0	0	0]	29	0	2.1477 ]
[ 107	105	[0	0	0]	108	[0	0	0]	29	0	2.1477 ]
[ 121	119	[0	0	0]	122	[0	0	0]	29	0	2.1477 ]
[ 12	13	[0	0	0]	11	[0	1	0]	30	0	2.1432 ]
[ 18	19	[0	0	0]	31	[0	-1	0]	30	0	2.1432 ]
[ 35	37	[0	0	0]	53	[0	-1	0]	30	0	2.1432 ]
[ 54	56	[0	0	0]	48	[0	1	0]	30	0	2.1432 ]
[ 77	78	[0	0	0]	76	[0	0	0]	30	0	2.1432 ]
[ 91	92	[0	0	0]	90	[0	0	0]	30	0	2.1432 ]
[ 108	110	[0	0	0]	107	[0	0	0]	30	0	2.1432 ]
[ 122	124	[0	0	0]	121	[0	0	0]	30	0	2.1432 ]
[ 209	241	[0	0	0]	4	[0	0	0]	31	0	2.1762 ]
[ 218	247	[0	0	0]	24	[0	0	0]	31	0	2.1762 ]
[ 223	242	[0	0	0]	32	[0	0	0]	31	0	2.1762 ]
[ 231	248	[1	0	0]	63	[0	0	0]	31	0	2.1762 ]
[ 233	246	[0	0	0]	69	[0	0	0]	31	0	2.1762 ]
[ 236	243	[0	0	0]	83	[0	0	0]	31	0	2.1762 ]
[ 239	245	[0	0	0]	100	[0	0	0]	31	0	2.1762 ]
[ 240	244	[1	0	0]	131	[0	0	0]	31	0	2.1762 ]
[ 210	242	[1	0	0]	4	[0	0	0]	32	0	2.0806 ]
[ 211	241	[0	0	0]	32	[0	0	0]	32	0	2.0806 ]
[ 219	248	[0	0	0]	24	[0	0	0]	32	0	2.0806 ]
[ 220	247	[0	0	0]	63	[0	0	0]	32	0	2.0806 ]
[ 234	245	[1	0	0]	69	[0	0	0]	32	0	2.0806 ]
[ 235	246	[0	0	0]	100	[0	0	0]	32	0	2.0806 ]
[ 237	244	[0	0	0]	83	[0	0	0]	32	0	2.0806 ]
[ 238	243	[0	0	0]	131	[0	0	0]	32	0	2.0806 ]
[ 212	241	[0	0	0]	96	[0	0	0]	33	0	2.3134 ]
[ 214	243	[0	0	0]	17	[0	0	0]	33	0	2.3134 ]
[ 216	246	[0	0	0]	23	[0	0	0]	33	0	2.3134 ]
[ 221	247	[0	0	0]	82	[0	0	0]	33	0	2.3134 ]
[ 224	242	[0	0	0]	130	[0	0	0]	33	0	2.3134 ]
[ 225	245	[0	0	0]	43	[0	0	0]	33	0	2.3134 ]
[ 228	244	[1	0	0]	62	[0	0	0]	33	0	2.3134 ]
[ 232	248	[1	0	0]	116	[0	0	0]	33	0	2.3134 ]
[ 213	241	[0	0	0]	130	[0	0	0]	34	0	2.2452 ]
[ 215	244	[0	0	0]	17	[0	0	0]	34	0	2.2451 ]
[ 217	245	[1	0	0]	23	[0	0	0]	34	0	2.2451 ]
[ 222	247	[0	0	0]	116	[0	0	0]	34	0	2.2451 ]
[ 226	246	[0	0	0]	43	[0	0	0]	34	0	2.2452 ]
[ 227	242	[1	0	0]	96	[0	0	0]	34	0	2.2451 ]
[ 229	243	[0	0	0]	62	[0	0	0]	34	0	2.2451 ]
[ 230	248	[0	0	0]	82	[0	0	0]	34	0	2.2451 ]
[ 241	209	[0	0	0]	211	[0	0	0]	35	0	1.8629 ]
[ 242	210	[-1	0	0]	223	[0	0	0]	35	0	1.8629 ]
[ 243	236	[0	0	0]	238	[0	0	0]	35	0	1.8629 ]
[ 244	237	[0	0	0]	240	[-1	0	0]	35	0	1.8629 ]
[ 245	234	[-1	0	0]	239	[0	0	0]	35	0	1.8629 ]
[ 246	233	[0	0	0]	235	[0	0	0]	35	0	1.8629 ]
[ 247	218	[0	0	0]	220	[0	0	0]	35	0	1.8629 ]
[ 248	219	[0	0	0]	231	[-1	0	0]	35	0	1.8629 ]
[ 241	209	[0	0	0]	212	[0	0	0]	36	0	2.0004 ]
[ 242	223	[0	0	0]	224	[0	0	0]	36	0	2.0004 ]
[ 243	214	[0	0	0]	236	[0	0	0]	36	0	2.0004 ]
[ 244	228	[-1	0	0]	240	[-1	0	0]	36	0	2.0004 ]
[ 245	225	[0	0	0]	239	[0	0	0]	36	0	2.0004 ]
[ 246	216	[0	0	0]	233	[0	0	0]	36	0	2.0004 ]
[ 247	218	[0	0	0]	221	[0	0	0]	36	0	2.0004 ]
[ 248	231	[-1	0	0]	232	[-1	0	0]	36	0	2.0004 ]
[ 241	209	[0	0	0]	213	[0	0	0]	37	0	1.8208 ]
[ 242	223	[0	0	0]	227	[-1	0	0]	37	0	1.8208 ]
[ 243	229	[0	0	0]	236	[0	0	0]	37	0	1.8208 ]
[ 244	215	[0	0	0]	240	[-1	0	0]	37	0	1.8208 ]
[ 245	217	[-1	0	0]	239	[0	0	0]	37	0	1.8208 ]
[ 246	226	[0	0	0]	233	[0	0	0]	37	0	1.8208 ]
[ 247	218	[0	0	0]	222	[0	0	0]	37	0	1.8208 ]
[ 248	230	[0	0	0]	231	[-1	0	0]	37	0	1.8208 ]
[ 241	211	[0	0	0]	212	[0	0	0]	38	0	1.7057 ]
[ 242	210	[-1	0	0]	224	[0	0	0]	38	0	1.7057 ]
[ 243	214	[0	0	0]	238	[0	0	0]	38	0	1.7057 ]
[ 244	228	[-1	0	0]	237	[0	0	0]	38	0	1.7057 ]
[ 245	225	[0	0	0]	234	[-1	0	0]	38	0	1.7057 ]
[ 246	216	[0	0	0]	235	[0	0	0]	38	0	1.7057 ]
[ 247	220	[0	0	0]	221	[0	0	0]	38	0	1.7057 ]
[ 248	219	[0	0	0]	232	[-1	0	0]	38	0	1.7057 ]
[ 241	212	[0	0	0]	213	[0	0	0]	39	0	1.7146 ]
[ 242	224	[0	0	0]	227	[-1	0	0]	39	0	1.7146 ]
[ 243	214	[0	0	0]	229	[0	0	0]	39	0	1.7146 ]
[ 244	215	[0	0	0]	228	[-1	0	0]	39	0	1.7146 ]
[ 245	217	[-1	0	0]	225	[0	0	0]	39	0	1.7146 ]
[ 246	216	[0	0	0]	226	[0	0	0]	39	0	1.7146 ]
[ 247	221	[0	0	0]	222	[0	0	0]	39	0	1.7146 ]
[ 248	230	[0	0	0]	232	[-1	0	0]	39	0	1.7146 ]
[ 241	211	[0	0	0]	213	[0	0	0]	40	0	2.353 ]
[ 242	210	[-1	0	0]	227	[-1	0	0]	40	0	2.353 ]
[ 243	229	[0	0	0]	238	[0	0	0]	40	0	2.353 ]
[ 244	215	[0	0	0]	237	[0	0	0]	40	0	2.353 ]
[ 245	217	[-1	0	0]	234	[-1	0	0]	40	0	2.353 ]
[ 246	226	[0	0	0]	235	[0	0	0]	40	0	2.353 ]
[ 247	220	[0	0	0]	222	[0	0	0]	40	0	2.353 ]
[ 248	219	[0	0	0]	230	[0	0	0]	40	0	2.353 ]
