# Supplementary material for: An automated protocol to construct flexibility parameters for classical forcefields: applications to metal–organic frameworks
Source: RSC Adv. 2024 Jul 19;14(31):22714–62. doi: 10.1039/d4ra01859a (PMC11258866; doi:10.1039/d4ra01859a)
Supplement: RA-014-D4RA01859A-s002 [file RA-014-D4RA01859A-s002.zip › MOFs_inputs/quadrant_1_2/ESEDAJ/ESEDAJ_angle_types_list.txt]

[6[1-(0),6-(6,6),6-(6,6)]    6[6-(1,6),6-(6,6),6-(6,6)]    6[6-(1,6),6-(6,6),6-(6,6)]]    0    2.1461
[6[1-(0),6-(6,6),6-(6,6)]    1[6-(6,6)]    6[6-(1,6),6-(6,6),6-(6,6)]]    0    2.0671
[6[1-(0),6-(1,6),6-(6,6)]    6[1-(0),6-(1,6),6-(6,6)]    6[6-(1,6),6-(1,6),6-(6,6)]]    0    2.1076
[6[1-(0),6-(1,6),6-(6,6)]    1[6-(6,6)]    6[1-(0),6-(1,6),6-(6,6)]]    0    2.0905
[6[1-(0),6-(1,6),6-(6,6)]    1[6-(6,6)]    6[1-(0),6-(1,6),6-(6,6)]]    1    2.1066
[6[1-(0),6-(1,6),6-(6,6)]    1[6-(6,6)]    6[1-(0),6-(1,6),6-(6,6)]]    2    2.1009
[6[1-(0),6-(1,6),6-(6,6)]    1[6-(6,6)]    6[6-(1,6),6-(1,6),6-(6,6)]]    0    2.0823
[6[1-(0),6-(1,6),6-(6,6)]    1[6-(6,6)]    6[6-(1,6),6-(1,6),6-(6,6)]]    1    2.087
[6[1-(0),6-(1,6),6-(6,6)]    6[1-(0),6-(1,6),6-(6,6)]    6[6-(1,6),6-(1,6),6-(8,8)]]    0    2.0986
[6[1-(0),6-(1,6),6-(6,6)]    6[1-(0),6-(1,6),6-(6,6)]    6[6-(1,6),6-(1,6),6-(8,8)]]    1    2.0928
[6[1-(0),6-(1,6),6-(6,6)]    1[6-(6,6)]    6[6-(1,6),6-(1,6),6-(8,8)]]    0    2.0805
[6[6-(6,6),8-(30),8-(30)]    6[6-(1,6),6-(1,6),6-(8,8)]    8[6-(6,8),30-(8,8,8)]]    0    2.0656
[6[6-(6,6),8-(30),8-(30)]    6[6-(1,6),6-(1,6),6-(8,8)]    8[6-(6,8),30-(8,8,8)]]    1    2.0307
[6[6-(6,6),8-(30),8-(30)]    6[6-(1,6),6-(1,6),6-(8,8)]    8[6-(6,8),30-(8,8,8)]]    2    2.0632
[6[6-(6,6),8-(30),8-(30)]    8[6-(6,8),30-(8,8,8)]    8[6-(6,8),30-(8,8,8)]]    0    2.1517
[6[6-(6,6),8-(30),8-(30)]    8[6-(6,8),30-(8,8,8)]    8[6-(6,8),30-(8,8,8)]]    1    2.1892
[6[6-(1,6),6-(1,6),6-(8,8)]    6[1-(0),6-(1,6),6-(6,6)]    6[6-(6,6),8-(30),8-(30)]]    0    2.0751
[6[6-(1,6),6-(1,6),6-(8,8)]    6[1-(0),6-(1,6),6-(6,6)]    6[6-(6,6),8-(30),8-(30)]]    1    2.1195
[6[6-(1,6),6-(1,6),6-(8,8)]    6[1-(0),6-(1,6),6-(6,6)]    6[6-(6,6),8-(30),8-(30)]]    2    2.0705
[6[6-(1,6),6-(1,6),6-(8,8)]    6[1-(0),6-(1,6),6-(6,6)]    6[6-(6,6),8-(30),8-(30)]]    3    2.129
[6[6-(1,6),6-(1,6),6-(8,8)]    6[1-(0),6-(1,6),6-(6,6)]    6[1-(0),6-(1,6),6-(6,6)]]    0    2.0861
[6[6-(1,6),6-(1,6),6-(8,8)]    6[1-(0),6-(1,6),6-(6,6)]    6[1-(0),6-(1,6),6-(6,6)]]    1    2.0837
[6[6-(1,6),6-(1,6),6-(6,6)]    6[1-(0),6-(1,6),6-(6,6)]    6[1-(0),6-(1,6),6-(6,6)]]    0    2.0711
[6[6-(1,6),6-(1,6),6-(6,6)]    6[1-(0),6-(1,6),6-(6,6)]    6[6-(1,6),6-(6,6),6-(6,6)]]    0    2.0979
[6[6-(1,6),6-(1,6),6-(6,6)]    6[1-(0),6-(1,6),6-(6,6)]    6[6-(1,6),6-(6,6),6-(6,6)]]    1    2.1131
[6[6-(1,6),6-(1,6),6-(6,6)]    6[1-(0),6-(1,6),6-(6,6)]    6[6-(1,6),6-(6,6),6-(6,6)]]    2    2.0883
[6[6-(1,6),6-(1,6),6-(6,6)]    6[1-(0),6-(1,6),6-(6,6)]    6[6-(1,6),6-(6,6),6-(6,6)]]    3    2.1212
[6[6-(1,6),6-(6,6),6-(6,6)]    6[1-(0),6-(6,6),6-(6,6)]    6[6-(1,6),6-(1,6),6-(6,6)]]    0    2.066
[6[6-(1,6),6-(6,6),6-(6,6)]    6[1-(0),6-(6,6),6-(6,6)]    6[6-(1,6),6-(6,6),6-(6,6)]]    0    2.0685
[6[6-(1,6),6-(6,6),6-(6,6)]    6[6-(1,6),6-(1,6),6-(6,6)]    6[6-(1,6),6-(6,6),6-(6,6)]]    0    2.1477
[6[6-(1,6),6-(6,6),6-(6,6)]    6[6-(1,6),6-(1,6),6-(6,6)]    6[6-(1,6),6-(6,6),6-(6,6)]]    1    2.1432
[8[6-(6,8),30-(8,8,8)]    30[8-(6),8-(6),8-(6),8-(6)]    6[6-(6,6),8-(30),8-(30)]]    0    2.1762
[8[6-(6,8),30-(8,8,8)]    30[8-(6),8-(6),8-(6),8-(6)]    6[6-(6,6),8-(30),8-(30)]]    1    2.0806
[8[6-(6,8),30-(8,8,8)]    30[8-(6),8-(6),8-(6),8-(6)]    6[6-(6,6),8-(30),8-(30)]]    2    2.3134
[8[6-(6,8),30-(8,8,8)]    30[8-(6),8-(6),8-(6),8-(6)]    6[6-(6,6),8-(30),8-(30)]]    3    2.2451
[30[8-(6),8-(6),8-(6),8-(6)]    8[6-(6,8),30-(8,8,8)]    8[6-(6,8),30-(8,8,8)]]    0    1.8629
[30[8-(6),8-(6),8-(6),8-(6)]    8[6-(6,8),30-(8,8,8)]    8[6-(6,8),30-(8,8,8)]]    1    2.0004
[30[8-(6),8-(6),8-(6),8-(6)]    8[6-(6,8),30-(8,8,8)]    8[6-(6,8),30-(8,8,8)]]    2    1.8208
[30[8-(6),8-(6),8-(6),8-(6)]    8[6-(6,8),30-(8,8,8)]    8[6-(6,8),30-(8,8,8)]]    3    1.7057
[30[8-(6),8-(6),8-(6),8-(6)]    8[6-(6,8),30-(8,8,8)]    8[6-(6,8),30-(8,8,8)]]    4    1.7146
[30[8-(6),8-(6),8-(6),8-(6)]    8[6-(6,8),30-(8,8,8)]    8[6-(6,8),30-(8,8,8)]]    5    2.353
