# Supplementary material for: An automated protocol to construct flexibility parameters for classical forcefields: applications to metal–organic frameworks
Source: RSC Adv. 2024 Jul 19;14(31):22714–62. doi: 10.1039/d4ra01859a (PMC11258866; doi:10.1039/d4ra01859a)
Supplement: RA-014-D4RA01859A-s002 [file RA-014-D4RA01859A-s002.zip › MOFs_inputs/quadrant_1_2/ESEDAJ/ESEDAJ_atom_types_with_coordinates.txt]

ESEDAJ

6.6210000000000004    0.0000000000000000    0.0000000000000000
0.0000000000000000    20.6780000000000008    0.0000000000000000
0.0000000000000000    0.0000000000000000    26.8399999999999999

     1        0.817036949995213        1.101025280879999      0.12477625191189255    6[1-(0),6-(6,6),6-(6,6)]
     2       0.7399658090500341       2.2916116591220126       2.9910847976595996    6[1-(0),6-(1,6),6-(6,6)]
     3       0.5629975728168074        3.281319332857289       3.9577596311543783    6[1-(0),6-(1,6),6-(6,6)]
     4        4.513132130716986        2.314206770316231       21.778045055274408    6[6-(6,6),8-(30),8-(30)]
     5       3.6838421491251134        1.672621190882222       22.828018871608858    6[6-(1,6),6-(1,6),6-(8,8)]
     6       2.4312567005206427       1.1455618159052783        22.47537314457607    6[1-(0),6-(1,6),6-(6,6)]
     7       1.5784179789226223       0.6548610210573217          23.452865531881    6[1-(0),6-(1,6),6-(6,6)]
     8        1.953562097183072       0.6696159366599067       24.807784329349726    6[6-(1,6),6-(1,6),6-(6,6)]
     9       3.2266317211244866         1.16442060990717       25.148690064161027    6[1-(0),6-(1,6),6-(6,6)]
    10        4.083849924049654       1.6640670738930425       24.173034960887442    6[1-(0),6-(1,6),6-(6,6)]
    11       0.9869303504914643      0.26474236798260425       25.852118001901708    6[6-(1,6),6-(6,6),6-(6,6)]
    12      0.15151141479485947       19.805429164542108       25.732344304204794    6[6-(1,6),6-(6,6),6-(6,6)]
    13       0.3289219207497778       18.786797938435132       24.669325828177193    6[6-(1,6),6-(1,6),6-(6,6)]
    14       0.6768703176155966       16.756045187795493        22.75153492528324    6[6-(1,6),6-(1,6),6-(8,8)]
    15        1.742251474799405        17.14162424113643       23.580535986863442    6[1-(0),6-(1,6),6-(6,6)]
    16       1.5753047262680895       18.158342491692785       24.509963023684065    6[1-(0),6-(1,6),6-(6,6)]
    17       0.9004307961641395        15.66184354817666        21.76290077718455    6[6-(6,6),8-(30),8-(30)]
    18        6.469489787112771       0.8725705575872463        1.107656707650675    6[6-(1,6),6-(6,6),6-(6,6)]
    19        6.292078717942953       1.8912028095974316        2.170674363855002    6[6-(1,6),6-(1,6),6-(6,6)]
    20        5.944132729088664       3.9219551861124855        4.088465124158177    6[6-(1,6),6-(1,6),6-(8,8)]
    21        4.878749134228893       3.5363779470168093       3.2594632712946425    6[1-(0),6-(1,6),6-(6,6)]
    22        5.045697369846025        2.519658434084691        2.330036277425179    6[1-(0),6-(1,6),6-(6,6)]
    23       5.7205588730804795       5.0161612733963015        5.077094009896274    6[6-(6,6),8-(30),8-(30)]
    24       2.1078680868045065       18.363793279778516        5.061952614628939    6[6-(6,6),8-(30),8-(30)]
    25       2.9371599016987275       19.005380275318952       4.0119820387302125    6[6-(1,6),6-(1,6),6-(8,8)]
    26        4.189744158582824       19.532438799059978        4.364626774203449    6[1-(0),6-(1,6),6-(6,6)]
    27        5.042583904584318        20.02313946064573        3.387135310838607    6[1-(0),6-(1,6),6-(6,6)]
    28       4.6674388074271445         20.0083843343527       2.0322157350595704    6[6-(1,6),6-(1,6),6-(6,6)]
    29         3.39436946645201       19.513579475192564        1.691310445477885    6[1-(0),6-(1,6),6-(6,6)]
    30       2.5371504425545535       19.013933076190508        2.666965286771344    6[1-(0),6-(1,6),6-(6,6)]
    31         5.63407035116163        20.41325808208706       0.9878827380184755    6[6-(1,6),6-(6,6),6-(6,6)]
    32       1.2026365151417326        2.314207511133436         18.4819458665211    6[6-(6,6),8-(30),8-(30)]
    33       0.3733375595946675       1.6726171841376318        17.43198579603164    6[6-(1,6),6-(1,6),6-(8,8)]
    34       0.7733497021840722       1.6640667273095395       16.086966182339097    6[1-(0),6-(1,6),6-(6,6)]
    35       3.1589904536295896       0.8725686315891168       12.312343478719427    6[6-(1,6),6-(6,6),6-(6,6)]
    36        4.127537591549225       1.1010246231013467       13.295223729598758    6[1-(0),6-(6,6),6-(6,6)]
    37       2.9815802956630377        1.891198777101612       11.249324765940512    6[6-(1,6),6-(1,6),6-(6,6)]
    38        4.050462638508942        2.291609441512047        10.42891477675645    6[1-(0),6-(1,6),6-(6,6)]
    39       3.8734981440342473       3.2813194384411983        9.462239999190054    6[1-(0),6-(1,6),6-(6,6)]
    40       2.6336261414211752       3.9219564560695286        9.331538496804155    6[6-(1,6),6-(1,6),6-(8,8)]
    41       1.5682512706593816       3.5363751718644076       10.160540316841379    6[1-(0),6-(1,6),6-(6,6)]
    42       1.7351957806354616          2.5196555717946       11.089964686673344    6[1-(0),6-(1,6),6-(6,6)]
    43        2.410079331599216        5.016153076000345        8.342898524949689    6[6-(6,6),8-(30),8-(30)]
    44        5.741756044585043       1.1455603539159271       17.784626256537724    6[1-(0),6-(1,6),6-(6,6)]
    45       4.8889147419047365       0.6548598397292363       16.807137346802996    6[1-(0),6-(1,6),6-(6,6)]
    46        5.264060719657231       0.6696157270864062       15.452217081823648    6[6-(1,6),6-(1,6),6-(6,6)]
    47        6.537128889312656       1.1644197001807972       15.111312487024941    6[1-(0),6-(1,6),6-(6,6)]
    48        4.297428345002026       0.2647425710345304       14.407883775100485    6[6-(1,6),6-(6,6),6-(6,6)]
    49        0.879244223987978       19.532438579464245        9.055374312463421    6[1-(0),6-(1,6),6-(6,6)]
    50       1.7320849586827134        20.02313872004967       10.032864234164295    6[1-(0),6-(1,6),6-(6,6)]
    51         1.35693918816002       20.008383387049822       11.387783869077445    6[6-(1,6),6-(1,6),6-(6,6)]
    52      0.08386993682525345        19.51357941806852       11.728687846693159    6[1-(0),6-(1,6),6-(6,6)]
    53       2.3235708954571868       20.413257009668115        12.43211729900021    6[6-(1,6),6-(6,6),6-(6,6)]
    54       3.4620083270353565       19.805431025526747       14.527657940500031    6[6-(1,6),6-(6,6),6-(6,6)]
    55       2.4934615244762712       19.576975201084977       13.544777301777675    6[1-(0),6-(6,6),6-(6,6)]
    56        3.639419867701986       18.786799599873902       15.590676264370765    6[6-(1,6),6-(1,6),6-(6,6)]
    57        2.570535463818421       18.386390626601035       16.411086765112984    6[1-(0),6-(1,6),6-(6,6)]
    58        2.747501779920715        17.39667990772938       17.377759254145975    6[1-(0),6-(1,6),6-(6,6)]
    59       3.9873700017763505       16.756041320692443       17.508459937001394    6[6-(1,6),6-(1,6),6-(8,8)]
    60        5.052749682331653        17.14162271066907       16.679459276101365    6[1-(0),6-(1,6),6-(6,6)]
    61       4.8858029810446855       18.158343434252984        15.75003554511447    6[1-(0),6-(1,6),6-(6,6)]
    62        4.210928353803429       15.661841006197141       18.497093845865205    6[6-(6,6),8-(30),8-(30)]
    63        5.418364809108601       18.363792206840316        8.358051040306904    6[6-(6,6),8-(30),8-(30)]
    64        6.247661686282778        19.00538146063311        9.408015311061005    6[6-(1,6),6-(1,6),6-(8,8)]
    65        5.847649963037114       19.013932741923657       10.753033787835529    6[1-(0),6-(1,6),6-(6,6)]
    66       0.8170374011919792        9.237975599272477        13.54477622898325    6[1-(0),6-(6,6),6-(6,6)]
    67       0.7399648951522274        8.047389795293657       16.411086595926474    6[1-(0),6-(1,6),6-(6,6)]
    68       0.5629964454500858       7.0576813205405164        17.37776064102918    6[1-(0),6-(1,6),6-(6,6)]
    69        4.513129013982129        8.024797747611151        8.358043917166217    6[6-(6,6),8-(30),8-(30)]
    70       3.6838414994512907          8.6663825463449        9.408017368415539    6[6-(1,6),6-(1,6),6-(8,8)]
    71        2.431255770575449        9.193441261954632        9.055372861878952    6[1-(0),6-(1,6),6-(6,6)]
    72       1.5784165876773553        9.684141291333987       10.032865544156019    6[1-(0),6-(1,6),6-(6,6)]
    73       1.9535608097301616        9.669385329985372       11.387783505522284    6[6-(1,6),6-(1,6),6-(6,6)]
    74         3.22663128942307        9.174580836743994       11.728688776835952    6[1-(0),6-(1,6),6-(6,6)]
    75        4.083848647785707        8.674935680406321       10.753033242319114    6[1-(0),6-(1,6),6-(6,6)]
    76       0.9869290801482686       10.074258082929319       12.432117104403057    6[6-(1,6),6-(6,6),6-(6,6)]
    77       0.1515094862030035       11.211570403769725       12.312343456784722    6[6-(1,6),6-(6,6),6-(6,6)]
    78      0.32892027728263384        12.23020173513504       11.249324972499215    6[6-(1,6),6-(1,6),6-(6,6)]
    79       0.6768684564143828       14.260956475664448        9.331535448853254    6[6-(1,6),6-(1,6),6-(8,8)]
    80       1.7422497499982994       13.875377169087026       10.160537498831612    6[1-(0),6-(1,6),6-(6,6)]
    81       1.5753024631194215       12.858657819278083        11.08996355886077    6[1-(0),6-(1,6),6-(6,6)]
    82       0.9004330534184968       15.355157427783103        8.342902919711312    6[6-(6,6),8-(30),8-(30)]
    83        2.107866647832023       12.653205376545229       18.481952101218887    6[6-(6,6),8-(30),8-(30)]
    84        2.937159961445637       12.011617374447878        17.43198433362604    6[6-(1,6),6-(1,6),6-(8,8)]
    85        4.189743290190246       11.484559072526144        17.78462648549907    6[1-(0),6-(1,6),6-(6,6)]
    86        5.042583658395335       10.993858925428594       16.807135335730656    6[1-(0),6-(1,6),6-(6,6)]
    87        4.667438671956181       11.008614676133178        15.45221616471204    6[6-(1,6),6-(1,6),6-(6,6)]
    88       3.3943691996734793       11.503419177475548        15.11131177107225    6[1-(0),6-(1,6),6-(6,6)]
    89       2.5371500951279047         12.0030649982866       16.086966864613213    6[1-(0),6-(1,6),6-(6,6)]
    90        5.634070385165451       10.603741663169627       14.407883069282905    6[6-(1,6),6-(6,6),6-(6,6)]
    91        6.469490374673302         9.46642995074775       14.527657008164674    6[6-(1,6),6-(6,6),6-(6,6)]
    92        6.292079008463219        8.447798454825026        15.59067499903907    6[6-(1,6),6-(1,6),6-(6,6)]
    93        5.944131780338646         6.41704393577277       17.508464549064826    6[6-(1,6),6-(1,6),6-(8,8)]
    94        4.878749041377803        6.802622559622242       16.679462035621825    6[1-(0),6-(1,6),6-(6,6)]
    95         5.04569732567782        7.819342491723771       15.750035896271303    6[1-(0),6-(1,6),6-(6,6)]
    96        5.720561301778023        5.322839890470441        18.49709422341094    6[6-(6,6),8-(30),8-(30)]
    97       5.8039622798691495       11.440024589065784        13.29522439629541    6[1-(0),6-(6,6),6-(6,6)]
    98         5.88103500061577       12.630609352514842        10.42891334811588    6[1-(0),6-(1,6),6-(6,6)]
    99        6.058002584792821        13.62031796805349        9.462238965124795    6[1-(0),6-(1,6),6-(6,6)]
   100       1.2026371242153062        8.024790051379663         5.06194493745649    6[6-(6,6),8-(30),8-(30)]
   101      0.37333613850407776        8.666381528511613        4.011986057693342    6[6-(1,6),6-(1,6),6-(8,8)]
   102       0.7733488842979912        8.674932534811548       2.6669660578292858    6[1-(0),6-(1,6),6-(6,6)]
   103         5.74175516490193        9.193438679651281       4.3646260769339875    6[1-(0),6-(1,6),6-(6,6)]
   104        4.888914266825663        9.684139997240004        3.387137414768713    6[1-(0),6-(1,6),6-(6,6)]
   105        5.264060011579224        9.669384116362687        2.032216809891446    6[6-(1,6),6-(1,6),6-(6,6)]
   106       6.5371280277374595        9.174579611194867       1.6913119414707691    6[1-(0),6-(1,6),6-(6,6)]
   107        4.297427904751403        10.07425670809475        0.987884137972064    6[6-(1,6),6-(6,6),6-(6,6)]
   108        3.462007875210536        11.21156854606629        1.107658022908955    6[6-(1,6),6-(6,6),6-(6,6)]
   109       2.4934617132443306       11.440024929875634      0.12477657193175615    6[1-(0),6-(6,6),6-(6,6)]
   110       3.6394194600752563       12.230199760961618         2.17067628328333    6[6-(1,6),6-(1,6),6-(6,6)]
   111        2.570535599993931       12.630607482532275       2.9910874824890814    6[1-(0),6-(1,6),6-(6,6)]
   112       2.7475012156488514       13.620317931238452       3.9577605670385267    6[1-(0),6-(1,6),6-(6,6)]
   113        3.987369993636137       14.260957484092847        4.088460538446605    6[6-(1,6),6-(1,6),6-(8,8)]
   114        5.052748829054193       13.875376583372502        3.259460117266918    6[1-(0),6-(1,6),6-(6,6)]
   115        4.885803017587369        12.85865628055069       2.3300360529880955    6[1-(0),6-(1,6),6-(6,6)]
   116       4.2109246413050725       15.355157275456968        5.077096027026977    6[6-(6,6),8-(30),8-(30)]
   117        0.879245137218464        11.48456024545475         22.4753732529089    6[1-(0),6-(1,6),6-(6,6)]
   118       1.7320851955668701        10.99385976871621       23.452863548308482    6[1-(0),6-(1,6),6-(6,6)]
   119       1.3569397403738332       11.008616078414619       24.807782879472295    6[6-(1,6),6-(1,6),6-(6,6)]
   120      0.08387069981937123         11.5034204427625       25.148687834724765    6[1-(0),6-(1,6),6-(6,6)]
   121        2.323571757649866        10.60374324420469       25.852116449198043    6[6-(1,6),6-(6,6),6-(6,6)]
   122       3.1589915741030525        9.466431651623763       25.732342274744028    6[6-(1,6),6-(6,6),6-(6,6)]
   123         4.12753763185562        9.237974883218973       26.715223697124614    6[1-(0),6-(6,6),6-(6,6)]
   124       2.9815809307785472        8.447800607606679       24.669323791978318    6[6-(1,6),6-(1,6),6-(6,6)]
   125       4.0504639581675494        8.047392573930972       23.848912928214297    6[1-(0),6-(1,6),6-(6,6)]
   126       3.8734991686843596       7.0576824493540835        22.88223897647286    6[1-(0),6-(1,6),6-(6,6)]
   127       2.6336284668601078        6.417043401088184        22.75153883974113    6[6-(1,6),6-(1,6),6-(8,8)]
   128       1.5682515591848705       6.8026243251767555        23.58053911029815    6[1-(0),6-(1,6),6-(6,6)]
   129       1.7351964607196422        7.819343765695964       24.509963581184067    6[1-(0),6-(1,6),6-(6,6)]
   130       2.4100795021355905        5.322846295547205       21.762899804741743    6[6-(6,6),8-(30),8-(30)]
   131        5.418367423348087       12.653205479793789        21.77804982931704    6[6-(6,6),8-(30),8-(30)]
   132        6.247662513987725        12.01161808319383       22.828015418906578    6[6-(1,6),6-(1,6),6-(8,8)]
   133        5.847651653811529        12.00306702377051        24.17303323685278    6[1-(0),6-(1,6),6-(6,6)]
   134        5.803962777825788       19.576975309669123        26.71522400918987    6[1-(0),6-(6,6),6-(6,6)]
   135        5.881036215149096       18.386390450417885       23.848914869847082    6[1-(0),6-(1,6),6-(6,6)]
   136        6.058002778704652       17.396682627698166       22.882239505550313    6[1-(0),6-(1,6),6-(6,6)]
   137       1.4148518095388307       2.0126294663055058       0.1882310847129631    1[6-(6,6)]
   138       1.7085757371579233       1.7971297050169919        2.885946222476794    1[6-(6,6)]
   139        1.384623394887854       3.5723519801666903        4.614274088164357    1[6-(6,6)]
   140        2.118059728596242        1.168502545678284       21.431907164488326    1[6-(6,6)]
   141       0.5882575528298674       0.2956876490776402        23.17181934288424    1[6-(6,6)]
   142       3.5451695573178053       1.1565705033644587        26.19275278106315    1[6-(6,6)]
   143       5.0612994355279195       2.0655601288444854       24.443392530536354    1[6-(6,6)]
   144        2.698300928759146        16.62662164816536       23.484632120611572    1[6-(6,6)]
   145       2.4115894229563453       18.460157774014466       25.143787796167754    1[6-(6,6)]
   146       3.9227017272424325        4.051380313245776       3.3553679516194705    1[6-(6,6)]
   147        4.209411320965731       2.2178423519449972        1.696213238533152    1[6-(6,6)]
   148        4.502941066563668        19.50949767761088        5.408094153767483    1[6-(6,6)]
   149        6.032744154548007       20.382313073681363       3.6681812247808985    1[6-(6,6)]
   150       3.0758316107717096         19.5214298284481       0.6472472654667112    1[6-(6,6)]
   151       1.5597016562311652       18.612440214605112       2.3966083013594286    1[6-(6,6)]
   152      0.23466853789448572       1.1565696535397891       14.067249093537706    1[6-(6,6)]
   153       1.7507972821148279       2.0655583071283883       15.816611371510886    1[6-(6,6)]
   154        4.725353060818856       2.0126281884663375       13.231769082275395    1[6-(6,6)]
   155        5.019075613214197       1.7971283080736788       10.534053668728049    1[6-(6,6)]
   156        4.695120208653301       3.5723535808556264         8.80572870301461    1[6-(6,6)]
   157       0.6121980718092985        4.051377387286761        10.06463749723497    1[6-(6,6)]
   158       0.8989131892592476        2.217838479617738       11.723791498017045    1[6-(6,6)]
   159       5.4285575150532805       1.1685005149637435       18.828097135630493    1[6-(6,6)]
   160       3.8987552564428016      0.29568585143721765         17.0881818729446    1[6-(6,6)]
   161        1.192442382298241       19.509498342121596        8.011904215021003    1[6-(6,6)]
   162       2.7222444579327805       20.382312250829326        9.751818828629252    1[6-(6,6)]
   163        1.895646437772515       18.665371175853345       13.608232345119221    1[6-(6,6)]
   164       1.6019240802792571       18.880871928534827       16.305948220989738    1[6-(6,6)]
   165       1.9258788942649965        17.10564669658132       18.034272934298976    1[6-(6,6)]
   166        6.008800457252721       16.626619918858083        16.77536239700769    1[6-(6,6)]
   167       5.7220859500887356        18.46016055787946       15.116209049743109    1[6-(6,6)]
   168       6.3863304476808995        19.52142971048073       12.772751257228842    1[6-(6,6)]
   169        4.870201978284342       18.612440398557034       11.023388713192686    1[6-(6,6)]
   170       1.4148532953666897        8.326371435999068       13.608229816870068    1[6-(6,6)]
   171        1.708575931112334        8.541869517986367       16.305947578112413    1[6-(6,6)]
   172       1.3846226124329606         6.76664953992328       18.034274787393116    1[6-(6,6)]
   173       2.1180592080268585        9.170499713127633        8.011905523787602    1[6-(6,6)]
   174       0.5882569431575044       10.043314876542194         9.75181831909979    1[6-(6,6)]
   175        3.545171455183096        9.182430861447838       12.772751202834998    1[6-(6,6)]
   176        5.061298027460172        8.273442810651332       11.023392146332878    1[6-(6,6)]
   177        2.698299039699226       14.390379794503879       10.064634432075856    1[6-(6,6)]
   178       2.4115868473146125       12.556843725674108       11.723789353485712    1[6-(6,6)]
   179        4.502941237953404       11.507499903849185       18.828095319849993    1[6-(6,6)]
   180        6.032743327710418       10.634685232744793        17.08818190022351    1[6-(6,6)]
   181         3.07582853652104       11.495569499572824       14.067249024880457    1[6-(6,6)]
   182       1.5597021833337827        12.40455723307832       15.816608870038726    1[6-(6,6)]
   183        3.922700575436706        6.287620418159883       16.775365403350442    1[6-(6,6)]
   184        4.209412147580617        8.121156214282074        15.11621052359218    1[6-(6,6)]
   185        5.206146370528331       12.351628503326692       13.231770677674685    1[6-(6,6)]
   186       4.9124236350260775        12.13613001894855        10.53405191197654    1[6-(6,6)]
   187        5.236377142190792       13.911349963624023        8.805724970282697    1[6-(6,6)]
   188      0.23466690487164285        9.182428223725772       0.6472485832587973    1[6-(6,6)]
   189       1.7507952223125962        8.273439927062762        2.396611603669285    1[6-(6,6)]
   190        5.428556462919424        9.170499577528759        5.408096659186268    1[6-(6,6)]
   191       3.8987553463406823       10.043314732725204        3.668182008746567    1[6-(6,6)]
   192        1.895646061286999       12.351628508670702       0.1882315373510489    1[6-(6,6)]
   193       1.6019242736599806       12.136125703740785        2.885949117522307    1[6-(6,6)]
   194       1.9258788639502156       13.911350449985633       4.6142748262457705    1[6-(6,6)]
   195        6.008799397350336       14.390380640452676        3.355363516539516    1[6-(6,6)]
   196        5.722086253643391        12.55683996239387       1.6962096662213393    1[6-(6,6)]
   197       1.1924436873665543       11.507500496620207        21.43190370531474    1[6-(6,6)]
   198       2.7222447873691245       10.634685659566232       23.171818557593408    1[6-(6,6)]
   199        4.725353244211112        8.326371401639046       26.651768757075516    1[6-(6,6)]
   200        5.019075756341548        8.541873843041246       23.954051514404682    1[6-(6,6)]
   201         4.69512093736632        6.766650041567373       22.225725298503363    1[6-(6,6)]
   202       0.6121994907192388        6.287620700401286       23.484635399928557    1[6-(6,6)]
   203       0.8989137532709615        8.121160607232056        25.14379015359418    1[6-(6,6)]
   204        6.386331739925649        11.49557177084602        26.19275109587554    1[6-(6,6)]
   205        4.870203219092936       12.404560112870177       24.443387464344344    1[6-(6,6)]
   206        5.206148324705032       18.665370661458006       26.651769353732192    1[6-(6,6)]
   207       4.9124252158768105       18.880870858695936       23.954053733318627    1[6-(6,6)]
   208        5.236378943791055        17.10564961921812       22.225725342898468    1[6-(6,6)]
   209        4.127344896540054       2.2255327101745412       20.559352793776018    8[6-(6,8),30-(8,8,8)]
   210        5.564956104874463         2.95035804370071       22.137802010574525    8[6-(6,8),30-(8,8,8)]
   211        2.254445431293251       2.9503546738594277        18.12220022071101    8[6-(6,8),30-(8,8,8)]
   212         4.71707493778186        4.569197968032323        18.28809952154632    8[6-(6,8),30-(8,8,8)]
   213        3.235219417786824        5.208323405413077       20.789193410276415    8[6-(6,8),30-(8,8,8)]
   214         1.90393128387524       14.908198503779237       21.971898845649843    8[6-(6,8),30-(8,8,8)]
   215      0.07527544337821354       15.547320364393146        20.78918884526356    8[6-(6,8),30-(8,8,8)]
   216        4.717076170832186        5.769800569218571        4.868095020660346    8[6-(6,8),30-(8,8,8)]
   217        6.545721156104574        5.130678244290582        6.050817653065201    8[6-(6,8),30-(8,8,8)]
   218        2.493659550631914        18.45246980585164        6.280648005943265    8[6-(6,8),30-(8,8,8)]
   219       1.0560487243098082        17.72764264419163        4.702199065851346    8[6-(6,8),30-(8,8,8)]
   220       4.3665527660951176       17.727643806493322        8.717800667413064    8[6-(6,8),30-(8,8,8)]
   221       1.9039288202970648       16.108802254430234        8.551898773433699    8[6-(6,8),30-(8,8,8)]
   222        3.385778329031186        15.46967960636531        6.050805641940994    8[6-(6,8),30-(8,8,8)]
   223       0.8168382326139821       2.2255276524705554       19.700653685009087    8[6-(6,8),30-(8,8,8)]
   224       1.4065675489826206        4.569190033897179       21.971904184732736    8[6-(6,8),30-(8,8,8)]
   225       1.4065644835791689        5.769809793214551        8.551903797735978    8[6-(6,8),30-(8,8,8)]
   226       3.2352189455849896        5.130678434864455        7.369196339999293    8[6-(6,8),30-(8,8,8)]
   227        6.545723476608074       5.2083240467721375        19.47081624724014    8[6-(6,8),30-(8,8,8)]
   228        5.214430453299012       14.908191515062711       18.288093424660705    8[6-(6,8),30-(8,8,8)]
   229       3.3857780416535945       15.547318659999128       19.470806289164763    8[6-(6,8),30-(8,8,8)]
   230      0.07527446038684231       15.469677906649737        7.369186857178114    8[6-(6,8),30-(8,8,8)]
   231        5.804158842283237       18.452471122816455          7.1393475968548    8[6-(6,8),30-(8,8,8)]
   232        5.214430303807989       16.108808979964966        4.868093864839852    8[6-(6,8),30-(8,8,8)]
   233        4.127344298876166        8.113473382327625        7.139351277735716    8[6-(6,8),30-(8,8,8)]
   234        5.564953506619764        7.388642861199091        8.717802419764286    8[6-(6,8),30-(8,8,8)]
   235       2.2544446169726973        7.388643855637844        4.702199943635496    8[6-(6,8),30-(8,8,8)]
   236       2.4936573307321734       12.564528810014174        19.70065203242144    8[6-(6,8),30-(8,8,8)]
   237       1.0560505709448518       13.289356647844457       18.122199016271445    8[6-(6,8),30-(8,8,8)]
   238        4.366553078889435       13.289355199654224        22.13780085205261    8[6-(6,8),30-(8,8,8)]
   239       0.8168373024728842        8.113472046452017        6.280652992267769    8[6-(6,8),30-(8,8,8)]
   240         5.80416111670143        12.56452641391527       20.559348911065843    8[6-(6,8),30-(8,8,8)]
   241        3.413734408965977        3.730706081998143        19.49182836505204    30[8-(6),8-(6),8-(6),8-(6)]
   242       0.1032408027173986         3.73070606579755       20.768171501231386    30[8-(6),8-(6),8-(6),8-(6)]
   243       3.2072654620205334       14.069705611245098        20.76817179631052    30[8-(6),8-(6),8-(6),8-(6)]
   244     -0.10324030545775079       14.069703524576212       19.491825738792443    30[8-(6),8-(6),8-(6),8-(6)]
   245      0.10324158993391122        6.608296952130103         7.34817544380699    30[8-(6),8-(6),8-(6),8-(6)]
   246        3.413740102686505        6.608296682101484       6.0718286686815315    30[8-(6),8-(6),8-(6),8-(6)]
   247        3.207264591490937       16.947294325563927        7.348171597324805    30[8-(6),8-(6),8-(6),8-(6)]
   248     -0.10323974599038425       16.947294950853625        6.071826164890283    30[8-(6),8-(6),8-(6),8-(6)]
