# Supplementary material for: An automated protocol to construct flexibility parameters for classical forcefields: applications to metal–organic frameworks
Source: RSC Adv. 2024 Jul 19;14(31):22714–62. doi: 10.1039/d4ra01859a (PMC11258866; doi:10.1039/d4ra01859a)
Supplement: RA-014-D4RA01859A-s002 [file RA-014-D4RA01859A-s002.zip › MOFs_inputs/quadrant_1_2/ESEDAJ/ESEDAJ_bond_and_UB_instances_list.txt]

[ 1	[0	0	0]	11	[0	0	-1]	0	1	2	1.4022 ]
[ 1	[0	0	0]	18	[-1	0	0]	0	1	2	1.3987 ]
[ 1	[0	0	1]	11	[0	0	0]	0	1	2	1.4022 ]
[ 134	[-1	0	0]	12	[0	0	0]	0	1	2	1.3987 ]
[ 1	[1	0	0]	18	[0	0	0]	0	1	2	1.3987 ]
[ 134	[0	0	-1]	31	[0	0	0]	0	1	2	1.4022 ]
[ 36	[0	0	0]	35	[0	0	0]	0	1	1	1.3987 ]
[ 36	[0	0	0]	48	[0	0	0]	0	1	1	1.4022 ]
[ 55	[0	0	0]	53	[0	0	0]	0	1	1	1.4022 ]
[ 55	[0	0	0]	54	[0	0	0]	0	1	1	1.3987 ]
[ 66	[0	0	0]	76	[0	0	0]	0	1	1	1.4022 ]
[ 66	[0	0	0]	91	[-1	0	0]	0	1	2	1.3987 ]
[ 97	[-1	0	0]	77	[0	0	0]	0	1	2	1.3987 ]
[ 97	[0	0	0]	90	[0	0	0]	0	1	1	1.4022 ]
[ 66	[1	0	0]	91	[0	0	0]	0	1	2	1.3987 ]
[ 97	[0	0	0]	77	[1	0	0]	0	1	2	1.3987 ]
[ 123	[0	0	-1]	107	[0	0	0]	0	1	2	1.4022 ]
[ 109	[0	0	0]	108	[0	0	0]	0	1	1	1.3987 ]
[ 109	[0	0	0]	121	[0	0	-1]	0	1	2	1.4022 ]
[ 109	[0	0	1]	121	[0	0	0]	0	1	2	1.4022 ]
[ 123	[0	0	0]	122	[0	0	0]	0	1	1	1.3987 ]
[ 123	[0	0	0]	107	[0	0	1]	0	1	2	1.4022 ]
[ 134	[0	0	0]	12	[1	0	0]	0	1	2	1.3987 ]
[ 134	[0	0	0]	31	[0	0	1]	0	1	2	1.4022 ]
[ 137	[0	0	0]	1	[0	0	0]	1	1	1	1.092 ]
[ 154	[0	0	0]	36	[0	0	0]	1	1	1	1.092 ]
[ 163	[0	0	0]	55	[0	0	0]	1	1	1	1.092 ]
[ 170	[0	0	0]	66	[0	0	0]	1	1	1	1.092 ]
[ 185	[0	0	0]	97	[0	0	0]	1	1	1	1.092 ]
[ 192	[0	0	0]	109	[0	0	0]	1	1	1	1.092 ]
[ 199	[0	0	0]	123	[0	0	0]	1	1	1	1.092 ]
[ 206	[0	0	0]	134	[0	0	0]	1	1	1	1.092 ]
[ 2	[0	0	0]	3	[0	0	0]	2	1	1	1.3947 ]
[ 6	[0	0	0]	7	[0	0	0]	2	1	1	1.3869 ]
[ 9	[0	0	0]	10	[0	0	0]	2	1	1	1.3915 ]
[ 15	[0	0	0]	16	[0	0	0]	2	1	1	1.3876 ]
[ 21	[0	0	0]	22	[0	0	0]	2	1	1	1.3876 ]
[ 26	[0	0	0]	27	[0	0	0]	2	1	1	1.3869 ]
[ 29	[0	0	0]	30	[0	0	0]	2	1	1	1.3915 ]
[ 34	[0	0	0]	47	[-1	0	0]	2	1	2	1.3915 ]
[ 38	[0	0	0]	39	[0	0	0]	2	1	1	1.3947 ]
[ 41	[0	0	0]	42	[0	0	0]	2	1	1	1.3876 ]
[ 44	[0	0	0]	45	[0	0	0]	2	1	1	1.3869 ]
[ 47	[0	0	0]	34	[1	0	0]	2	1	2	1.3915 ]
[ 49	[0	0	0]	50	[0	0	0]	2	1	1	1.3869 ]
[ 52	[0	0	0]	65	[-1	0	0]	2	1	2	1.3915 ]
[ 57	[0	0	0]	58	[0	0	0]	2	1	1	1.3947 ]
[ 60	[0	0	0]	61	[0	0	0]	2	1	1	1.3876 ]
[ 65	[0	0	0]	52	[1	0	0]	2	1	2	1.3915 ]
[ 67	[0	0	0]	68	[0	0	0]	2	1	1	1.3947 ]
[ 71	[0	0	0]	72	[0	0	0]	2	1	1	1.3869 ]
[ 74	[0	0	0]	75	[0	0	0]	2	1	1	1.3915 ]
[ 80	[0	0	0]	81	[0	0	0]	2	1	1	1.3876 ]
[ 85	[0	0	0]	86	[0	0	0]	2	1	1	1.3869 ]
[ 88	[0	0	0]	89	[0	0	0]	2	1	1	1.3915 ]
[ 94	[0	0	0]	95	[0	0	0]	2	1	1	1.3876 ]
[ 98	[0	0	0]	99	[0	0	0]	2	1	1	1.3947 ]
[ 102	[0	0	0]	106	[-1	0	0]	2	1	2	1.3915 ]
[ 103	[0	0	0]	104	[0	0	0]	2	1	1	1.3869 ]
[ 106	[0	0	0]	102	[1	0	0]	2	1	2	1.3915 ]
[ 111	[0	0	0]	112	[0	0	0]	2	1	1	1.3947 ]
[ 114	[0	0	0]	115	[0	0	0]	2	1	1	1.3876 ]
[ 117	[0	0	0]	118	[0	0	0]	2	1	1	1.3869 ]
[ 120	[0	0	0]	133	[-1	0	0]	2	1	2	1.3915 ]
[ 125	[0	0	0]	126	[0	0	0]	2	1	1	1.3947 ]
[ 128	[0	0	0]	129	[0	0	0]	2	1	1	1.3876 ]
[ 133	[0	0	0]	120	[1	0	0]	2	1	2	1.3915 ]
[ 135	[0	0	0]	136	[0	0	0]	2	1	1	1.3947 ]
[ 2	[0	0	0]	19	[-1	0	0]	3	1	2	1.4057 ]
[ 7	[0	0	0]	8	[0	0	0]	3	1	1	1.406 ]
[ 9	[0	0	0]	8	[0	0	0]	3	1	1	1.4077 ]
[ 16	[0	0	0]	13	[0	0	0]	3	1	1	1.4049 ]
[ 135	[-1	0	0]	13	[0	0	0]	3	1	2	1.4057 ]
[ 2	[1	0	0]	19	[0	0	0]	3	1	2	1.4057 ]
[ 22	[0	0	0]	19	[0	0	0]	3	1	1	1.4049 ]
[ 27	[0	0	0]	28	[0	0	0]	3	1	1	1.406 ]
[ 29	[0	0	0]	28	[0	0	0]	3	1	1	1.4077 ]
[ 38	[0	0	0]	37	[0	0	0]	3	1	1	1.4057 ]
[ 42	[0	0	0]	37	[0	0	0]	3	1	1	1.4049 ]
[ 45	[0	0	0]	46	[0	0	0]	3	1	1	1.406 ]
[ 47	[0	0	0]	46	[0	0	0]	3	1	1	1.4077 ]
[ 50	[0	0	0]	51	[0	0	0]	3	1	1	1.406 ]
[ 52	[0	0	0]	51	[0	0	0]	3	1	1	1.4077 ]
[ 57	[0	0	0]	56	[0	0	0]	3	1	1	1.4057 ]
[ 61	[0	0	0]	56	[0	0	0]	3	1	1	1.4049 ]
[ 67	[0	0	0]	92	[-1	0	0]	3	1	2	1.4057 ]
[ 72	[0	0	0]	73	[0	0	0]	3	1	1	1.406 ]
[ 74	[0	0	0]	73	[0	0	0]	3	1	1	1.4078 ]
[ 81	[0	0	0]	78	[0	0	0]	3	1	1	1.4049 ]
[ 98	[-1	0	0]	78	[0	0	0]	3	1	2	1.4057 ]
[ 86	[0	0	0]	87	[0	0	0]	3	1	1	1.406 ]
[ 88	[0	0	0]	87	[0	0	0]	3	1	1	1.4078 ]
[ 67	[1	0	0]	92	[0	0	0]	3	1	2	1.4057 ]
[ 95	[0	0	0]	92	[0	0	0]	3	1	1	1.4049 ]
[ 98	[0	0	0]	78	[1	0	0]	3	1	2	1.4057 ]
[ 104	[0	0	0]	105	[0	0	0]	3	1	1	1.406 ]
[ 106	[0	0	0]	105	[0	0	0]	3	1	1	1.4077 ]
[ 111	[0	0	0]	110	[0	0	0]	3	1	1	1.4057 ]
[ 115	[0	0	0]	110	[0	0	0]	3	1	1	1.4049 ]
[ 118	[0	0	0]	119	[0	0	0]	3	1	1	1.406 ]
[ 120	[0	0	0]	119	[0	0	0]	3	1	1	1.4077 ]
[ 125	[0	0	0]	124	[0	0	0]	3	1	1	1.4057 ]
[ 129	[0	0	0]	124	[0	0	0]	3	1	1	1.4049 ]
[ 135	[0	0	0]	13	[1	0	0]	3	1	2	1.4057 ]
[ 138	[0	0	0]	2	[0	0	0]	4	1	1	1.0926 ]
[ 139	[0	0	0]	3	[0	0	0]	4	1	1	1.0912 ]
[ 140	[0	0	0]	6	[0	0	0]	4	1	1	1.0897 ]
[ 141	[0	0	0]	7	[0	0	0]	4	1	1	1.0901 ]
[ 142	[0	0	0]	9	[0	0	0]	4	1	1	1.0916 ]
[ 143	[0	0	0]	10	[0	0	0]	4	1	1	1.0907 ]
[ 144	[0	0	0]	15	[0	0	0]	4	1	1	1.0902 ]
[ 145	[0	0	0]	16	[0	0	0]	4	1	1	1.0919 ]
[ 146	[0	0	0]	21	[0	0	0]	4	1	1	1.0902 ]
[ 147	[0	0	0]	22	[0	0	0]	4	1	1	1.0919 ]
[ 148	[0	0	0]	26	[0	0	0]	4	1	1	1.0897 ]
[ 149	[0	0	0]	27	[0	0	0]	4	1	1	1.0901 ]
[ 150	[0	0	0]	29	[0	0	0]	4	1	1	1.0916 ]
[ 151	[0	0	0]	30	[0	0	0]	4	1	1	1.0907 ]
[ 153	[0	0	0]	34	[0	0	0]	4	1	1	1.0907 ]
[ 155	[0	0	0]	38	[0	0	0]	4	1	1	1.0926 ]
[ 156	[0	0	0]	39	[0	0	0]	4	1	1	1.0912 ]
[ 157	[0	0	0]	41	[0	0	0]	4	1	1	1.0902 ]
[ 158	[0	0	0]	42	[0	0	0]	4	1	1	1.0919 ]
[ 159	[0	0	0]	44	[0	0	0]	4	1	1	1.0897 ]
[ 160	[0	0	0]	45	[0	0	0]	4	1	1	1.0901 ]
[ 152	[1	0	0]	47	[0	0	0]	4	1	2	1.0916 ]
[ 161	[0	0	0]	49	[0	0	0]	4	1	1	1.0897 ]
[ 162	[0	0	0]	50	[0	0	0]	4	1	1	1.0901 ]
[ 168	[-1	0	0]	52	[0	0	0]	4	1	2	1.0916 ]
[ 164	[0	0	0]	57	[0	0	0]	4	1	1	1.0926 ]
[ 165	[0	0	0]	58	[0	0	0]	4	1	1	1.0912 ]
[ 166	[0	0	0]	60	[0	0	0]	4	1	1	1.0902 ]
[ 167	[0	0	0]	61	[0	0	0]	4	1	1	1.0919 ]
[ 169	[0	0	0]	65	[0	0	0]	4	1	1	1.0907 ]
[ 171	[0	0	0]	67	[0	0	0]	4	1	1	1.0926 ]
[ 172	[0	0	0]	68	[0	0	0]	4	1	1	1.0912 ]
[ 173	[0	0	0]	71	[0	0	0]	4	1	1	1.0897 ]
[ 174	[0	0	0]	72	[0	0	0]	4	1	1	1.0901 ]
[ 175	[0	0	0]	74	[0	0	0]	4	1	1	1.0916 ]
[ 176	[0	0	0]	75	[0	0	0]	4	1	1	1.0907 ]
[ 177	[0	0	0]	80	[0	0	0]	4	1	1	1.0902 ]
[ 178	[0	0	0]	81	[0	0	0]	4	1	1	1.0919 ]
[ 179	[0	0	0]	85	[0	0	0]	4	1	1	1.0897 ]
[ 180	[0	0	0]	86	[0	0	0]	4	1	1	1.0901 ]
[ 181	[0	0	0]	88	[0	0	0]	4	1	1	1.0916 ]
[ 182	[0	0	0]	89	[0	0	0]	4	1	1	1.0907 ]
[ 183	[0	0	0]	94	[0	0	0]	4	1	1	1.0902 ]
[ 184	[0	0	0]	95	[0	0	0]	4	1	1	1.0919 ]
[ 186	[0	0	0]	98	[0	0	0]	4	1	1	1.0926 ]
[ 187	[0	0	0]	99	[0	0	0]	4	1	1	1.0912 ]
[ 189	[0	0	0]	102	[0	0	0]	4	1	1	1.0907 ]
[ 190	[0	0	0]	103	[0	0	0]	4	1	1	1.0897 ]
[ 191	[0	0	0]	104	[0	0	0]	4	1	1	1.0901 ]
[ 188	[1	0	0]	106	[0	0	0]	4	1	2	1.0916 ]
[ 193	[0	0	0]	111	[0	0	0]	4	1	1	1.0926 ]
[ 194	[0	0	0]	112	[0	0	0]	4	1	1	1.0912 ]
[ 195	[0	0	0]	114	[0	0	0]	4	1	1	1.0902 ]
[ 196	[0	0	0]	115	[0	0	0]	4	1	1	1.0919 ]
[ 197	[0	0	0]	117	[0	0	0]	4	1	1	1.0897 ]
[ 198	[0	0	0]	118	[0	0	0]	4	1	1	1.0901 ]
[ 204	[-1	0	0]	120	[0	0	0]	4	1	2	1.0916 ]
[ 200	[0	0	0]	125	[0	0	0]	4	1	1	1.0926 ]
[ 201	[0	0	0]	126	[0	0	0]	4	1	1	1.0912 ]
[ 202	[0	0	0]	128	[0	0	0]	4	1	1	1.0902 ]
[ 203	[0	0	0]	129	[0	0	0]	4	1	1	1.0919 ]
[ 205	[0	0	0]	133	[0	0	0]	4	1	1	1.0907 ]
[ 207	[0	0	0]	135	[0	0	0]	4	1	1	1.0926 ]
[ 208	[0	0	0]	136	[0	0	0]	4	1	1	1.0912 ]
[ 152	[0	0	0]	47	[-1	0	0]	4	1	2	1.0916 ]
[ 168	[0	0	0]	52	[1	0	0]	4	1	2	1.0916 ]
[ 188	[0	0	0]	106	[-1	0	0]	4	1	2	1.0916 ]
[ 204	[0	0	0]	120	[1	0	0]	4	1	2	1.0916 ]
[ 3	[0	0	0]	20	[-1	0	0]	5	1	2	1.4017 ]
[ 6	[0	0	0]	5	[0	0	0]	5	1	1	1.404 ]
[ 10	[0	0	0]	5	[0	0	0]	5	1	1	1.4033 ]
[ 15	[0	0	0]	14	[0	0	0]	5	1	1	1.4039 ]
[ 136	[-1	0	0]	14	[0	0	0]	5	1	2	1.4017 ]
[ 3	[1	0	0]	20	[0	0	0]	5	1	2	1.4017 ]
[ 21	[0	0	0]	20	[0	0	0]	5	1	1	1.4039 ]
[ 26	[0	0	0]	25	[0	0	0]	5	1	1	1.404 ]
[ 30	[0	0	0]	25	[0	0	0]	5	1	1	1.4033 ]
[ 34	[0	0	0]	33	[0	0	0]	5	1	1	1.4033 ]
[ 44	[-1	0	0]	33	[0	0	0]	5	1	2	1.404 ]
[ 39	[0	0	0]	40	[0	0	0]	5	1	1	1.4017 ]
[ 41	[0	0	0]	40	[0	0	0]	5	1	1	1.4039 ]
[ 44	[0	0	0]	33	[1	0	0]	5	1	2	1.404 ]
[ 49	[0	0	0]	64	[-1	0	0]	5	1	2	1.404 ]
[ 58	[0	0	0]	59	[0	0	0]	5	1	1	1.4017 ]
[ 60	[0	0	0]	59	[0	0	0]	5	1	1	1.4039 ]
[ 49	[1	0	0]	64	[0	0	0]	5	1	2	1.404 ]
[ 65	[0	0	0]	64	[0	0	0]	5	1	1	1.4033 ]
[ 68	[0	0	0]	93	[-1	0	0]	5	1	2	1.4017 ]
[ 71	[0	0	0]	70	[0	0	0]	5	1	1	1.404 ]
[ 75	[0	0	0]	70	[0	0	0]	5	1	1	1.4033 ]
[ 80	[0	0	0]	79	[0	0	0]	5	1	1	1.4039 ]
[ 99	[-1	0	0]	79	[0	0	0]	5	1	2	1.4017 ]
[ 85	[0	0	0]	84	[0	0	0]	5	1	1	1.404 ]
[ 89	[0	0	0]	84	[0	0	0]	5	1	1	1.4033 ]
[ 68	[1	0	0]	93	[0	0	0]	5	1	2	1.4017 ]
[ 94	[0	0	0]	93	[0	0	0]	5	1	1	1.4039 ]
[ 99	[0	0	0]	79	[1	0	0]	5	1	2	1.4017 ]
[ 102	[0	0	0]	101	[0	0	0]	5	1	1	1.4033 ]
[ 103	[-1	0	0]	101	[0	0	0]	5	1	2	1.404 ]
[ 103	[0	0	0]	101	[1	0	0]	5	1	2	1.404 ]
[ 112	[0	0	0]	113	[0	0	0]	5	1	1	1.4017 ]
[ 114	[0	0	0]	113	[0	0	0]	5	1	1	1.4039 ]
[ 117	[0	0	0]	132	[-1	0	0]	5	1	2	1.404 ]
[ 126	[0	0	0]	127	[0	0	0]	5	1	1	1.4017 ]
[ 128	[0	0	0]	127	[0	0	0]	5	1	1	1.4039 ]
[ 117	[1	0	0]	132	[0	0	0]	5	1	2	1.404 ]
[ 133	[0	0	0]	132	[0	0	0]	5	1	1	1.4033 ]
[ 136	[0	0	0]	14	[1	0	0]	5	1	2	1.4017 ]
[ 5	[0	0	0]	4	[0	0	0]	6	1	1	1.4838 ]
[ 14	[0	0	0]	17	[0	0	0]	6	1	1	1.4915 ]
[ 20	[0	0	0]	23	[0	0	0]	6	1	1	1.4915 ]
[ 25	[0	0	0]	24	[0	0	0]	6	1	1	1.4838 ]
[ 33	[0	0	0]	32	[0	0	0]	6	1	1	1.4838 ]
[ 40	[0	0	0]	43	[0	0	0]	6	1	1	1.4915 ]
[ 59	[0	0	0]	62	[0	0	0]	6	1	1	1.4915 ]
[ 64	[0	0	0]	63	[0	0	0]	6	1	1	1.4839 ]
[ 70	[0	0	0]	69	[0	0	0]	6	1	1	1.4838 ]
[ 79	[0	0	0]	82	[0	0	0]	6	1	1	1.4915 ]
[ 84	[0	0	0]	83	[0	0	0]	6	1	1	1.4838 ]
[ 93	[0	0	0]	96	[0	0	0]	6	1	1	1.4915 ]
[ 101	[0	0	0]	100	[0	0	0]	6	1	1	1.4838 ]
[ 113	[0	0	0]	116	[0	0	0]	6	1	1	1.4915 ]
[ 127	[0	0	0]	130	[0	0	0]	6	1	1	1.4915 ]
[ 132	[0	0	0]	131	[0	0	0]	6	1	1	1.4838 ]
[ 4	[0	0	0]	209	[0	0	0]	7	1	1	1.2814 ]
[ 4	[0	0	0]	210	[0	0	0]	7	1	1	1.2808 ]
[ 17	[0	0	0]	214	[0	0	0]	7	1	1	1.2723 ]
[ 17	[0	0	0]	215	[0	0	0]	7	1	1	1.2814 ]
[ 23	[0	0	0]	216	[0	0	0]	7	1	1	1.2723 ]
[ 23	[0	0	0]	217	[0	0	0]	7	1	1	1.2815 ]
[ 24	[0	0	0]	218	[0	0	0]	7	1	1	1.2814 ]
[ 24	[0	0	0]	219	[0	0	0]	7	1	1	1.2808 ]
[ 32	[0	0	0]	211	[0	0	0]	7	1	1	1.2808 ]
[ 32	[0	0	0]	223	[0	0	0]	7	1	1	1.2814 ]
[ 43	[0	0	0]	225	[0	0	0]	7	1	1	1.2723 ]
[ 43	[0	0	0]	226	[0	0	0]	7	1	1	1.2814 ]
[ 62	[0	0	0]	228	[0	0	0]	7	1	1	1.2723 ]
[ 62	[0	0	0]	229	[0	0	0]	7	1	1	1.2815 ]
[ 63	[0	0	0]	220	[0	0	0]	7	1	1	1.2808 ]
[ 63	[0	0	0]	231	[0	0	0]	7	1	1	1.2814 ]
[ 69	[0	0	0]	233	[0	0	0]	7	1	1	1.2814 ]
[ 69	[0	0	0]	234	[0	0	0]	7	1	1	1.2808 ]
[ 82	[0	0	0]	221	[0	0	0]	7	1	1	1.2723 ]
[ 82	[0	0	0]	230	[0	0	0]	7	1	1	1.2815 ]
[ 83	[0	0	0]	236	[0	0	0]	7	1	1	1.2814 ]
[ 83	[0	0	0]	237	[0	0	0]	7	1	1	1.2808 ]
[ 96	[0	0	0]	212	[0	0	0]	7	1	1	1.2723 ]
[ 96	[0	0	0]	227	[0	0	0]	7	1	1	1.2815 ]
[ 100	[0	0	0]	235	[0	0	0]	7	1	1	1.2808 ]
[ 100	[0	0	0]	239	[0	0	0]	7	1	1	1.2814 ]
[ 116	[0	0	0]	222	[0	0	0]	7	1	1	1.2814 ]
[ 116	[0	0	0]	232	[0	0	0]	7	1	1	1.2723 ]
[ 130	[0	0	0]	213	[0	0	0]	7	1	1	1.2814 ]
[ 130	[0	0	0]	224	[0	0	0]	7	1	1	1.2723 ]
[ 131	[0	0	0]	238	[0	0	0]	7	1	1	1.2808 ]
[ 131	[0	0	0]	240	[0	0	0]	7	1	1	1.2814 ]
[ 8	[0	0	0]	11	[0	0	0]	8	1	1	1.4795 ]
[ 13	[0	0	0]	12	[0	0	0]	8	1	1	1.4829 ]
[ 19	[0	0	0]	18	[0	0	0]	8	1	1	1.4829 ]
[ 28	[0	0	0]	31	[0	0	0]	8	1	1	1.4795 ]
[ 37	[0	0	0]	35	[0	0	0]	8	1	1	1.4829 ]
[ 46	[0	0	0]	48	[0	0	0]	8	1	1	1.4795 ]
[ 51	[0	0	0]	53	[0	0	0]	8	1	1	1.4795 ]
[ 56	[0	0	0]	54	[0	0	0]	8	1	1	1.4829 ]
[ 73	[0	0	0]	76	[0	0	0]	8	1	1	1.4795 ]
[ 78	[0	0	0]	77	[0	0	0]	8	1	1	1.4829 ]
[ 87	[0	0	0]	90	[0	0	0]	8	1	1	1.4795 ]
[ 92	[0	0	0]	91	[0	0	0]	8	1	1	1.4829 ]
[ 105	[0	0	0]	107	[0	0	0]	8	1	1	1.4795 ]
[ 110	[0	0	0]	108	[0	0	0]	8	1	1	1.4829 ]
[ 119	[0	0	0]	121	[0	0	0]	8	1	1	1.4795 ]
[ 124	[0	0	0]	122	[0	0	0]	8	1	1	1.4829 ]
[ 11	[0	0	0]	12	[0	-1	0]	9	1	2	1.4162 ]
[ 12	[0	0	0]	11	[0	1	0]	9	1	2	1.4162 ]
[ 18	[0	0	0]	31	[0	-1	0]	9	1	2	1.4162 ]
[ 31	[0	0	0]	18	[0	1	0]	9	1	2	1.4162 ]
[ 35	[0	0	0]	53	[0	-1	0]	9	1	2	1.4162 ]
[ 48	[0	0	0]	54	[0	-1	0]	9	1	2	1.4162 ]
[ 53	[0	0	0]	35	[0	1	0]	9	1	2	1.4162 ]
[ 54	[0	0	0]	48	[0	1	0]	9	1	2	1.4162 ]
[ 76	[0	0	0]	77	[0	0	0]	9	1	1	1.4162 ]
[ 90	[0	0	0]	91	[0	0	0]	9	1	1	1.4162 ]
[ 107	[0	0	0]	108	[0	0	0]	9	1	1	1.4162 ]
[ 121	[0	0	0]	122	[0	0	0]	9	1	1	1.4162 ]
[ 241	[0	0	0]	209	[0	0	0]	10	1	1	1.9785 ]
[ 241	[0	0	0]	212	[0	0	0]	10	1	1	1.9623 ]
[ 241	[0	0	0]	213	[0	0	0]	10	1	1	1.9744 ]
[ 243	[0	0	0]	214	[0	0	0]	10	1	1	1.9623 ]
[ 244	[0	0	0]	215	[0	0	0]	10	1	1	1.9744 ]
[ 246	[0	0	0]	216	[0	0	0]	10	1	1	1.9623 ]
[ 245	[1	0	0]	217	[0	0	0]	10	1	2	1.9744 ]
[ 247	[0	0	0]	218	[0	0	0]	10	1	1	1.9785 ]
[ 247	[0	0	0]	221	[0	0	0]	10	1	1	1.9623 ]
[ 247	[0	0	0]	222	[0	0	0]	10	1	1	1.9744 ]
[ 242	[0	0	0]	223	[0	0	0]	10	1	1	1.9785 ]
[ 242	[0	0	0]	224	[0	0	0]	10	1	1	1.9623 ]
[ 245	[0	0	0]	225	[0	0	0]	10	1	1	1.9623 ]
[ 246	[0	0	0]	226	[0	0	0]	10	1	1	1.9744 ]
[ 242	[1	0	0]	227	[0	0	0]	10	1	2	1.9744 ]
[ 244	[1	0	0]	228	[0	0	0]	10	1	2	1.9623 ]
[ 243	[0	0	0]	229	[0	0	0]	10	1	1	1.9744 ]
[ 248	[0	0	0]	230	[0	0	0]	10	1	1	1.9744 ]
[ 248	[1	0	0]	231	[0	0	0]	10	1	2	1.9785 ]
[ 248	[1	0	0]	232	[0	0	0]	10	1	2	1.9623 ]
[ 246	[0	0	0]	233	[0	0	0]	10	1	1	1.9785 ]
[ 243	[0	0	0]	236	[0	0	0]	10	1	1	1.9785 ]
[ 245	[0	0	0]	239	[0	0	0]	10	1	1	1.9785 ]
[ 244	[1	0	0]	240	[0	0	0]	10	1	2	1.9785 ]
[ 242	[0	0	0]	227	[-1	0	0]	10	1	2	1.9744 ]
[ 244	[0	0	0]	228	[-1	0	0]	10	1	2	1.9623 ]
[ 244	[0	0	0]	240	[-1	0	0]	10	1	2	1.9785 ]
[ 245	[0	0	0]	217	[-1	0	0]	10	1	2	1.9744 ]
[ 248	[0	0	0]	231	[-1	0	0]	10	1	2	1.9785 ]
[ 248	[0	0	0]	232	[-1	0	0]	10	1	2	1.9623 ]
[ 242	[1	0	0]	210	[0	0	0]	11	1	2	1.9567 ]
[ 241	[0	0	0]	211	[0	0	0]	11	1	1	1.9567 ]
[ 248	[0	0	0]	219	[0	0	0]	11	1	1	1.9567 ]
[ 247	[0	0	0]	220	[0	0	0]	11	1	1	1.9567 ]
[ 245	[1	0	0]	234	[0	0	0]	11	1	2	1.9567 ]
[ 246	[0	0	0]	235	[0	0	0]	11	1	1	1.9567 ]
[ 244	[0	0	0]	237	[0	0	0]	11	1	1	1.9567 ]
[ 243	[0	0	0]	238	[0	0	0]	11	1	1	1.9567 ]
[ 242	[0	0	0]	210	[-1	0	0]	11	1	2	1.9567 ]
[ 245	[0	0	0]	234	[-1	0	0]	11	1	2	1.9567 ]
