# Supplementary material for: An automated protocol to construct flexibility parameters for classical forcefields: applications to metal–organic frameworks
Source: RSC Adv. 2024 Jul 19;14(31):22714–62. doi: 10.1039/d4ra01859a (PMC11258866; doi:10.1039/d4ra01859a)
Supplement: RA-014-D4RA01859A-s002 [file RA-014-D4RA01859A-s002.zip › MOFs_inputs/quadrant_1_2/ESEDAJ/ESEDAJ_bond_and_UB_types_list.txt]

[6[1-(0),6-(6,6),6-(6,6)]    6[6-(1,6),6-(6,6),6-(6,6)]]    0    1.4005
[1[6-(6,6)]    6[1-(0),6-(6,6),6-(6,6)]]    0    1.092
[6[1-(0),6-(1,6),6-(6,6)]    6[1-(0),6-(1,6),6-(6,6)]]    0    1.3904
[6[1-(0),6-(1,6),6-(6,6)]    6[6-(1,6),6-(1,6),6-(6,6)]]    0    1.406
[1[6-(6,6)]    6[1-(0),6-(1,6),6-(6,6)]]    0    1.091
[6[1-(0),6-(1,6),6-(6,6)]    6[6-(1,6),6-(1,6),6-(8,8)]]    0    1.4031
[6[6-(1,6),6-(1,6),6-(8,8)]    6[6-(6,6),8-(30),8-(30)]]    0    1.4877
[6[6-(6,6),8-(30),8-(30)]    8[6-(6,8),30-(8,8,8)]]    0    1.279
[6[6-(1,6),6-(1,6),6-(6,6)]    6[6-(1,6),6-(6,6),6-(6,6)]]    0    1.4812
[6[6-(1,6),6-(6,6),6-(6,6)]    6[6-(1,6),6-(6,6),6-(6,6)]]    0    1.4162
[30[8-(6),8-(6),8-(6),8-(6)]    8[6-(6,8),30-(8,8,8)]]    0    1.9717
[30[8-(6),8-(6),8-(6),8-(6)]    8[6-(6,8),30-(8,8,8)]]    1    1.9567
