# Supplementary material for: An automated protocol to construct flexibility parameters for classical forcefields: applications to metal–organic frameworks
Source: RSC Adv. 2024 Jul 19;14(31):22714–62. doi: 10.1039/d4ra01859a (PMC11258866; doi:10.1039/d4ra01859a)
Supplement: RA-014-D4RA01859A-s002 [file RA-014-D4RA01859A-s002.zip › MOFs_inputs/quadrant_1_2/ESEDAJ/ESEDAJ_dihedral_instances_list.txt]

[ 137	[0	0	0]	1	[0	0	0]	11	[0	0	-1]	12	[0	-1	-1]	0	-1	True	2	-3.0743 ]
[ 137	[0	0	0]	1	[0	0	0]	18	[-1	0	0]	31	[-1	-1	0]	0	1	True	2	3.0745 ]
[ 137	[0	0	1]	1	[0	0	1]	11	[0	0	0]	12	[0	-1	0]	0	-1	True	2	-3.0743 ]
[ 206	[-1	0	0]	134	[-1	0	0]	12	[0	0	0]	11	[0	1	0]	0	-1	True	2	-3.0745 ]
[ 137	[1	0	0]	1	[1	0	0]	18	[0	0	0]	31	[0	-1	0]	0	1	True	2	3.0745 ]
[ 206	[0	0	-1]	134	[0	0	-1]	31	[0	0	0]	18	[0	1	0]	0	1	True	2	3.0743 ]
[ 154	[0	0	0]	36	[0	0	0]	35	[0	0	0]	53	[0	-1	0]	0	-1	True	1	-3.0745 ]
[ 154	[0	0	0]	36	[0	0	0]	48	[0	0	0]	54	[0	-1	0]	0	1	True	1	3.0743 ]
[ 163	[0	0	0]	55	[0	0	0]	53	[0	0	0]	35	[0	1	0]	0	-1	True	1	-3.0743 ]
[ 163	[0	0	0]	55	[0	0	0]	54	[0	0	0]	48	[0	1	0]	0	1	True	1	3.0745 ]
[ 170	[0	0	0]	66	[0	0	0]	76	[0	0	0]	77	[0	0	0]	0	1	True	1	3.0743 ]
[ 170	[0	0	0]	66	[0	0	0]	91	[-1	0	0]	90	[-1	0	0]	0	-1	True	2	-3.0745 ]
[ 185	[-1	0	0]	97	[-1	0	0]	77	[0	0	0]	76	[0	0	0]	0	1	True	2	3.0745 ]
[ 185	[0	0	0]	97	[0	0	0]	90	[0	0	0]	91	[0	0	0]	0	-1	True	1	-3.0743 ]
[ 170	[1	0	0]	66	[1	0	0]	91	[0	0	0]	90	[0	0	0]	0	-1	True	2	-3.0745 ]
[ 185	[0	0	0]	97	[0	0	0]	77	[1	0	0]	76	[1	0	0]	0	1	True	2	3.0745 ]
[ 199	[0	0	-1]	123	[0	0	-1]	107	[0	0	0]	108	[0	0	0]	0	-1	True	2	-3.0743 ]
[ 192	[0	0	0]	109	[0	0	0]	108	[0	0	0]	107	[0	0	0]	0	-1	True	1	-3.0745 ]
[ 192	[0	0	0]	109	[0	0	0]	121	[0	0	-1]	122	[0	0	-1]	0	1	True	2	3.0743 ]
[ 192	[0	0	1]	109	[0	0	1]	121	[0	0	0]	122	[0	0	0]	0	1	True	2	3.0743 ]
[ 199	[0	0	0]	123	[0	0	0]	122	[0	0	0]	121	[0	0	0]	0	1	True	1	3.0745 ]
[ 199	[0	0	0]	123	[0	0	0]	107	[0	0	1]	108	[0	0	1]	0	-1	True	2	-3.0743 ]
[ 206	[0	0	0]	134	[0	0	0]	12	[1	0	0]	11	[1	1	0]	0	-1	True	2	-3.0745 ]
[ 206	[0	0	0]	134	[0	0	0]	31	[0	0	1]	18	[0	1	1]	0	1	True	2	3.0743 ]
[ 19	[-1	0	0]	2	[0	0	0]	3	[0	0	0]	20	[-1	0	0]	1	-1	True	1	-0.0394 ]
[ 13	[0	0	0]	16	[0	0	0]	15	[0	0	0]	14	[0	0	0]	1	1	True	1	0.0382 ]
[ 19	[0	0	0]	22	[0	0	0]	21	[0	0	0]	20	[0	0	0]	1	-1	True	1	-0.0382 ]
[ 37	[0	0	0]	38	[0	0	0]	39	[0	0	0]	40	[0	0	0]	1	1	True	1	0.0394 ]
[ 37	[0	0	0]	42	[0	0	0]	41	[0	0	0]	40	[0	0	0]	1	1	True	1	0.0382 ]
[ 56	[0	0	0]	57	[0	0	0]	58	[0	0	0]	59	[0	0	0]	1	-1	True	1	-0.0394 ]
[ 56	[0	0	0]	61	[0	0	0]	60	[0	0	0]	59	[0	0	0]	1	-1	True	1	-0.0382 ]
[ 92	[-1	0	0]	67	[0	0	0]	68	[0	0	0]	93	[-1	0	0]	1	1	True	1	0.0394 ]
[ 78	[0	0	0]	81	[0	0	0]	80	[0	0	0]	79	[0	0	0]	1	-1	True	1	-0.0382 ]
[ 92	[0	0	0]	95	[0	0	0]	94	[0	0	0]	93	[0	0	0]	1	1	True	1	0.0382 ]
[ 78	[1	0	0]	98	[0	0	0]	99	[0	0	0]	79	[1	0	0]	1	-1	True	1	-0.0394 ]
[ 110	[0	0	0]	111	[0	0	0]	112	[0	0	0]	113	[0	0	0]	1	1	True	1	0.0394 ]
[ 110	[0	0	0]	115	[0	0	0]	114	[0	0	0]	113	[0	0	0]	1	1	True	1	0.0382 ]
[ 124	[0	0	0]	125	[0	0	0]	126	[0	0	0]	127	[0	0	0]	1	-1	True	1	-0.0394 ]
[ 124	[0	0	0]	129	[0	0	0]	128	[0	0	0]	127	[0	0	0]	1	-1	True	1	-0.0382 ]
[ 13	[1	0	0]	135	[0	0	0]	136	[0	0	0]	14	[1	0	0]	1	1	True	1	0.0394 ]
[ 6	[0	0	0]	7	[0	0	0]	8	[0	0	0]	9	[0	0	0]	2	-1	True	1	-0.0256 ]
[ 10	[0	0	0]	9	[0	0	0]	8	[0	0	0]	7	[0	0	0]	2	1	True	1	0.0312 ]
[ 26	[0	0	0]	27	[0	0	0]	28	[0	0	0]	29	[0	0	0]	2	1	True	1	0.0256 ]
[ 30	[0	0	0]	29	[0	0	0]	28	[0	0	0]	27	[0	0	0]	2	-1	True	1	-0.0312 ]
[ 44	[0	0	0]	45	[0	0	0]	46	[0	0	0]	47	[0	0	0]	2	1	True	1	0.0256 ]
[ 34	[1	0	0]	47	[0	0	0]	46	[0	0	0]	45	[0	0	0]	2	-1	True	1	-0.0312 ]
[ 49	[0	0	0]	50	[0	0	0]	51	[0	0	0]	52	[0	0	0]	2	-1	True	1	-0.0256 ]
[ 65	[-1	0	0]	52	[0	0	0]	51	[0	0	0]	50	[0	0	0]	2	1	True	1	0.0312 ]
[ 71	[0	0	0]	72	[0	0	0]	73	[0	0	0]	74	[0	0	0]	2	1	True	1	0.0256 ]
[ 75	[0	0	0]	74	[0	0	0]	73	[0	0	0]	72	[0	0	0]	2	-1	True	1	-0.0312 ]
[ 85	[0	0	0]	86	[0	0	0]	87	[0	0	0]	88	[0	0	0]	2	-1	True	1	-0.0256 ]
[ 89	[0	0	0]	88	[0	0	0]	87	[0	0	0]	86	[0	0	0]	2	1	True	1	0.0312 ]
[ 103	[0	0	0]	104	[0	0	0]	105	[0	0	0]	106	[0	0	0]	2	-1	True	1	-0.0256 ]
[ 102	[1	0	0]	106	[0	0	0]	105	[0	0	0]	104	[0	0	0]	2	1	True	1	0.0312 ]
[ 117	[0	0	0]	118	[0	0	0]	119	[0	0	0]	120	[0	0	0]	2	1	True	1	0.0256 ]
[ 133	[-1	0	0]	120	[0	0	0]	119	[0	0	0]	118	[0	0	0]	2	-1	True	1	-0.0312 ]
[ 145	[0	0	0]	16	[0	0	0]	15	[0	0	0]	14	[0	0	0]	3	-1	True	1	-3.13 ]
[ 147	[0	0	0]	22	[0	0	0]	21	[0	0	0]	20	[0	0	0]	3	1	True	1	3.13 ]
[ 158	[0	0	0]	42	[0	0	0]	41	[0	0	0]	40	[0	0	0]	3	-1	True	1	-3.13 ]
[ 167	[0	0	0]	61	[0	0	0]	60	[0	0	0]	59	[0	0	0]	3	1	True	1	3.13 ]
[ 178	[0	0	0]	81	[0	0	0]	80	[0	0	0]	79	[0	0	0]	3	1	True	1	3.13 ]
[ 184	[0	0	0]	95	[0	0	0]	94	[0	0	0]	93	[0	0	0]	3	-1	True	1	-3.13 ]
[ 196	[0	0	0]	115	[0	0	0]	114	[0	0	0]	113	[0	0	0]	3	-1	True	1	-3.13 ]
[ 203	[0	0	0]	129	[0	0	0]	128	[0	0	0]	127	[0	0	0]	3	1	True	1	3.13 ]
[ 142	[0	0	0]	9	[0	0	0]	10	[0	0	0]	5	[0	0	0]	4	1	True	1	3.1371 ]
[ 150	[0	0	0]	29	[0	0	0]	30	[0	0	0]	25	[0	0	0]	4	-1	True	1	-3.1371 ]
[ 152	[0	0	0]	47	[-1	0	0]	34	[0	0	0]	33	[0	0	0]	4	-1	True	2	-3.1371 ]
[ 152	[1	0	0]	47	[0	0	0]	34	[1	0	0]	33	[1	0	0]	4	-1	True	2	-3.1371 ]
[ 168	[-1	0	0]	52	[0	0	0]	65	[-1	0	0]	64	[-1	0	0]	4	1	True	2	3.1371 ]
[ 168	[0	0	0]	52	[1	0	0]	65	[0	0	0]	64	[0	0	0]	4	1	True	2	3.1371 ]
[ 175	[0	0	0]	74	[0	0	0]	75	[0	0	0]	70	[0	0	0]	4	-1	True	1	-3.1371 ]
[ 181	[0	0	0]	88	[0	0	0]	89	[0	0	0]	84	[0	0	0]	4	1	True	1	3.1371 ]
[ 188	[0	0	0]	106	[-1	0	0]	102	[0	0	0]	101	[0	0	0]	4	1	True	2	3.1371 ]
[ 188	[1	0	0]	106	[0	0	0]	102	[1	0	0]	101	[1	0	0]	4	1	True	2	3.1371 ]
[ 204	[-1	0	0]	120	[0	0	0]	133	[-1	0	0]	132	[-1	0	0]	4	-1	True	2	-3.1371 ]
[ 204	[0	0	0]	120	[1	0	0]	133	[0	0	0]	132	[0	0	0]	4	-1	True	2	-3.1371 ]
[ 138	[0	0	0]	2	[0	0	0]	3	[0	0	0]	139	[0	0	0]	5	1	True	1	0.002 ]
[ 155	[0	0	0]	38	[0	0	0]	39	[0	0	0]	156	[0	0	0]	5	-1	True	1	-0.0019 ]
[ 164	[0	0	0]	57	[0	0	0]	58	[0	0	0]	165	[0	0	0]	5	1	True	1	0.0019 ]
[ 171	[0	0	0]	67	[0	0	0]	68	[0	0	0]	172	[0	0	0]	5	-1	True	1	-0.0019 ]
[ 186	[0	0	0]	98	[0	0	0]	99	[0	0	0]	187	[0	0	0]	5	1	True	1	0.0019 ]
[ 193	[0	0	0]	111	[0	0	0]	112	[0	0	0]	194	[0	0	0]	5	-1	True	1	-0.0019 ]
[ 200	[0	0	0]	125	[0	0	0]	126	[0	0	0]	201	[0	0	0]	5	1	True	1	0.0019 ]
[ 207	[0	0	0]	135	[0	0	0]	136	[0	0	0]	208	[0	0	0]	5	-1	True	1	-0.0019 ]
[ 142	[0	0	0]	9	[0	0	0]	10	[0	0	0]	143	[0	0	0]	6	-1	True	1	-0.0214 ]
[ 144	[0	0	0]	15	[0	0	0]	16	[0	0	0]	145	[0	0	0]	6	1	True	1	0.0167 ]
[ 146	[0	0	0]	21	[0	0	0]	22	[0	0	0]	147	[0	0	0]	6	-1	True	1	-0.0167 ]
[ 150	[0	0	0]	29	[0	0	0]	30	[0	0	0]	151	[0	0	0]	6	1	True	1	0.0214 ]
[ 153	[0	0	0]	34	[0	0	0]	47	[-1	0	0]	152	[0	0	0]	6	1	True	2	0.0214 ]
[ 157	[0	0	0]	41	[0	0	0]	42	[0	0	0]	158	[0	0	0]	6	1	True	1	0.0167 ]
[ 152	[1	0	0]	47	[0	0	0]	34	[1	0	0]	153	[1	0	0]	6	1	True	2	0.0214 ]
[ 168	[-1	0	0]	52	[0	0	0]	65	[-1	0	0]	169	[-1	0	0]	6	-1	True	2	-0.0214 ]
[ 166	[0	0	0]	60	[0	0	0]	61	[0	0	0]	167	[0	0	0]	6	-1	True	1	-0.0167 ]
[ 169	[0	0	0]	65	[0	0	0]	52	[1	0	0]	168	[0	0	0]	6	-1	True	2	-0.0214 ]
[ 175	[0	0	0]	74	[0	0	0]	75	[0	0	0]	176	[0	0	0]	6	1	True	1	0.0214 ]
[ 177	[0	0	0]	80	[0	0	0]	81	[0	0	0]	178	[0	0	0]	6	-1	True	1	-0.0167 ]
[ 181	[0	0	0]	88	[0	0	0]	89	[0	0	0]	182	[0	0	0]	6	-1	True	1	-0.0214 ]
[ 183	[0	0	0]	94	[0	0	0]	95	[0	0	0]	184	[0	0	0]	6	1	True	1	0.0167 ]
[ 189	[0	0	0]	102	[0	0	0]	106	[-1	0	0]	188	[0	0	0]	6	-1	True	2	-0.0214 ]
[ 188	[1	0	0]	106	[0	0	0]	102	[1	0	0]	189	[1	0	0]	6	-1	True	2	-0.0214 ]
[ 195	[0	0	0]	114	[0	0	0]	115	[0	0	0]	196	[0	0	0]	6	1	True	1	0.0167 ]
[ 204	[-1	0	0]	120	[0	0	0]	133	[-1	0	0]	205	[-1	0	0]	6	1	True	2	0.0214 ]
[ 202	[0	0	0]	128	[0	0	0]	129	[0	0	0]	203	[0	0	0]	6	-1	True	1	-0.0167 ]
[ 205	[0	0	0]	133	[0	0	0]	120	[1	0	0]	204	[0	0	0]	6	1	True	2	0.0214 ]
[ 140	[0	0	0]	6	[0	0	0]	7	[0	0	0]	141	[0	0	0]	7	-1	True	1	-0.0053 ]
[ 148	[0	0	0]	26	[0	0	0]	27	[0	0	0]	149	[0	0	0]	7	1	True	1	0.0053 ]
[ 159	[0	0	0]	44	[0	0	0]	45	[0	0	0]	160	[0	0	0]	7	1	True	1	0.0053 ]
[ 161	[0	0	0]	49	[0	0	0]	50	[0	0	0]	162	[0	0	0]	7	-1	True	1	-0.0053 ]
[ 173	[0	0	0]	71	[0	0	0]	72	[0	0	0]	174	[0	0	0]	7	1	True	1	0.0053 ]
[ 179	[0	0	0]	85	[0	0	0]	86	[0	0	0]	180	[0	0	0]	7	-1	True	1	-0.0053 ]
[ 190	[0	0	0]	103	[0	0	0]	104	[0	0	0]	191	[0	0	0]	7	-1	True	1	-0.0053 ]
[ 197	[0	0	0]	117	[0	0	0]	118	[0	0	0]	198	[0	0	0]	7	1	True	1	0.0053 ]
[ 138	[0	0	0]	2	[0	0	0]	19	[-1	0	0]	22	[-1	0	0]	8	1	True	2	3.1239 ]
[ 207	[-1	0	0]	135	[-1	0	0]	13	[0	0	0]	16	[0	0	0]	8	-1	True	2	-3.1239 ]
[ 138	[1	0	0]	2	[1	0	0]	19	[0	0	0]	22	[0	0	0]	8	1	True	2	3.1239 ]
[ 155	[0	0	0]	38	[0	0	0]	37	[0	0	0]	42	[0	0	0]	8	-1	True	1	-3.1239 ]
[ 164	[0	0	0]	57	[0	0	0]	56	[0	0	0]	61	[0	0	0]	8	1	True	1	3.1239 ]
[ 171	[0	0	0]	67	[0	0	0]	92	[-1	0	0]	95	[-1	0	0]	8	-1	True	2	-3.1239 ]
[ 186	[-1	0	0]	98	[-1	0	0]	78	[0	0	0]	81	[0	0	0]	8	1	True	2	3.1239 ]
[ 171	[1	0	0]	67	[1	0	0]	92	[0	0	0]	95	[0	0	0]	8	-1	True	2	-3.1239 ]
[ 186	[0	0	0]	98	[0	0	0]	78	[1	0	0]	81	[1	0	0]	8	1	True	2	3.1239 ]
[ 193	[0	0	0]	111	[0	0	0]	110	[0	0	0]	115	[0	0	0]	8	-1	True	1	-3.1239 ]
[ 200	[0	0	0]	125	[0	0	0]	124	[0	0	0]	129	[0	0	0]	8	1	True	1	3.1239 ]
[ 207	[0	0	0]	135	[0	0	0]	13	[1	0	0]	16	[1	0	0]	8	-1	True	2	-3.1239 ]
[ 145	[0	0	0]	16	[0	0	0]	13	[0	0	0]	135	[-1	0	0]	9	-1	True	1	-3.139 ]
[ 147	[0	0	0]	22	[0	0	0]	19	[0	0	0]	2	[1	0	0]	9	1	True	1	3.139 ]
[ 158	[0	0	0]	42	[0	0	0]	37	[0	0	0]	38	[0	0	0]	9	-1	True	1	-3.139 ]
[ 167	[0	0	0]	61	[0	0	0]	56	[0	0	0]	57	[0	0	0]	9	1	True	1	3.139 ]
[ 178	[0	0	0]	81	[0	0	0]	78	[0	0	0]	98	[-1	0	0]	9	1	True	1	3.139 ]
[ 184	[0	0	0]	95	[0	0	0]	92	[0	0	0]	67	[1	0	0]	9	-1	True	1	-3.139 ]
[ 196	[0	0	0]	115	[0	0	0]	110	[0	0	0]	111	[0	0	0]	9	-1	True	1	-3.139 ]
[ 203	[0	0	0]	129	[0	0	0]	124	[0	0	0]	125	[0	0	0]	9	1	True	1	3.139 ]
[ 141	[0	0	0]	7	[0	0	0]	8	[0	0	0]	9	[0	0	0]	10	-1	True	1	-3.1183 ]
[ 149	[0	0	0]	27	[0	0	0]	28	[0	0	0]	29	[0	0	0]	10	1	True	1	3.1183 ]
[ 160	[0	0	0]	45	[0	0	0]	46	[0	0	0]	47	[0	0	0]	10	1	True	1	3.1183 ]
[ 162	[0	0	0]	50	[0	0	0]	51	[0	0	0]	52	[0	0	0]	10	-1	True	1	-3.1183 ]
[ 174	[0	0	0]	72	[0	0	0]	73	[0	0	0]	74	[0	0	0]	10	1	True	1	3.1183 ]
[ 180	[0	0	0]	86	[0	0	0]	87	[0	0	0]	88	[0	0	0]	10	-1	True	1	-3.1183 ]
[ 191	[0	0	0]	104	[0	0	0]	105	[0	0	0]	106	[0	0	0]	10	-1	True	1	-3.1183 ]
[ 198	[0	0	0]	118	[0	0	0]	119	[0	0	0]	120	[0	0	0]	10	1	True	1	3.1183 ]
[ 142	[0	0	0]	9	[0	0	0]	8	[0	0	0]	7	[0	0	0]	11	-1	True	1	-3.1111 ]
[ 150	[0	0	0]	29	[0	0	0]	28	[0	0	0]	27	[0	0	0]	11	1	True	1	3.1111 ]
[ 152	[1	0	0]	47	[0	0	0]	46	[0	0	0]	45	[0	0	0]	11	1	True	1	3.1111 ]
[ 168	[-1	0	0]	52	[0	0	0]	51	[0	0	0]	50	[0	0	0]	11	-1	True	1	-3.1111 ]
[ 175	[0	0	0]	74	[0	0	0]	73	[0	0	0]	72	[0	0	0]	11	1	True	1	3.1111 ]
[ 181	[0	0	0]	88	[0	0	0]	87	[0	0	0]	86	[0	0	0]	11	-1	True	1	-3.1111 ]
[ 188	[1	0	0]	106	[0	0	0]	105	[0	0	0]	104	[0	0	0]	11	-1	True	1	-3.1111 ]
[ 204	[-1	0	0]	120	[0	0	0]	119	[0	0	0]	118	[0	0	0]	11	1	True	1	3.1111 ]
[ 139	[0	0	0]	3	[0	0	0]	20	[-1	0	0]	21	[-1	0	0]	12	-1	True	2	-3.1249 ]
[ 144	[0	0	0]	15	[0	0	0]	14	[0	0	0]	136	[-1	0	0]	12	1	True	1	3.1231 ]
[ 208	[-1	0	0]	136	[-1	0	0]	14	[0	0	0]	15	[0	0	0]	12	1	True	2	3.1249 ]
[ 139	[1	0	0]	3	[1	0	0]	20	[0	0	0]	21	[0	0	0]	12	-1	True	2	-3.1249 ]
[ 146	[0	0	0]	21	[0	0	0]	20	[0	0	0]	3	[1	0	0]	12	-1	True	1	-3.1231 ]
[ 156	[0	0	0]	39	[0	0	0]	40	[0	0	0]	41	[0	0	0]	12	1	True	1	3.1249 ]
[ 157	[0	0	0]	41	[0	0	0]	40	[0	0	0]	39	[0	0	0]	12	1	True	1	3.1231 ]
[ 165	[0	0	0]	58	[0	0	0]	59	[0	0	0]	60	[0	0	0]	12	-1	True	1	-3.1249 ]
[ 166	[0	0	0]	60	[0	0	0]	59	[0	0	0]	58	[0	0	0]	12	-1	True	1	-3.1231 ]
[ 172	[0	0	0]	68	[0	0	0]	93	[-1	0	0]	94	[-1	0	0]	12	1	True	2	3.1249 ]
[ 177	[0	0	0]	80	[0	0	0]	79	[0	0	0]	99	[-1	0	0]	12	-1	True	1	-3.1231 ]
[ 187	[-1	0	0]	99	[-1	0	0]	79	[0	0	0]	80	[0	0	0]	12	-1	True	2	-3.1248 ]
[ 172	[1	0	0]	68	[1	0	0]	93	[0	0	0]	94	[0	0	0]	12	1	True	2	3.1249 ]
[ 183	[0	0	0]	94	[0	0	0]	93	[0	0	0]	68	[1	0	0]	12	1	True	1	3.1231 ]
[ 187	[0	0	0]	99	[0	0	0]	79	[1	0	0]	80	[1	0	0]	12	-1	True	2	-3.1248 ]
[ 194	[0	0	0]	112	[0	0	0]	113	[0	0	0]	114	[0	0	0]	12	1	True	1	3.1249 ]
[ 195	[0	0	0]	114	[0	0	0]	113	[0	0	0]	112	[0	0	0]	12	1	True	1	3.1231 ]
[ 201	[0	0	0]	126	[0	0	0]	127	[0	0	0]	128	[0	0	0]	12	-1	True	1	-3.1249 ]
[ 202	[0	0	0]	128	[0	0	0]	127	[0	0	0]	126	[0	0	0]	12	-1	True	1	-3.1231 ]
[ 208	[0	0	0]	136	[0	0	0]	14	[1	0	0]	15	[1	0	0]	12	1	True	2	3.1249 ]
[ 139	[0	0	0]	3	[0	0	0]	20	[-1	0	0]	23	[-1	0	0]	13	1	True	2	0.027 ]
[ 208	[-1	0	0]	136	[-1	0	0]	14	[0	0	0]	17	[0	0	0]	13	-1	True	2	-0.027 ]
[ 139	[1	0	0]	3	[1	0	0]	20	[0	0	0]	23	[0	0	0]	13	1	True	2	0.027 ]
[ 156	[0	0	0]	39	[0	0	0]	40	[0	0	0]	43	[0	0	0]	13	-1	True	1	-0.027 ]
[ 165	[0	0	0]	58	[0	0	0]	59	[0	0	0]	62	[0	0	0]	13	1	True	1	0.027 ]
[ 172	[0	0	0]	68	[0	0	0]	93	[-1	0	0]	96	[-1	0	0]	13	-1	True	2	-0.027 ]
[ 187	[-1	0	0]	99	[-1	0	0]	79	[0	0	0]	82	[0	0	0]	13	1	True	2	0.027 ]
[ 172	[1	0	0]	68	[1	0	0]	93	[0	0	0]	96	[0	0	0]	13	-1	True	2	-0.027 ]
[ 187	[0	0	0]	99	[0	0	0]	79	[1	0	0]	82	[1	0	0]	13	1	True	2	0.027 ]
[ 194	[0	0	0]	112	[0	0	0]	113	[0	0	0]	116	[0	0	0]	13	-1	True	1	-0.027 ]
[ 201	[0	0	0]	126	[0	0	0]	127	[0	0	0]	130	[0	0	0]	13	1	True	1	0.027 ]
[ 208	[0	0	0]	136	[0	0	0]	14	[1	0	0]	17	[1	0	0]	13	-1	True	2	-0.027 ]
[ 140	[0	0	0]	6	[0	0	0]	5	[0	0	0]	4	[0	0	0]	14	1	True	1	0.0585 ]
[ 148	[0	0	0]	26	[0	0	0]	25	[0	0	0]	24	[0	0	0]	14	-1	True	1	-0.0585 ]
[ 159	[-1	0	0]	44	[-1	0	0]	33	[0	0	0]	32	[0	0	0]	14	-1	True	2	-0.0585 ]
[ 159	[0	0	0]	44	[0	0	0]	33	[1	0	0]	32	[1	0	0]	14	-1	True	2	-0.0585 ]
[ 161	[0	0	0]	49	[0	0	0]	64	[-1	0	0]	63	[-1	0	0]	14	1	True	2	0.0585 ]
[ 161	[1	0	0]	49	[1	0	0]	64	[0	0	0]	63	[0	0	0]	14	1	True	2	0.0585 ]
[ 173	[0	0	0]	71	[0	0	0]	70	[0	0	0]	69	[0	0	0]	14	-1	True	1	-0.0585 ]
[ 179	[0	0	0]	85	[0	0	0]	84	[0	0	0]	83	[0	0	0]	14	1	True	1	0.0585 ]
[ 190	[-1	0	0]	103	[-1	0	0]	101	[0	0	0]	100	[0	0	0]	14	1	True	2	0.0585 ]
[ 190	[0	0	0]	103	[0	0	0]	101	[1	0	0]	100	[1	0	0]	14	1	True	2	0.0585 ]
[ 197	[0	0	0]	117	[0	0	0]	132	[-1	0	0]	131	[-1	0	0]	14	-1	True	2	-0.0585 ]
[ 197	[1	0	0]	117	[1	0	0]	132	[0	0	0]	131	[0	0	0]	14	-1	True	2	-0.0585 ]
[ 143	[0	0	0]	10	[0	0	0]	5	[0	0	0]	4	[0	0	0]	15	-1	True	1	-0.0872 ]
[ 151	[0	0	0]	30	[0	0	0]	25	[0	0	0]	24	[0	0	0]	15	1	True	1	0.0872 ]
[ 153	[0	0	0]	34	[0	0	0]	33	[0	0	0]	32	[0	0	0]	15	1	True	1	0.0872 ]
[ 169	[0	0	0]	65	[0	0	0]	64	[0	0	0]	63	[0	0	0]	15	-1	True	1	-0.0871 ]
[ 176	[0	0	0]	75	[0	0	0]	70	[0	0	0]	69	[0	0	0]	15	1	True	1	0.0871 ]
[ 182	[0	0	0]	89	[0	0	0]	84	[0	0	0]	83	[0	0	0]	15	-1	True	1	-0.0871 ]
[ 189	[0	0	0]	102	[0	0	0]	101	[0	0	0]	100	[0	0	0]	15	-1	True	1	-0.0872 ]
[ 205	[0	0	0]	133	[0	0	0]	132	[0	0	0]	131	[0	0	0]	15	1	True	1	0.0872 ]
[ 144	[0	0	0]	15	[0	0	0]	14	[0	0	0]	17	[0	0	0]	16	-1	True	1	-0.0086 ]
[ 146	[0	0	0]	21	[0	0	0]	20	[0	0	0]	23	[0	0	0]	16	1	True	1	0.0086 ]
[ 157	[0	0	0]	41	[0	0	0]	40	[0	0	0]	43	[0	0	0]	16	-1	True	1	-0.0086 ]
[ 166	[0	0	0]	60	[0	0	0]	59	[0	0	0]	62	[0	0	0]	16	1	True	1	0.0086 ]
[ 177	[0	0	0]	80	[0	0	0]	79	[0	0	0]	82	[0	0	0]	16	1	True	1	0.0086 ]
[ 183	[0	0	0]	94	[0	0	0]	93	[0	0	0]	96	[0	0	0]	16	-1	True	1	-0.0086 ]
[ 195	[0	0	0]	114	[0	0	0]	113	[0	0	0]	116	[0	0	0]	16	-1	True	1	-0.0086 ]
[ 202	[0	0	0]	128	[0	0	0]	127	[0	0	0]	130	[0	0	0]	16	1	True	1	0.0086 ]
[ 210	[0	0	0]	4	[0	0	0]	5	[0	0	0]	10	[0	0	0]	17	-1	True	1	-0.0867 ]
[ 219	[0	0	0]	24	[0	0	0]	25	[0	0	0]	30	[0	0	0]	17	1	True	1	0.0867 ]
[ 211	[0	0	0]	32	[0	0	0]	33	[0	0	0]	34	[0	0	0]	17	1	True	1	0.0867 ]
[ 220	[0	0	0]	63	[0	0	0]	64	[0	0	0]	65	[0	0	0]	17	-1	True	1	-0.0867 ]
[ 234	[0	0	0]	69	[0	0	0]	70	[0	0	0]	75	[0	0	0]	17	1	True	1	0.0867 ]
[ 237	[0	0	0]	83	[0	0	0]	84	[0	0	0]	89	[0	0	0]	17	-1	True	1	-0.0867 ]
[ 235	[0	0	0]	100	[0	0	0]	101	[0	0	0]	102	[0	0	0]	17	-1	True	1	-0.0867 ]
[ 238	[0	0	0]	131	[0	0	0]	132	[0	0	0]	133	[0	0	0]	17	1	True	1	0.0867 ]
[ 215	[0	0	0]	17	[0	0	0]	14	[0	0	0]	136	[-1	0	0]	18	1	True	1	0.3253 ]
[ 217	[0	0	0]	23	[0	0	0]	20	[0	0	0]	3	[1	0	0]	18	-1	True	1	-0.3253 ]
[ 226	[0	0	0]	43	[0	0	0]	40	[0	0	0]	39	[0	0	0]	18	1	True	1	0.3252 ]
[ 229	[0	0	0]	62	[0	0	0]	59	[0	0	0]	58	[0	0	0]	18	-1	True	1	-0.3253 ]
[ 230	[0	0	0]	82	[0	0	0]	79	[0	0	0]	99	[-1	0	0]	18	-1	True	1	-0.3253 ]
[ 227	[0	0	0]	96	[0	0	0]	93	[0	0	0]	68	[1	0	0]	18	1	True	1	0.3253 ]
[ 222	[0	0	0]	116	[0	0	0]	113	[0	0	0]	112	[0	0	0]	18	1	True	1	0.3253 ]
[ 213	[0	0	0]	130	[0	0	0]	127	[0	0	0]	126	[0	0	0]	18	-1	True	1	-0.3253 ]
[ 5	[0	0	0]	4	[0	0	0]	209	[0	0	0]	241	[0	0	0]	19	1	True	1	1.9073 ]
[ 25	[0	0	0]	24	[0	0	0]	218	[0	0	0]	247	[0	0	0]	19	-1	True	1	-1.9073 ]
[ 33	[0	0	0]	32	[0	0	0]	223	[0	0	0]	242	[0	0	0]	19	-1	True	1	-1.9073 ]
[ 64	[0	0	0]	63	[0	0	0]	231	[0	0	0]	248	[1	0	0]	19	1	True	1	1.9073 ]
[ 70	[0	0	0]	69	[0	0	0]	233	[0	0	0]	246	[0	0	0]	19	-1	True	1	-1.9073 ]
[ 84	[0	0	0]	83	[0	0	0]	236	[0	0	0]	243	[0	0	0]	19	1	True	1	1.9073 ]
[ 101	[0	0	0]	100	[0	0	0]	239	[0	0	0]	245	[0	0	0]	19	1	True	1	1.9073 ]
[ 132	[0	0	0]	131	[0	0	0]	240	[0	0	0]	244	[1	0	0]	19	-1	True	1	-1.9073 ]
[ 5	[0	0	0]	4	[0	0	0]	210	[0	0	0]	242	[1	0	0]	20	1	True	1	3.0894 ]
[ 25	[0	0	0]	24	[0	0	0]	219	[0	0	0]	248	[0	0	0]	20	-1	True	1	-3.0894 ]
[ 33	[0	0	0]	32	[0	0	0]	211	[0	0	0]	241	[0	0	0]	20	-1	True	1	-3.0894 ]
[ 64	[0	0	0]	63	[0	0	0]	220	[0	0	0]	247	[0	0	0]	20	1	True	1	3.0894 ]
[ 70	[0	0	0]	69	[0	0	0]	234	[0	0	0]	245	[1	0	0]	20	-1	True	1	-3.0894 ]
[ 84	[0	0	0]	83	[0	0	0]	237	[0	0	0]	244	[0	0	0]	20	1	True	1	3.0894 ]
[ 101	[0	0	0]	100	[0	0	0]	235	[0	0	0]	246	[0	0	0]	20	1	True	1	3.0894 ]
[ 132	[0	0	0]	131	[0	0	0]	238	[0	0	0]	243	[0	0	0]	20	-1	True	1	-3.0894 ]
[ 14	[0	0	0]	17	[0	0	0]	214	[0	0	0]	243	[0	0	0]	21	-1	True	1	-2.4765 ]
[ 20	[0	0	0]	23	[0	0	0]	216	[0	0	0]	246	[0	0	0]	21	1	True	1	2.4765 ]
[ 40	[0	0	0]	43	[0	0	0]	225	[0	0	0]	245	[0	0	0]	21	-1	True	1	-2.4765 ]
[ 59	[0	0	0]	62	[0	0	0]	228	[0	0	0]	244	[1	0	0]	21	1	True	1	2.4765 ]
[ 79	[0	0	0]	82	[0	0	0]	221	[0	0	0]	247	[0	0	0]	21	1	True	1	2.4765 ]
[ 93	[0	0	0]	96	[0	0	0]	212	[0	0	0]	241	[0	0	0]	21	-1	True	1	-2.4765 ]
[ 113	[0	0	0]	116	[0	0	0]	232	[0	0	0]	248	[1	0	0]	21	-1	True	1	-2.4765 ]
[ 127	[0	0	0]	130	[0	0	0]	224	[0	0	0]	242	[0	0	0]	21	1	True	1	2.4765 ]
[ 14	[0	0	0]	17	[0	0	0]	215	[0	0	0]	244	[0	0	0]	22	-1	True	1	-2.9509 ]
[ 20	[0	0	0]	23	[0	0	0]	217	[0	0	0]	245	[1	0	0]	22	1	True	1	2.9509 ]
[ 40	[0	0	0]	43	[0	0	0]	226	[0	0	0]	246	[0	0	0]	22	-1	True	1	-2.9509 ]
[ 59	[0	0	0]	62	[0	0	0]	229	[0	0	0]	243	[0	0	0]	22	1	True	1	2.9509 ]
[ 79	[0	0	0]	82	[0	0	0]	230	[0	0	0]	248	[0	0	0]	22	1	True	1	2.9509 ]
[ 93	[0	0	0]	96	[0	0	0]	227	[0	0	0]	242	[1	0	0]	22	-1	True	1	-2.9508 ]
[ 113	[0	0	0]	116	[0	0	0]	222	[0	0	0]	247	[0	0	0]	22	-1	True	1	-2.9509 ]
[ 127	[0	0	0]	130	[0	0	0]	213	[0	0	0]	241	[0	0	0]	22	1	True	1	2.9509 ]
[ 135	[-1	0	0]	13	[0	0	0]	12	[0	0	0]	134	[-1	0	0]	23	1	True	1	0.9909 ]
[ 2	[1	0	0]	19	[0	0	0]	18	[0	0	0]	1	[1	0	0]	23	-1	True	1	-0.9909 ]
[ 38	[0	0	0]	37	[0	0	0]	35	[0	0	0]	36	[0	0	0]	23	1	True	1	0.9909 ]
[ 57	[0	0	0]	56	[0	0	0]	54	[0	0	0]	55	[0	0	0]	23	-1	True	1	-0.9909 ]
[ 98	[-1	0	0]	78	[0	0	0]	77	[0	0	0]	97	[-1	0	0]	23	-1	True	1	-0.9909 ]
[ 67	[1	0	0]	92	[0	0	0]	91	[0	0	0]	66	[1	0	0]	23	1	True	1	0.9909 ]
[ 111	[0	0	0]	110	[0	0	0]	108	[0	0	0]	109	[0	0	0]	23	1	True	1	0.9909 ]
[ 125	[0	0	0]	124	[0	0	0]	122	[0	0	0]	123	[0	0	0]	23	-1	True	1	-0.9909 ]
[ 7	[0	0	0]	8	[0	0	0]	11	[0	0	0]	12	[0	-1	0]	24	1	True	1	0.7667 ]
[ 27	[0	0	0]	28	[0	0	0]	31	[0	0	0]	18	[0	1	0]	24	-1	True	1	-0.7667 ]
[ 45	[0	0	0]	46	[0	0	0]	48	[0	0	0]	54	[0	-1	0]	24	-1	True	1	-0.7667 ]
[ 50	[0	0	0]	51	[0	0	0]	53	[0	0	0]	35	[0	1	0]	24	1	True	1	0.7667 ]
[ 72	[0	0	0]	73	[0	0	0]	76	[0	0	0]	77	[0	0	0]	24	-1	True	1	-0.7667 ]
[ 86	[0	0	0]	87	[0	0	0]	90	[0	0	0]	91	[0	0	0]	24	1	True	1	0.7667 ]
[ 104	[0	0	0]	105	[0	0	0]	107	[0	0	0]	108	[0	0	0]	24	1	True	1	0.7667 ]
[ 118	[0	0	0]	119	[0	0	0]	121	[0	0	0]	122	[0	0	0]	24	-1	True	1	-0.7667 ]
[ 1	[0	0	1]	11	[0	0	0]	12	[0	-1	0]	13	[0	-1	0]	25	-1	True	2	-3.0376 ]
[ 1	[0	1	1]	11	[0	1	0]	12	[0	0	0]	13	[0	0	0]	25	-1	True	2	-3.0376 ]
[ 134	[0	-1	-1]	31	[0	-1	0]	18	[0	0	0]	19	[0	0	0]	25	1	True	2	3.0376 ]
[ 134	[0	0	-1]	31	[0	0	0]	18	[0	1	0]	19	[0	1	0]	25	1	True	2	3.0376 ]
[ 55	[0	-1	0]	53	[0	-1	0]	35	[0	0	0]	37	[0	0	0]	25	-1	True	2	-3.0376 ]
[ 36	[0	0	0]	48	[0	0	0]	54	[0	-1	0]	56	[0	-1	0]	25	1	True	2	3.0376 ]
[ 55	[0	0	0]	53	[0	0	0]	35	[0	1	0]	37	[0	1	0]	25	-1	True	2	-3.0376 ]
[ 36	[0	1	0]	48	[0	1	0]	54	[0	0	0]	56	[0	0	0]	25	1	True	2	3.0376 ]
[ 66	[0	0	0]	76	[0	0	0]	77	[0	0	0]	78	[0	0	0]	25	1	True	1	3.0376 ]
[ 97	[0	0	0]	90	[0	0	0]	91	[0	0	0]	92	[0	0	0]	25	-1	True	1	-3.0376 ]
[ 123	[0	0	-1]	107	[0	0	0]	108	[0	0	0]	110	[0	0	0]	25	-1	True	1	-3.0376 ]
[ 109	[0	0	1]	121	[0	0	0]	122	[0	0	0]	124	[0	0	0]	25	1	True	1	3.0376 ]
[ 4	[0	0	0]	209	[0	0	0]	241	[0	0	0]	213	[0	0	0]	26	-1	True	1	-0.1265 ]
[ 24	[0	0	0]	218	[0	0	0]	247	[0	0	0]	222	[0	0	0]	26	1	True	1	0.1266 ]
[ 32	[0	0	0]	223	[0	0	0]	242	[0	0	0]	227	[-1	0	0]	26	1	True	1	0.1266 ]
[ 63	[0	0	0]	231	[0	0	0]	248	[1	0	0]	230	[1	0	0]	26	-1	True	2	-0.1266 ]
[ 69	[0	0	0]	233	[0	0	0]	246	[0	0	0]	226	[0	0	0]	26	1	True	1	0.1266 ]
[ 83	[0	0	0]	236	[0	0	0]	243	[0	0	0]	229	[0	0	0]	26	-1	True	1	-0.1265 ]
[ 100	[0	0	0]	239	[0	0	0]	245	[0	0	0]	217	[-1	0	0]	26	-1	True	1	-0.1266 ]
[ 131	[0	0	0]	240	[0	0	0]	244	[1	0	0]	215	[1	0	0]	26	1	True	2	0.1266 ]
[ 131	[-1	0	0]	240	[-1	0	0]	244	[0	0	0]	215	[0	0	0]	26	1	True	2	0.1266 ]
[ 63	[-1	0	0]	231	[-1	0	0]	248	[0	0	0]	230	[0	0	0]	26	-1	True	2	-0.1266 ]
[ 4	[0	0	0]	210	[0	0	0]	242	[1	0	0]	227	[0	0	0]	27	1	True	2	1.1883 ]
[ 32	[0	0	0]	211	[0	0	0]	241	[0	0	0]	213	[0	0	0]	27	-1	True	1	-1.1883 ]
[ 24	[0	0	0]	219	[0	0	0]	248	[0	0	0]	230	[0	0	0]	27	-1	True	1	-1.1883 ]
[ 63	[0	0	0]	220	[0	0	0]	247	[0	0	0]	222	[0	0	0]	27	1	True	1	1.1884 ]
[ 69	[0	0	0]	234	[0	0	0]	245	[1	0	0]	217	[0	0	0]	27	-1	True	2	-1.1884 ]
[ 100	[0	0	0]	235	[0	0	0]	246	[0	0	0]	226	[0	0	0]	27	1	True	1	1.1884 ]
[ 83	[0	0	0]	237	[0	0	0]	244	[0	0	0]	215	[0	0	0]	27	1	True	1	1.1884 ]
[ 131	[0	0	0]	238	[0	0	0]	243	[0	0	0]	229	[0	0	0]	27	-1	True	1	-1.1883 ]
[ 4	[-1	0	0]	210	[-1	0	0]	242	[0	0	0]	227	[-1	0	0]	27	1	True	2	1.1883 ]
[ 69	[-1	0	0]	234	[-1	0	0]	245	[0	0	0]	217	[-1	0	0]	27	-1	True	2	-1.1884 ]
[ 96	[0	0	0]	212	[0	0	0]	241	[0	0	0]	209	[0	0	0]	28	-1	True	1	-1.2611 ]
[ 17	[0	0	0]	214	[0	0	0]	243	[0	0	0]	236	[0	0	0]	28	-1	True	1	-1.2611 ]
[ 23	[0	0	0]	216	[0	0	0]	246	[0	0	0]	233	[0	0	0]	28	1	True	1	1.2611 ]
[ 82	[0	0	0]	221	[0	0	0]	247	[0	0	0]	218	[0	0	0]	28	1	True	1	1.2611 ]
[ 130	[0	0	0]	224	[0	0	0]	242	[0	0	0]	223	[0	0	0]	28	1	True	1	1.2611 ]
[ 43	[0	0	0]	225	[0	0	0]	245	[0	0	0]	239	[0	0	0]	28	-1	True	1	-1.2611 ]
[ 62	[0	0	0]	228	[0	0	0]	244	[1	0	0]	240	[0	0	0]	28	1	True	2	1.2611 ]
[ 116	[0	0	0]	232	[0	0	0]	248	[1	0	0]	231	[0	0	0]	28	-1	True	2	-1.2611 ]
[ 62	[-1	0	0]	228	[-1	0	0]	244	[0	0	0]	240	[-1	0	0]	28	1	True	2	1.2611 ]
[ 116	[-1	0	0]	232	[-1	0	0]	248	[0	0	0]	231	[-1	0	0]	28	-1	True	2	-1.2611 ]
[ 130	[0	0	0]	213	[0	0	0]	241	[0	0	0]	209	[0	0	0]	29	-1	True	1	-1.2142 ]
[ 17	[0	0	0]	215	[0	0	0]	244	[0	0	0]	240	[-1	0	0]	29	1	True	1	1.2141 ]
[ 23	[0	0	0]	217	[0	0	0]	245	[1	0	0]	239	[1	0	0]	29	-1	True	2	-1.2141 ]
[ 116	[0	0	0]	222	[0	0	0]	247	[0	0	0]	218	[0	0	0]	29	1	True	1	1.2141 ]
[ 43	[0	0	0]	226	[0	0	0]	246	[0	0	0]	233	[0	0	0]	29	1	True	1	1.2142 ]
[ 96	[0	0	0]	227	[0	0	0]	242	[1	0	0]	223	[1	0	0]	29	1	True	2	1.2141 ]
[ 62	[0	0	0]	229	[0	0	0]	243	[0	0	0]	236	[0	0	0]	29	-1	True	1	-1.2141 ]
[ 82	[0	0	0]	230	[0	0	0]	248	[0	0	0]	231	[-1	0	0]	29	-1	True	1	-1.2142 ]
[ 96	[-1	0	0]	227	[-1	0	0]	242	[0	0	0]	223	[0	0	0]	29	1	True	2	1.2141 ]
[ 23	[-1	0	0]	217	[-1	0	0]	245	[0	0	0]	239	[0	0	0]	29	-1	True	2	-1.2141 ]
