# Supplementary material for: An automated protocol to construct flexibility parameters for classical forcefields: applications to metal–organic frameworks
Source: RSC Adv. 2024 Jul 19;14(31):22714–62. doi: 10.1039/d4ra01859a (PMC11258866; doi:10.1039/d4ra01859a)
Supplement: RA-014-D4RA01859A-s002 [file RA-014-D4RA01859A-s002.zip › MOFs_inputs/quadrant_1_2/ESEDAJ/ESEDAJ_dihedral_types_list.txt]

[1[6-(6,6)]    6[1-(0),6-(6,6),6-(6,6)]    6[6-(1,6),6-(6,6),6-(6,6)]    6[6-(1,6),6-(6,6),6-(6,6)]]      0      Nonrotatable      3.0744
[6[6-(1,6),6-(1,6),6-(6,6)]    6[1-(0),6-(1,6),6-(6,6)]    6[1-(0),6-(1,6),6-(6,6)]    6[6-(1,6),6-(1,6),6-(8,8)]]      0      Nonrotatable      0.0388
[6[1-(0),6-(1,6),6-(6,6)]    6[1-(0),6-(1,6),6-(6,6)]    6[6-(1,6),6-(1,6),6-(6,6)]    6[1-(0),6-(1,6),6-(6,6)]]      0      Nonrotatable      0.0284
[1[6-(6,6)]    6[1-(0),6-(1,6),6-(6,6)]    6[1-(0),6-(1,6),6-(6,6)]    6[6-(1,6),6-(1,6),6-(8,8)]]      0      Nonrotatable      3.13
[1[6-(6,6)]    6[1-(0),6-(1,6),6-(6,6)]    6[1-(0),6-(1,6),6-(6,6)]    6[6-(1,6),6-(1,6),6-(8,8)]]      1      Nonrotatable      3.1371
[1[6-(6,6)]    6[1-(0),6-(1,6),6-(6,6)]    6[1-(0),6-(1,6),6-(6,6)]    1[6-(6,6)]]      0      Nonrotatable      0.0019
[1[6-(6,6)]    6[1-(0),6-(1,6),6-(6,6)]    6[1-(0),6-(1,6),6-(6,6)]    1[6-(6,6)]]      1      Nonrotatable      0.0195
[1[6-(6,6)]    6[1-(0),6-(1,6),6-(6,6)]    6[1-(0),6-(1,6),6-(6,6)]    1[6-(6,6)]]      2      Nonrotatable      0.0053
[1[6-(6,6)]    6[1-(0),6-(1,6),6-(6,6)]    6[6-(1,6),6-(1,6),6-(6,6)]    6[1-(0),6-(1,6),6-(6,6)]]      0      Nonrotatable      3.1239
[1[6-(6,6)]    6[1-(0),6-(1,6),6-(6,6)]    6[6-(1,6),6-(1,6),6-(6,6)]    6[1-(0),6-(1,6),6-(6,6)]]      1      Nonrotatable      3.139
[1[6-(6,6)]    6[1-(0),6-(1,6),6-(6,6)]    6[6-(1,6),6-(1,6),6-(6,6)]    6[1-(0),6-(1,6),6-(6,6)]]      2      Nonrotatable      3.1183
[1[6-(6,6)]    6[1-(0),6-(1,6),6-(6,6)]    6[6-(1,6),6-(1,6),6-(6,6)]    6[1-(0),6-(1,6),6-(6,6)]]      3      Nonrotatable      3.1111
[1[6-(6,6)]    6[1-(0),6-(1,6),6-(6,6)]    6[6-(1,6),6-(1,6),6-(8,8)]    6[1-(0),6-(1,6),6-(6,6)]]      0      Nonrotatable      3.1242
[1[6-(6,6)]    6[1-(0),6-(1,6),6-(6,6)]    6[6-(1,6),6-(1,6),6-(8,8)]    6[6-(6,6),8-(30),8-(30)]]      0      Nonrotatable      0.027
[1[6-(6,6)]    6[1-(0),6-(1,6),6-(6,6)]    6[6-(1,6),6-(1,6),6-(8,8)]    6[6-(6,6),8-(30),8-(30)]]      1      Nonrotatable      0.0585
[1[6-(6,6)]    6[1-(0),6-(1,6),6-(6,6)]    6[6-(1,6),6-(1,6),6-(8,8)]    6[6-(6,6),8-(30),8-(30)]]      2      Nonrotatable      0.0871
[1[6-(6,6)]    6[1-(0),6-(1,6),6-(6,6)]    6[6-(1,6),6-(1,6),6-(8,8)]    6[6-(6,6),8-(30),8-(30)]]      3      Nonrotatable      0.0086
[8[6-(6,8),30-(8,8,8)]    6[6-(6,6),8-(30),8-(30)]    6[6-(1,6),6-(1,6),6-(8,8)]    6[1-(0),6-(1,6),6-(6,6)]]      0      Nonrotatable      0.0867
[8[6-(6,8),30-(8,8,8)]    6[6-(6,6),8-(30),8-(30)]    6[6-(1,6),6-(1,6),6-(8,8)]    6[1-(0),6-(1,6),6-(6,6)]]      1      Nonrotatable      0.3253
[6[6-(1,6),6-(1,6),6-(8,8)]    6[6-(6,6),8-(30),8-(30)]    8[6-(6,8),30-(8,8,8)]    30[8-(6),8-(6),8-(6),8-(6)]]      0      Nonrotatable      1.9073
[6[6-(1,6),6-(1,6),6-(8,8)]    6[6-(6,6),8-(30),8-(30)]    8[6-(6,8),30-(8,8,8)]    30[8-(6),8-(6),8-(6),8-(6)]]      1      Nonrotatable      3.0894
[6[6-(1,6),6-(1,6),6-(8,8)]    6[6-(6,6),8-(30),8-(30)]    8[6-(6,8),30-(8,8,8)]    30[8-(6),8-(6),8-(6),8-(6)]]      2      Nonrotatable      2.4765
[6[6-(1,6),6-(1,6),6-(8,8)]    6[6-(6,6),8-(30),8-(30)]    8[6-(6,8),30-(8,8,8)]    30[8-(6),8-(6),8-(6),8-(6)]]      3      Nonrotatable      2.9509
[6[1-(0),6-(1,6),6-(6,6)]    6[6-(1,6),6-(1,6),6-(6,6)]    6[6-(1,6),6-(6,6),6-(6,6)]    6[1-(0),6-(6,6),6-(6,6)]]      0      Nonrotatable      0.9909
[6[1-(0),6-(1,6),6-(6,6)]    6[6-(1,6),6-(1,6),6-(6,6)]    6[6-(1,6),6-(6,6),6-(6,6)]    6[6-(1,6),6-(6,6),6-(6,6)]]      0      Nonrotatable      0.7667
[6[1-(0),6-(6,6),6-(6,6)]    6[6-(1,6),6-(6,6),6-(6,6)]    6[6-(1,6),6-(6,6),6-(6,6)]    6[6-(1,6),6-(1,6),6-(6,6)]]      0      Nonrotatable      3.0376
[6[6-(6,6),8-(30),8-(30)]    8[6-(6,8),30-(8,8,8)]    30[8-(6),8-(6),8-(6),8-(6)]    8[6-(6,8),30-(8,8,8)]]      0      Nonrotatable      0.1266
[6[6-(6,6),8-(30),8-(30)]    8[6-(6,8),30-(8,8,8)]    30[8-(6),8-(6),8-(6),8-(6)]    8[6-(6,8),30-(8,8,8)]]      1      Nonrotatable      1.1884
[6[6-(6,6),8-(30),8-(30)]    8[6-(6,8),30-(8,8,8)]    30[8-(6),8-(6),8-(6),8-(6)]    8[6-(6,8),30-(8,8,8)]]      2      Nonrotatable      1.2611
[6[6-(6,6),8-(30),8-(30)]    8[6-(6,8),30-(8,8,8)]    30[8-(6),8-(6),8-(6),8-(6)]    8[6-(6,8),30-(8,8,8)]]      3      Nonrotatable      1.2141
