# Supplementary material for: An automated protocol to construct flexibility parameters for classical forcefields: applications to metal–organic frameworks
Source: RSC Adv. 2024 Jul 19;14(31):22714–62. doi: 10.1039/d4ra01859a (PMC11258866; doi:10.1039/d4ra01859a)
Supplement: RA-014-D4RA01859A-s002 [file RA-014-D4RA01859A-s002.zip › MOFs_inputs/quadrant_1_2/FIPWOS/FIPWOS.xyz]

  58
jmolscript: load "" {1 1 1} spacegroup "x,y,z" unitcell [{     9.1269     0.0    0.0 }, {     0.0    9.3427    0.0 }, {     0.0     -3.97584887    8.74239337 }]
Zn    5.231089629821804    2.6179972709241373   2.471832820374721   
Zn    0.6676400068638332   2.7488567067347667   6.270550015914895   
H     2.3773678188424068   3.3675463654521316   3.6648267969116084  
H     4.072135429956108    -0.2177618945181412  7.221441149247415   
H     2.3061439107769117   0.02009180480540884  7.300320923831337   
H     5.4662906782890825   1.879538067416855    8.118804911619998   
H     5.234940022272331    0.5733096971569247   4.977494156129653   
H     5.6098133880591305   -0.536006871822569   2.292697693195958   
H     7.09071286794253     0.12169670728203519  1.5468455547150868  
H     2.5181557912940704   5.995516879644777    -0.111421587870849  
H     6.170050426899002    4.683266378233333    8.019098312585825   
H     6.714157016951344    7.3979393912907065   0.37170965318965976 
H     5.772804887366239    1.5037537911756431   0.18959524855584917 
H     4.363387520216062    0.842539864180464    0.7800624468084933  
H     6.940814083947637    1.9993084786345867   5.077560825172443   
H     8.635583903674943    5.584616160484809    1.5209478786657329  
H     6.8695913157460335   5.346759285501439    1.4420668436289308  
H     0.902840339472096    3.4873136632468076   0.623584877444761   
H     0.6714887899288475   4.793542247932313    3.7648933945727787  
H     1.0463754474744724   5.902865019327486    6.449706494747562   
H     2.5272628277715095   5.245148728354428    7.195571497077117   
H     7.0816062314745585   3.3471854839422157   0.1114139774548084  
H     1.6065826431186645   0.6835701789406747   0.7233121548968152  
H     2.150706213527231    -2.0310988372319203  8.370714326839641   
H     1.2093318894229848   7.838938737167701    -0.18959538114198252
H     8.926825127507538    4.524312261618851    7.962317460422168   
C     2.8902269311859454   2.6616889401546877   4.309544943923089   
C     3.271962681369781    0.5401534476694763   7.222852324538608   
C     4.348325773993984    1.1996891447588434   4.983546452047499   
C     3.3644597683343234   1.2897692082045067   5.942773033345326   
C     6.040284257060763    -0.13667775690716438 1.3627224675565695  
C     3.522968257876784    4.406791507261072    0.9373332771076217  
C     3.419154511012321    1.4101249019357667   8.495659230837928   
C     5.945168177687653    8.173119918153338    0.2416929090794487  
C     4.570336376990195    7.515970556443978    0.1743260114301922  
C     7.453673845134588    2.7051635884276855   4.432842463227621   
C     7.835411098435379    4.826699728335442    1.5195354275404962  
C     8.911773689929023    4.16716261153935     3.7588419827099395  
C     7.92790823644276     4.077084093357181    2.799613329171695   
C     1.4768341710909938   5.503527278576502    7.37968242720772    
C     8.086416413483448    0.9600645741753713   7.8050534211914     
C     7.982604894855055    3.956730338012896    0.24672777221326883 
C     1.381710953001767    -2.8062771752964073  8.500719538439927   
C     0.006883432415423181 -2.149119812372295   8.568073909927923   
N     5.3234079863008175   1.1201682090411005   1.0325575753686487  
N     4.564654360655174    6.263990799487481    -0.3167902909044738 
N     4.044270182218417    2.0680837066602864   3.9536366726197674  
N     2.4390976547009515   2.22747302845572     5.505587621958178   
N     0.7599480514531952   4.246682184186124    7.7098318866589715  
N     0.0012029597494543627 3.078711189965089    0.31678691118464125 
N     8.607719472024675    3.2987695885239012   4.788750386414314   
N     7.0025459895589695   3.139380944907212    3.2368002090740493  
O     4.724254545995547    4.155488354492788    1.3299698877709887  
O     2.482771780460702    3.8684778937017317   1.3808735771455214  
O     3.5433970214201342   8.121434885932178    0.5704600237527179  
O     0.16080616190891292  1.2113668412190193   7.412417442994713   
O     7.0462233558949485   1.498374872517393    7.361514189986405   
O     8.106841054740208    -2.754583777396142   8.171938159488857   
