# Supplementary material for: An automated protocol to construct flexibility parameters for classical forcefields: applications to metal–organic frameworks
Source: RSC Adv. 2024 Jul 19;14(31):22714–62. doi: 10.1039/d4ra01859a (PMC11258866; doi:10.1039/d4ra01859a)
Supplement: RA-014-D4RA01859A-s002 [file RA-014-D4RA01859A-s002.zip › MOFs_inputs/quadrant_1_2/FIPWOS/FIPWOS_angle_instances_list.txt]

[ 1	45	[0	0	0]	47	[0	0	0]	0	0	1.9232 ]
[ 2	49	[0	0	0]	51	[-1	0	0]	0	0	1.9232 ]
[ 1	45	[0	0	0]	52	[0	0	0]	1	0	1.9971 ]
[ 2	49	[0	0	0]	48	[0	0	0]	1	0	1.9971 ]
[ 1	45	[0	0	0]	53	[0	0	0]	2	0	1.7431 ]
[ 2	49	[0	0	0]	56	[0	0	0]	2	0	1.7431 ]
[ 1	47	[0	0	0]	52	[0	0	0]	3	0	1.8942 ]
[ 2	51	[-1	0	0]	48	[0	0	0]	3	0	1.8942 ]
[ 1	47	[0	0	0]	53	[0	0	0]	4	0	2.088 ]
[ 2	51	[-1	0	0]	56	[0	0	0]	4	0	2.088 ]
[ 1	52	[0	0	0]	53	[0	0	0]	5	0	1.8182 ]
[ 2	48	[0	0	0]	56	[0	0	0]	5	0	1.8182 ]
[ 27	3	[0	0	0]	47	[0	0	0]	6	0	2.1356 ]
[ 36	15	[0	0	0]	51	[0	0	0]	6	0	2.1356 ]
[ 27	3	[0	0	0]	48	[0	0	0]	7	0	2.1868 ]
[ 36	15	[0	0	0]	52	[0	0	0]	7	0	2.1868 ]
[ 27	47	[0	0	0]	48	[0	0	0]	8	0	1.9595 ]
[ 36	51	[0	0	0]	52	[0	0	0]	8	0	1.9595 ]
[ 28	4	[0	0	0]	5	[0	0	0]	9	0	1.8886 ]
[ 37	16	[0	0	0]	17	[0	0	0]	9	0	1.8886 ]
[ 28	4	[0	0	0]	30	[0	0	0]	10	0	1.8761 ]
[ 37	16	[0	0	0]	39	[0	0	0]	10	0	1.8761 ]
[ 28	5	[0	0	0]	30	[0	0	0]	11	0	1.9325 ]
[ 37	17	[0	0	0]	39	[0	0	0]	11	0	1.9325 ]
[ 28	4	[0	0	0]	33	[0	0	0]	12	0	1.8948 ]
[ 37	16	[0	0	0]	42	[0	0	0]	12	0	1.8948 ]
[ 28	5	[0	0	0]	33	[0	0	0]	13	0	1.8663 ]
[ 37	17	[0	0	0]	42	[0	0	0]	13	0	1.8663 ]
[ 28	33	[0	0	0]	30	[0	0	0]	14	0	2.0027 ]
[ 37	42	[0	0	0]	39	[0	0	0]	14	0	2.0027 ]
[ 29	7	[0	0	0]	30	[0	0	0]	15	0	2.2461 ]
[ 38	19	[1	0	0]	39	[0	0	0]	15	0	2.2461 ]
[ 29	7	[0	0	0]	47	[0	0	0]	16	0	2.1394 ]
[ 38	19	[1	0	0]	51	[0	0	0]	16	0	2.1394 ]
[ 29	30	[0	0	0]	47	[0	0	0]	17	0	1.8976 ]
[ 38	39	[0	0	0]	51	[0	0	0]	17	0	1.8976 ]
[ 30	28	[0	0	0]	29	[0	0	0]	18	0	2.2286 ]
[ 39	37	[0	0	0]	38	[0	0	0]	18	0	2.2286 ]
[ 30	28	[0	0	0]	48	[0	0	0]	19	0	2.1779 ]
[ 39	37	[0	0	0]	52	[0	0	0]	19	0	2.1779 ]
[ 30	29	[0	0	0]	48	[0	0	0]	20	0	1.8767 ]
[ 39	38	[0	0	0]	52	[0	0	0]	20	0	1.8766 ]
[ 31	8	[0	0	0]	9	[0	0	0]	21	0	1.8947 ]
[ 40	20	[0	0	0]	21	[0	0	0]	21	0	1.8947 ]
[ 31	8	[0	0	0]	34	[0	-1	0]	22	0	1.9291 ]
[ 40	20	[0	0	0]	43	[0	1	0]	22	0	1.9291 ]
[ 31	9	[0	0	0]	34	[0	-1	0]	23	0	1.9199 ]
[ 40	21	[0	0	0]	43	[0	1	0]	23	0	1.9199 ]
[ 31	8	[0	0	0]	45	[0	0	0]	24	0	1.8823 ]
[ 31	9	[0	0	0]	45	[0	0	0]	24	0	1.8758 ]
[ 40	20	[0	0	0]	49	[0	0	0]	24	0	1.8824 ]
[ 40	21	[0	0	0]	49	[0	0	0]	24	0	1.8758 ]
[ 31	34	[0	-1	0]	45	[0	0	0]	25	0	1.9599 ]
[ 40	43	[0	1	0]	49	[0	0	0]	25	0	1.9599 ]
[ 32	33	[0	0	-1]	53	[0	0	0]	26	0	2.0055 ]
[ 41	42	[0	0	1]	56	[1	0	0]	26	0	2.0055 ]
[ 32	33	[0	0	-1]	54	[0	0	0]	27	0	2.0824 ]
[ 41	42	[0	0	1]	57	[0	0	0]	27	0	2.0824 ]
[ 32	53	[0	0	0]	54	[0	0	0]	28	0	2.1927 ]
[ 41	56	[1	0	0]	57	[0	0	0]	28	0	2.1927 ]
[ 33	10	[0	0	1]	28	[0	0	0]	29	0	1.9131 ]
[ 42	22	[0	0	0]	37	[0	0	0]	29	0	1.9131 ]
[ 33	10	[0	0	1]	32	[0	0	1]	30	0	1.8903 ]
[ 42	22	[0	0	0]	41	[0	0	-1]	30	0	1.8903 ]
[ 33	10	[0	0	1]	46	[0	0	1]	31	0	1.8962 ]
[ 42	22	[0	0	0]	50	[1	0	0]	31	0	1.8962 ]
[ 33	28	[0	0	0]	32	[0	0	1]	32	0	1.8558 ]
[ 42	37	[0	0	0]	41	[0	0	-1]	32	0	1.8558 ]
[ 33	28	[0	0	0]	46	[0	0	1]	33	0	1.9572 ]
[ 42	37	[0	0	0]	50	[1	0	0]	33	0	1.9572 ]
[ 33	32	[0	0	1]	46	[0	0	1]	34	0	1.95 ]
[ 42	41	[0	0	-1]	50	[1	0	0]	34	0	1.95 ]
[ 34	11	[0	0	-1]	12	[0	0	0]	35	0	1.8456 ]
[ 43	23	[0	0	1]	24	[0	0	0]	35	0	1.8456 ]
[ 34	11	[0	0	-1]	31	[0	1	0]	36	0	1.9085 ]
[ 43	23	[0	0	1]	40	[0	-1	0]	36	0	1.9085 ]
[ 34	12	[0	0	0]	31	[0	1	0]	37	0	1.9245 ]
[ 43	24	[0	0	0]	40	[0	-1	0]	37	0	1.9245 ]
[ 34	11	[0	0	-1]	35	[0	0	0]	38	0	1.9122 ]
[ 34	12	[0	0	0]	35	[0	0	0]	38	0	1.9091 ]
[ 43	23	[0	0	1]	44	[0	0	0]	38	0	1.9122 ]
[ 43	24	[0	0	0]	44	[0	0	0]	38	0	1.9091 ]
[ 34	31	[0	1	0]	35	[0	0	0]	39	0	1.9605 ]
[ 43	40	[0	-1	0]	44	[0	0	0]	39	0	1.9605 ]
[ 35	34	[0	0	0]	46	[0	0	0]	40	0	2.0054 ]
[ 44	43	[0	0	0]	50	[0	0	1]	40	0	2.0054 ]
[ 35	34	[0	0	0]	55	[0	0	0]	41	0	2.1121 ]
[ 44	43	[0	0	0]	58	[-1	0	0]	41	0	2.1121 ]
[ 35	46	[0	0	0]	55	[0	0	0]	42	0	2.1656 ]
[ 44	50	[0	0	1]	58	[-1	0	0]	42	0	2.1656 ]
[ 45	13	[0	0	0]	1	[0	0	0]	43	0	1.8942 ]
[ 49	25	[0	0	1]	2	[0	0	0]	43	0	1.8942 ]
[ 45	14	[0	0	0]	1	[0	0	0]	44	0	1.8989 ]
[ 49	26	[-1	0	0]	2	[0	0	0]	44	0	1.8989 ]
[ 45	1	[0	0	0]	31	[0	0	0]	45	0	2.0686 ]
[ 49	2	[0	0	0]	40	[0	0	0]	45	0	2.0686 ]
[ 45	13	[0	0	0]	14	[0	0	0]	46	0	1.8822 ]
[ 49	25	[0	0	1]	26	[-1	0	0]	46	0	1.8822 ]
[ 45	13	[0	0	0]	31	[0	0	0]	47	0	1.8618 ]
[ 49	25	[0	0	1]	40	[0	0	0]	47	0	1.8618 ]
[ 45	14	[0	0	0]	31	[0	0	0]	48	0	1.8507 ]
[ 49	26	[-1	0	0]	40	[0	0	0]	48	0	1.8507 ]
[ 46	6	[0	0	-1]	33	[0	0	-1]	49	0	2.0538 ]
[ 50	18	[0	0	0]	42	[-1	0	0]	49	0	2.0538 ]
[ 46	6	[0	0	-1]	35	[0	0	0]	50	0	2.0617 ]
[ 50	18	[0	0	0]	44	[0	0	-1]	50	0	2.0617 ]
[ 46	33	[0	0	-1]	35	[0	0	0]	51	0	2.1547 ]
[ 50	42	[-1	0	0]	44	[0	0	-1]	51	0	2.1547 ]
[ 47	1	[0	0	0]	27	[0	0	0]	52	0	2.2025 ]
[ 51	2	[1	0	0]	36	[0	0	0]	52	0	2.2025 ]
[ 47	1	[0	0	0]	29	[0	0	0]	53	0	2.2166 ]
[ 51	2	[1	0	0]	38	[0	0	0]	53	0	2.2166 ]
[ 47	29	[0	0	0]	27	[0	0	0]	54	0	1.8431 ]
[ 51	38	[0	0	0]	36	[0	0	0]	54	0	1.8431 ]
[ 48	2	[0	0	0]	27	[0	0	0]	55	0	2.1547 ]
[ 52	1	[0	0	0]	36	[0	0	0]	55	0	2.1547 ]
[ 48	2	[0	0	0]	30	[0	0	0]	56	0	2.2738 ]
[ 52	1	[0	0	0]	39	[0	0	0]	56	0	2.2738 ]
[ 48	27	[0	0	0]	30	[0	0	0]	57	0	1.8479 ]
[ 52	36	[0	0	0]	39	[0	0	0]	57	0	1.8479 ]
[ 53	1	[0	0	0]	32	[0	0	0]	58	0	2.1718 ]
[ 56	2	[0	0	0]	41	[-1	0	0]	58	0	2.1718 ]
