# Supplementary material for: An automated protocol to construct flexibility parameters for classical forcefields: applications to metal–organic frameworks
Source: RSC Adv. 2024 Jul 19;14(31):22714–62. doi: 10.1039/d4ra01859a (PMC11258866; doi:10.1039/d4ra01859a)
Supplement: RA-014-D4RA01859A-s002 [file RA-014-D4RA01859A-s002.zip › MOFs_inputs/quadrant_1_2/FIPWOS/FIPWOS_angle_types_list.txt]

[30[7-(1,1,6),7-(6,6),7-(6,6),8-(6)]    7[1-(0),1-(0),6-(1,1,6),30-(7,7,8)]    7[6-(1,6),6-(1,7),30-(7,7,8)]]    0    1.9232
[30[7-(1,1,6),7-(6,6),7-(6,6),8-(6)]    7[1-(0),1-(0),6-(1,1,6),30-(7,7,8)]    7[6-(1,7),6-(6,6),30-(7,7,8)]]    0    1.9971
[30[7-(1,1,6),7-(6,6),7-(6,6),8-(6)]    7[1-(0),1-(0),6-(1,1,6),30-(7,7,8)]    8[6-(6,8),30-(7,7,7)]]    0    1.7431
[30[7-(1,1,6),7-(6,6),7-(6,6),8-(6)]    7[6-(1,6),6-(1,7),30-(7,7,8)]    7[6-(1,7),6-(6,6),30-(7,7,8)]]    0    1.8942
[30[7-(1,1,6),7-(6,6),7-(6,6),8-(6)]    7[6-(1,6),6-(1,7),30-(7,7,8)]    8[6-(6,8),30-(7,7,7)]]    0    2.088
[30[7-(1,1,6),7-(6,6),7-(6,6),8-(6)]    7[6-(1,7),6-(6,6),30-(7,7,8)]    8[6-(6,8),30-(7,7,7)]]    0    1.8182
[6[1-(0),7-(6,30),7-(6,30)]    1[6-(7,7)]    7[6-(1,6),6-(1,7),30-(7,7,8)]]    0    2.1356
[6[1-(0),7-(6,30),7-(6,30)]    1[6-(7,7)]    7[6-(1,7),6-(6,6),30-(7,7,8)]]    0    2.1868
[6[1-(0),7-(6,30),7-(6,30)]    7[6-(1,6),6-(1,7),30-(7,7,8)]    7[6-(1,7),6-(6,6),30-(7,7,8)]]    0    1.9595
[6[1-(0),1-(0),6-(1,6,7),6-(6,7)]    1[6-(1,6,6)]    1[6-(1,6,6)]]    0    1.8886
[6[1-(0),1-(0),6-(1,6,7),6-(6,7)]    1[6-(1,6,6)]    6[6-(1,1,6),6-(1,7),7-(6,30)]]    0    1.8761
[6[1-(0),1-(0),6-(1,6,7),6-(6,7)]    1[6-(1,6,6)]    6[6-(1,1,6),6-(1,7),7-(6,30)]]    1    1.9325
[6[1-(0),1-(0),6-(1,6,7),6-(6,7)]    1[6-(1,6,6)]    6[1-(0),6-(1,1,6),6-(8,8),7-(1,6)]]    0    1.8948
[6[1-(0),1-(0),6-(1,6,7),6-(6,7)]    1[6-(1,6,6)]    6[1-(0),6-(1,1,6),6-(8,8),7-(1,6)]]    1    1.8663
[6[1-(0),1-(0),6-(1,6,7),6-(6,7)]    6[1-(0),6-(1,1,6),6-(8,8),7-(1,6)]    6[6-(1,1,6),6-(1,7),7-(6,30)]]    0    2.0027
[6[1-(0),6-(6,7),7-(6,30)]    1[6-(6,7)]    6[6-(1,1,6),6-(1,7),7-(6,30)]]    0    2.2461
[6[1-(0),6-(6,7),7-(6,30)]    1[6-(6,7)]    7[6-(1,6),6-(1,7),30-(7,7,8)]]    0    2.1394
[6[1-(0),6-(6,7),7-(6,30)]    6[6-(1,1,6),6-(1,7),7-(6,30)]    7[6-(1,6),6-(1,7),30-(7,7,8)]]    0    1.8976
[6[6-(1,1,6),6-(1,7),7-(6,30)]    6[1-(0),1-(0),6-(1,6,7),6-(6,7)]    6[1-(0),6-(6,7),7-(6,30)]]    0    2.2286
[6[6-(1,1,6),6-(1,7),7-(6,30)]    6[1-(0),1-(0),6-(1,6,7),6-(6,7)]    7[6-(1,7),6-(6,6),30-(7,7,8)]]    0    2.1779
[6[6-(1,1,6),6-(1,7),7-(6,30)]    6[1-(0),6-(6,7),7-(6,30)]    7[6-(1,7),6-(6,6),30-(7,7,8)]]    0    1.8767
[6[1-(0),1-(0),6-(1,1,6),7-(1,1,30)]    1[6-(1,6,7)]    1[6-(1,6,7)]]    0    1.8947
[6[1-(0),1-(0),6-(1,1,6),7-(1,1,30)]    1[6-(1,6,7)]    6[1-(0),1-(0),6-(1,1,7),6-(7,8)]]    0    1.9291
[6[1-(0),1-(0),6-(1,1,6),7-(1,1,30)]    1[6-(1,6,7)]    6[1-(0),1-(0),6-(1,1,7),6-(7,8)]]    1    1.9199
[6[1-(0),1-(0),6-(1,1,6),7-(1,1,30)]    1[6-(1,6,7)]    7[1-(0),1-(0),6-(1,1,6),30-(7,7,8)]]    0    1.8791
[6[1-(0),1-(0),6-(1,1,6),7-(1,1,30)]    6[1-(0),1-(0),6-(1,1,7),6-(7,8)]    7[1-(0),1-(0),6-(1,1,6),30-(7,7,8)]]    0    1.9599
[6[6-(1,6,7),8-(0),8-(30)]    6[1-(0),6-(1,1,6),6-(8,8),7-(1,6)]    8[6-(6,8),30-(7,7,7)]]    0    2.0055
[6[6-(1,6,7),8-(0),8-(30)]    6[1-(0),6-(1,1,6),6-(8,8),7-(1,6)]    8[6-(6,8)]]    0    2.0824
[6[6-(1,6,7),8-(0),8-(30)]    8[6-(6,8),30-(7,7,7)]    8[6-(6,8)]]    0    2.1927
[6[1-(0),6-(1,1,6),6-(8,8),7-(1,6)]    1[6-(6,6,7)]    6[1-(0),1-(0),6-(1,6,7),6-(6,7)]]    0    1.9131
[6[1-(0),6-(1,1,6),6-(8,8),7-(1,6)]    1[6-(6,6,7)]    6[6-(1,6,7),8-(0),8-(30)]]    0    1.8903
[6[1-(0),6-(1,1,6),6-(8,8),7-(1,6)]    1[6-(6,6,7)]    7[1-(0),6-(1,6,6),6-(6,8)]]    0    1.8962
[6[1-(0),6-(1,1,6),6-(8,8),7-(1,6)]    6[1-(0),1-(0),6-(1,6,7),6-(6,7)]    6[6-(1,6,7),8-(0),8-(30)]]    0    1.8558
[6[1-(0),6-(1,1,6),6-(8,8),7-(1,6)]    6[1-(0),1-(0),6-(1,6,7),6-(6,7)]    7[1-(0),6-(1,6,6),6-(6,8)]]    0    1.9572
[6[1-(0),6-(1,1,6),6-(8,8),7-(1,6)]    6[6-(1,6,7),8-(0),8-(30)]    7[1-(0),6-(1,6,6),6-(6,8)]]    0    1.95
[6[1-(0),1-(0),6-(1,1,7),6-(7,8)]    1[6-(1,6,6)]    1[6-(1,6,6)]]    0    1.8456
[6[1-(0),1-(0),6-(1,1,7),6-(7,8)]    1[6-(1,6,6)]    6[1-(0),1-(0),6-(1,1,6),7-(1,1,30)]]    0    1.9085
[6[1-(0),1-(0),6-(1,1,7),6-(7,8)]    1[6-(1,6,6)]    6[1-(0),1-(0),6-(1,1,6),7-(1,1,30)]]    1    1.9245
[6[1-(0),1-(0),6-(1,1,7),6-(7,8)]    1[6-(1,6,6)]    6[6-(1,1,6),7-(1,6),8-(0)]]    0    1.9106
[6[1-(0),1-(0),6-(1,1,7),6-(7,8)]    6[1-(0),1-(0),6-(1,1,6),7-(1,1,30)]    6[6-(1,1,6),7-(1,6),8-(0)]]    0    1.9605
[6[6-(1,1,6),7-(1,6),8-(0)]    6[1-(0),1-(0),6-(1,1,7),6-(7,8)]    7[1-(0),6-(1,6,6),6-(6,8)]]    0    2.0054
[6[6-(1,1,6),7-(1,6),8-(0)]    6[1-(0),1-(0),6-(1,1,7),6-(7,8)]    8[6-(6,7)]]    0    2.1121
[6[6-(1,1,6),7-(1,6),8-(0)]    7[1-(0),6-(1,6,6),6-(6,8)]    8[6-(6,7)]]    0    2.1656
[7[1-(0),1-(0),6-(1,1,6),30-(7,7,8)]    1[7-(1,6,30)]    30[7-(1,1,6),7-(6,6),7-(6,6),8-(6)]]    0    1.8942
[7[1-(0),1-(0),6-(1,1,6),30-(7,7,8)]    1[7-(1,6,30)]    30[7-(1,1,6),7-(6,6),7-(6,6),8-(6)]]    1    1.8989
[7[1-(0),1-(0),6-(1,1,6),30-(7,7,8)]    30[7-(1,1,6),7-(6,6),7-(6,6),8-(6)]    6[1-(0),1-(0),6-(1,1,6),7-(1,1,30)]]    0    2.0686
[7[1-(0),1-(0),6-(1,1,6),30-(7,7,8)]    1[7-(1,6,30)]    1[7-(1,6,30)]]    0    1.8822
[7[1-(0),1-(0),6-(1,1,6),30-(7,7,8)]    1[7-(1,6,30)]    6[1-(0),1-(0),6-(1,1,6),7-(1,1,30)]]    0    1.8618
[7[1-(0),1-(0),6-(1,1,6),30-(7,7,8)]    1[7-(1,6,30)]    6[1-(0),1-(0),6-(1,1,6),7-(1,1,30)]]    1    1.8507
[7[1-(0),6-(1,6,6),6-(6,8)]    1[7-(6,6)]    6[1-(0),6-(1,1,6),6-(8,8),7-(1,6)]]    0    2.0538
[7[1-(0),6-(1,6,6),6-(6,8)]    1[7-(6,6)]    6[6-(1,1,6),7-(1,6),8-(0)]]    0    2.0617
[7[1-(0),6-(1,6,6),6-(6,8)]    6[1-(0),6-(1,1,6),6-(8,8),7-(1,6)]    6[6-(1,1,6),7-(1,6),8-(0)]]    0    2.1547
[7[6-(1,6),6-(1,7),30-(7,7,8)]    30[7-(1,1,6),7-(6,6),7-(6,6),8-(6)]    6[1-(0),7-(6,30),7-(6,30)]]    0    2.2025
[7[6-(1,6),6-(1,7),30-(7,7,8)]    30[7-(1,1,6),7-(6,6),7-(6,6),8-(6)]    6[1-(0),6-(6,7),7-(6,30)]]    0    2.2166
[7[6-(1,6),6-(1,7),30-(7,7,8)]    6[1-(0),6-(6,7),7-(6,30)]    6[1-(0),7-(6,30),7-(6,30)]]    0    1.8431
[7[6-(1,7),6-(6,6),30-(7,7,8)]    30[7-(1,1,6),7-(6,6),7-(6,6),8-(6)]    6[1-(0),7-(6,30),7-(6,30)]]    0    2.1547
[7[6-(1,7),6-(6,6),30-(7,7,8)]    30[7-(1,1,6),7-(6,6),7-(6,6),8-(6)]    6[6-(1,1,6),6-(1,7),7-(6,30)]]    0    2.2738
[7[6-(1,7),6-(6,6),30-(7,7,8)]    6[1-(0),7-(6,30),7-(6,30)]    6[6-(1,1,6),6-(1,7),7-(6,30)]]    0    1.8479
[8[6-(6,8),30-(7,7,7)]    30[7-(1,1,6),7-(6,6),7-(6,6),8-(6)]    6[6-(1,6,7),8-(0),8-(30)]]    0    2.1718
