# Supplementary material for: An automated protocol to construct flexibility parameters for classical forcefields: applications to metal–organic frameworks
Source: RSC Adv. 2024 Jul 19;14(31):22714–62. doi: 10.1039/d4ra01859a (PMC11258866; doi:10.1039/d4ra01859a)
Supplement: RA-014-D4RA01859A-s002 [file RA-014-D4RA01859A-s002.zip › MOFs_inputs/quadrant_1_2/FIPWOS/FIPWOS_atom_types_with_coordinates.txt]

FIPWOS

9.1268999999999991    0.0000000000000000    0.0000000000000000
0.0000000000000000    9.3427000000000007    0.0000000000000000
0.0000000000000000    -3.9758488700000001    8.7423933700000003

     1        5.231089629821804       2.6179972709241373        2.471832820374721    30[7-(1,1,6),7-(6,6),7-(6,6),8-(6)]
     2       0.6676400068638332       2.7488567067347667        6.270550015914895    30[7-(1,1,6),7-(6,6),7-(6,6),8-(6)]
     3       2.3773678188424068       3.3675463654521316       3.6648267969116084    1[6-(7,7)]
     4        4.072135429956108      -0.2177618945181412        7.221441149247415    1[6-(1,6,6)]
     5       2.3061439107769117      0.02009180480540884        7.300320923831337    1[6-(1,6,6)]
     6       5.4662906782890825        1.879538067416855        8.118804911619998    1[7-(6,6)]
     7        5.234940022272331       0.5733096971569247        4.977494156129653    1[6-(6,7)]
     8       5.6098133880591305       -0.536006871822569        2.292697693195958    1[6-(1,6,7)]
     9         7.09071286794253      0.12169670728203519       1.5468455547150868    1[6-(1,6,7)]
    10       2.5181557912940704        5.995516879644777       -0.111421587870849    1[6-(6,6,7)]
    11        6.170050426899002        4.683266378233333        8.019098312585825    1[6-(1,6,6)]
    12        6.714157016951344       7.3979393912907065      0.37170965318965976    1[6-(1,6,6)]
    13        5.772804887366239       1.5037537911756431      0.18959524855584917    1[7-(1,6,30)]
    14        4.363387520216062        0.842539864180464       0.7800624468084933    1[7-(1,6,30)]
    15        6.940814083947637       1.9993084786345867        5.077560825172443    1[6-(7,7)]
    16        8.635583903674943        5.584616160484809       1.5209478786657329    1[6-(1,6,6)]
    17       6.8695913157460335        5.346759285501439       1.4420668436289308    1[6-(1,6,6)]
    18        0.902840339472096       3.4873136632468076        0.623584877444761    1[7-(6,6)]
    19       0.6714887899288475        4.793542247932313       3.7648933945727787    1[6-(6,7)]
    20       1.0463754474744724        5.902865019327486        6.449706494747562    1[6-(1,6,7)]
    21       2.5272628277715095        5.245148728354428        7.195571497077117    1[6-(1,6,7)]
    22       7.0816062314745585       3.3471854839422157       0.1114139774548084    1[6-(6,6,7)]
    23       1.6065826431186645       0.6835701789406747       0.7233121548968152    1[6-(1,6,6)]
    24        2.150706213527231      -2.0310988372319203        8.370714326839641    1[6-(1,6,6)]
    25       1.2093318894229848        7.838938737167701     -0.18959538114198252    1[7-(1,6,30)]
    26        8.926825127507538        4.524312261618851        7.962317460422168    1[7-(1,6,30)]
    27       2.8902269311859454       2.6616889401546877        4.309544943923089    6[1-(0),7-(6,30),7-(6,30)]
    28        3.271962681369781       0.5401534476694763        7.222852324538608    6[1-(0),1-(0),6-(1,6,7),6-(6,7)]
    29        4.348325773993984       1.1996891447588434        4.983546452047499    6[1-(0),6-(6,7),7-(6,30)]
    30       3.3644597683343234       1.2897692082045067        5.942773033345326    6[6-(1,1,6),6-(1,7),7-(6,30)]
    31        6.040284257060763     -0.13667775690716438       1.3627224675565695    6[1-(0),1-(0),6-(1,1,6),7-(1,1,30)]
    32        3.522968257876784        4.406791507261072       0.9373332771076217    6[6-(1,6,7),8-(0),8-(30)]
    33        3.419154511012321       1.4101249019357667        8.495659230837928    6[1-(0),6-(1,1,6),6-(8,8),7-(1,6)]
    34        5.945168177687653        8.173119918153338       0.2416929090794487    6[1-(0),1-(0),6-(1,1,7),6-(7,8)]
    35        4.570336376990195        7.515970556443978       0.1743260114301922    6[6-(1,1,6),7-(1,6),8-(0)]
    36        7.453673845134588       2.7051635884276855        4.432842463227621    6[1-(0),7-(6,30),7-(6,30)]
    37        7.835411098435379        4.826699728335442       1.5195354275404962    6[1-(0),1-(0),6-(1,6,7),6-(6,7)]
    38        8.911773689929023         4.16716261153935       3.7588419827099395    6[1-(0),6-(6,7),7-(6,30)]
    39         7.92790823644276        4.077084093357181        2.799613329171695    6[6-(1,1,6),6-(1,7),7-(6,30)]
    40       1.4768341710909938        5.503527278576502         7.37968242720772    6[1-(0),1-(0),6-(1,1,6),7-(1,1,30)]
    41        8.086416413483448       0.9600645741753713          7.8050534211914    6[6-(1,6,7),8-(0),8-(30)]
    42        7.982604894855055        3.956730338012896      0.24672777221326883    6[1-(0),6-(1,1,6),6-(8,8),7-(1,6)]
    43        1.381710953001767      -2.8062771752964073        8.500719538439927    6[1-(0),1-(0),6-(1,1,7),6-(7,8)]
    44     0.006883432415423181       -2.149119812372295        8.568073909927923    6[6-(1,1,6),7-(1,6),8-(0)]
    45       5.3234079863008175       1.1201682090411005       1.0325575753686487    7[1-(0),1-(0),6-(1,1,6),30-(7,7,8)]
    46        4.564654360655174        6.263990799487481      -0.3167902909044738    7[1-(0),6-(1,6,6),6-(6,8)]
    47        4.044270182218417       2.0680837066602864       3.9536366726197674    7[6-(1,6),6-(1,7),30-(7,7,8)]
    48       2.4390976547009515         2.22747302845572        5.505587621958178    7[6-(1,7),6-(6,6),30-(7,7,8)]
    49       0.7599480514531952        4.246682184186124       7.7098318866589715    7[1-(0),1-(0),6-(1,1,6),30-(7,7,8)]
    50    0.0012029597494543627        3.078711189965089      0.31678691118464125    7[1-(0),6-(1,6,6),6-(6,8)]
    51        8.607719472024675       3.2987695885239012        4.788750386414314    7[6-(1,6),6-(1,7),30-(7,7,8)]
    52       7.0025459895589695        3.139380944907212       3.2368002090740493    7[6-(1,7),6-(6,6),30-(7,7,8)]
    53        4.724254545995547        4.155488354492788       1.3299698877709887    8[6-(6,8),30-(7,7,7)]
    54        2.482771780460702       3.8684778937017317       1.3808735771455214    8[6-(6,8)]
    55       3.5433970214201342        8.121434885932178       0.5704600237527179    8[6-(6,7)]
    56      0.16080616190891292       1.2113668412190193        7.412417442994713    8[6-(6,8),30-(7,7,7)]
    57       7.0462233558949485        1.498374872517393        7.361514189986405    8[6-(6,8)]
    58        8.106841054740208       -2.754583777396142        8.171938159488857    8[6-(6,7)]
