# Supplementary material for: An automated protocol to construct flexibility parameters for classical forcefields: applications to metal–organic frameworks
Source: RSC Adv. 2024 Jul 19;14(31):22714–62. doi: 10.1039/d4ra01859a (PMC11258866; doi:10.1039/d4ra01859a)
Supplement: RA-014-D4RA01859A-s002 [file RA-014-D4RA01859A-s002.zip › MOFs_inputs/quadrant_1_2/FIPWOS/FIPWOS_bond_and_UB_instances_list.txt]

[ 1	[0	0	0]	45	[0	0	0]	0	1	1	2.0793 ]
[ 2	[0	0	0]	49	[0	0	0]	0	1	1	2.0793 ]
[ 1	[0	0	0]	47	[0	0	0]	1	1	1	1.9765 ]
[ 2	[0	0	0]	51	[-1	0	0]	1	1	2	1.9765 ]
[ 2	[1	0	0]	51	[0	0	0]	1	1	2	1.9765 ]
[ 1	[0	0	0]	52	[0	0	0]	2	1	1	1.9988 ]
[ 2	[0	0	0]	48	[0	0	0]	2	1	1	1.9988 ]
[ 1	[0	0	0]	53	[0	0	0]	3	1	1	1.9811 ]
[ 2	[0	0	0]	56	[0	0	0]	3	1	1	1.9811 ]
[ 3	[0	0	0]	27	[0	0	0]	4	1	1	1.0849 ]
[ 15	[0	0	0]	36	[0	0	0]	4	1	1	1.0849 ]
[ 4	[0	0	0]	28	[0	0	0]	5	1	1	1.1021 ]
[ 5	[0	0	0]	28	[0	0	0]	5	1	1	1.0997 ]
[ 16	[0	0	0]	37	[0	0	0]	5	1	1	1.1021 ]
[ 17	[0	0	0]	37	[0	0	0]	5	1	1	1.0997 ]
[ 6	[0	0	0]	46	[0	0	1]	6	1	2	1.0364 ]
[ 18	[0	0	0]	50	[0	0	0]	6	1	1	1.0364 ]
[ 6	[0	0	-1]	46	[0	0	0]	6	1	2	1.0364 ]
[ 7	[0	0	0]	29	[0	0	0]	7	1	1	1.0856 ]
[ 19	[0	0	0]	38	[-1	0	0]	7	1	2	1.0856 ]
[ 19	[1	0	0]	38	[0	0	0]	7	1	2	1.0856 ]
[ 8	[0	0	0]	31	[0	0	0]	8	1	1	1.0998 ]
[ 9	[0	0	0]	31	[0	0	0]	8	1	1	1.0973 ]
[ 20	[0	0	0]	40	[0	0	0]	8	1	1	1.0998 ]
[ 21	[0	0	0]	40	[0	0	0]	8	1	1	1.0973 ]
[ 10	[0	0	0]	33	[0	0	-1]	9	1	2	1.0962 ]
[ 22	[0	0	0]	42	[0	0	0]	9	1	1	1.0962 ]
[ 10	[0	0	1]	33	[0	0	0]	9	1	2	1.0962 ]
[ 11	[0	0	0]	34	[0	0	1]	10	1	2	1.1036 ]
[ 12	[0	0	0]	34	[0	0	0]	10	1	1	1.0996 ]
[ 23	[0	0	0]	43	[0	0	-1]	10	1	2	1.1036 ]
[ 24	[0	0	0]	43	[0	0	0]	10	1	1	1.0996 ]
[ 11	[0	0	-1]	34	[0	0	0]	10	1	2	1.1036 ]
[ 23	[0	0	1]	43	[0	0	0]	10	1	2	1.1036 ]
[ 13	[0	0	0]	45	[0	0	0]	11	1	1	1.0294 ]
[ 14	[0	0	0]	45	[0	0	0]	11	1	1	1.0308 ]
[ 25	[0	0	0]	49	[0	0	-1]	11	1	2	1.0294 ]
[ 26	[0	0	0]	49	[1	0	0]	11	1	2	1.0308 ]
[ 25	[0	0	1]	49	[0	0	0]	11	1	2	1.0294 ]
[ 26	[-1	0	0]	49	[0	0	0]	11	1	2	1.0308 ]
[ 27	[0	0	0]	47	[0	0	0]	12	1	1	1.3457 ]
[ 36	[0	0	0]	51	[0	0	0]	12	1	1	1.3457 ]
[ 27	[0	0	0]	48	[0	0	0]	13	1	1	1.35 ]
[ 36	[0	0	0]	52	[0	0	0]	13	1	1	1.35 ]
[ 28	[0	0	0]	30	[0	0	0]	14	1	1	1.4863 ]
[ 37	[0	0	0]	39	[0	0	0]	14	1	1	1.4863 ]
[ 28	[0	0	0]	33	[0	0	0]	15	1	1	1.5487 ]
[ 37	[0	0	0]	42	[0	0	0]	15	1	1	1.5487 ]
[ 29	[0	0	0]	30	[0	0	0]	16	1	1	1.377 ]
[ 38	[0	0	0]	39	[0	0	0]	16	1	1	1.377 ]
[ 29	[0	0	0]	47	[0	0	0]	17	1	1	1.381 ]
[ 38	[0	0	0]	51	[0	0	0]	17	1	1	1.381 ]
[ 30	[0	0	0]	48	[0	0	0]	18	1	1	1.3881 ]
[ 39	[0	0	0]	52	[0	0	0]	18	1	1	1.3881 ]
[ 31	[0	0	0]	34	[0	-1	0]	19	1	2	1.5273 ]
[ 31	[0	1	0]	34	[0	0	0]	19	1	2	1.5273 ]
[ 40	[0	0	0]	43	[0	1	0]	19	1	2	1.5273 ]
[ 40	[0	-1	0]	43	[0	0	0]	19	1	2	1.5273 ]
[ 31	[0	0	0]	45	[0	0	0]	20	1	1	1.4841 ]
[ 40	[0	0	0]	49	[0	0	0]	20	1	1	1.4841 ]
[ 33	[0	0	-1]	32	[0	0	0]	21	1	2	1.54 ]
[ 33	[0	0	0]	32	[0	0	1]	21	1	2	1.54 ]
[ 42	[0	0	1]	41	[0	0	0]	21	1	2	1.54 ]
[ 42	[0	0	0]	41	[0	0	-1]	21	1	2	1.54 ]
[ 32	[0	0	0]	53	[0	0	0]	22	1	1	1.2886 ]
[ 41	[0	0	0]	56	[1	0	0]	22	1	2	1.2886 ]
[ 41	[-1	0	0]	56	[0	0	0]	22	1	2	1.2886 ]
[ 32	[0	0	0]	54	[0	0	0]	23	1	1	1.2524 ]
[ 41	[0	0	0]	57	[0	0	0]	23	1	1	1.2524 ]
[ 33	[0	0	0]	46	[0	0	1]	24	1	2	1.445 ]
[ 42	[0	0	0]	50	[1	0	0]	24	1	2	1.445 ]
[ 33	[0	0	-1]	46	[0	0	0]	24	1	2	1.445 ]
[ 42	[-1	0	0]	50	[0	0	0]	24	1	2	1.445 ]
[ 34	[0	0	0]	35	[0	0	0]	25	1	1	1.5253 ]
[ 43	[0	0	0]	44	[0	0	0]	25	1	1	1.5253 ]
[ 35	[0	0	0]	46	[0	0	0]	26	1	1	1.3449 ]
[ 44	[0	0	0]	50	[0	0	1]	26	1	2	1.3449 ]
[ 44	[0	0	-1]	50	[0	0	0]	26	1	2	1.3449 ]
[ 35	[0	0	0]	55	[0	0	0]	27	1	1	1.2562 ]
[ 44	[0	0	0]	58	[-1	0	0]	27	1	2	1.2562 ]
[ 44	[1	0	0]	58	[0	0	0]	27	1	2	1.2562 ]
