# Supplementary material for: An automated protocol to construct flexibility parameters for classical forcefields: applications to metal–organic frameworks
Source: RSC Adv. 2024 Jul 19;14(31):22714–62. doi: 10.1039/d4ra01859a (PMC11258866; doi:10.1039/d4ra01859a)
Supplement: RA-014-D4RA01859A-s002 [file RA-014-D4RA01859A-s002.zip › MOFs_inputs/quadrant_1_2/FIPWOS/FIPWOS_bond_and_UB_types_list.txt]

[30[7-(1,1,6),7-(6,6),7-(6,6),8-(6)]    7[1-(0),1-(0),6-(1,1,6),30-(7,7,8)]]    0    2.0793
[30[7-(1,1,6),7-(6,6),7-(6,6),8-(6)]    7[6-(1,6),6-(1,7),30-(7,7,8)]]    0    1.9765
[30[7-(1,1,6),7-(6,6),7-(6,6),8-(6)]    7[6-(1,7),6-(6,6),30-(7,7,8)]]    0    1.9988
[30[7-(1,1,6),7-(6,6),7-(6,6),8-(6)]    8[6-(6,8),30-(7,7,7)]]    0    1.9811
[1[6-(7,7)]    6[1-(0),7-(6,30),7-(6,30)]]    0    1.0849
[1[6-(1,6,6)]    6[1-(0),1-(0),6-(1,6,7),6-(6,7)]]    0    1.1009
[1[7-(6,6)]    7[1-(0),6-(1,6,6),6-(6,8)]]    0    1.0364
[1[6-(6,7)]    6[1-(0),6-(6,7),7-(6,30)]]    0    1.0856
[1[6-(1,6,7)]    6[1-(0),1-(0),6-(1,1,6),7-(1,1,30)]]    0    1.0986
[1[6-(6,6,7)]    6[1-(0),6-(1,1,6),6-(8,8),7-(1,6)]]    0    1.0962
[1[6-(1,6,6)]    6[1-(0),1-(0),6-(1,1,7),6-(7,8)]]    0    1.1023
[1[7-(1,6,30)]    7[1-(0),1-(0),6-(1,1,6),30-(7,7,8)]]    0    1.0301
[6[1-(0),7-(6,30),7-(6,30)]    7[6-(1,6),6-(1,7),30-(7,7,8)]]    0    1.3457
[6[1-(0),7-(6,30),7-(6,30)]    7[6-(1,7),6-(6,6),30-(7,7,8)]]    0    1.35
[6[1-(0),1-(0),6-(1,6,7),6-(6,7)]    6[6-(1,1,6),6-(1,7),7-(6,30)]]    0    1.4863
[6[1-(0),1-(0),6-(1,6,7),6-(6,7)]    6[1-(0),6-(1,1,6),6-(8,8),7-(1,6)]]    0    1.5487
[6[1-(0),6-(6,7),7-(6,30)]    6[6-(1,1,6),6-(1,7),7-(6,30)]]    0    1.377
[6[1-(0),6-(6,7),7-(6,30)]    7[6-(1,6),6-(1,7),30-(7,7,8)]]    0    1.381
[6[6-(1,1,6),6-(1,7),7-(6,30)]    7[6-(1,7),6-(6,6),30-(7,7,8)]]    0    1.3881
[6[1-(0),1-(0),6-(1,1,6),7-(1,1,30)]    6[1-(0),1-(0),6-(1,1,7),6-(7,8)]]    0    1.5273
[6[1-(0),1-(0),6-(1,1,6),7-(1,1,30)]    7[1-(0),1-(0),6-(1,1,6),30-(7,7,8)]]    0    1.4841
[6[1-(0),6-(1,1,6),6-(8,8),7-(1,6)]    6[6-(1,6,7),8-(0),8-(30)]]    0    1.54
[6[6-(1,6,7),8-(0),8-(30)]    8[6-(6,8),30-(7,7,7)]]    0    1.2886
[6[6-(1,6,7),8-(0),8-(30)]    8[6-(6,8)]]    0    1.2524
[6[1-(0),6-(1,1,6),6-(8,8),7-(1,6)]    7[1-(0),6-(1,6,6),6-(6,8)]]    0    1.445
[6[1-(0),1-(0),6-(1,1,7),6-(7,8)]    6[6-(1,1,6),7-(1,6),8-(0)]]    0    1.5253
[6[6-(1,1,6),7-(1,6),8-(0)]    7[1-(0),6-(1,6,6),6-(6,8)]]    0    1.3449
[6[6-(1,1,6),7-(1,6),8-(0)]    8[6-(6,7)]]    0    1.2562
