# Supplementary material for: An automated protocol to construct flexibility parameters for classical forcefields: applications to metal–organic frameworks
Source: RSC Adv. 2024 Jul 19;14(31):22714–62. doi: 10.1039/d4ra01859a (PMC11258866; doi:10.1039/d4ra01859a)
Supplement: RA-014-D4RA01859A-s002 [file RA-014-D4RA01859A-s002.zip › MOFs_inputs/quadrant_1_2/FIPWOS/FIPWOS_dihedral_types_list.txt]

[7[6-(1,6),6-(1,7),30-(7,7,8)]    30[7-(1,1,6),7-(6,6),7-(6,6),8-(6)]    7[1-(0),1-(0),6-(1,1,6),30-(7,7,8)]    1[7-(1,6,30)]]      0      Nonrotatable      0.8863
[7[1-(0),1-(0),6-(1,1,6),30-(7,7,8)]    30[7-(1,1,6),7-(6,6),7-(6,6),8-(6)]    7[6-(1,6),6-(1,7),30-(7,7,8)]    6[1-(0),7-(6,30),7-(6,30)]]      0      Nonrotatable      2.0291
[7[1-(0),1-(0),6-(1,1,6),30-(7,7,8)]    30[7-(1,1,6),7-(6,6),7-(6,6),8-(6)]    7[6-(1,7),6-(6,6),30-(7,7,8)]    6[1-(0),7-(6,30),7-(6,30)]]      0      Nonrotatable      1.7545
[7[1-(0),1-(0),6-(1,1,6),30-(7,7,8)]    30[7-(1,1,6),7-(6,6),7-(6,6),8-(6)]    8[6-(6,8),30-(7,7,7)]    6[6-(1,6,7),8-(0),8-(30)]]      0      Nonrotatable      1.4151
[7[6-(1,7),6-(6,6),30-(7,7,8)]    6[1-(0),7-(6,30),7-(6,30)]    7[6-(1,6),6-(1,7),30-(7,7,8)]    6[1-(0),6-(6,7),7-(6,30)]]      0      Nonrotatable      0.002
[7[6-(1,6),6-(1,7),30-(7,7,8)]    6[1-(0),7-(6,30),7-(6,30)]    7[6-(1,7),6-(6,6),30-(7,7,8)]    6[6-(1,1,6),6-(1,7),7-(6,30)]]      0      Nonrotatable      0.0034
[6[1-(0),6-(1,1,6),6-(8,8),7-(1,6)]    6[1-(0),1-(0),6-(1,6,7),6-(6,7)]    6[6-(1,1,6),6-(1,7),7-(6,30)]    6[1-(0),6-(6,7),7-(6,30)]]      0      Nonrotatable      1.9792
[6[6-(1,1,6),6-(1,7),7-(6,30)]    6[1-(0),1-(0),6-(1,6,7),6-(6,7)]    6[1-(0),6-(1,1,6),6-(8,8),7-(1,6)]    7[1-(0),6-(1,6,6),6-(6,8)]]      0      Nonrotatable      0.8499
[7[6-(1,6),6-(1,7),30-(7,7,8)]    6[1-(0),6-(6,7),7-(6,30)]    6[6-(1,1,6),6-(1,7),7-(6,30)]    7[6-(1,7),6-(6,6),30-(7,7,8)]]      0      Nonrotatable      0.0023
[6[6-(1,1,6),6-(1,7),7-(6,30)]    6[1-(0),6-(6,7),7-(6,30)]    7[6-(1,6),6-(1,7),30-(7,7,8)]    6[1-(0),7-(6,30),7-(6,30)]]      0      Nonrotatable      0.0003
[6[1-(0),6-(6,7),7-(6,30)]    6[6-(1,1,6),6-(1,7),7-(6,30)]    7[6-(1,7),6-(6,6),30-(7,7,8)]    6[1-(0),7-(6,30),7-(6,30)]]      0      Nonrotatable      0.0034
[7[1-(0),1-(0),6-(1,1,6),30-(7,7,8)]    6[1-(0),1-(0),6-(1,1,6),7-(1,1,30)]    6[1-(0),1-(0),6-(1,1,7),6-(7,8)]    6[6-(1,1,6),7-(1,6),8-(0)]]      0      Nonrotatable      1.3054
[6[1-(0),1-(0),6-(1,1,7),6-(7,8)]    6[1-(0),1-(0),6-(1,1,6),7-(1,1,30)]    7[1-(0),1-(0),6-(1,1,6),30-(7,7,8)]    1[7-(1,6,30)]]      0      Nonrotatable      0.9396
[8[6-(6,8)]    6[6-(1,6,7),8-(0),8-(30)]    6[1-(0),6-(1,1,6),6-(8,8),7-(1,6)]    7[1-(0),6-(1,6,6),6-(6,8)]]      0      Nonrotatable      2.7727
[8[6-(6,8)]    6[6-(1,6,7),8-(0),8-(30)]    8[6-(6,8),30-(7,7,7)]    30[7-(1,1,6),7-(6,6),7-(6,6),8-(6)]]      0      Nonrotatable      0.2167
[1[6-(6,6,7)]    6[1-(0),6-(1,1,6),6-(8,8),7-(1,6)]    7[1-(0),6-(1,6,6),6-(6,8)]    1[7-(6,6)]]      0      Nonrotatable      2.9415
[1[6-(1,6,6)]    6[1-(0),1-(0),6-(1,1,7),6-(7,8)]    6[6-(1,1,6),7-(1,6),8-(0)]    7[1-(0),6-(1,6,6),6-(6,8)]]      0      Nonrotatable      0.5026
[6[1-(0),1-(0),6-(1,1,7),6-(7,8)]    6[6-(1,1,6),7-(1,6),8-(0)]    7[1-(0),6-(1,6,6),6-(6,8)]    1[7-(6,6)]]      0      Nonrotatable      0.0213
