# Supplementary material for: An automated protocol to construct flexibility parameters for classical forcefields: applications to metal–organic frameworks
Source: RSC Adv. 2024 Jul 19;14(31):22714–62. doi: 10.1039/d4ra01859a (PMC11258866; doi:10.1039/d4ra01859a)
Supplement: RA-014-D4RA01859A-s002 [file RA-014-D4RA01859A-s002.zip › MOFs_inputs/quadrant_1_2/FIPXEJ/FIPXEJ.xyz]

  116
jmolscript: load "" {1 1 1} spacegroup "x,y,z" unitcell [{     8.9687     0.0    0.0 }, {     0.0    10.906    0.0 }, {     0.0     -1.66801338    14.4893049 }]
Zn    2.3325024264831264   0.14725802078657768  4.039900821219444   
Zn    6.730595355336182    3.616322591708708    2.5998657778330787  
Zn    6.816852414691145    9.09073019337162     10.449414486867381  
Zn    2.2462441672547824   5.6216627195031      11.889440262104886  
H     1.1216747322343896   3.373851470600897    11.167673063877814  
H     1.2541419946874015   4.375392992558304    9.868154296688447   
H     5.176622801081194    1.3080613684322513   3.9287369928065177  
H     2.1467647187282783   1.6173728529272702   1.0206999102146723  
H     5.118812671296014    5.413380333422968    0.9697168784495781  
H     3.198679786935693    1.8657871562292527   13.982677631698646  
H     4.979974115952672    1.88401865891295     13.973863714811765  
H     2.290115254477125    5.85933742958242     4.283840489329709   
H     1.253149062402501    6.4958140637034525   3.0238347809012143  
H     1.2720539129675568   9.038740906531668    2.7382363790652913  
H     2.904562703026922    9.065981248087006    2.5172494224796957  
H     1.5847778114668427   8.083798300149363    4.97265691342958    
H     3.3301769719207197   8.123828412369008    4.6331390526440215  
H     2.266133385710812    6.943201215703268    8.96515232771544    
H     2.1663403422520657   5.1165754343436705   1.457065281307587   
H     5.470064530806034    -0.40514484006731366 7.957799901334724   
H     2.5913263602888272   -0.46469560852759995 8.715479064002915   
H     3.428289920020878    2.775394948466621    11.036056539208191  
H     3.609328342210238    3.8209118735924914   9.620760846960918   
H     5.044818970370567    7.180293463934185    12.117634978936621  
H     1.7743465538580556   1.3435309109033426   9.800618207074574   
H     1.8003652274366728   2.4899284035641913   8.446575673685821   
H     3.46606613274082     8.330831442234974    7.192145681371084   
H     5.23330505511837     8.255360586371303    7.29271797640044    
H     5.606025723227194    5.864135481580993    3.3216269261126916  
H     5.738492709684481    4.862596030297868    4.621146988938859   
H     0.6922727355592045   7.929929478951326    10.560573704613441  
H     6.631116533036814    7.6206126006613415   13.468611610436277  
H     0.634462036282235    3.824600423522039    13.519581906324097  
H     7.683031232042714    7.3721896739210155   0.5066283957628489  
H     0.4956254877765802   7.353959212205723    0.515440288080925   
H     6.774473185573116    3.378647955348913    10.205453059368299  
H     5.7374988101513305   2.742181813748151    11.465458436665386  
H     5.75640221181467     0.19925137308494323  11.751071765674856  
H     7.388911423913782    0.1720137609624235   11.972056902101654  
H     6.06912202140984     1.1541856235494383   9.516647254641484   
H     7.8145215707796885   1.1141541973754274   9.856160828722594   
H     6.7504796548625245   2.2947833263117787   5.524154454193976   
H     6.6506896606971875   4.121406223034121    13.032235959228021  
H     0.9857104069366135   9.643132565843686    6.531510299009344   
H     7.075672388853108    9.702683333251144    5.773830504573115   
H     7.912641991799464    6.462592255703063    3.4532445924547766  
H     8.093677341325323    5.417079631939803    4.868542987236167   
H     0.5604712071350941   2.0576961930495297   2.371678012444946   
H     6.258698753724752    7.894460843401192    4.6886765376198305  
H     6.2847119114328365   6.748066363388641    6.042720734444202   
H     7.950411525617102    0.9071559050350759   7.297163694853301   
H     0.7489502031230478   0.9826268490206124   7.19659479693607    
C     4.615143783805787    1.6708362862346346   3.070963639866394   
C     3.0640899777677615   1.8307952802067742   1.560781208755958   
C     4.053448140590753    2.7399660859951034   1.249779805167477   
C     3.9539139357826705   4.393007294199845    13.79119169704353   
C     4.127886241346329    5.1924730807555575   0.5554640689456646  
C     4.091107574859862    3.708084262975129    0.11658516818880493 
C     2.2305876011640176   6.643212657047509    3.509025337548342   
C     2.33783852902125     8.003551885555146    4.179669241163863   
C     4.1723094217464265   8.073538421904441    9.136632242785277   
C     3.1489434787089436   7.237084797680221    9.527167511217876   
C     4.297345478767204    -0.39839985917775045 6.160276829658325   
C     4.456878606359663    -0.7106753899464611  7.663505371793856   
C     3.353250169723738    6.407469668929715    2.511573225919342   
C     2.899412635765931    3.180101181107333    10.160250806465571  
C     4.556719234998158    7.3765559236031475   11.170107998468367  
C     2.4152919650050797   2.050384844354237    9.253003348770195   
C     4.336306676308288    8.664287480982926    7.780619307749319   
C     3.5710777254744923   1.3437274320859294   8.564247732338073   
C     0.13079437392019186  7.567152751606921    11.418346755601466  
C     7.5484408523580475   7.407190160411164    12.928529383233075  
C     8.537798191028676    6.4980176979195745   13.239527847472587  
C     8.438264292577069    4.844972812887594    0.6981089962114508  
C     8.612236498449985    4.045507038612721    13.933836387551619  
C     8.575458612665043    5.529895045937575    14.372718921807694  
C     6.714938524121968    2.5947764866613365   10.980271311936788  
C     6.822184816300241    1.2344333504254734   10.30963272315055   
C     8.656657431225973    1.164449325724012    5.352678451433023   
C     7.633291099225355    2.000901265924872    4.962141234320579   
C     8.781693002673888    9.636384615015093    8.329033904281797   
C     -0.027475281770779847 9.948663083351596    6.82580507118282    
C     7.837599738885249    2.8305163963865065   11.977724671625415  
C     7.383762525488427    6.057888225110436    4.329049839004586   
C     0.07237037985019093  1.8614319104366344   3.3192034521418683  
C     6.899641780634196    7.187606964814805    5.23629371649184    
C     8.82065342463956     0.5736998032801873   6.7086914502141015  
C     8.055427374115787    7.894262436980951    5.925051777156365   
N     1.7806269987431218   4.006988273359597    10.66951366260521   
N     3.401439134130162    6.79625351101812     10.810281589650783  
N     3.4216454428702425   1.160301138450544    2.716045751315459   
N     5.036603782589357    2.628485978066933    2.2218319538430786  
N     2.16737468592442     9.135323322208928    3.230812535167713   
N     5.0658249174714935   8.163249687702361    10.196987446300405  
N     3.133655005374044    5.478145520495298    1.570048385331591   
N     3.4907602702972422   -0.007247424350806497 8.487241106778416   
N     6.264977966997435    5.230999794254962    3.81978762866143    
N     7.885789041845325    2.4417333562708334   3.679027918598888   
N     7.905996554201624    8.077687915454092    11.7732670783807    
N     0.5522535934931555   6.609500133390588    12.267475732368633  
N     6.651722509735193    0.10266721376959298  11.258495101922557  
N     0.5814754831377178   1.0747394477331078   4.292325444079036   
N     7.618003879879016    3.75983796402995     12.919253205977931  
N     7.975106624333013    9.245236866489568    6.00206739905963    
O     2.771060447767436    4.880875830911106    13.628280924692746  
O     4.904265194661239    4.52830836431072     12.986921885142573  
O     3.1006780807284575   -0.04435768260486417 5.8228588695662635  
O     4.438758791208877    7.038080372941058    2.614973609951724   
O     5.261252467780864    -0.5861059986070029  5.385924519949055   
O     4.534545312093299    1.988533027964738    8.10314991903492    
O     7.255410473007721    4.357106399715673    0.8610219418715629  
O     0.4199175474101024   4.709669874724955    1.5023764466943161  
O     7.585027134295468    9.282339825370366    8.666454224086971   
O     -0.04559135146592856 2.199905546116855    11.874323895006125  
O     0.7769015292311866   -1.0819083839885755  9.103384462828217   
O     0.050196822158580186 7.249455714236078    6.386143131613218   
