# Supplementary material for: An automated protocol to construct flexibility parameters for classical forcefields: applications to metal–organic frameworks
Source: RSC Adv. 2024 Jul 19;14(31):22714–62. doi: 10.1039/d4ra01859a (PMC11258866; doi:10.1039/d4ra01859a)
Supplement: RA-014-D4RA01859A-s002 [file RA-014-D4RA01859A-s002.zip › MOFs_inputs/quadrant_1_2/FIPXEJ/FIPXEJ_angle_instances_list.txt]

[ 1	93	[0	-1	0]	91	[0	0	0]	0	0	1.8265 ]
[ 3	101	[0	1	0]	99	[0	0	0]	0	0	1.8265 ]
[ 2	97	[0	0	0]	98	[0	0	0]	1	0	1.8477 ]
[ 4	89	[0	0	0]	90	[0	0	0]	1	0	1.8477 ]
[ 1	91	[0	0	0]	102	[0	0	0]	2	0	1.9042 ]
[ 3	99	[0	0	0]	94	[0	0	0]	2	0	1.9042 ]
[ 2	98	[0	0	0]	92	[0	0	0]	3	0	1.8821 ]
[ 4	90	[0	0	0]	100	[0	0	0]	3	0	1.8821 ]
[ 1	91	[0	0	0]	107	[0	0	0]	4	0	2.0289 ]
[ 3	99	[0	0	0]	113	[0	0	0]	4	0	2.0289 ]
[ 2	98	[0	0	0]	111	[0	0	0]	5	0	2.158 ]
[ 4	90	[0	0	0]	105	[0	0	0]	5	0	2.158 ]
[ 1	93	[0	-1	0]	102	[0	0	0]	6	0	1.989 ]
[ 3	101	[0	1	0]	94	[0	0	0]	6	0	1.989 ]
[ 2	97	[0	0	0]	92	[0	0	0]	7	0	1.8814 ]
[ 4	89	[0	0	0]	100	[0	0	0]	7	0	1.8814 ]
[ 1	93	[0	-1	0]	107	[0	0	0]	8	0	1.8703 ]
[ 3	101	[0	1	0]	113	[0	0	0]	8	0	1.8703 ]
[ 2	97	[0	0	0]	111	[0	0	0]	9	0	1.862 ]
[ 4	89	[0	0	0]	105	[0	0	0]	9	0	1.862 ]
[ 1	102	[0	0	0]	107	[0	0	0]	10	0	1.8497 ]
[ 3	94	[0	0	0]	113	[0	0	0]	10	0	1.8497 ]
[ 2	92	[0	0	0]	111	[0	0	0]	11	0	1.8193 ]
[ 4	100	[0	0	0]	105	[0	0	0]	11	0	1.8193 ]
[ 53	7	[0	0	0]	91	[0	0	0]	12	0	2.1405 ]
[ 71	31	[0	0	0]	99	[-1	0	0]	12	0	2.1405 ]
[ 67	24	[0	0	0]	90	[0	0	0]	13	0	2.1458 ]
[ 85	48	[0	0	0]	98	[-1	0	0]	13	0	2.1458 ]
[ 53	7	[0	0	0]	92	[0	0	0]	14	0	2.1805 ]
[ 71	31	[0	0	0]	100	[0	0	0]	14	0	2.1805 ]
[ 67	24	[0	0	0]	94	[0	0	0]	15	0	2.1718 ]
[ 85	48	[0	0	0]	102	[0	0	0]	15	0	2.1718 ]
[ 53	91	[0	0	0]	92	[0	0	0]	16	0	1.9615 ]
[ 67	90	[0	0	0]	94	[0	0	0]	16	0	1.9639 ]
[ 71	99	[-1	0	0]	100	[0	0	0]	16	0	1.9615 ]
[ 85	98	[-1	0	0]	102	[0	0	0]	16	0	1.9639 ]
[ 54	8	[0	0	0]	55	[0	0	0]	17	0	2.244 ]
[ 62	18	[0	0	0]	61	[0	0	0]	17	0	2.2403 ]
[ 72	32	[0	0	0]	73	[0	0	0]	17	0	2.244 ]
[ 80	42	[0	0	0]	79	[0	0	0]	17	0	2.2403 ]
[ 54	8	[0	0	0]	91	[0	0	0]	18	0	2.1398 ]
[ 62	18	[0	0	0]	90	[0	0	0]	18	0	2.1448 ]
[ 72	32	[0	0	0]	99	[0	0	0]	18	0	2.1398 ]
[ 80	42	[0	0	0]	98	[0	0	0]	18	0	2.1447 ]
[ 54	55	[0	0	0]	91	[0	0	0]	19	0	1.8992 ]
[ 62	61	[0	0	0]	90	[0	0	0]	19	0	1.8981 ]
[ 72	73	[0	0	0]	99	[0	0	0]	19	0	1.8992 ]
[ 80	79	[0	0	0]	98	[0	0	0]	19	0	1.8981 ]
[ 55	58	[0	0	0]	54	[0	0	0]	20	0	2.2364 ]
[ 73	76	[0	0	0]	72	[0	0	0]	20	0	2.2364 ]
[ 61	69	[0	0	0]	62	[0	0	0]	21	0	2.1907 ]
[ 79	87	[0	0	0]	80	[0	0	0]	21	0	2.1907 ]
[ 55	54	[0	0	0]	92	[0	0	0]	22	0	1.8728 ]
[ 73	72	[0	0	0]	100	[1	0	0]	22	0	1.8728 ]
[ 61	62	[0	0	0]	94	[0	0	0]	23	0	1.8759 ]
[ 79	80	[0	0	0]	102	[1	0	0]	23	0	1.8759 ]
[ 55	58	[0	0	0]	92	[0	0	0]	24	0	2.1736 ]
[ 73	76	[0	0	0]	100	[1	0	0]	24	0	2.1736 ]
[ 61	69	[0	0	0]	94	[0	0	0]	25	0	2.2129 ]
[ 79	87	[0	0	0]	102	[1	0	0]	25	0	2.2129 ]
[ 56	57	[0	0	1]	105	[0	0	0]	26	0	2.0055 ]
[ 74	75	[0	0	-1]	111	[0	0	0]	26	0	2.0055 ]
[ 63	64	[0	0	0]	107	[0	0	0]	27	0	1.9881 ]
[ 81	82	[1	0	0]	113	[0	0	0]	27	0	1.9881 ]
[ 56	57	[0	0	1]	106	[0	0	0]	28	0	2.0939 ]
[ 63	64	[0	0	0]	109	[0	0	0]	28	0	2.0863 ]
[ 74	75	[0	0	-1]	112	[1	0	0]	28	0	2.0939 ]
[ 81	82	[1	0	0]	115	[1	1	0]	28	0	2.0863 ]
[ 56	105	[0	0	0]	106	[0	0	0]	29	0	2.1821 ]
[ 74	111	[0	0	0]	112	[1	0	0]	29	0	2.1821 ]
[ 63	107	[0	0	0]	109	[0	0	0]	30	0	2.2055 ]
[ 81	113	[0	0	0]	115	[1	1	0]	30	0	2.2055 ]
[ 57	9	[0	0	0]	56	[0	0	-1]	31	0	1.8723 ]
[ 75	33	[1	0	0]	74	[0	0	1]	31	0	1.8723 ]
[ 64	20	[0	0	0]	63	[0	0	0]	32	0	1.8755 ]
[ 82	44	[0	0	0]	81	[-1	0	0]	32	0	1.8755 ]
[ 57	9	[0	0	0]	58	[0	0	0]	33	0	1.8983 ]
[ 75	33	[1	0	0]	76	[0	0	0]	33	0	1.8983 ]
[ 64	20	[0	0	0]	69	[0	-1	0]	34	0	1.9053 ]
[ 82	44	[0	0	0]	87	[-1	1	0]	34	0	1.9053 ]
[ 57	9	[0	0	0]	95	[0	0	0]	35	0	1.8921 ]
[ 75	33	[1	0	0]	103	[0	0	0]	35	0	1.8921 ]
[ 64	20	[0	0	0]	96	[0	0	0]	36	0	1.904 ]
[ 82	44	[0	0	0]	104	[-1	0	0]	36	0	1.904 ]
[ 57	58	[0	0	0]	56	[0	0	-1]	37	0	1.8842 ]
[ 75	76	[0	0	0]	74	[0	0	1]	37	0	1.8842 ]
[ 64	69	[0	-1	0]	63	[0	0	0]	38	0	1.8411 ]
[ 82	87	[-1	1	0]	81	[-1	0	0]	38	0	1.8411 ]
[ 57	56	[0	0	-1]	95	[0	0	0]	39	0	1.9633 ]
[ 75	74	[0	0	1]	103	[0	0	0]	39	0	1.9633 ]
[ 64	63	[0	0	0]	96	[0	0	0]	40	0	1.9669 ]
[ 82	81	[-1	0	0]	104	[-1	0	0]	40	0	1.9669 ]
[ 57	58	[0	0	0]	95	[0	0	0]	41	0	1.9511 ]
[ 75	76	[0	0	0]	103	[0	0	0]	41	0	1.9511 ]
[ 64	69	[0	-1	0]	96	[0	0	0]	42	0	1.9676 ]
[ 82	87	[-1	1	0]	104	[-1	0	0]	42	0	1.9676 ]
[ 58	10	[0	0	-1]	11	[0	0	-1]	43	0	1.8822 ]
[ 76	34	[0	0	1]	35	[1	0	1]	43	0	1.8822 ]
[ 69	27	[0	0	0]	28	[0	0	0]	44	0	1.8698 ]
[ 87	51	[0	0	0]	52	[1	0	0]	44	0	1.8698 ]
[ 58	10	[0	0	-1]	55	[0	0	0]	45	0	1.8824 ]
[ 76	34	[0	0	1]	73	[0	0	0]	45	0	1.8824 ]
[ 58	11	[0	0	-1]	55	[0	0	0]	46	0	1.9438 ]
[ 76	35	[1	0	1]	73	[0	0	0]	46	0	1.9438 ]
[ 69	27	[0	0	0]	61	[0	0	0]	47	0	1.854 ]
[ 87	51	[0	0	0]	79	[0	0	0]	47	0	1.854 ]
[ 69	28	[0	0	0]	61	[0	0	0]	48	0	1.9246 ]
[ 87	52	[1	0	0]	79	[0	0	0]	48	0	1.9246 ]
[ 58	10	[0	0	-1]	57	[0	0	0]	49	0	1.9082 ]
[ 76	34	[0	0	1]	75	[0	0	0]	49	0	1.9082 ]
[ 58	11	[0	0	-1]	57	[0	0	0]	50	0	1.8538 ]
[ 69	28	[0	0	0]	64	[0	1	0]	50	0	1.8463 ]
[ 76	35	[1	0	1]	75	[0	0	0]	50	0	1.8538 ]
[ 87	52	[1	0	0]	82	[1	-1	0]	50	0	1.8463 ]
[ 69	27	[0	0	0]	64	[0	1	0]	51	0	1.8986 ]
[ 87	51	[0	0	0]	82	[1	-1	0]	51	0	1.8986 ]
[ 58	57	[0	0	0]	55	[0	0	0]	52	0	1.9907 ]
[ 76	75	[0	0	0]	73	[0	0	0]	52	0	1.9907 ]
[ 69	64	[0	1	0]	61	[0	0	0]	53	0	2.0629 ]
[ 87	82	[1	-1	0]	79	[0	0	0]	53	0	2.0629 ]
[ 59	12	[0	0	0]	13	[0	0	0]	54	0	1.836 ]
[ 77	36	[0	0	0]	37	[0	0	0]	54	0	1.836 ]
[ 68	25	[0	0	0]	26	[0	0	0]	55	0	1.8698 ]
[ 86	49	[0	0	0]	50	[0	0	0]	55	0	1.8698 ]
[ 59	12	[0	0	0]	60	[0	0	0]	56	0	1.8986 ]
[ 77	36	[0	0	0]	78	[0	0	0]	56	0	1.8986 ]
[ 59	13	[0	0	0]	60	[0	0	0]	57	0	1.9571 ]
[ 77	37	[0	0	0]	78	[0	0	0]	57	0	1.957 ]
[ 68	25	[0	0	0]	66	[0	0	0]	58	0	1.9435 ]
[ 86	49	[0	0	0]	84	[0	0	0]	58	0	1.9435 ]
[ 68	26	[0	0	0]	66	[0	0	0]	59	0	1.8918 ]
[ 86	50	[0	0	0]	84	[0	0	0]	59	0	1.8918 ]
[ 59	12	[0	0	0]	65	[0	0	0]	60	0	1.8867 ]
[ 77	36	[0	0	0]	83	[0	0	0]	60	0	1.8867 ]
[ 59	13	[0	0	0]	65	[0	0	0]	61	0	1.9237 ]
[ 77	37	[0	0	0]	83	[0	0	0]	61	0	1.9238 ]
[ 68	25	[0	0	0]	70	[0	0	0]	62	0	1.9497 ]
[ 86	49	[0	0	0]	88	[0	0	0]	62	0	1.9497 ]
[ 68	26	[0	0	0]	70	[0	0	0]	63	0	1.8519 ]
[ 86	50	[0	0	0]	88	[0	0	0]	63	0	1.8518 ]
[ 59	60	[0	0	0]	65	[0	0	0]	64	0	1.9563 ]
[ 77	78	[0	0	0]	83	[0	0	0]	64	0	1.9563 ]
[ 68	66	[0	0	0]	70	[0	0	0]	65	0	1.952 ]
[ 86	84	[0	0	0]	88	[0	0	0]	65	0	1.952 ]
[ 60	16	[0	0	0]	17	[0	0	0]	66	0	1.8903 ]
[ 78	40	[0	0	0]	41	[0	0	0]	66	0	1.8903 ]
[ 66	22	[0	0	0]	23	[0	0	0]	67	0	1.8702 ]
[ 84	46	[0	0	0]	47	[0	0	0]	67	0	1.8702 ]
[ 60	16	[0	0	0]	59	[0	0	0]	68	0	1.9135 ]
[ 78	40	[0	0	0]	77	[0	0	0]	68	0	1.9135 ]
[ 60	17	[0	0	0]	59	[0	0	0]	69	0	1.922 ]
[ 66	23	[0	0	0]	68	[0	0	0]	69	0	1.9227 ]
[ 78	41	[0	0	0]	77	[0	0	0]	69	0	1.922 ]
[ 84	47	[0	0	0]	86	[0	0	0]	69	0	1.9227 ]
[ 66	22	[0	0	0]	68	[0	0	0]	70	0	1.9316 ]
[ 84	46	[0	0	0]	86	[0	0	0]	70	0	1.9316 ]
[ 60	16	[0	0	0]	93	[0	0	0]	71	0	1.904 ]
[ 78	40	[0	0	0]	101	[0	0	0]	71	0	1.904 ]
[ 60	17	[0	0	0]	93	[0	0	0]	72	0	1.8587 ]
[ 78	41	[0	0	0]	101	[0	0	0]	72	0	1.8587 ]
[ 66	22	[0	0	0]	89	[0	0	0]	73	0	1.8699 ]
[ 84	46	[0	0	0]	97	[0	0	0]	73	0	1.8699 ]
[ 66	23	[0	0	0]	89	[0	0	0]	74	0	1.9086 ]
[ 84	47	[0	0	0]	97	[0	0	0]	74	0	1.9086 ]
[ 60	59	[0	0	0]	93	[0	0	0]	75	0	1.9731 ]
[ 78	77	[0	0	0]	101	[0	0	0]	75	0	1.973 ]
[ 66	68	[0	0	0]	89	[0	0	0]	76	0	1.958 ]
[ 84	86	[0	0	0]	97	[0	0	0]	76	0	1.958 ]
[ 65	59	[0	0	0]	95	[0	0	0]	77	0	2.0345 ]
[ 83	77	[0	0	0]	103	[0	0	0]	77	0	2.0344 ]
[ 70	68	[0	0	0]	96	[0	0	0]	78	0	2.031 ]
[ 88	86	[0	0	0]	104	[0	0	0]	78	0	2.031 ]
[ 65	59	[0	0	0]	108	[0	0	0]	79	0	2.1001 ]
[ 83	77	[0	0	0]	114	[1	0	0]	79	0	2.1001 ]
[ 70	68	[0	0	0]	110	[0	0	0]	80	0	2.1112 ]
[ 88	86	[0	0	0]	116	[1	0	0]	80	0	2.1112 ]
[ 65	95	[0	0	0]	108	[0	0	0]	81	0	2.148 ]
[ 83	103	[0	0	0]	114	[1	0	0]	81	0	2.148 ]
[ 70	96	[0	0	0]	110	[0	0	0]	82	0	2.141 ]
[ 88	104	[0	0	0]	116	[1	0	0]	82	0	2.141 ]
[ 89	5	[0	0	0]	4	[0	0	0]	83	0	1.9111 ]
[ 97	29	[0	0	0]	2	[0	0	0]	83	0	1.9111 ]
[ 89	6	[0	0	0]	4	[0	0	0]	84	0	1.8696 ]
[ 97	30	[0	0	0]	2	[0	0	0]	84	0	1.8696 ]
[ 93	14	[0	0	0]	1	[0	1	0]	85	0	1.9191 ]
[ 101	38	[0	0	0]	3	[0	-1	0]	85	0	1.9191 ]
[ 93	15	[0	0	0]	1	[0	1	0]	86	0	1.8485 ]
[ 101	39	[0	0	0]	3	[0	-1	0]	86	0	1.8485 ]
[ 89	4	[0	0	0]	66	[0	0	0]	87	0	2.0563 ]
[ 97	2	[0	0	0]	84	[0	0	0]	87	0	2.0563 ]
[ 93	1	[0	1	0]	60	[0	0	0]	88	0	2.0296 ]
[ 101	3	[0	-1	0]	78	[0	0	0]	88	0	2.0296 ]
[ 89	5	[0	0	0]	6	[0	0	0]	89	0	1.8411 ]
[ 97	29	[0	0	0]	30	[0	0	0]	89	0	1.8412 ]
[ 93	14	[0	0	0]	15	[0	0	0]	90	0	1.8608 ]
[ 101	38	[0	0	0]	39	[0	0	0]	90	0	1.8608 ]
[ 89	5	[0	0	0]	66	[0	0	0]	91	0	1.8788 ]
[ 97	29	[0	0	0]	84	[0	0	0]	91	0	1.8788 ]
[ 89	6	[0	0	0]	66	[0	0	0]	92	0	1.8956 ]
[ 97	30	[0	0	0]	84	[0	0	0]	92	0	1.8956 ]
[ 93	14	[0	0	0]	60	[0	0	0]	93	0	1.912 ]
[ 101	38	[0	0	0]	78	[0	0	0]	93	0	1.912 ]
[ 93	15	[0	0	0]	60	[0	0	0]	94	0	1.8853 ]
[ 101	39	[0	0	0]	78	[0	0	0]	94	0	1.8853 ]
[ 90	4	[0	0	0]	62	[0	0	0]	95	0	2.2052 ]
[ 98	2	[0	0	0]	80	[0	0	0]	95	0	2.2052 ]
[ 91	1	[0	0	0]	54	[0	0	0]	96	0	2.2925 ]
[ 99	3	[0	0	0]	72	[0	0	0]	96	0	2.2926 ]
[ 90	4	[0	0	0]	67	[0	0	0]	97	0	2.2344 ]
[ 98	2	[0	0	0]	85	[1	0	0]	97	0	2.2344 ]
[ 91	1	[0	0	0]	53	[0	0	0]	98	0	2.0976 ]
[ 99	3	[0	0	0]	71	[1	0	0]	98	0	2.0976 ]
[ 90	62	[0	0	0]	67	[0	0	0]	99	0	1.8428 ]
[ 91	54	[0	0	0]	53	[0	0	0]	99	0	1.8397 ]
[ 98	80	[0	0	0]	85	[1	0	0]	99	0	1.8428 ]
[ 99	72	[0	0	0]	71	[1	0	0]	99	0	1.8397 ]
[ 92	2	[0	0	0]	53	[0	0	0]	100	0	2.0916 ]
[ 100	4	[0	0	0]	71	[0	0	0]	100	0	2.0916 ]
[ 94	3	[0	0	0]	67	[0	0	0]	101	0	2.1056 ]
[ 102	1	[0	0	0]	85	[0	0	0]	101	0	2.1056 ]
[ 92	2	[0	0	0]	55	[0	0	0]	102	0	2.338 ]
[ 100	4	[0	0	0]	73	[-1	0	0]	102	0	2.338 ]
[ 94	3	[0	0	0]	61	[0	0	0]	103	0	2.3324 ]
[ 102	1	[0	0	0]	79	[-1	0	0]	103	0	2.3324 ]
[ 92	53	[0	0	0]	55	[0	0	0]	104	0	1.8515 ]
[ 100	71	[0	0	0]	73	[-1	0	0]	104	0	1.8515 ]
[ 94	67	[0	0	0]	61	[0	0	0]	105	0	1.8439 ]
[ 102	85	[0	0	0]	79	[-1	0	0]	105	0	1.8439 ]
[ 95	19	[0	0	0]	57	[0	0	0]	106	0	2.0876 ]
[ 103	43	[0	0	0]	75	[0	0	0]	106	0	2.0876 ]
[ 96	21	[0	0	0]	64	[0	0	0]	107	0	2.0824 ]
[ 104	45	[0	0	0]	82	[1	0	0]	107	0	2.0824 ]
[ 95	19	[0	0	0]	65	[0	0	0]	108	0	2.0601 ]
[ 103	43	[0	0	0]	83	[0	0	0]	108	0	2.0601 ]
[ 96	21	[0	0	0]	70	[0	0	0]	109	0	2.0711 ]
[ 104	45	[0	0	0]	88	[0	0	0]	109	0	2.071 ]
[ 95	57	[0	0	0]	65	[0	0	0]	110	0	2.1128 ]
[ 103	75	[0	0	0]	83	[0	0	0]	110	0	2.1128 ]
[ 96	64	[0	0	0]	70	[0	0	0]	111	0	2.0667 ]
[ 104	82	[1	0	0]	88	[0	0	0]	111	0	2.0667 ]
[ 105	4	[0	0	0]	56	[0	0	0]	112	0	2.0946 ]
[ 111	2	[0	0	0]	74	[0	0	0]	112	0	2.0946 ]
[ 107	1	[0	0	0]	63	[0	0	0]	113	0	2.2523 ]
[ 113	3	[0	0	0]	81	[0	0	0]	113	0	2.2523 ]
