# Supplementary material for: An automated protocol to construct flexibility parameters for classical forcefields: applications to metal–organic frameworks
Source: RSC Adv. 2024 Jul 19;14(31):22714–62. doi: 10.1039/d4ra01859a (PMC11258866; doi:10.1039/d4ra01859a)
Supplement: RA-014-D4RA01859A-s002 [file RA-014-D4RA01859A-s002.zip › MOFs_inputs/quadrant_1_2/FIPXEJ/FIPXEJ_angle_types_list.txt]

[30[7-(1,1,6),7-(6,6),7-(6,6),8-(6)]    7[1-(0),1-(0),6-(1,1,6),30-(7,7,8)]    7[6-(1,6),6-(1,7),30-(7,7,8)]]    0    1.8265
[30[7-(1,1,6),7-(6,6),7-(6,6),8-(6)]    7[1-(0),1-(0),6-(1,1,6),30-(7,7,8)]    7[6-(1,6),6-(1,7),30-(7,7,8)]]    1    1.8477
[30[7-(1,1,6),7-(6,6),7-(6,6),8-(6)]    7[6-(1,6),6-(1,7),30-(7,7,8)]    7[6-(1,7),6-(6,6),30-(7,7,8)]]    0    1.9042
[30[7-(1,1,6),7-(6,6),7-(6,6),8-(6)]    7[6-(1,6),6-(1,7),30-(7,7,8)]    7[6-(1,7),6-(6,6),30-(7,7,8)]]    1    1.8821
[30[7-(1,1,6),7-(6,6),7-(6,6),8-(6)]    7[6-(1,6),6-(1,7),30-(7,7,8)]    8[6-(6,8),30-(7,7,7)]]    0    2.0289
[30[7-(1,1,6),7-(6,6),7-(6,6),8-(6)]    7[6-(1,6),6-(1,7),30-(7,7,8)]    8[6-(6,8),30-(7,7,7)]]    1    2.158
[30[7-(1,1,6),7-(6,6),7-(6,6),8-(6)]    7[1-(0),1-(0),6-(1,1,6),30-(7,7,8)]    7[6-(1,7),6-(6,6),30-(7,7,8)]]    0    1.989
[30[7-(1,1,6),7-(6,6),7-(6,6),8-(6)]    7[1-(0),1-(0),6-(1,1,6),30-(7,7,8)]    7[6-(1,7),6-(6,6),30-(7,7,8)]]    1    1.8814
[30[7-(1,1,6),7-(6,6),7-(6,6),8-(6)]    7[1-(0),1-(0),6-(1,1,6),30-(7,7,8)]    8[6-(6,8),30-(7,7,7)]]    0    1.8703
[30[7-(1,1,6),7-(6,6),7-(6,6),8-(6)]    7[1-(0),1-(0),6-(1,1,6),30-(7,7,8)]    8[6-(6,8),30-(7,7,7)]]    1    1.862
[30[7-(1,1,6),7-(6,6),7-(6,6),8-(6)]    7[6-(1,7),6-(6,6),30-(7,7,8)]    8[6-(6,8),30-(7,7,7)]]    0    1.8497
[30[7-(1,1,6),7-(6,6),7-(6,6),8-(6)]    7[6-(1,7),6-(6,6),30-(7,7,8)]    8[6-(6,8),30-(7,7,7)]]    1    1.8193
[6[1-(0),7-(6,30),7-(6,30)]    1[6-(7,7)]    7[6-(1,6),6-(1,7),30-(7,7,8)]]    0    2.1405
[6[1-(0),7-(6,30),7-(6,30)]    1[6-(7,7)]    7[6-(1,6),6-(1,7),30-(7,7,8)]]    1    2.1458
[6[1-(0),7-(6,30),7-(6,30)]    1[6-(7,7)]    7[6-(1,7),6-(6,6),30-(7,7,8)]]    0    2.1805
[6[1-(0),7-(6,30),7-(6,30)]    1[6-(7,7)]    7[6-(1,7),6-(6,6),30-(7,7,8)]]    1    2.1718
[6[1-(0),7-(6,30),7-(6,30)]    7[6-(1,6),6-(1,7),30-(7,7,8)]    7[6-(1,7),6-(6,6),30-(7,7,8)]]    0    1.9627
[6[1-(0),6-(6,7),7-(6,30)]    1[6-(6,7)]    6[6-(1,1,6),6-(1,7),7-(6,30)]]    0    2.2422
[6[1-(0),6-(6,7),7-(6,30)]    1[6-(6,7)]    7[6-(1,6),6-(1,7),30-(7,7,8)]]    0    2.1423
[6[1-(0),6-(6,7),7-(6,30)]    6[6-(1,1,6),6-(1,7),7-(6,30)]    7[6-(1,6),6-(1,7),30-(7,7,8)]]    0    1.8987
[6[6-(1,1,6),6-(1,7),7-(6,30)]    6[1-(0),1-(0),6-(1,6,7),6-(6,7)]    6[1-(0),6-(6,7),7-(6,30)]]    0    2.2364
[6[6-(1,1,6),6-(1,7),7-(6,30)]    6[1-(0),1-(0),6-(1,6,7),6-(6,7)]    6[1-(0),6-(6,7),7-(6,30)]]    1    2.1907
[6[6-(1,1,6),6-(1,7),7-(6,30)]    6[1-(0),6-(6,7),7-(6,30)]    7[6-(1,7),6-(6,6),30-(7,7,8)]]    0    1.8728
[6[6-(1,1,6),6-(1,7),7-(6,30)]    6[1-(0),6-(6,7),7-(6,30)]    7[6-(1,7),6-(6,6),30-(7,7,8)]]    1    1.8759
[6[6-(1,1,6),6-(1,7),7-(6,30)]    6[1-(0),1-(0),6-(1,6,7),6-(6,7)]    7[6-(1,7),6-(6,6),30-(7,7,8)]]    0    2.1736
[6[6-(1,1,6),6-(1,7),7-(6,30)]    6[1-(0),1-(0),6-(1,6,7),6-(6,7)]    7[6-(1,7),6-(6,6),30-(7,7,8)]]    1    2.2129
[6[6-(1,6,7),8-(0),8-(30)]    6[1-(0),6-(1,1,6),6-(8,8),7-(1,6)]    8[6-(6,8),30-(7,7,7)]]    0    2.0055
[6[6-(1,6,7),8-(0),8-(30)]    6[1-(0),6-(1,1,6),6-(8,8),7-(1,6)]    8[6-(6,8),30-(7,7,7)]]    1    1.9881
[6[6-(1,6,7),8-(0),8-(30)]    6[1-(0),6-(1,1,6),6-(8,8),7-(1,6)]    8[6-(6,8)]]    0    2.0901
[6[6-(1,6,7),8-(0),8-(30)]    8[6-(6,8),30-(7,7,7)]    8[6-(6,8)]]    0    2.1821
[6[6-(1,6,7),8-(0),8-(30)]    8[6-(6,8),30-(7,7,7)]    8[6-(6,8)]]    1    2.2055
[6[1-(0),6-(1,1,6),6-(8,8),7-(1,6)]    1[6-(6,6,7)]    6[6-(1,6,7),8-(0),8-(30)]]    0    1.8723
[6[1-(0),6-(1,1,6),6-(8,8),7-(1,6)]    1[6-(6,6,7)]    6[6-(1,6,7),8-(0),8-(30)]]    1    1.8755
[6[1-(0),6-(1,1,6),6-(8,8),7-(1,6)]    1[6-(6,6,7)]    6[1-(0),1-(0),6-(1,6,7),6-(6,7)]]    0    1.8983
[6[1-(0),6-(1,1,6),6-(8,8),7-(1,6)]    1[6-(6,6,7)]    6[1-(0),1-(0),6-(1,6,7),6-(6,7)]]    1    1.9053
[6[1-(0),6-(1,1,6),6-(8,8),7-(1,6)]    1[6-(6,6,7)]    7[1-(0),6-(1,6,6),6-(6,8)]]    0    1.8921
[6[1-(0),6-(1,1,6),6-(8,8),7-(1,6)]    1[6-(6,6,7)]    7[1-(0),6-(1,6,6),6-(6,8)]]    1    1.904
[6[1-(0),6-(1,1,6),6-(8,8),7-(1,6)]    6[1-(0),1-(0),6-(1,6,7),6-(6,7)]    6[6-(1,6,7),8-(0),8-(30)]]    0    1.8842
[6[1-(0),6-(1,1,6),6-(8,8),7-(1,6)]    6[1-(0),1-(0),6-(1,6,7),6-(6,7)]    6[6-(1,6,7),8-(0),8-(30)]]    1    1.8411
[6[1-(0),6-(1,1,6),6-(8,8),7-(1,6)]    6[6-(1,6,7),8-(0),8-(30)]    7[1-(0),6-(1,6,6),6-(6,8)]]    0    1.9633
[6[1-(0),6-(1,1,6),6-(8,8),7-(1,6)]    6[6-(1,6,7),8-(0),8-(30)]    7[1-(0),6-(1,6,6),6-(6,8)]]    1    1.9669
[6[1-(0),6-(1,1,6),6-(8,8),7-(1,6)]    6[1-(0),1-(0),6-(1,6,7),6-(6,7)]    7[1-(0),6-(1,6,6),6-(6,8)]]    0    1.9511
[6[1-(0),6-(1,1,6),6-(8,8),7-(1,6)]    6[1-(0),1-(0),6-(1,6,7),6-(6,7)]    7[1-(0),6-(1,6,6),6-(6,8)]]    1    1.9676
[6[1-(0),1-(0),6-(1,6,7),6-(6,7)]    1[6-(1,6,6)]    1[6-(1,6,6)]]    0    1.8822
[6[1-(0),1-(0),6-(1,6,7),6-(6,7)]    1[6-(1,6,6)]    1[6-(1,6,6)]]    1    1.8698
[6[1-(0),1-(0),6-(1,6,7),6-(6,7)]    1[6-(1,6,6)]    6[6-(1,1,6),6-(1,7),7-(6,30)]]    0    1.8824
[6[1-(0),1-(0),6-(1,6,7),6-(6,7)]    1[6-(1,6,6)]    6[6-(1,1,6),6-(1,7),7-(6,30)]]    1    1.9438
[6[1-(0),1-(0),6-(1,6,7),6-(6,7)]    1[6-(1,6,6)]    6[6-(1,1,6),6-(1,7),7-(6,30)]]    2    1.854
[6[1-(0),1-(0),6-(1,6,7),6-(6,7)]    1[6-(1,6,6)]    6[6-(1,1,6),6-(1,7),7-(6,30)]]    3    1.9246
[6[1-(0),1-(0),6-(1,6,7),6-(6,7)]    1[6-(1,6,6)]    6[1-(0),6-(1,1,6),6-(8,8),7-(1,6)]]    0    1.9082
[6[1-(0),1-(0),6-(1,6,7),6-(6,7)]    1[6-(1,6,6)]    6[1-(0),6-(1,1,6),6-(8,8),7-(1,6)]]    1    1.85
[6[1-(0),1-(0),6-(1,6,7),6-(6,7)]    1[6-(1,6,6)]    6[1-(0),6-(1,1,6),6-(8,8),7-(1,6)]]    2    1.8986
[6[1-(0),1-(0),6-(1,6,7),6-(6,7)]    6[1-(0),6-(1,1,6),6-(8,8),7-(1,6)]    6[6-(1,1,6),6-(1,7),7-(6,30)]]    0    1.9907
[6[1-(0),1-(0),6-(1,6,7),6-(6,7)]    6[1-(0),6-(1,1,6),6-(8,8),7-(1,6)]    6[6-(1,1,6),6-(1,7),7-(6,30)]]    1    2.0629
[6[1-(0),1-(0),6-(1,1,7),6-(7,8)]    1[6-(1,6,6)]    1[6-(1,6,6)]]    0    1.836
[6[1-(0),1-(0),6-(1,1,7),6-(7,8)]    1[6-(1,6,6)]    1[6-(1,6,6)]]    1    1.8698
[6[1-(0),1-(0),6-(1,1,7),6-(7,8)]    1[6-(1,6,6)]    6[1-(0),1-(0),6-(1,1,6),7-(1,1,30)]]    0    1.8986
[6[1-(0),1-(0),6-(1,1,7),6-(7,8)]    1[6-(1,6,6)]    6[1-(0),1-(0),6-(1,1,6),7-(1,1,30)]]    1    1.9571
[6[1-(0),1-(0),6-(1,1,7),6-(7,8)]    1[6-(1,6,6)]    6[1-(0),1-(0),6-(1,1,6),7-(1,1,30)]]    2    1.9435
[6[1-(0),1-(0),6-(1,1,7),6-(7,8)]    1[6-(1,6,6)]    6[1-(0),1-(0),6-(1,1,6),7-(1,1,30)]]    3    1.8918
[6[1-(0),1-(0),6-(1,1,7),6-(7,8)]    1[6-(1,6,6)]    6[6-(1,1,6),7-(1,6),8-(0)]]    0    1.8867
[6[1-(0),1-(0),6-(1,1,7),6-(7,8)]    1[6-(1,6,6)]    6[6-(1,1,6),7-(1,6),8-(0)]]    1    1.9238
[6[1-(0),1-(0),6-(1,1,7),6-(7,8)]    1[6-(1,6,6)]    6[6-(1,1,6),7-(1,6),8-(0)]]    2    1.9497
[6[1-(0),1-(0),6-(1,1,7),6-(7,8)]    1[6-(1,6,6)]    6[6-(1,1,6),7-(1,6),8-(0)]]    3    1.8518
[6[1-(0),1-(0),6-(1,1,7),6-(7,8)]    6[1-(0),1-(0),6-(1,1,6),7-(1,1,30)]    6[6-(1,1,6),7-(1,6),8-(0)]]    0    1.9563
[6[1-(0),1-(0),6-(1,1,7),6-(7,8)]    6[1-(0),1-(0),6-(1,1,6),7-(1,1,30)]    6[6-(1,1,6),7-(1,6),8-(0)]]    1    1.952
[6[1-(0),1-(0),6-(1,1,6),7-(1,1,30)]    1[6-(1,6,7)]    1[6-(1,6,7)]]    0    1.8903
[6[1-(0),1-(0),6-(1,1,6),7-(1,1,30)]    1[6-(1,6,7)]    1[6-(1,6,7)]]    1    1.8702
[6[1-(0),1-(0),6-(1,1,6),7-(1,1,30)]    1[6-(1,6,7)]    6[1-(0),1-(0),6-(1,1,7),6-(7,8)]]    0    1.9135
[6[1-(0),1-(0),6-(1,1,6),7-(1,1,30)]    1[6-(1,6,7)]    6[1-(0),1-(0),6-(1,1,7),6-(7,8)]]    1    1.9223
[6[1-(0),1-(0),6-(1,1,6),7-(1,1,30)]    1[6-(1,6,7)]    6[1-(0),1-(0),6-(1,1,7),6-(7,8)]]    2    1.9316
[6[1-(0),1-(0),6-(1,1,6),7-(1,1,30)]    1[6-(1,6,7)]    7[1-(0),1-(0),6-(1,1,6),30-(7,7,8)]]    0    1.904
[6[1-(0),1-(0),6-(1,1,6),7-(1,1,30)]    1[6-(1,6,7)]    7[1-(0),1-(0),6-(1,1,6),30-(7,7,8)]]    1    1.8587
[6[1-(0),1-(0),6-(1,1,6),7-(1,1,30)]    1[6-(1,6,7)]    7[1-(0),1-(0),6-(1,1,6),30-(7,7,8)]]    2    1.8699
[6[1-(0),1-(0),6-(1,1,6),7-(1,1,30)]    1[6-(1,6,7)]    7[1-(0),1-(0),6-(1,1,6),30-(7,7,8)]]    3    1.9086
[6[1-(0),1-(0),6-(1,1,6),7-(1,1,30)]    6[1-(0),1-(0),6-(1,1,7),6-(7,8)]    7[1-(0),1-(0),6-(1,1,6),30-(7,7,8)]]    0    1.9731
[6[1-(0),1-(0),6-(1,1,6),7-(1,1,30)]    6[1-(0),1-(0),6-(1,1,7),6-(7,8)]    7[1-(0),1-(0),6-(1,1,6),30-(7,7,8)]]    1    1.958
[6[6-(1,1,6),7-(1,6),8-(0)]    6[1-(0),1-(0),6-(1,1,7),6-(7,8)]    7[1-(0),6-(1,6,6),6-(6,8)]]    0    2.0344
[6[6-(1,1,6),7-(1,6),8-(0)]    6[1-(0),1-(0),6-(1,1,7),6-(7,8)]    7[1-(0),6-(1,6,6),6-(6,8)]]    1    2.031
[6[6-(1,1,6),7-(1,6),8-(0)]    6[1-(0),1-(0),6-(1,1,7),6-(7,8)]    8[6-(6,7)]]    0    2.1001
[6[6-(1,1,6),7-(1,6),8-(0)]    6[1-(0),1-(0),6-(1,1,7),6-(7,8)]    8[6-(6,7)]]    1    2.1112
[6[6-(1,1,6),7-(1,6),8-(0)]    7[1-(0),6-(1,6,6),6-(6,8)]    8[6-(6,7)]]    0    2.148
[6[6-(1,1,6),7-(1,6),8-(0)]    7[1-(0),6-(1,6,6),6-(6,8)]    8[6-(6,7)]]    1    2.141
[7[1-(0),1-(0),6-(1,1,6),30-(7,7,8)]    1[7-(1,6,30)]    30[7-(1,1,6),7-(6,6),7-(6,6),8-(6)]]    0    1.9111
[7[1-(0),1-(0),6-(1,1,6),30-(7,7,8)]    1[7-(1,6,30)]    30[7-(1,1,6),7-(6,6),7-(6,6),8-(6)]]    1    1.8696
[7[1-(0),1-(0),6-(1,1,6),30-(7,7,8)]    1[7-(1,6,30)]    30[7-(1,1,6),7-(6,6),7-(6,6),8-(6)]]    2    1.9191
[7[1-(0),1-(0),6-(1,1,6),30-(7,7,8)]    1[7-(1,6,30)]    30[7-(1,1,6),7-(6,6),7-(6,6),8-(6)]]    3    1.8485
[7[1-(0),1-(0),6-(1,1,6),30-(7,7,8)]    30[7-(1,1,6),7-(6,6),7-(6,6),8-(6)]    6[1-(0),1-(0),6-(1,1,6),7-(1,1,30)]]    0    2.0563
[7[1-(0),1-(0),6-(1,1,6),30-(7,7,8)]    30[7-(1,1,6),7-(6,6),7-(6,6),8-(6)]    6[1-(0),1-(0),6-(1,1,6),7-(1,1,30)]]    1    2.0296
[7[1-(0),1-(0),6-(1,1,6),30-(7,7,8)]    1[7-(1,6,30)]    1[7-(1,6,30)]]    0    1.8412
[7[1-(0),1-(0),6-(1,1,6),30-(7,7,8)]    1[7-(1,6,30)]    1[7-(1,6,30)]]    1    1.8608
[7[1-(0),1-(0),6-(1,1,6),30-(7,7,8)]    1[7-(1,6,30)]    6[1-(0),1-(0),6-(1,1,6),7-(1,1,30)]]    0    1.8788
[7[1-(0),1-(0),6-(1,1,6),30-(7,7,8)]    1[7-(1,6,30)]    6[1-(0),1-(0),6-(1,1,6),7-(1,1,30)]]    1    1.8956
[7[1-(0),1-(0),6-(1,1,6),30-(7,7,8)]    1[7-(1,6,30)]    6[1-(0),1-(0),6-(1,1,6),7-(1,1,30)]]    2    1.912
[7[1-(0),1-(0),6-(1,1,6),30-(7,7,8)]    1[7-(1,6,30)]    6[1-(0),1-(0),6-(1,1,6),7-(1,1,30)]]    3    1.8853
[7[6-(1,6),6-(1,7),30-(7,7,8)]    30[7-(1,1,6),7-(6,6),7-(6,6),8-(6)]    6[1-(0),6-(6,7),7-(6,30)]]    0    2.2052
[7[6-(1,6),6-(1,7),30-(7,7,8)]    30[7-(1,1,6),7-(6,6),7-(6,6),8-(6)]    6[1-(0),6-(6,7),7-(6,30)]]    1    2.2926
[7[6-(1,6),6-(1,7),30-(7,7,8)]    30[7-(1,1,6),7-(6,6),7-(6,6),8-(6)]    6[1-(0),7-(6,30),7-(6,30)]]    0    2.2344
[7[6-(1,6),6-(1,7),30-(7,7,8)]    30[7-(1,1,6),7-(6,6),7-(6,6),8-(6)]    6[1-(0),7-(6,30),7-(6,30)]]    1    2.0976
[7[6-(1,6),6-(1,7),30-(7,7,8)]    6[1-(0),6-(6,7),7-(6,30)]    6[1-(0),7-(6,30),7-(6,30)]]    0    1.8413
[7[6-(1,7),6-(6,6),30-(7,7,8)]    30[7-(1,1,6),7-(6,6),7-(6,6),8-(6)]    6[1-(0),7-(6,30),7-(6,30)]]    0    2.0916
[7[6-(1,7),6-(6,6),30-(7,7,8)]    30[7-(1,1,6),7-(6,6),7-(6,6),8-(6)]    6[1-(0),7-(6,30),7-(6,30)]]    1    2.1056
[7[6-(1,7),6-(6,6),30-(7,7,8)]    30[7-(1,1,6),7-(6,6),7-(6,6),8-(6)]    6[6-(1,1,6),6-(1,7),7-(6,30)]]    0    2.338
[7[6-(1,7),6-(6,6),30-(7,7,8)]    30[7-(1,1,6),7-(6,6),7-(6,6),8-(6)]    6[6-(1,1,6),6-(1,7),7-(6,30)]]    1    2.3324
[7[6-(1,7),6-(6,6),30-(7,7,8)]    6[1-(0),7-(6,30),7-(6,30)]    6[6-(1,1,6),6-(1,7),7-(6,30)]]    0    1.8515
[7[6-(1,7),6-(6,6),30-(7,7,8)]    6[1-(0),7-(6,30),7-(6,30)]    6[6-(1,1,6),6-(1,7),7-(6,30)]]    1    1.8439
[7[1-(0),6-(1,6,6),6-(6,8)]    1[7-(6,6)]    6[1-(0),6-(1,1,6),6-(8,8),7-(1,6)]]    0    2.0876
[7[1-(0),6-(1,6,6),6-(6,8)]    1[7-(6,6)]    6[1-(0),6-(1,1,6),6-(8,8),7-(1,6)]]    1    2.0824
[7[1-(0),6-(1,6,6),6-(6,8)]    1[7-(6,6)]    6[6-(1,1,6),7-(1,6),8-(0)]]    0    2.0601
[7[1-(0),6-(1,6,6),6-(6,8)]    1[7-(6,6)]    6[6-(1,1,6),7-(1,6),8-(0)]]    1    2.071
[7[1-(0),6-(1,6,6),6-(6,8)]    6[1-(0),6-(1,1,6),6-(8,8),7-(1,6)]    6[6-(1,1,6),7-(1,6),8-(0)]]    0    2.1128
[7[1-(0),6-(1,6,6),6-(6,8)]    6[1-(0),6-(1,1,6),6-(8,8),7-(1,6)]    6[6-(1,1,6),7-(1,6),8-(0)]]    1    2.0667
[8[6-(6,8),30-(7,7,7)]    30[7-(1,1,6),7-(6,6),7-(6,6),8-(6)]    6[6-(1,6,7),8-(0),8-(30)]]    0    2.0946
[8[6-(6,8),30-(7,7,7)]    30[7-(1,1,6),7-(6,6),7-(6,6),8-(6)]    6[6-(1,6,7),8-(0),8-(30)]]    1    2.2523
