# Supplementary material for: An automated protocol to construct flexibility parameters for classical forcefields: applications to metal–organic frameworks
Source: RSC Adv. 2024 Jul 19;14(31):22714–62. doi: 10.1039/d4ra01859a (PMC11258866; doi:10.1039/d4ra01859a)
Supplement: RA-014-D4RA01859A-s002 [file RA-014-D4RA01859A-s002.zip › MOFs_inputs/quadrant_1_2/FIPXEJ/FIPXEJ_atom_types_with_coordinates.txt]

FIPXEJ

8.9687000000000001    0.0000000000000000    0.0000000000000000
0.0000000000000000    10.9060000000000006    0.0000000000000000
0.0000000000000000    -1.6680133800000001    14.4893049000000005

     1       2.3325024264831264      0.14725802078657768        4.039900821219444    30[7-(1,1,6),7-(6,6),7-(6,6),8-(6)]
     2        6.730595355336182        3.616322591708708       2.5998657778330787    30[7-(1,1,6),7-(6,6),7-(6,6),8-(6)]
     3        6.816852414691145         9.09073019337162       10.449414486867381    30[7-(1,1,6),7-(6,6),7-(6,6),8-(6)]
     4       2.2462441672547824          5.6216627195031       11.889440262104886    30[7-(1,1,6),7-(6,6),7-(6,6),8-(6)]
     5       1.1216747322343896        3.373851470600897       11.167673063877814    1[7-(1,6,30)]
     6       1.2541419946874015        4.375392992558304        9.868154296688447    1[7-(1,6,30)]
     7        5.176622801081194       1.3080613684322513       3.9287369928065177    1[6-(7,7)]
     8       2.1467647187282783       1.6173728529272702       1.0206999102146723    1[6-(6,7)]
     9        5.118812671296014        5.413380333422968       0.9697168784495781    1[6-(6,6,7)]
    10        3.198679786935693       1.8657871562292527       13.982677631698646    1[6-(1,6,6)]
    11        4.979974115952672         1.88401865891295       13.973863714811765    1[6-(1,6,6)]
    12        2.290115254477125         5.85933742958242        4.283840489329709    1[6-(1,6,6)]
    13        1.253149062402501       6.4958140637034525       3.0238347809012143    1[6-(1,6,6)]
    14       1.2720539129675568        9.038740906531668       2.7382363790652913    1[7-(1,6,30)]
    15        2.904562703026922        9.065981248087006       2.5172494224796957    1[7-(1,6,30)]
    16       1.5847778114668427        8.083798300149363         4.97265691342958    1[6-(1,6,7)]
    17       3.3301769719207197        8.123828412369008       4.6331390526440215    1[6-(1,6,7)]
    18        2.266133385710812        6.943201215703268         8.96515232771544    1[6-(6,7)]
    19       2.1663403422520657       5.1165754343436705        1.457065281307587    1[7-(6,6)]
    20        5.470064530806034     -0.40514484006731366        7.957799901334724    1[6-(6,6,7)]
    21       2.5913263602888272     -0.46469560852759995        8.715479064002915    1[7-(6,6)]
    22        3.428289920020878        2.775394948466621       11.036056539208191    1[6-(1,6,7)]
    23        3.609328342210238       3.8209118735924914        9.620760846960918    1[6-(1,6,7)]
    24        5.044818970370567        7.180293463934185       12.117634978936621    1[6-(7,7)]
    25       1.7743465538580556       1.3435309109033426        9.800618207074574    1[6-(1,6,6)]
    26       1.8003652274366728       2.4899284035641913        8.446575673685821    1[6-(1,6,6)]
    27         3.46606613274082        8.330831442234974        7.192145681371084    1[6-(1,6,6)]
    28         5.23330505511837        8.255360586371303         7.29271797640044    1[6-(1,6,6)]
    29        5.606025723227194        5.864135481580993       3.3216269261126916    1[7-(1,6,30)]
    30        5.738492709684481        4.862596030297868        4.621146988938859    1[7-(1,6,30)]
    31       0.6922727355592045        7.929929478951326       10.560573704613441    1[6-(7,7)]
    32        6.631116533036814       7.6206126006613415       13.468611610436277    1[6-(6,7)]
    33        0.634462036282235        3.824600423522039       13.519581906324097    1[6-(6,6,7)]
    34        7.683031232042714       7.3721896739210155       0.5066283957628489    1[6-(1,6,6)]
    35       0.4956254877765802        7.353959212205723        0.515440288080925    1[6-(1,6,6)]
    36        6.774473185573116        3.378647955348913       10.205453059368299    1[6-(1,6,6)]
    37       5.7374988101513305        2.742181813748151       11.465458436665386    1[6-(1,6,6)]
    38         5.75640221181467      0.19925137308494323       11.751071765674856    1[7-(1,6,30)]
    39        7.388911423913782       0.1720137609624235       11.972056902101654    1[7-(1,6,30)]
    40         6.06912202140984       1.1541856235494383        9.516647254641484    1[6-(1,6,7)]
    41       7.8145215707796885       1.1141541973754274        9.856160828722594    1[6-(1,6,7)]
    42       6.7504796548625245       2.2947833263117787        5.524154454193976    1[6-(6,7)]
    43       6.6506896606971875        4.121406223034121       13.032235959228021    1[7-(6,6)]
    44       0.9857104069366135        9.643132565843686        6.531510299009344    1[6-(6,6,7)]
    45        7.075672388853108        9.702683333251144        5.773830504573115    1[7-(6,6)]
    46        7.912641991799464        6.462592255703063       3.4532445924547766    1[6-(1,6,7)]
    47        8.093677341325323        5.417079631939803        4.868542987236167    1[6-(1,6,7)]
    48       0.5604712071350941       2.0576961930495297        2.371678012444946    1[6-(7,7)]
    49        6.258698753724752        7.894460843401192       4.6886765376198305    1[6-(1,6,6)]
    50       6.2847119114328365        6.748066363388641        6.042720734444202    1[6-(1,6,6)]
    51        7.950411525617102       0.9071559050350759        7.297163694853301    1[6-(1,6,6)]
    52       0.7489502031230478       0.9826268490206124         7.19659479693607    1[6-(1,6,6)]
    53        4.615143783805787       1.6708362862346346        3.070963639866394    6[1-(0),7-(6,30),7-(6,30)]
    54       3.0640899777677615       1.8307952802067742        1.560781208755958    6[1-(0),6-(6,7),7-(6,30)]
    55        4.053448140590753       2.7399660859951034        1.249779805167477    6[6-(1,1,6),6-(1,7),7-(6,30)]
    56       3.9539139357826705        4.393007294199845        13.79119169704353    6[6-(1,6,7),8-(0),8-(30)]
    57        4.127886241346329       5.1924730807555575       0.5554640689456646    6[1-(0),6-(1,1,6),6-(8,8),7-(1,6)]
    58        4.091107574859862        3.708084262975129      0.11658516818880493    6[1-(0),1-(0),6-(1,6,7),6-(6,7)]
    59       2.2305876011640176        6.643212657047509        3.509025337548342    6[1-(0),1-(0),6-(1,1,7),6-(7,8)]
    60         2.33783852902125        8.003551885555146        4.179669241163863    6[1-(0),1-(0),6-(1,1,6),7-(1,1,30)]
    61       4.1723094217464265        8.073538421904441        9.136632242785277    6[6-(1,1,6),6-(1,7),7-(6,30)]
    62       3.1489434787089436        7.237084797680221        9.527167511217876    6[1-(0),6-(6,7),7-(6,30)]
    63        4.297345478767204     -0.39839985917775045        6.160276829658325    6[6-(1,6,7),8-(0),8-(30)]
    64        4.456878606359663      -0.7106753899464611        7.663505371793856    6[1-(0),6-(1,1,6),6-(8,8),7-(1,6)]
    65        3.353250169723738        6.407469668929715        2.511573225919342    6[6-(1,1,6),7-(1,6),8-(0)]
    66        2.899412635765931        3.180101181107333       10.160250806465571    6[1-(0),1-(0),6-(1,1,6),7-(1,1,30)]
    67        4.556719234998158       7.3765559236031475       11.170107998468367    6[1-(0),7-(6,30),7-(6,30)]
    68       2.4152919650050797        2.050384844354237        9.253003348770195    6[1-(0),1-(0),6-(1,1,7),6-(7,8)]
    69        4.336306676308288        8.664287480982926        7.780619307749319    6[1-(0),1-(0),6-(1,6,7),6-(6,7)]
    70       3.5710777254744923       1.3437274320859294        8.564247732338073    6[6-(1,1,6),7-(1,6),8-(0)]
    71      0.13079437392019186        7.567152751606921       11.418346755601466    6[1-(0),7-(6,30),7-(6,30)]
    72       7.5484408523580475        7.407190160411164       12.928529383233075    6[1-(0),6-(6,7),7-(6,30)]
    73        8.537798191028676       6.4980176979195745       13.239527847472587    6[6-(1,1,6),6-(1,7),7-(6,30)]
    74        8.438264292577069        4.844972812887594       0.6981089962114508    6[6-(1,6,7),8-(0),8-(30)]
    75        8.612236498449985        4.045507038612721       13.933836387551619    6[1-(0),6-(1,1,6),6-(8,8),7-(1,6)]
    76        8.575458612665043        5.529895045937575       14.372718921807694    6[1-(0),1-(0),6-(1,6,7),6-(6,7)]
    77        6.714938524121968       2.5947764866613365       10.980271311936788    6[1-(0),1-(0),6-(1,1,7),6-(7,8)]
    78        6.822184816300241       1.2344333504254734        10.30963272315055    6[1-(0),1-(0),6-(1,1,6),7-(1,1,30)]
    79        8.656657431225973        1.164449325724012        5.352678451433023    6[6-(1,1,6),6-(1,7),7-(6,30)]
    80        7.633291099225355        2.000901265924872        4.962141234320579    6[1-(0),6-(6,7),7-(6,30)]
    81        8.781693002673888        9.636384615015093        8.329033904281797    6[6-(1,6,7),8-(0),8-(30)]
    82    -0.027475281770779847        9.948663083351596         6.82580507118282    6[1-(0),6-(1,1,6),6-(8,8),7-(1,6)]
    83        7.837599738885249       2.8305163963865065       11.977724671625415    6[6-(1,1,6),7-(1,6),8-(0)]
    84        7.383762525488427        6.057888225110436        4.329049839004586    6[1-(0),1-(0),6-(1,1,6),7-(1,1,30)]
    85      0.07237037985019093       1.8614319104366344       3.3192034521418683    6[1-(0),7-(6,30),7-(6,30)]
    86        6.899641780634196        7.187606964814805         5.23629371649184    6[1-(0),1-(0),6-(1,1,7),6-(7,8)]
    87         8.82065342463956       0.5736998032801873       6.7086914502141015    6[1-(0),1-(0),6-(1,6,7),6-(6,7)]
    88        8.055427374115787        7.894262436980951        5.925051777156365    6[6-(1,1,6),7-(1,6),8-(0)]
    89       1.7806269987431218        4.006988273359597        10.66951366260521    7[1-(0),1-(0),6-(1,1,6),30-(7,7,8)]
    90        3.401439134130162         6.79625351101812       10.810281589650783    7[6-(1,6),6-(1,7),30-(7,7,8)]
    91       3.4216454428702425        1.160301138450544        2.716045751315459    7[6-(1,6),6-(1,7),30-(7,7,8)]
    92        5.036603782589357        2.628485978066933       2.2218319538430786    7[6-(1,7),6-(6,6),30-(7,7,8)]
    93         2.16737468592442        9.135323322208928        3.230812535167713    7[1-(0),1-(0),6-(1,1,6),30-(7,7,8)]
    94       5.0658249174714935        8.163249687702361       10.196987446300405    7[6-(1,7),6-(6,6),30-(7,7,8)]
    95        3.133655005374044        5.478145520495298        1.570048385331591    7[1-(0),6-(1,6,6),6-(6,8)]
    96       3.4907602702972422    -0.007247424350806497        8.487241106778416    7[1-(0),6-(1,6,6),6-(6,8)]
    97        6.264977966997435        5.230999794254962         3.81978762866143    7[1-(0),1-(0),6-(1,1,6),30-(7,7,8)]
    98        7.885789041845325       2.4417333562708334        3.679027918598888    7[6-(1,6),6-(1,7),30-(7,7,8)]
    99        7.905996554201624        8.077687915454092         11.7732670783807    7[6-(1,6),6-(1,7),30-(7,7,8)]
   100       0.5522535934931555        6.609500133390588       12.267475732368633    7[6-(1,7),6-(6,6),30-(7,7,8)]
   101        6.651722509735193      0.10266721376959298       11.258495101922557    7[1-(0),1-(0),6-(1,1,6),30-(7,7,8)]
   102       0.5814754831377178       1.0747394477331078        4.292325444079036    7[6-(1,7),6-(6,6),30-(7,7,8)]
   103        7.618003879879016         3.75983796402995       12.919253205977931    7[1-(0),6-(1,6,6),6-(6,8)]
   104        7.975106624333013        9.245236866489568         6.00206739905963    7[1-(0),6-(1,6,6),6-(6,8)]
   105        2.771060447767436        4.880875830911106       13.628280924692746    8[6-(6,8),30-(7,7,7)]
   106        4.904265194661239         4.52830836431072       12.986921885142573    8[6-(6,8)]
   107       3.1006780807284575     -0.04435768260486417       5.8228588695662635    8[6-(6,8),30-(7,7,7)]
   108        4.438758791208877        7.038080372941058        2.614973609951724    8[6-(6,7)]
   109        5.261252467780864      -0.5861059986070029        5.385924519949055    8[6-(6,8)]
   110        4.534545312093299        1.988533027964738         8.10314991903492    8[6-(6,7)]
   111        7.255410473007721        4.357106399715673       0.8610219418715629    8[6-(6,8),30-(7,7,7)]
   112       0.4199175474101024        4.709669874724955       1.5023764466943161    8[6-(6,8)]
   113        7.585027134295468        9.282339825370366        8.666454224086971    8[6-(6,8),30-(7,7,7)]
   114     -0.04559135146592856        2.199905546116855       11.874323895006125    8[6-(6,7)]
   115       0.7769015292311866      -1.0819083839885755        9.103384462828217    8[6-(6,8)]
   116     0.050196822158580186        7.249455714236078        6.386143131613218    8[6-(6,7)]
