# Supplementary material for: An automated protocol to construct flexibility parameters for classical forcefields: applications to metal–organic frameworks
Source: RSC Adv. 2024 Jul 19;14(31):22714–62. doi: 10.1039/d4ra01859a (PMC11258866; doi:10.1039/d4ra01859a)
Supplement: RA-014-D4RA01859A-s002 [file RA-014-D4RA01859A-s002.zip › MOFs_inputs/quadrant_1_2/FIPXEJ/FIPXEJ_bond_and_UB_types_list.txt]

[30[7-(1,1,6),7-(6,6),7-(6,6),8-(6)]    7[6-(1,6),6-(1,7),30-(7,7,8)]]    0    1.9913
[30[7-(1,1,6),7-(6,6),7-(6,6),8-(6)]    7[6-(1,6),6-(1,7),30-(7,7,8)]]    1    1.9694
[30[7-(1,1,6),7-(6,6),7-(6,6),8-(6)]    7[1-(0),1-(0),6-(1,1,6),30-(7,7,8)]]    0    2.0843
[30[7-(1,1,6),7-(6,6),7-(6,6),8-(6)]    7[6-(1,7),6-(6,6),30-(7,7,8)]]    0    1.9973
[30[7-(1,1,6),7-(6,6),7-(6,6),8-(6)]    8[6-(6,8),30-(7,7,7)]]    0    1.9562
[1[7-(1,6,30)]    7[1-(0),1-(0),6-(1,1,6),30-(7,7,8)]]    0    1.0408
[1[7-(1,6,30)]    7[1-(0),1-(0),6-(1,1,6),30-(7,7,8)]]    1    1.0273
[1[6-(7,7)]    6[1-(0),7-(6,30),7-(6,30)]]    0    1.0856
[1[6-(6,7)]    6[1-(0),6-(6,7),7-(6,30)]]    0    1.0863
[1[6-(6,6,7)]    6[1-(0),6-(1,1,6),6-(8,8),7-(1,6)]]    0    1.0973
[1[6-(1,6,6)]    6[1-(0),1-(0),6-(1,6,7),6-(6,7)]]    0    1.1016
[1[6-(1,6,6)]    6[1-(0),1-(0),6-(1,1,7),6-(7,8)]]    0    1.1026
[1[6-(1,6,7)]    6[1-(0),1-(0),6-(1,1,6),7-(1,1,30)]]    0    1.0981
[1[7-(6,6)]    7[1-(0),6-(1,6,6),6-(6,8)]]    0    1.0367
[6[1-(0),7-(6,30),7-(6,30)]    7[6-(1,6),6-(1,7),30-(7,7,8)]]    0    1.3439
[6[1-(0),7-(6,30),7-(6,30)]    7[6-(1,7),6-(6,6),30-(7,7,8)]]    0    1.3492
[6[1-(0),6-(6,7),7-(6,30)]    6[6-(1,1,6),6-(1,7),7-(6,30)]]    0    1.3787
[6[1-(0),6-(6,7),7-(6,30)]    7[6-(1,6),6-(1,7),30-(7,7,8)]]    0    1.3814
[6[1-(0),1-(0),6-(1,6,7),6-(6,7)]    6[6-(1,1,6),6-(1,7),7-(6,30)]]    0    1.4895
[6[6-(1,1,6),6-(1,7),7-(6,30)]    7[6-(1,7),6-(6,6),30-(7,7,8)]]    0    1.3883
[6[1-(0),6-(1,1,6),6-(8,8),7-(1,6)]    6[6-(1,6,7),8-(0),8-(30)]]    0    1.5387
[6[6-(1,6,7),8-(0),8-(30)]    8[6-(6,8),30-(7,7,7)]]    0    1.2913
[6[6-(1,6,7),8-(0),8-(30)]    8[6-(6,8)]]    0    1.2515
[6[1-(0),1-(0),6-(1,6,7),6-(6,7)]    6[1-(0),6-(1,1,6),6-(8,8),7-(1,6)]]    0    1.5429
[6[1-(0),6-(1,1,6),6-(8,8),7-(1,6)]    7[1-(0),6-(1,6,6),6-(6,8)]]    0    1.4505
[6[1-(0),1-(0),6-(1,1,6),7-(1,1,30)]    6[1-(0),1-(0),6-(1,1,7),6-(7,8)]]    0    1.5241
[6[1-(0),1-(0),6-(1,1,7),6-(7,8)]    6[6-(1,1,6),7-(1,6),8-(0)]]    0    1.5199
[6[1-(0),1-(0),6-(1,1,6),7-(1,1,30)]    7[1-(0),1-(0),6-(1,1,6),30-(7,7,8)]]    0    1.4841
[6[6-(1,1,6),7-(1,6),8-(0)]    7[1-(0),6-(1,6,6),6-(6,8)]]    0    1.341
[6[6-(1,1,6),7-(1,6),8-(0)]    7[1-(0),6-(1,6,6),6-(6,8)]]    1    1.3556
[6[6-(1,1,6),7-(1,6),8-(0)]    8[6-(6,7)]]    0    1.2536
