# Supplementary material for: An automated protocol to construct flexibility parameters for classical forcefields: applications to metal–organic frameworks
Source: RSC Adv. 2024 Jul 19;14(31):22714–62. doi: 10.1039/d4ra01859a (PMC11258866; doi:10.1039/d4ra01859a)
Supplement: RA-014-D4RA01859A-s002 [file RA-014-D4RA01859A-s002.zip › MOFs_inputs/quadrant_1_2/FIPXEJ/FIPXEJ_dihedral_instances_list.txt]

[ 98	[0	0	0]	2	[0	0	0]	97	[0	0	0]	30	[0	0	0]	0	-1	True	1	-1.0948 ]
[ 90	[0	0	0]	4	[0	0	0]	89	[0	0	0]	6	[0	0	0]	0	-1	True	1	-1.0948 ]
[ 91	[0	0	0]	1	[0	0	0]	93	[0	-1	0]	60	[0	-1	0]	1	1	True	2	2.3953 ]
[ 99	[0	0	0]	3	[0	0	0]	101	[0	1	0]	78	[0	1	0]	1	1	True	2	2.3953 ]
[ 91	[0	1	0]	1	[0	1	0]	93	[0	0	0]	60	[0	0	0]	1	1	True	2	2.3953 ]
[ 99	[0	-1	0]	3	[0	-1	0]	101	[0	0	0]	78	[0	0	0]	1	1	True	2	2.3953 ]
[ 102	[0	0	0]	1	[0	0	0]	91	[0	0	0]	53	[0	0	0]	2	1	True	1	2.0873 ]
[ 94	[0	0	0]	3	[0	0	0]	99	[0	0	0]	71	[1	0	0]	2	1	True	1	2.0873 ]
[ 92	[0	0	0]	2	[0	0	0]	98	[0	0	0]	85	[1	0	0]	3	1	True	1	1.949 ]
[ 100	[0	0	0]	4	[0	0	0]	90	[0	0	0]	67	[0	0	0]	3	1	True	1	1.949 ]
[ 93	[0	-1	0]	1	[0	0	0]	107	[0	0	0]	63	[0	0	0]	4	1	True	1	1.2084 ]
[ 101	[0	1	0]	3	[0	0	0]	113	[0	0	0]	81	[0	0	0]	4	1	True	1	1.2084 ]
[ 97	[0	0	0]	2	[0	0	0]	111	[0	0	0]	74	[0	0	0]	5	1	True	1	1.3793 ]
[ 89	[0	0	0]	4	[0	0	0]	105	[0	0	0]	56	[0	0	0]	5	1	True	1	1.3793 ]
[ 107	[0	0	0]	1	[0	0	0]	102	[0	0	0]	79	[-1	0	0]	6	-1	True	1	-0.4454 ]
[ 113	[0	0	0]	3	[0	0	0]	94	[0	0	0]	61	[0	0	0]	6	-1	True	1	-0.4454 ]
[ 111	[0	0	0]	2	[0	0	0]	92	[0	0	0]	55	[0	0	0]	7	-1	True	1	-0.4353 ]
[ 105	[0	0	0]	4	[0	0	0]	100	[0	0	0]	73	[-1	0	0]	7	-1	True	1	-0.4353 ]
[ 92	[0	0	0]	53	[0	0	0]	91	[0	0	0]	54	[0	0	0]	8	1	True	1	0.0069 ]
[ 100	[0	0	0]	71	[0	0	0]	99	[-1	0	0]	72	[-1	0	0]	8	1	True	2	0.0069 ]
[ 100	[1	0	0]	71	[1	0	0]	99	[0	0	0]	72	[0	0	0]	8	1	True	2	0.0069 ]
[ 94	[0	0	0]	67	[0	0	0]	90	[0	0	0]	62	[0	0	0]	9	-1	True	1	-0.0015 ]
[ 102	[0	0	0]	85	[0	0	0]	98	[-1	0	0]	80	[-1	0	0]	9	-1	True	2	-0.0015 ]
[ 102	[1	0	0]	85	[1	0	0]	98	[0	0	0]	80	[0	0	0]	9	-1	True	2	-0.0015 ]
[ 91	[0	0	0]	53	[0	0	0]	92	[0	0	0]	55	[0	0	0]	10	-1	True	1	-0.0053 ]
[ 99	[-1	0	0]	71	[0	0	0]	100	[0	0	0]	73	[-1	0	0]	10	-1	True	1	-0.0053 ]
[ 90	[0	0	0]	67	[0	0	0]	94	[0	0	0]	61	[0	0	0]	11	-1	True	1	-0.0046 ]
[ 98	[-1	0	0]	85	[0	0	0]	102	[0	0	0]	79	[-1	0	0]	11	-1	True	1	-0.0046 ]
[ 18	[0	0	0]	62	[0	0	0]	90	[0	0	0]	67	[0	0	0]	12	-1	True	1	-3.1294 ]
[ 42	[0	0	0]	80	[0	0	0]	98	[0	0	0]	85	[1	0	0]	12	-1	True	1	-3.1294 ]
[ 91	[0	0	0]	54	[0	0	0]	55	[0	0	0]	92	[0	0	0]	13	1	True	1	0.0028 ]
[ 99	[0	0	0]	72	[0	0	0]	73	[0	0	0]	100	[1	0	0]	13	1	True	1	0.0028 ]
[ 90	[0	0	0]	62	[0	0	0]	61	[0	0	0]	94	[0	0	0]	14	-1	True	1	-0.01 ]
[ 98	[0	0	0]	80	[0	0	0]	79	[0	0	0]	102	[1	0	0]	14	-1	True	1	-0.01 ]
[ 55	[0	0	0]	54	[0	0	0]	91	[0	0	0]	1	[0	0	0]	15	1	True	1	2.7799 ]
[ 73	[0	0	0]	72	[0	0	0]	99	[0	0	0]	3	[0	0	0]	15	1	True	1	2.7799 ]
[ 55	[0	0	0]	54	[0	0	0]	91	[0	0	0]	53	[0	0	0]	16	-1	True	1	-0.0058 ]
[ 61	[0	0	0]	62	[0	0	0]	90	[0	0	0]	67	[0	0	0]	16	1	True	1	0.0071 ]
[ 73	[0	0	0]	72	[0	0	0]	99	[0	0	0]	71	[1	0	0]	16	-1	True	1	-0.0058 ]
[ 79	[0	0	0]	80	[0	0	0]	98	[0	0	0]	85	[1	0	0]	16	1	True	1	0.0071 ]
[ 92	[0	0	0]	55	[0	0	0]	58	[0	0	0]	57	[0	0	0]	17	-1	True	1	-1.0572 ]
[ 100	[1	0	0]	73	[0	0	0]	76	[0	0	0]	75	[0	0	0]	17	-1	True	1	-1.0572 ]
[ 94	[0	0	0]	61	[0	0	0]	69	[0	0	0]	64	[0	1	0]	18	-1	True	1	-1.0691 ]
[ 102	[1	0	0]	79	[0	0	0]	87	[0	0	0]	82	[1	-1	0]	18	-1	True	1	-1.0691 ]
[ 58	[0	0	0]	55	[0	0	0]	92	[0	0	0]	2	[0	0	0]	19	1	True	1	0.0482 ]
[ 76	[0	0	0]	73	[0	0	0]	100	[1	0	0]	4	[1	0	0]	19	1	True	2	0.0482 ]
[ 76	[-1	0	0]	73	[-1	0	0]	100	[0	0	0]	4	[0	0	0]	19	1	True	2	0.0482 ]
[ 69	[0	0	0]	61	[0	0	0]	94	[0	0	0]	67	[0	0	0]	20	-1	True	1	-3.0441 ]
[ 87	[0	0	0]	79	[0	0	0]	102	[1	0	0]	85	[1	0	0]	20	-1	True	2	-3.0441 ]
[ 87	[-1	0	0]	79	[-1	0	0]	102	[0	0	0]	85	[0	0	0]	20	-1	True	2	-3.0441 ]
[ 106	[0	0	0]	56	[0	0	0]	57	[0	0	1]	95	[0	0	1]	21	1	True	2	2.8147 ]
[ 106	[0	0	-1]	56	[0	0	-1]	57	[0	0	0]	95	[0	0	0]	21	1	True	2	2.8147 ]
[ 112	[1	0	0]	74	[0	0	0]	75	[0	0	-1]	103	[0	0	-1]	21	1	True	2	2.8147 ]
[ 112	[1	0	1]	74	[0	0	1]	75	[0	0	0]	103	[0	0	0]	21	1	True	2	2.8147 ]
[ 109	[0	0	0]	63	[0	0	0]	64	[0	0	0]	96	[0	0	0]	22	1	True	1	2.7669 ]
[ 115	[1	1	0]	81	[0	0	0]	82	[1	0	0]	104	[0	0	0]	22	1	True	2	2.7669 ]
[ 115	[0	1	0]	81	[-1	0	0]	82	[0	0	0]	104	[-1	0	0]	22	1	True	2	2.7669 ]
[ 106	[0	0	0]	56	[0	0	0]	105	[0	0	0]	4	[0	0	0]	23	1	True	1	0.2059 ]
[ 112	[1	0	0]	74	[0	0	0]	111	[0	0	0]	2	[0	0	0]	23	1	True	1	0.2059 ]
[ 109	[0	0	0]	63	[0	0	0]	107	[0	0	0]	1	[0	0	0]	24	1	True	1	0.1155 ]
[ 115	[1	1	0]	81	[0	0	0]	113	[0	0	0]	3	[0	0	0]	24	1	True	1	0.1155 ]
[ 96	[0	0	0]	64	[0	0	0]	69	[0	-1	0]	28	[0	-1	0]	25	-1	True	2	-2.9403 ]
[ 96	[0	1	0]	64	[0	1	0]	69	[0	0	0]	28	[0	0	0]	25	-1	True	2	-2.9403 ]
[ 104	[-1	0	0]	82	[0	0	0]	87	[-1	1	0]	52	[0	1	0]	25	-1	True	2	-2.9402 ]
[ 104	[0	-1	0]	82	[1	-1	0]	87	[0	0	0]	52	[1	0	0]	25	-1	True	2	-2.9402 ]
[ 95	[0	0	0]	57	[0	0	0]	58	[0	0	0]	55	[0	0	0]	26	-1	True	1	-0.829 ]
[ 103	[0	0	0]	75	[0	0	0]	76	[0	0	0]	73	[0	0	0]	26	-1	True	1	-0.829 ]
[ 58	[0	0	0]	57	[0	0	0]	95	[0	0	0]	19	[0	0	0]	27	-1	True	1	-0.7868 ]
[ 76	[0	0	0]	75	[0	0	0]	103	[0	0	0]	43	[0	0	0]	27	-1	True	1	-0.7868 ]
[ 69	[0	-1	0]	64	[0	0	0]	96	[0	0	0]	21	[0	0	0]	28	-1	True	1	-0.4793 ]
[ 87	[-1	1	0]	82	[0	0	0]	104	[-1	0	0]	45	[-1	0	0]	28	-1	True	2	-0.4793 ]
[ 87	[0	1	0]	82	[1	0	0]	104	[0	0	0]	45	[0	0	0]	28	-1	True	2	-0.4793 ]
[ 65	[0	0	0]	59	[0	0	0]	60	[0	0	0]	93	[0	0	0]	29	1	True	1	1.1307 ]
[ 83	[0	0	0]	77	[0	0	0]	78	[0	0	0]	101	[0	0	0]	29	1	True	1	1.1307 ]
[ 70	[0	0	0]	68	[0	0	0]	66	[0	0	0]	89	[0	0	0]	30	1	True	1	2.9864 ]
[ 88	[0	0	0]	86	[0	0	0]	84	[0	0	0]	97	[0	0	0]	30	1	True	1	2.9864 ]
[ 60	[0	0	0]	59	[0	0	0]	65	[0	0	0]	95	[0	0	0]	31	-1	True	1	-2.7729 ]
[ 78	[0	0	0]	77	[0	0	0]	83	[0	0	0]	103	[0	0	0]	31	-1	True	1	-2.7729 ]
[ 66	[0	0	0]	68	[0	0	0]	70	[0	0	0]	96	[0	0	0]	32	1	True	1	2.4199 ]
[ 84	[0	0	0]	86	[0	0	0]	88	[0	0	0]	104	[0	0	0]	32	1	True	1	2.4199 ]
[ 59	[0	0	0]	60	[0	0	0]	93	[0	0	0]	15	[0	0	0]	33	-1	True	1	-1.048 ]
[ 77	[0	0	0]	78	[0	0	0]	101	[0	0	0]	39	[0	0	0]	33	-1	True	1	-1.048 ]
[ 68	[0	0	0]	66	[0	0	0]	89	[0	0	0]	6	[0	0	0]	34	-1	True	1	-0.9907 ]
[ 86	[0	0	0]	84	[0	0	0]	97	[0	0	0]	30	[0	0	0]	34	-1	True	1	-0.9907 ]
[ 59	[0	0	0]	65	[0	0	0]	95	[0	0	0]	19	[0	0	0]	35	1	True	1	0.2074 ]
[ 77	[0	0	0]	83	[0	0	0]	103	[0	0	0]	43	[0	0	0]	35	1	True	1	0.2074 ]
[ 68	[0	0	0]	70	[0	0	0]	96	[0	0	0]	21	[0	0	0]	36	1	True	1	0.212 ]
[ 86	[0	0	0]	88	[0	0	0]	104	[0	0	0]	45	[0	0	0]	36	1	True	1	0.212 ]
