# Supplementary material for: An automated protocol to construct flexibility parameters for classical forcefields: applications to metal–organic frameworks
Source: RSC Adv. 2024 Jul 19;14(31):22714–62. doi: 10.1039/d4ra01859a (PMC11258866; doi:10.1039/d4ra01859a)
Supplement: RA-014-D4RA01859A-s002 [file RA-014-D4RA01859A-s002.zip › MOFs_inputs/quadrant_1_2/FIPXEJ/FIPXEJ_dihedral_types_list.txt]

[7[6-(1,6),6-(1,7),30-(7,7,8)]    30[7-(1,1,6),7-(6,6),7-(6,6),8-(6)]    7[1-(0),1-(0),6-(1,1,6),30-(7,7,8)]    1[7-(1,6,30)]]      0      Nonrotatable      1.0948
[7[6-(1,6),6-(1,7),30-(7,7,8)]    30[7-(1,1,6),7-(6,6),7-(6,6),8-(6)]    7[1-(0),1-(0),6-(1,1,6),30-(7,7,8)]    6[1-(0),1-(0),6-(1,1,6),7-(1,1,30)]]      0      Nonrotatable      2.3953
[7[6-(1,7),6-(6,6),30-(7,7,8)]    30[7-(1,1,6),7-(6,6),7-(6,6),8-(6)]    7[6-(1,6),6-(1,7),30-(7,7,8)]    6[1-(0),7-(6,30),7-(6,30)]]      0      Nonrotatable      2.0873
[7[6-(1,7),6-(6,6),30-(7,7,8)]    30[7-(1,1,6),7-(6,6),7-(6,6),8-(6)]    7[6-(1,6),6-(1,7),30-(7,7,8)]    6[1-(0),7-(6,30),7-(6,30)]]      1      Nonrotatable      1.949
[7[1-(0),1-(0),6-(1,1,6),30-(7,7,8)]    30[7-(1,1,6),7-(6,6),7-(6,6),8-(6)]    8[6-(6,8),30-(7,7,7)]    6[6-(1,6,7),8-(0),8-(30)]]      0      Nonrotatable      1.2084
[7[1-(0),1-(0),6-(1,1,6),30-(7,7,8)]    30[7-(1,1,6),7-(6,6),7-(6,6),8-(6)]    8[6-(6,8),30-(7,7,7)]    6[6-(1,6,7),8-(0),8-(30)]]      1      Nonrotatable      1.3793
[8[6-(6,8),30-(7,7,7)]    30[7-(1,1,6),7-(6,6),7-(6,6),8-(6)]    7[6-(1,7),6-(6,6),30-(7,7,8)]    6[6-(1,1,6),6-(1,7),7-(6,30)]]      0      Nonrotatable      0.4454
[8[6-(6,8),30-(7,7,7)]    30[7-(1,1,6),7-(6,6),7-(6,6),8-(6)]    7[6-(1,7),6-(6,6),30-(7,7,8)]    6[6-(1,1,6),6-(1,7),7-(6,30)]]      1      Nonrotatable      0.4353
[7[6-(1,7),6-(6,6),30-(7,7,8)]    6[1-(0),7-(6,30),7-(6,30)]    7[6-(1,6),6-(1,7),30-(7,7,8)]    6[1-(0),6-(6,7),7-(6,30)]]      0      Nonrotatable      0.0069
[7[6-(1,7),6-(6,6),30-(7,7,8)]    6[1-(0),7-(6,30),7-(6,30)]    7[6-(1,6),6-(1,7),30-(7,7,8)]    6[1-(0),6-(6,7),7-(6,30)]]      1      Nonrotatable      0.0015
[7[6-(1,6),6-(1,7),30-(7,7,8)]    6[1-(0),7-(6,30),7-(6,30)]    7[6-(1,7),6-(6,6),30-(7,7,8)]    6[6-(1,1,6),6-(1,7),7-(6,30)]]      0      Nonrotatable      0.0053
[7[6-(1,6),6-(1,7),30-(7,7,8)]    6[1-(0),7-(6,30),7-(6,30)]    7[6-(1,7),6-(6,6),30-(7,7,8)]    6[6-(1,1,6),6-(1,7),7-(6,30)]]      1      Nonrotatable      0.0046
[1[6-(6,7)]    6[1-(0),6-(6,7),7-(6,30)]    7[6-(1,6),6-(1,7),30-(7,7,8)]    6[1-(0),7-(6,30),7-(6,30)]]      0      Nonrotatable      3.1294
[7[6-(1,6),6-(1,7),30-(7,7,8)]    6[1-(0),6-(6,7),7-(6,30)]    6[6-(1,1,6),6-(1,7),7-(6,30)]    7[6-(1,7),6-(6,6),30-(7,7,8)]]      0      Nonrotatable      0.0028
[7[6-(1,6),6-(1,7),30-(7,7,8)]    6[1-(0),6-(6,7),7-(6,30)]    6[6-(1,1,6),6-(1,7),7-(6,30)]    7[6-(1,7),6-(6,6),30-(7,7,8)]]      1      Nonrotatable      0.01
[6[6-(1,1,6),6-(1,7),7-(6,30)]    6[1-(0),6-(6,7),7-(6,30)]    7[6-(1,6),6-(1,7),30-(7,7,8)]    30[7-(1,1,6),7-(6,6),7-(6,6),8-(6)]]      0      Nonrotatable      2.7799
[6[6-(1,1,6),6-(1,7),7-(6,30)]    6[1-(0),6-(6,7),7-(6,30)]    7[6-(1,6),6-(1,7),30-(7,7,8)]    6[1-(0),7-(6,30),7-(6,30)]]      0      Nonrotatable      0.0064
[7[6-(1,7),6-(6,6),30-(7,7,8)]    6[6-(1,1,6),6-(1,7),7-(6,30)]    6[1-(0),1-(0),6-(1,6,7),6-(6,7)]    6[1-(0),6-(1,1,6),6-(8,8),7-(1,6)]]      0      Nonrotatable      1.0572
[7[6-(1,7),6-(6,6),30-(7,7,8)]    6[6-(1,1,6),6-(1,7),7-(6,30)]    6[1-(0),1-(0),6-(1,6,7),6-(6,7)]    6[1-(0),6-(1,1,6),6-(8,8),7-(1,6)]]      1      Nonrotatable      1.0691
[6[1-(0),1-(0),6-(1,6,7),6-(6,7)]    6[6-(1,1,6),6-(1,7),7-(6,30)]    7[6-(1,7),6-(6,6),30-(7,7,8)]    30[7-(1,1,6),7-(6,6),7-(6,6),8-(6)]]      0      Nonrotatable      0.0482
[6[1-(0),1-(0),6-(1,6,7),6-(6,7)]    6[6-(1,1,6),6-(1,7),7-(6,30)]    7[6-(1,7),6-(6,6),30-(7,7,8)]    6[1-(0),7-(6,30),7-(6,30)]]      0      Nonrotatable      3.0441
[8[6-(6,8)]    6[6-(1,6,7),8-(0),8-(30)]    6[1-(0),6-(1,1,6),6-(8,8),7-(1,6)]    7[1-(0),6-(1,6,6),6-(6,8)]]      0      Nonrotatable      2.8147
[8[6-(6,8)]    6[6-(1,6,7),8-(0),8-(30)]    6[1-(0),6-(1,1,6),6-(8,8),7-(1,6)]    7[1-(0),6-(1,6,6),6-(6,8)]]      1      Nonrotatable      2.7669
[8[6-(6,8)]    6[6-(1,6,7),8-(0),8-(30)]    8[6-(6,8),30-(7,7,7)]    30[7-(1,1,6),7-(6,6),7-(6,6),8-(6)]]      0      Nonrotatable      0.2059
[8[6-(6,8)]    6[6-(1,6,7),8-(0),8-(30)]    8[6-(6,8),30-(7,7,7)]    30[7-(1,1,6),7-(6,6),7-(6,6),8-(6)]]      1      Nonrotatable      0.1155
[7[1-(0),6-(1,6,6),6-(6,8)]    6[1-(0),6-(1,1,6),6-(8,8),7-(1,6)]    6[1-(0),1-(0),6-(1,6,7),6-(6,7)]    1[6-(1,6,6)]]      0      Nonrotatable      2.9403
[7[1-(0),6-(1,6,6),6-(6,8)]    6[1-(0),6-(1,1,6),6-(8,8),7-(1,6)]    6[1-(0),1-(0),6-(1,6,7),6-(6,7)]    6[6-(1,1,6),6-(1,7),7-(6,30)]]      0      Nonrotatable      0.829
[6[1-(0),1-(0),6-(1,6,7),6-(6,7)]    6[1-(0),6-(1,1,6),6-(8,8),7-(1,6)]    7[1-(0),6-(1,6,6),6-(6,8)]    1[7-(6,6)]]      0      Nonrotatable      0.7868
[6[1-(0),1-(0),6-(1,6,7),6-(6,7)]    6[1-(0),6-(1,1,6),6-(8,8),7-(1,6)]    7[1-(0),6-(1,6,6),6-(6,8)]    1[7-(6,6)]]      1      Nonrotatable      0.4793
[6[6-(1,1,6),7-(1,6),8-(0)]    6[1-(0),1-(0),6-(1,1,7),6-(7,8)]    6[1-(0),1-(0),6-(1,1,6),7-(1,1,30)]    7[1-(0),1-(0),6-(1,1,6),30-(7,7,8)]]      0      Nonrotatable      1.1307
[6[6-(1,1,6),7-(1,6),8-(0)]    6[1-(0),1-(0),6-(1,1,7),6-(7,8)]    6[1-(0),1-(0),6-(1,1,6),7-(1,1,30)]    7[1-(0),1-(0),6-(1,1,6),30-(7,7,8)]]      1      Nonrotatable      2.9864
[6[1-(0),1-(0),6-(1,1,6),7-(1,1,30)]    6[1-(0),1-(0),6-(1,1,7),6-(7,8)]    6[6-(1,1,6),7-(1,6),8-(0)]    7[1-(0),6-(1,6,6),6-(6,8)]]      0      Nonrotatable      2.7729
[6[1-(0),1-(0),6-(1,1,6),7-(1,1,30)]    6[1-(0),1-(0),6-(1,1,7),6-(7,8)]    6[6-(1,1,6),7-(1,6),8-(0)]    7[1-(0),6-(1,6,6),6-(6,8)]]      1      Nonrotatable      2.4199
[6[1-(0),1-(0),6-(1,1,7),6-(7,8)]    6[1-(0),1-(0),6-(1,1,6),7-(1,1,30)]    7[1-(0),1-(0),6-(1,1,6),30-(7,7,8)]    1[7-(1,6,30)]]      0      Nonrotatable      1.048
[6[1-(0),1-(0),6-(1,1,7),6-(7,8)]    6[1-(0),1-(0),6-(1,1,6),7-(1,1,30)]    7[1-(0),1-(0),6-(1,1,6),30-(7,7,8)]    1[7-(1,6,30)]]      1      Nonrotatable      0.9907
[6[1-(0),1-(0),6-(1,1,7),6-(7,8)]    6[6-(1,1,6),7-(1,6),8-(0)]    7[1-(0),6-(1,6,6),6-(6,8)]    1[7-(6,6)]]      0      Nonrotatable      0.2074
[6[1-(0),1-(0),6-(1,1,7),6-(7,8)]    6[6-(1,1,6),7-(1,6),8-(0)]    7[1-(0),6-(1,6,6),6-(6,8)]    1[7-(6,6)]]      1      Nonrotatable      0.212
