# Supplementary material for: An automated protocol to construct flexibility parameters for classical forcefields: applications to metal–organic frameworks
Source: RSC Adv. 2024 Jul 19;14(31):22714–62. doi: 10.1039/d4ra01859a (PMC11258866; doi:10.1039/d4ra01859a)
Supplement: RA-014-D4RA01859A-s002 [file RA-014-D4RA01859A-s002.zip › MOFs_inputs/quadrant_1_2/FUBNOH/FUBNOH.xyz]

  144
jmolscript: load "" {1 1 1} spacegroup "x,y,z" unitcell [{     16.8446     0.0    0.0 }, {     0.0    15.1638    0.0 }, {     -3.70728477     0.0    7.50441788 }]
C     -0.06250153401721681 14.25251088747075    4.440896976221771   
C     0.7821825339422657   13.5182947424737     5.431438414898865   
C     1.3611209166480647   12.279578977176806   5.122243866631183   
C     2.127089025178859    11.603068022763305   6.066718815612356   
C     2.323244415397262    12.151646311027987   7.347259832869925   
C     5.445829706915467    13.395519475021803   0.1442401038762029  
C     0.9850412027872895   14.074844331205599   6.701344093800686   
C     6.864256614692592    10.043495634453691   0.899497578949347   
C     6.811292012825383    11.441652244316485   0.870718209782587   
C     8.359798437641762    6.670610785728155    4.440896917073107   
C     9.204482502478406    5.9363946889877734   5.431438365202815   
C     9.78342091794199     4.697678938772009    5.122243822706186   
C     10.549389035824685   4.021168003061255    6.066718823671972   
C     10.745544357019192   4.569746265857391    7.347259868383352   
C     13.868129607575225   5.813619437056356    0.1442400905893301  
C     9.40734112271525     6.492944292673202    6.701344047419234   
C     15.286556566776456   2.461595613270088    0.8994976012552544  
C     15.233591945979644   3.859752233810602    0.8707182464638484  
C     11.346173490404023   14.252511029497954   6.815728342559977   
C     10.50148890279601    13.518293702564694   5.825187737655239   
C     9.922550765122619    12.279577743033961   6.134382267305249   
C     9.156582106785823    11.603067118761588   5.189907011333492   
C     8.960426818168429    12.151645323858665   3.9093660764480114  
C     9.545126070583343    13.395518806434264   3.607967743924815   
C     10.298629622978448   14.074843096002956   4.555281741748356   
C     8.126701215078599    10.043495170720302   2.852709115960972   
C     8.179664109340091    11.441651683861403   2.8814897141646196  
C     2.9238734716431947   6.670611021021568    6.815728272825998   
C     2.0791888732478254   5.936393763864218    5.8251877013956195  
C     1.5002506742716455   4.697677824667619    6.134382253394209   
C     0.7342820172904321   4.021167164022681    5.189906993175407   
C     0.5381267902426521   4.569745343138197    3.90936603460934    
C     1.1228260806111712   5.813618799508903    3.607967673562514   
C     1.8763296448321096   6.492943081544936    4.55528167161953    
C     -0.29559876843162214 2.4615951673215926   2.852709072708824   
C     -0.24263591873230106 3.859751676483737    2.8814896622540966  
C     7.495477402277744    12.131165036425594   1.876104593842003   
C     -0.9268226748246733  4.549265031764741    1.8761045761291453  
C     13.19981675821352    0.9112891187144231   3.063520944520086   
C     12.355132712271702   1.6455052607931617   2.072979487612609   
C     11.776194337178481   2.8842210309582574   2.382174035766001   
C     11.010226237284645   3.560731975244504    1.4376990815165054  
C     10.81407085043637    3.012153714140446    0.15715805891818818 
C     11.39877031866544    1.768280524378066    -0.1442400903164522 
C     12.152274042615316   1.0889556524331645   0.8030738208734343  
C     6.27305861047447     5.120304375070417    6.604920337479275   
C     6.326023248101056    3.7221477641216487   6.633699686242327   
C     4.77751677014632     8.493189167292186    3.063520901141996   
C     3.9328326791438233   9.227405273884653    2.07297948220211    
C     3.353894261067218    10.466121019795988   2.382174039748948   
C     2.587926152416868    11.142631976083457   1.4376990658913962  
C     2.3917708184430904   10.594053711765198   0.15715802559205294 
C     2.9764703293054344   9.350180556315205    -0.14424011163581751
C     3.7299740582893337   8.670855700968735    0.8030737937817044  
C     -2.149241357775245   12.702204376695274   6.604920280065023   
C     -2.0962767514128053  11.304047761937497   6.633699634634141   
C     1.7911417861570262   0.9112889308045695   0.6886895856435089  
C     2.6358263687246346   1.6455062275931112   1.6792301934780551  
C     3.214764516919688    2.884222193644216    1.370035646066208   
C     3.980733162151897    3.5607328475969613   2.314510889892255   
C     4.176888442933786    3.012154654755937    3.5950518233520405  
C     3.592189186171658    1.7682811869652095   3.8964501936399247  
C     2.8386856352274084   1.0889568929889226   2.9491362022639813  
C     5.010614027834507    5.120304835605136    4.651708785869029   
C     4.957651165246325    3.7221483214629147   4.622928179445171   
C     10.213441744981708   8.493189047832065    0.688689544935175   
C     11.058126339356491   9.227406320065645    1.6792301184801186  
C     11.63706453958163    10.466122265054823   1.3700355932432986  
C     12.40303320747874    11.14263288709732    2.314510874615814   
C     12.5991884206154     10.594054694997789   3.5950518291297158  
C     12.014489132631336   9.350181221744693    3.8964501553372317  
C     11.260985586228268   8.670856946881019    2.9491361264682303  
C     13.43291399515868    12.702204844915595   4.651708780050752   
C     13.379951121138124   11.304048338588421   4.6229282042946425  
C     5.641837880436041    3.032634973316472    5.628313302456388   
C     -2.7804621555299684  10.614534978851907   5.628313294987638   
H     1.1957338033368745   11.856046915656895   4.1310635711763535  
H     2.5918775369216593   10.649457423836731   5.8048754433713325  
H     5.553464690305705    13.82070912907998    1.1437736119508195  
H     0.5246393925575052   -0.1264988308778787  6.930336586766099   
H     6.393033792005641    9.437220353227694    0.12918105126542923 
H     9.618033863999365    4.274146885244172    4.131063509124576   
H     11.014177585326648   3.0675573973217602   5.804875438015418   
H     13.975764552956905   6.238809092946644    1.1437736278278907  
H     8.946939309650062    7.455401134275423    6.930336527543469   
H     14.81533369539631    1.8553203550987933   0.12918110822100645 
H     10.087937465638559   11.856046237986709   7.125562454257561   
H     8.691793307335658    10.649456908512734   5.4517506250312495  
H     9.43749050953608     13.820708503182027   2.608434437023186   
H     10.759032153879131   -0.1265007023016559  4.3262897600932515  
H     8.597925358933958    9.4372197426436      3.623024838231004   
H     1.6656373241506475   4.27414635869872     7.125562480523029   
H     0.26949317634218684  3.0675569535545133   5.451750649776833   
H     1.015190555383198    6.238808427916763    2.608434345192425   
H     2.336732161512635    7.455399270062047    4.326289668197221   
H     0.17562544342440756  1.8553197549196365   3.6230247506120685  
H     7.495477042666359    13.22215652286618    1.8761053929309055  
H     -0.9268230442752996  5.640256517216006    1.8761054171044953  
H     11.941581461941954   3.307753070164928    3.3733543151397747  
H     10.54543773738373    4.514342565599062    1.6995424500121687  
H     7.583850561219569    1.3430908540948443   6.360644257889863   
H     12.612675847229955   0.1264987930130452   0.5740812998125523  
H     10.451566179670653   5.726579643828245    -0.12918100459389054
H     3.519281328004368    10.8896530504448     3.373354358139512   
H     2.1231375999936866   12.096242580369053   1.699542468681751   
H     -0.8384493881388866  8.924990929917755    6.3606442301350326  
H     4.190375853892924    7.708398868336324    0.5740812963889963  
H     2.029266296357416    13.308479659309274   -0.1291811026084516 
H     3.049377814156769    3.307753661870103    0.37885543752695205 
H     4.4455219568347015   4.514343058031023    2.0526672428452315  
H     3.699824760617314    1.343091539161865    4.895983499564978   
H     2.378283119215232    0.12650070338026154  3.178128225578107   
H     4.539389874607639    5.726580273983671    3.881393068689616   
H     11.471677876401097   10.889653747724788   0.37885537772733036 
H     12.867822045766902   12.096243099806642   2.0526672320941204  
H     12.122124662595686   8.924991554223839    4.895983482088678   
H     10.800583048442087   7.708400758329413    3.1781281213600856  
H     12.961689785000956   13.308480256281868   3.881393110740589   
H     5.6418382687159845   1.9416434868169674   5.628312447884401   
H     -2.7804617923846053  9.523543496701498    5.628312485240074   
O     -0.13065246427477617 13.748015945255633   3.259895957445689   
O     -0.6427031826712655  0.156321832664201    4.797374742639511   
O     8.291647540499458    6.166115908159661    3.2598958880950524  
O     7.779596706649922    7.738221700880397    4.797374709052597   
O     15.121607620700573   13.74801899145978    0.4923122013235097  
O     11.92637593383013    0.15632041294118426  6.459247904255474   
O     6.69930763193966     6.166119046689219    0.49231212267627167 
O     3.5040759815024773   7.738220363020418    6.459247813495283   
O     13.267967644967811   1.415784024637711    4.244521969629061   
O     13.780018460221488   15.007478162053685   2.7070431718700454  
O     4.845667697375322    8.997684067291244    4.24452193382688    
O     5.357718497884783    7.425578267040845    2.7070431122563456  
O     -1.9842923458299904  1.415780941509025    7.012105732450089   
O     1.2109393098608323   15.007479541462656   1.0451700351656747  
O     6.438007641161825    8.997681020189864    7.012105670175297   
O     9.633239216543025    7.42557971622562     1.0451699896169224  
Zn    -0.9268209852860987  14.89758913547736    1.8761044879079574  
Zn    7.495479010159722    7.315689132187127    1.8761044645634006  
Zn    -2.780463768072274   0.26621088092879697  5.628313423306705   
Zn    5.641836222318439    7.8481108673941185   5.6283133974929545  
N     7.495478970626025    9.36686359356916     1.8761032284960264  
N     -0.926821047078166   1.7849635750440025   1.8761032061371201  
N     5.641836257299635    5.796936412509278    5.62831469721021    
N     -2.7804637451543828  13.378836417970714   5.6283146566306685  
