# Supplementary material for: An automated protocol to construct flexibility parameters for classical forcefields: applications to metal–organic frameworks
Source: RSC Adv. 2024 Jul 19;14(31):22714–62. doi: 10.1039/d4ra01859a (PMC11258866; doi:10.1039/d4ra01859a)
Supplement: RA-014-D4RA01859A-s002 [file RA-014-D4RA01859A-s002.zip › MOFs_inputs/quadrant_1_2/FUBNOH/FUBNOH_angle_instances_list.txt]

[ 1	2	[0	0	0]	121	[0	0	0]	0	0	2.0329 ]
[ 10	11	[0	0	0]	123	[0	0	0]	0	0	2.0329 ]
[ 19	20	[0	0	0]	125	[0	0	1]	0	0	2.0329 ]
[ 28	29	[0	0	0]	127	[0	0	1]	0	0	2.0329 ]
[ 39	40	[0	0	0]	129	[0	0	0]	0	0	2.0329 ]
[ 48	49	[0	0	0]	131	[0	0	0]	0	0	2.0329 ]
[ 57	58	[0	0	0]	133	[0	0	-1]	0	0	2.0329 ]
[ 66	67	[0	0	0]	135	[0	0	-1]	0	0	2.0329 ]
[ 1	2	[0	0	0]	122	[0	1	0]	1	0	2.0789 ]
[ 10	11	[0	0	0]	124	[0	0	0]	1	0	2.0789 ]
[ 19	20	[0	0	0]	126	[0	1	0]	1	0	2.0789 ]
[ 28	29	[0	0	0]	128	[0	0	0]	1	0	2.0789 ]
[ 39	40	[0	0	0]	130	[0	-1	0]	1	0	2.0789 ]
[ 48	49	[0	0	0]	132	[0	0	0]	1	0	2.0789 ]
[ 57	58	[0	0	0]	134	[0	-1	0]	1	0	2.0789 ]
[ 66	67	[0	0	0]	136	[0	0	0]	1	0	2.0789 ]
[ 1	121	[0	0	0]	122	[0	1	0]	2	0	2.1712 ]
[ 10	123	[0	0	0]	124	[0	0	0]	2	0	2.1712 ]
[ 19	125	[0	0	1]	126	[0	1	0]	2	0	2.1712 ]
[ 28	127	[0	0	1]	128	[0	0	0]	2	0	2.1712 ]
[ 39	129	[0	0	0]	130	[0	-1	0]	2	0	2.1712 ]
[ 48	131	[0	0	0]	132	[0	0	0]	2	0	2.1712 ]
[ 57	133	[0	0	-1]	134	[0	-1	0]	2	0	2.1712 ]
[ 66	135	[0	0	-1]	136	[0	0	0]	2	0	2.1712 ]
[ 2	3	[0	0	0]	1	[0	0	0]	3	0	2.1192 ]
[ 11	12	[0	0	0]	10	[0	0	0]	3	0	2.1192 ]
[ 20	21	[0	0	0]	19	[0	0	0]	3	0	2.1192 ]
[ 29	30	[0	0	0]	28	[0	0	0]	3	0	2.1192 ]
[ 40	41	[0	0	0]	39	[0	0	0]	3	0	2.1192 ]
[ 49	50	[0	0	0]	48	[0	0	0]	3	0	2.1192 ]
[ 58	59	[0	0	0]	57	[0	0	0]	3	0	2.1192 ]
[ 67	68	[0	0	0]	66	[0	0	0]	3	0	2.1192 ]
[ 2	7	[0	0	0]	1	[0	0	0]	4	0	2.0798 ]
[ 11	16	[0	0	0]	10	[0	0	0]	4	0	2.0798 ]
[ 20	25	[0	0	0]	19	[0	0	0]	4	0	2.0798 ]
[ 29	34	[0	0	0]	28	[0	0	0]	4	0	2.0798 ]
[ 40	45	[0	0	0]	39	[0	0	0]	4	0	2.0798 ]
[ 49	54	[0	0	0]	48	[0	0	0]	4	0	2.0798 ]
[ 58	63	[0	0	0]	57	[0	0	0]	4	0	2.0798 ]
[ 67	72	[0	0	0]	66	[0	0	0]	4	0	2.0798 ]
[ 2	3	[0	0	0]	7	[0	0	0]	5	0	2.0841 ]
[ 11	12	[0	0	0]	16	[0	0	0]	5	0	2.0841 ]
[ 20	21	[0	0	0]	25	[0	0	0]	5	0	2.0841 ]
[ 29	30	[0	0	0]	34	[0	0	0]	5	0	2.0841 ]
[ 40	41	[0	0	0]	45	[0	0	0]	5	0	2.0841 ]
[ 49	50	[0	0	0]	54	[0	0	0]	5	0	2.0841 ]
[ 58	59	[0	0	0]	63	[0	0	0]	5	0	2.0841 ]
[ 67	68	[0	0	0]	72	[0	0	0]	5	0	2.0841 ]
[ 3	4	[0	0	0]	2	[0	0	0]	6	0	2.1027 ]
[ 7	6	[0	0	1]	2	[0	0	0]	6	0	2.0975 ]
[ 12	13	[0	0	0]	11	[0	0	0]	6	0	2.1027 ]
[ 16	15	[0	0	1]	11	[0	0	0]	6	0	2.0975 ]
[ 21	22	[0	0	0]	20	[0	0	0]	6	0	2.1027 ]
[ 25	24	[0	0	0]	20	[0	0	0]	6	0	2.0975 ]
[ 30	31	[0	0	0]	29	[0	0	0]	6	0	2.1027 ]
[ 34	33	[0	0	0]	29	[0	0	0]	6	0	2.0975 ]
[ 41	42	[0	0	0]	40	[0	0	0]	6	0	2.1027 ]
[ 45	44	[0	0	0]	40	[0	0	0]	6	0	2.0975 ]
[ 50	51	[0	0	0]	49	[0	0	0]	6	0	2.1027 ]
[ 54	53	[0	0	0]	49	[0	0	0]	6	0	2.0975 ]
[ 59	60	[0	0	0]	58	[0	0	0]	6	0	2.1027 ]
[ 63	62	[0	0	0]	58	[0	0	0]	6	0	2.0975 ]
[ 68	69	[0	0	0]	67	[0	0	0]	6	0	2.1027 ]
[ 72	71	[0	0	0]	67	[0	0	0]	6	0	2.0975 ]
[ 3	77	[0	0	0]	2	[0	0	0]	7	0	2.0726 ]
[ 7	80	[0	1	0]	2	[0	0	0]	7	0	2.0708 ]
[ 12	82	[0	0	0]	11	[0	0	0]	7	0	2.0726 ]
[ 16	85	[0	0	0]	11	[0	0	0]	7	0	2.0708 ]
[ 21	87	[0	0	0]	20	[0	0	0]	7	0	2.0726 ]
[ 25	90	[0	1	0]	20	[0	0	0]	7	0	2.0708 ]
[ 30	92	[0	0	0]	29	[0	0	0]	7	0	2.0726 ]
[ 34	95	[0	0	0]	29	[0	0	0]	7	0	2.0708 ]
[ 41	99	[0	0	0]	40	[0	0	0]	7	0	2.0726 ]
[ 45	102	[0	0	0]	40	[0	0	0]	7	0	2.0708 ]
[ 50	104	[0	0	0]	49	[0	0	0]	7	0	2.0726 ]
[ 54	107	[0	0	0]	49	[0	0	0]	7	0	2.0708 ]
[ 59	109	[0	0	0]	58	[0	0	0]	7	0	2.0726 ]
[ 63	112	[0	0	0]	58	[0	0	0]	7	0	2.0708 ]
[ 68	114	[0	0	0]	67	[0	0	0]	7	0	2.0726 ]
[ 72	117	[0	0	0]	67	[0	0	0]	7	0	2.0708 ]
[ 3	77	[0	0	0]	4	[0	0	0]	8	0	2.1078 ]
[ 7	80	[0	1	0]	6	[0	0	1]	8	0	2.1147 ]
[ 12	82	[0	0	0]	13	[0	0	0]	8	0	2.1078 ]
[ 16	85	[0	0	0]	15	[0	0	1]	8	0	2.1147 ]
[ 21	87	[0	0	0]	22	[0	0	0]	8	0	2.1078 ]
[ 25	90	[0	1	0]	24	[0	0	0]	8	0	2.1147 ]
[ 30	92	[0	0	0]	31	[0	0	0]	8	0	2.1078 ]
[ 34	95	[0	0	0]	33	[0	0	0]	8	0	2.1147 ]
[ 41	99	[0	0	0]	42	[0	0	0]	8	0	2.1078 ]
[ 45	102	[0	0	0]	44	[0	0	0]	8	0	2.1147 ]
[ 50	104	[0	0	0]	51	[0	0	0]	8	0	2.1078 ]
[ 54	107	[0	0	0]	53	[0	0	0]	8	0	2.1147 ]
[ 59	109	[0	0	0]	60	[0	0	0]	8	0	2.1078 ]
[ 63	112	[0	0	0]	62	[0	0	0]	8	0	2.1147 ]
[ 68	114	[0	0	0]	69	[0	0	0]	8	0	2.1078 ]
[ 72	117	[0	0	0]	71	[0	0	0]	8	0	2.1147 ]
[ 4	78	[0	0	0]	3	[0	0	0]	9	0	2.0895 ]
[ 13	83	[0	0	0]	12	[0	0	0]	9	0	2.0895 ]
[ 22	88	[0	0	0]	21	[0	0	0]	9	0	2.0895 ]
[ 31	93	[0	0	0]	30	[0	0	0]	9	0	2.0895 ]
[ 42	100	[0	0	0]	41	[0	0	0]	9	0	2.0895 ]
[ 51	105	[0	0	0]	50	[0	0	0]	9	0	2.0895 ]
[ 60	110	[0	0	0]	59	[0	0	0]	9	0	2.0895 ]
[ 69	115	[0	0	0]	68	[0	0	0]	9	0	2.0895 ]
[ 6	79	[0	0	0]	7	[0	0	-1]	10	0	2.0804 ]
[ 15	84	[0	0	0]	16	[0	0	-1]	10	0	2.0804 ]
[ 24	89	[0	0	0]	25	[0	0	0]	10	0	2.0804 ]
[ 33	94	[0	0	0]	34	[0	0	0]	10	0	2.0804 ]
[ 44	101	[0	0	-1]	45	[0	0	0]	10	0	2.0804 ]
[ 53	106	[0	0	-1]	54	[0	0	0]	10	0	2.0804 ]
[ 62	111	[0	0	0]	63	[0	0	0]	10	0	2.0804 ]
[ 71	116	[0	0	0]	72	[0	0	0]	10	0	2.0804 ]
[ 4	3	[0	0	0]	5	[0	0	0]	11	0	2.1001 ]
[ 13	12	[0	0	0]	14	[0	0	0]	11	0	2.1001 ]
[ 22	21	[0	0	0]	23	[0	0	0]	11	0	2.1001 ]
[ 31	30	[0	0	0]	32	[0	0	0]	11	0	2.1001 ]
[ 42	41	[0	0	0]	43	[0	0	0]	11	0	2.1001 ]
[ 51	50	[0	0	0]	52	[0	0	0]	11	0	2.1001 ]
[ 60	59	[0	0	0]	61	[0	0	0]	11	0	2.1001 ]
[ 69	68	[0	0	0]	70	[0	0	0]	11	0	2.1001 ]
[ 6	7	[0	0	-1]	5	[0	0	-1]	12	0	2.1083 ]
[ 15	16	[0	0	-1]	14	[0	0	-1]	12	0	2.1083 ]
[ 24	25	[0	0	0]	23	[0	0	0]	12	0	2.1083 ]
[ 33	34	[0	0	0]	32	[0	0	0]	12	0	2.1083 ]
[ 44	45	[0	0	0]	43	[0	0	0]	12	0	2.1083 ]
[ 53	54	[0	0	0]	52	[0	0	0]	12	0	2.1083 ]
[ 62	63	[0	0	0]	61	[0	0	0]	12	0	2.1083 ]
[ 71	72	[0	0	0]	70	[0	0	0]	12	0	2.1083 ]
[ 4	78	[0	0	0]	5	[0	0	0]	13	0	2.0934 ]
[ 6	79	[0	0	0]	5	[0	0	-1]	13	0	2.0938 ]
[ 13	83	[0	0	0]	14	[0	0	0]	13	0	2.0934 ]
[ 15	84	[0	0	0]	14	[0	0	-1]	13	0	2.0938 ]
[ 22	88	[0	0	0]	23	[0	0	0]	13	0	2.0934 ]
[ 24	89	[0	0	0]	23	[0	0	0]	13	0	2.0938 ]
[ 31	93	[0	0	0]	32	[0	0	0]	13	0	2.0934 ]
[ 33	94	[0	0	0]	32	[0	0	0]	13	0	2.0938 ]
[ 42	100	[0	0	0]	43	[0	0	0]	13	0	2.0934 ]
[ 44	101	[0	0	-1]	43	[0	0	0]	13	0	2.0938 ]
[ 51	105	[0	0	0]	52	[0	0	0]	13	0	2.0934 ]
[ 53	106	[0	0	-1]	52	[0	0	0]	13	0	2.0938 ]
[ 60	110	[0	0	0]	61	[0	0	0]	13	0	2.0934 ]
[ 62	111	[0	0	0]	61	[0	0	0]	13	0	2.0938 ]
[ 69	115	[0	0	0]	70	[0	0	0]	13	0	2.0934 ]
[ 71	116	[0	0	0]	70	[0	0	0]	13	0	2.0938 ]
[ 5	4	[0	0	0]	6	[0	0	1]	14	0	2.0734 ]
[ 14	13	[0	0	0]	15	[0	0	1]	14	0	2.0734 ]
[ 23	22	[0	0	0]	24	[0	0	0]	14	0	2.0734 ]
[ 32	31	[0	0	0]	33	[0	0	0]	14	0	2.0734 ]
[ 43	42	[0	0	0]	44	[0	0	0]	14	0	2.0734 ]
[ 52	51	[0	0	0]	53	[0	0	0]	14	0	2.0734 ]
[ 61	60	[0	0	0]	62	[0	0	0]	14	0	2.0734 ]
[ 70	69	[0	0	0]	71	[0	0	0]	14	0	2.0734 ]
[ 5	4	[0	0	0]	9	[0	0	1]	15	0	2.1189 ]
[ 14	13	[0	0	0]	18	[0	0	1]	15	0	2.1189 ]
[ 23	22	[0	0	0]	27	[0	0	0]	15	0	2.1189 ]
[ 32	31	[0	0	0]	36	[0	0	0]	15	0	2.1189 ]
[ 43	42	[0	0	0]	47	[0	0	-1]	15	0	2.1189 ]
[ 52	51	[0	0	0]	56	[0	0	-1]	15	0	2.1189 ]
[ 61	60	[0	0	0]	65	[0	0	0]	15	0	2.1189 ]
[ 70	69	[0	0	0]	74	[0	0	0]	15	0	2.1189 ]
[ 5	6	[0	0	1]	9	[0	0	1]	16	0	2.0907 ]
[ 14	15	[0	0	1]	18	[0	0	1]	16	0	2.0907 ]
[ 23	24	[0	0	0]	27	[0	0	0]	16	0	2.0907 ]
[ 32	33	[0	0	0]	36	[0	0	0]	16	0	2.0907 ]
[ 43	44	[0	0	0]	47	[0	0	-1]	16	0	2.0907 ]
[ 52	53	[0	0	0]	56	[0	0	-1]	16	0	2.0907 ]
[ 61	62	[0	0	0]	65	[0	0	0]	16	0	2.0907 ]
[ 70	71	[0	0	0]	74	[0	0	0]	16	0	2.0907 ]
[ 8	81	[0	0	0]	9	[0	0	0]	17	0	2.1246 ]
[ 17	86	[0	0	0]	18	[0	0	0]	17	0	2.1246 ]
[ 26	91	[0	0	0]	27	[0	0	0]	17	0	2.1246 ]
[ 35	96	[0	0	0]	36	[0	0	0]	17	0	2.1246 ]
[ 46	103	[0	0	1]	47	[0	0	0]	17	0	2.1246 ]
[ 55	108	[0	0	1]	56	[0	0	0]	17	0	2.1246 ]
[ 64	113	[0	0	0]	65	[0	0	0]	17	0	2.1246 ]
[ 73	118	[0	0	0]	74	[0	0	0]	17	0	2.1246 ]
[ 8	9	[0	0	0]	141	[0	0	0]	18	0	2.1355 ]
[ 17	18	[0	0	0]	142	[1	0	0]	18	0	2.1355 ]
[ 26	27	[0	0	0]	141	[0	0	0]	18	0	2.1355 ]
[ 35	36	[0	0	0]	142	[0	0	0]	18	0	2.1355 ]
[ 46	47	[0	0	0]	143	[0	0	0]	18	0	2.1355 ]
[ 55	56	[0	0	0]	144	[0	0	0]	18	0	2.1355 ]
[ 64	65	[0	0	0]	143	[0	0	0]	18	0	2.1355 ]
[ 73	74	[0	0	0]	144	[1	0	0]	18	0	2.1355 ]
[ 8	81	[0	0	0]	141	[0	0	0]	19	0	2.0231 ]
[ 17	86	[0	0	0]	142	[1	0	0]	19	0	2.0231 ]
[ 26	91	[0	0	0]	141	[0	0	0]	19	0	2.0231 ]
[ 35	96	[0	0	0]	142	[0	0	0]	19	0	2.0231 ]
[ 46	103	[0	0	1]	143	[0	0	0]	19	0	2.0231 ]
[ 55	108	[0	0	1]	144	[0	0	0]	19	0	2.0231 ]
[ 64	113	[0	0	0]	143	[0	0	0]	19	0	2.0231 ]
[ 73	118	[0	0	0]	144	[1	0	0]	19	0	2.0231 ]
[ 9	8	[0	0	0]	5	[0	0	-1]	20	0	2.1129 ]
[ 18	17	[0	0	0]	14	[0	0	-1]	20	0	2.1129 ]
[ 27	26	[0	0	0]	23	[0	0	0]	20	0	2.1129 ]
[ 36	35	[0	0	0]	32	[0	0	0]	20	0	2.1129 ]
[ 47	46	[0	0	0]	43	[0	0	1]	20	0	2.1129 ]
[ 56	55	[0	0	0]	52	[0	0	1]	20	0	2.1129 ]
[ 65	64	[0	0	0]	61	[0	0	0]	20	0	2.1129 ]
[ 74	73	[0	0	0]	70	[0	0	0]	20	0	2.1129 ]
[ 9	37	[0	0	0]	5	[0	0	-1]	21	0	2.1217 ]
[ 18	38	[1	0	0]	14	[0	0	-1]	21	0	2.1217 ]
[ 27	37	[0	0	0]	23	[0	0	0]	21	0	2.1217 ]
[ 36	38	[0	0	0]	32	[0	0	0]	21	0	2.1217 ]
[ 47	75	[0	0	0]	43	[0	0	1]	21	0	2.1217 ]
[ 56	76	[0	0	0]	52	[0	0	1]	21	0	2.1217 ]
[ 65	75	[0	0	0]	61	[0	0	0]	21	0	2.1217 ]
[ 74	76	[1	0	0]	70	[0	0	0]	21	0	2.1217 ]
[ 9	37	[0	0	0]	8	[0	0	0]	22	0	2.0482 ]
[ 18	38	[1	0	0]	17	[0	0	0]	22	0	2.0482 ]
[ 27	37	[0	0	0]	26	[0	0	0]	22	0	2.0482 ]
[ 36	38	[0	0	0]	35	[0	0	0]	22	0	2.0482 ]
[ 47	75	[0	0	0]	46	[0	0	0]	22	0	2.0482 ]
[ 56	76	[0	0	0]	55	[0	0	0]	22	0	2.0482 ]
[ 65	75	[0	0	0]	64	[0	0	0]	22	0	2.0482 ]
[ 74	76	[1	0	0]	73	[0	0	0]	22	0	2.0482 ]
[ 37	9	[0	0	0]	27	[0	0	0]	23	0	2.11 ]
[ 38	18	[-1	0	0]	36	[0	0	0]	23	0	2.11 ]
[ 75	47	[0	0	0]	65	[0	0	0]	23	0	2.11 ]
[ 76	56	[0	0	0]	74	[-1	0	0]	23	0	2.11 ]
[ 37	97	[0	0	0]	9	[0	0	0]	24	0	2.0866 ]
[ 37	97	[0	0	0]	27	[0	0	0]	24	0	2.0866 ]
[ 38	98	[0	0	0]	18	[-1	0	0]	24	0	2.0866 ]
[ 38	98	[0	0	0]	36	[0	0	0]	24	0	2.0866 ]
[ 75	119	[0	0	0]	47	[0	0	0]	24	0	2.0866 ]
[ 75	119	[0	0	0]	65	[0	0	0]	24	0	2.0866 ]
[ 76	120	[0	0	0]	56	[0	0	0]	24	0	2.0866 ]
[ 76	120	[0	0	0]	74	[-1	0	0]	24	0	2.0866 ]
[ 121	137	[0	0	0]	1	[0	0	0]	25	0	2.0244 ]
[ 123	138	[0	0	0]	10	[0	0	0]	25	0	2.0244 ]
[ 125	137	[1	0	0]	19	[0	0	-1]	25	0	2.0244 ]
[ 127	138	[0	0	0]	28	[0	0	-1]	25	0	2.0244 ]
[ 129	139	[1	0	0]	39	[0	0	0]	25	0	2.0243 ]
[ 131	140	[0	0	0]	48	[0	0	0]	25	0	2.0243 ]
[ 133	139	[0	0	0]	57	[0	0	1]	25	0	2.0244 ]
[ 135	140	[0	0	0]	66	[0	0	1]	25	0	2.0244 ]
[ 122	139	[0	0	0]	1	[0	-1	0]	26	0	2.1758 ]
[ 124	140	[0	0	0]	10	[0	0	0]	26	0	2.1758 ]
[ 126	139	[1	0	0]	19	[0	-1	0]	26	0	2.1758 ]
[ 128	140	[0	0	0]	28	[0	0	0]	26	0	2.1758 ]
[ 130	137	[1	0	0]	39	[0	1	0]	26	0	2.1758 ]
[ 132	138	[0	0	0]	48	[0	0	0]	26	0	2.1758 ]
[ 134	137	[0	0	0]	57	[0	1	0]	26	0	2.1758 ]
[ 136	138	[0	0	0]	66	[0	0	0]	26	0	2.1758 ]
[ 137	121	[0	0	0]	125	[-1	0	0]	27	0	1.8935 ]
[ 138	123	[0	0	0]	127	[0	0	0]	27	0	1.8935 ]
[ 139	129	[-1	0	0]	133	[0	0	0]	27	0	1.8935 ]
[ 140	131	[0	0	0]	135	[0	0	0]	27	0	1.8935 ]
[ 137	121	[0	0	0]	130	[-1	0	0]	28	0	1.7216 ]
[ 137	125	[-1	0	0]	134	[0	0	0]	28	0	1.7216 ]
[ 138	123	[0	0	0]	132	[0	0	0]	28	0	1.7216 ]
[ 138	127	[0	0	0]	136	[0	0	0]	28	0	1.7216 ]
[ 139	122	[0	0	0]	129	[-1	0	0]	28	0	1.7216 ]
[ 139	126	[-1	0	0]	133	[0	0	0]	28	0	1.7216 ]
[ 140	124	[0	0	0]	131	[0	0	0]	28	0	1.7216 ]
[ 140	128	[0	0	0]	135	[0	0	0]	28	0	1.7216 ]
[ 137	121	[0	0	0]	134	[0	0	0]	29	0	1.4764 ]
[ 137	125	[-1	0	0]	130	[-1	0	0]	29	0	1.4764 ]
[ 138	123	[0	0	0]	136	[0	0	0]	29	0	1.4764 ]
[ 138	127	[0	0	0]	132	[0	0	0]	29	0	1.4764 ]
[ 139	122	[0	0	0]	133	[0	0	0]	29	0	1.4764 ]
[ 139	126	[-1	0	0]	129	[-1	0	0]	29	0	1.4764 ]
[ 140	124	[0	0	0]	135	[0	0	0]	29	0	1.4764 ]
[ 140	128	[0	0	0]	131	[0	0	0]	29	0	1.4764 ]
[ 137	130	[-1	0	0]	134	[0	0	0]	30	0	3.0458 ]
[ 138	132	[0	0	0]	136	[0	0	0]	30	0	3.0458 ]
[ 139	122	[0	0	0]	126	[-1	0	0]	30	0	3.0458 ]
[ 140	124	[0	0	0]	128	[0	0	0]	30	0	3.0458 ]
[ 137	142	[0	1	0]	121	[0	0	0]	31	0	2.1949 ]
[ 137	142	[0	1	0]	125	[-1	0	0]	31	0	2.1949 ]
[ 138	141	[0	0	0]	123	[0	0	0]	31	0	2.1949 ]
[ 138	141	[0	0	0]	127	[0	0	0]	31	0	2.1949 ]
[ 139	144	[0	-1	0]	129	[-1	0	0]	31	0	2.1949 ]
[ 139	144	[0	-1	0]	133	[0	0	0]	31	0	2.1949 ]
[ 140	143	[0	0	0]	131	[0	0	0]	31	0	2.1949 ]
[ 140	143	[0	0	0]	135	[0	0	0]	31	0	2.1949 ]
[ 137	142	[0	1	0]	130	[-1	0	0]	32	0	1.5229 ]
[ 137	142	[0	1	0]	134	[0	0	0]	32	0	1.5229 ]
[ 138	141	[0	0	0]	132	[0	0	0]	32	0	1.5229 ]
[ 138	141	[0	0	0]	136	[0	0	0]	32	0	1.5229 ]
[ 139	144	[0	-1	0]	122	[0	0	0]	32	0	1.5229 ]
[ 139	144	[0	-1	0]	126	[-1	0	0]	32	0	1.5229 ]
[ 140	143	[0	0	0]	124	[0	0	0]	32	0	1.5229 ]
[ 140	143	[0	0	0]	128	[0	0	0]	32	0	1.5229 ]
[ 141	8	[0	0	0]	26	[0	0	0]	33	0	2.0876 ]
[ 142	17	[-1	0	0]	35	[0	0	0]	33	0	2.0876 ]
[ 143	46	[0	0	0]	64	[0	0	0]	33	0	2.0876 ]
[ 144	55	[0	0	0]	73	[-1	0	0]	33	0	2.0876 ]
[ 141	138	[0	0	0]	8	[0	0	0]	34	0	2.0978 ]
[ 141	138	[0	0	0]	26	[0	0	0]	34	0	2.0978 ]
[ 142	137	[0	-1	0]	17	[-1	0	0]	34	0	2.0978 ]
[ 142	137	[0	-1	0]	35	[0	0	0]	34	0	2.0978 ]
[ 143	140	[0	0	0]	46	[0	0	0]	34	0	2.0978 ]
[ 143	140	[0	0	0]	64	[0	0	0]	34	0	2.0978 ]
[ 144	139	[0	1	0]	55	[0	0	0]	34	0	2.0978 ]
[ 144	139	[0	1	0]	73	[-1	0	0]	34	0	2.0978 ]
