# Supplementary material for: An automated protocol to construct flexibility parameters for classical forcefields: applications to metal–organic frameworks
Source: RSC Adv. 2024 Jul 19;14(31):22714–62. doi: 10.1039/d4ra01859a (PMC11258866; doi:10.1039/d4ra01859a)
Supplement: RA-014-D4RA01859A-s002 [file RA-014-D4RA01859A-s002.zip › MOFs_inputs/quadrant_1_2/FUBNOH/FUBNOH_angle_types_list.txt]

[6[6-(6,6),8-(30),8-(30)]    6[6-(1,6),6-(1,6),6-(8,8)]    8[6-(6,8),30-(7,8,8,8)]]    0    2.0329
[6[6-(6,6),8-(30),8-(30)]    6[6-(1,6),6-(1,6),6-(8,8)]    8[6-(6,8),30-(7,8,8,8)]]    1    2.0789
[6[6-(6,6),8-(30),8-(30)]    8[6-(6,8),30-(7,8,8,8)]    8[6-(6,8),30-(7,8,8,8)]]    0    2.1712
[6[6-(1,6),6-(1,6),6-(8,8)]    6[1-(0),6-(1,6),6-(6,6)]    6[6-(6,6),8-(30),8-(30)]]    0    2.1192
[6[6-(1,6),6-(1,6),6-(8,8)]    6[1-(0),6-(1,6),6-(6,6)]    6[6-(6,6),8-(30),8-(30)]]    1    2.0798
[6[6-(1,6),6-(1,6),6-(8,8)]    6[1-(0),6-(1,6),6-(6,6)]    6[1-(0),6-(1,6),6-(6,6)]]    0    2.0841
[6[1-(0),6-(1,6),6-(6,6)]    6[1-(0),6-(1,6),6-(6,6)]    6[6-(1,6),6-(1,6),6-(8,8)]]    0    2.1001
[6[1-(0),6-(1,6),6-(6,6)]    1[6-(6,6)]    6[6-(1,6),6-(1,6),6-(8,8)]]    0    2.0717
[6[1-(0),6-(1,6),6-(6,6)]    1[6-(6,6)]    6[1-(0),6-(1,6),6-(6,6)]]    0    2.1113
[6[1-(0),6-(1,6),6-(6,6)]    1[6-(6,6)]    6[1-(0),6-(1,6),6-(6,6)]]    1    2.0895
[6[1-(0),6-(1,6),6-(6,6)]    1[6-(6,6)]    6[1-(0),6-(1,6),6-(6,6)]]    2    2.0804
[6[1-(0),6-(1,6),6-(6,6)]    6[1-(0),6-(1,6),6-(6,6)]    6[6-(1,6),6-(1,6),6-(6,6)]]    0    2.1001
[6[1-(0),6-(1,6),6-(6,6)]    6[1-(0),6-(1,6),6-(6,6)]    6[6-(1,6),6-(1,6),6-(6,6)]]    1    2.1083
[6[1-(0),6-(1,6),6-(6,6)]    1[6-(6,6)]    6[6-(1,6),6-(1,6),6-(6,6)]]    0    2.0936
[6[6-(1,6),6-(1,6),6-(6,6)]    6[1-(0),6-(1,6),6-(6,6)]    6[1-(0),6-(1,6),6-(6,6)]]    0    2.0734
[6[6-(1,6),6-(1,6),6-(6,6)]    6[1-(0),6-(1,6),6-(6,6)]    6[6-(1,6),6-(1,7),6-(6,6)]]    0    2.1189
[6[6-(1,6),6-(1,6),6-(6,6)]    6[1-(0),6-(1,6),6-(6,6)]    6[6-(1,6),6-(1,7),6-(6,6)]]    1    2.0907
[6[1-(0),6-(6,6),7-(6,30)]    1[6-(6,7)]    6[6-(1,6),6-(1,7),6-(6,6)]]    0    2.1246
[6[1-(0),6-(6,6),7-(6,30)]    6[6-(1,6),6-(1,7),6-(6,6)]    7[6-(1,6),6-(1,6),30-(8,8,8,8)]]    0    2.1355
[6[1-(0),6-(6,6),7-(6,30)]    1[6-(6,7)]    7[6-(1,6),6-(1,6),30-(8,8,8,8)]]    0    2.0231
[6[6-(1,6),6-(1,7),6-(6,6)]    6[1-(0),6-(6,6),7-(6,30)]    6[6-(1,6),6-(1,6),6-(6,6)]]    0    2.1129
[6[6-(1,6),6-(1,7),6-(6,6)]    6[1-(0),6-(6,6),6-(6,6)]    6[6-(1,6),6-(1,6),6-(6,6)]]    0    2.1217
[6[6-(1,6),6-(1,7),6-(6,6)]    6[1-(0),6-(6,6),6-(6,6)]    6[1-(0),6-(6,6),7-(6,30)]]    0    2.0482
[6[1-(0),6-(6,6),6-(6,6)]    6[6-(1,6),6-(1,7),6-(6,6)]    6[6-(1,6),6-(1,7),6-(6,6)]]    0    2.11
[6[1-(0),6-(6,6),6-(6,6)]    1[6-(6,6)]    6[6-(1,6),6-(1,7),6-(6,6)]]    0    2.0866
[8[6-(6,8),30-(7,8,8,8)]    30[7-(6,6),8-(6),8-(6),8-(6),8-(6)]    6[6-(6,6),8-(30),8-(30)]]    0    2.0244
[8[6-(6,8),30-(7,8,8,8)]    30[7-(6,6),8-(6),8-(6),8-(6),8-(6)]    6[6-(6,6),8-(30),8-(30)]]    1    2.1758
[30[7-(6,6),8-(6),8-(6),8-(6),8-(6)]    8[6-(6,8),30-(7,8,8,8)]    8[6-(6,8),30-(7,8,8,8)]]    0    1.8935
[30[7-(6,6),8-(6),8-(6),8-(6),8-(6)]    8[6-(6,8),30-(7,8,8,8)]    8[6-(6,8),30-(7,8,8,8)]]    1    1.7216
[30[7-(6,6),8-(6),8-(6),8-(6),8-(6)]    8[6-(6,8),30-(7,8,8,8)]    8[6-(6,8),30-(7,8,8,8)]]    2    1.4764
[30[7-(6,6),8-(6),8-(6),8-(6),8-(6)]    8[6-(6,8),30-(7,8,8,8)]    8[6-(6,8),30-(7,8,8,8)]]    3    3.0458
[30[7-(6,6),8-(6),8-(6),8-(6),8-(6)]    7[6-(1,6),6-(1,6),30-(8,8,8,8)]    8[6-(6,8),30-(7,8,8,8)]]    0    2.1949
[30[7-(6,6),8-(6),8-(6),8-(6),8-(6)]    7[6-(1,6),6-(1,6),30-(8,8,8,8)]    8[6-(6,8),30-(7,8,8,8)]]    1    1.5229
[7[6-(1,6),6-(1,6),30-(8,8,8,8)]    6[1-(0),6-(6,6),7-(6,30)]    6[1-(0),6-(6,6),7-(6,30)]]    0    2.0876
[7[6-(1,6),6-(1,6),30-(8,8,8,8)]    30[7-(6,6),8-(6),8-(6),8-(6),8-(6)]    6[1-(0),6-(6,6),7-(6,30)]]    0    2.0978
