# Supplementary material for: An automated protocol to construct flexibility parameters for classical forcefields: applications to metal–organic frameworks
Source: RSC Adv. 2024 Jul 19;14(31):22714–62. doi: 10.1039/d4ra01859a (PMC11258866; doi:10.1039/d4ra01859a)
Supplement: RA-014-D4RA01859A-s002 [file RA-014-D4RA01859A-s002.zip › MOFs_inputs/quadrant_1_2/FUBNOH/FUBNOH_atom_types_with_coordinates.txt]

FUBNOH

16.8445999999999998    0.0000000000000000    0.0000000000000000
0.0000000000000000    15.1638000000000002    0.0000000000000000
-3.7072847699999998    0.0000000000000000    7.5044178800000001

     1     -0.06250153401721681        14.25251088747075        4.440896976221771    6[6-(6,6),8-(30),8-(30)]
     2       0.7821825339422657         13.5182947424737        5.431438414898865    6[6-(1,6),6-(1,6),6-(8,8)]
     3       1.3611209166480647       12.279578977176806        5.122243866631183    6[1-(0),6-(1,6),6-(6,6)]
     4        2.127089025178859       11.603068022763305        6.066718815612356    6[1-(0),6-(1,6),6-(6,6)]
     5        2.323244415397262       12.151646311027987        7.347259832869925    6[6-(1,6),6-(1,6),6-(6,6)]
     6        5.445829706915467       13.395519475021803       0.1442401038762029    6[1-(0),6-(1,6),6-(6,6)]
     7       0.9850412027872895       14.074844331205599        6.701344093800686    6[1-(0),6-(1,6),6-(6,6)]
     8        6.864256614692592       10.043495634453691        0.899497578949347    6[1-(0),6-(6,6),7-(6,30)]
     9        6.811292012825383       11.441652244316485        0.870718209782587    6[6-(1,6),6-(1,7),6-(6,6)]
    10        8.359798437641762        6.670610785728155        4.440896917073107    6[6-(6,6),8-(30),8-(30)]
    11        9.204482502478406       5.9363946889877734        5.431438365202815    6[6-(1,6),6-(1,6),6-(8,8)]
    12         9.78342091794199        4.697678938772009        5.122243822706186    6[1-(0),6-(1,6),6-(6,6)]
    13       10.549389035824685        4.021168003061255        6.066718823671972    6[1-(0),6-(1,6),6-(6,6)]
    14       10.745544357019192        4.569746265857391        7.347259868383352    6[6-(1,6),6-(1,6),6-(6,6)]
    15       13.868129607575225        5.813619437056356       0.1442400905893301    6[1-(0),6-(1,6),6-(6,6)]
    16         9.40734112271525        6.492944292673202        6.701344047419234    6[1-(0),6-(1,6),6-(6,6)]
    17       15.286556566776456        2.461595613270088       0.8994976012552544    6[1-(0),6-(6,6),7-(6,30)]
    18       15.233591945979644        3.859752233810602       0.8707182464638484    6[6-(1,6),6-(1,7),6-(6,6)]
    19       11.346173490404023       14.252511029497954        6.815728342559977    6[6-(6,6),8-(30),8-(30)]
    20        10.50148890279601       13.518293702564694        5.825187737655239    6[6-(1,6),6-(1,6),6-(8,8)]
    21        9.922550765122619       12.279577743033961        6.134382267305249    6[1-(0),6-(1,6),6-(6,6)]
    22        9.156582106785823       11.603067118761588        5.189907011333492    6[1-(0),6-(1,6),6-(6,6)]
    23        8.960426818168429       12.151645323858665       3.9093660764480114    6[6-(1,6),6-(1,6),6-(6,6)]
    24        9.545126070583343       13.395518806434264        3.607967743924815    6[1-(0),6-(1,6),6-(6,6)]
    25       10.298629622978448       14.074843096002956        4.555281741748356    6[1-(0),6-(1,6),6-(6,6)]
    26        8.126701215078599       10.043495170720302        2.852709115960972    6[1-(0),6-(6,6),7-(6,30)]
    27        8.179664109340091       11.441651683861403       2.8814897141646196    6[6-(1,6),6-(1,7),6-(6,6)]
    28       2.9238734716431947        6.670611021021568        6.815728272825998    6[6-(6,6),8-(30),8-(30)]
    29       2.0791888732478254        5.936393763864218       5.8251877013956195    6[6-(1,6),6-(1,6),6-(8,8)]
    30       1.5002506742716455        4.697677824667619        6.134382253394209    6[1-(0),6-(1,6),6-(6,6)]
    31       0.7342820172904321        4.021167164022681        5.189906993175407    6[1-(0),6-(1,6),6-(6,6)]
    32       0.5381267902426521        4.569745343138197         3.90936603460934    6[6-(1,6),6-(1,6),6-(6,6)]
    33       1.1228260806111712        5.813618799508903        3.607967673562514    6[1-(0),6-(1,6),6-(6,6)]
    34       1.8763296448321096        6.492943081544936         4.55528167161953    6[1-(0),6-(1,6),6-(6,6)]
    35     -0.29559876843162214       2.4615951673215926        2.852709072708824    6[1-(0),6-(6,6),7-(6,30)]
    36     -0.24263591873230106        3.859751676483737       2.8814896622540966    6[6-(1,6),6-(1,7),6-(6,6)]
    37        7.495477402277744       12.131165036425594        1.876104593842003    6[1-(0),6-(6,6),6-(6,6)]
    38      -0.9268226748246733        4.549265031764741       1.8761045761291453    6[1-(0),6-(6,6),6-(6,6)]
    39        13.19981675821352       0.9112891187144231        3.063520944520086    6[6-(6,6),8-(30),8-(30)]
    40       12.355132712271702       1.6455052607931617        2.072979487612609    6[6-(1,6),6-(1,6),6-(8,8)]
    41       11.776194337178481       2.8842210309582574        2.382174035766001    6[1-(0),6-(1,6),6-(6,6)]
    42       11.010226237284645        3.560731975244504       1.4376990815165054    6[1-(0),6-(1,6),6-(6,6)]
    43        10.81407085043637        3.012153714140446      0.15715805891818818    6[6-(1,6),6-(1,6),6-(6,6)]
    44        11.39877031866544        1.768280524378066      -0.1442400903164522    6[1-(0),6-(1,6),6-(6,6)]
    45       12.152274042615316       1.0889556524331645       0.8030738208734343    6[1-(0),6-(1,6),6-(6,6)]
    46         6.27305861047447        5.120304375070417        6.604920337479275    6[1-(0),6-(6,6),7-(6,30)]
    47        6.326023248101056       3.7221477641216487        6.633699686242327    6[6-(1,6),6-(1,7),6-(6,6)]
    48         4.77751677014632        8.493189167292186        3.063520901141996    6[6-(6,6),8-(30),8-(30)]
    49       3.9328326791438233        9.227405273884653         2.07297948220211    6[6-(1,6),6-(1,6),6-(8,8)]
    50        3.353894261067218       10.466121019795988        2.382174039748948    6[1-(0),6-(1,6),6-(6,6)]
    51        2.587926152416868       11.142631976083457       1.4376990658913962    6[1-(0),6-(1,6),6-(6,6)]
    52       2.3917708184430904       10.594053711765198      0.15715802559205294    6[6-(1,6),6-(1,6),6-(6,6)]
    53       2.9764703293054344        9.350180556315205     -0.14424011163581751    6[1-(0),6-(1,6),6-(6,6)]
    54       3.7299740582893337        8.670855700968735       0.8030737937817044    6[1-(0),6-(1,6),6-(6,6)]
    55       -2.149241357775245       12.702204376695274        6.604920280065023    6[1-(0),6-(6,6),7-(6,30)]
    56      -2.0962767514128053       11.304047761937497        6.633699634634141    6[6-(1,6),6-(1,7),6-(6,6)]
    57       1.7911417861570262       0.9112889308045695       0.6886895856435089    6[6-(6,6),8-(30),8-(30)]
    58       2.6358263687246346       1.6455062275931112       1.6792301934780551    6[6-(1,6),6-(1,6),6-(8,8)]
    59        3.214764516919688        2.884222193644216        1.370035646066208    6[1-(0),6-(1,6),6-(6,6)]
    60        3.980733162151897       3.5607328475969613        2.314510889892255    6[1-(0),6-(1,6),6-(6,6)]
    61        4.176888442933786        3.012154654755937       3.5950518233520405    6[6-(1,6),6-(1,6),6-(6,6)]
    62        3.592189186171658       1.7682811869652095       3.8964501936399247    6[1-(0),6-(1,6),6-(6,6)]
    63       2.8386856352274084       1.0889568929889226       2.9491362022639813    6[1-(0),6-(1,6),6-(6,6)]
    64        5.010614027834507        5.120304835605136        4.651708785869029    6[1-(0),6-(6,6),7-(6,30)]
    65        4.957651165246325       3.7221483214629147        4.622928179445171    6[6-(1,6),6-(1,7),6-(6,6)]
    66       10.213441744981708        8.493189047832065        0.688689544935175    6[6-(6,6),8-(30),8-(30)]
    67       11.058126339356491        9.227406320065645       1.6792301184801186    6[6-(1,6),6-(1,6),6-(8,8)]
    68        11.63706453958163       10.466122265054823       1.3700355932432986    6[1-(0),6-(1,6),6-(6,6)]
    69        12.40303320747874        11.14263288709732        2.314510874615814    6[1-(0),6-(1,6),6-(6,6)]
    70         12.5991884206154       10.594054694997789       3.5950518291297158    6[6-(1,6),6-(1,6),6-(6,6)]
    71       12.014489132631336        9.350181221744693       3.8964501553372317    6[1-(0),6-(1,6),6-(6,6)]
    72       11.260985586228268        8.670856946881019       2.9491361264682303    6[1-(0),6-(1,6),6-(6,6)]
    73        13.43291399515868       12.702204844915595        4.651708780050752    6[1-(0),6-(6,6),7-(6,30)]
    74       13.379951121138124       11.304048338588421       4.6229282042946425    6[6-(1,6),6-(1,7),6-(6,6)]
    75        5.641837880436041        3.032634973316472        5.628313302456388    6[1-(0),6-(6,6),6-(6,6)]
    76      -2.7804621555299684       10.614534978851907        5.628313294987638    6[1-(0),6-(6,6),6-(6,6)]
    77       1.1957338033368745       11.856046915656895       4.1310635711763535    1[6-(6,6)]
    78       2.5918775369216593       10.649457423836731       5.8048754433713325    1[6-(6,6)]
    79        5.553464690305705        13.82070912907998       1.1437736119508195    1[6-(6,6)]
    80       0.5246393925575052      -0.1264988308778787        6.930336586766099    1[6-(6,6)]
    81        6.393033792005641        9.437220353227694      0.12918105126542923    1[6-(6,7)]
    82        9.618033863999365        4.274146885244172        4.131063509124576    1[6-(6,6)]
    83       11.014177585326648       3.0675573973217602        5.804875438015418    1[6-(6,6)]
    84       13.975764552956905        6.238809092946644       1.1437736278278907    1[6-(6,6)]
    85        8.946939309650062        7.455401134275423        6.930336527543469    1[6-(6,6)]
    86        14.81533369539631       1.8553203550987933      0.12918110822100645    1[6-(6,7)]
    87       10.087937465638559       11.856046237986709        7.125562454257561    1[6-(6,6)]
    88        8.691793307335658       10.649456908512734       5.4517506250312495    1[6-(6,6)]
    89         9.43749050953608       13.820708503182027        2.608434437023186    1[6-(6,6)]
    90       10.759032153879131      -0.1265007023016559       4.3262897600932515    1[6-(6,6)]
    91        8.597925358933958          9.4372197426436        3.623024838231004    1[6-(6,7)]
    92       1.6656373241506475         4.27414635869872        7.125562480523029    1[6-(6,6)]
    93      0.26949317634218684       3.0675569535545133        5.451750649776833    1[6-(6,6)]
    94        1.015190555383198        6.238808427916763        2.608434345192425    1[6-(6,6)]
    95        2.336732161512635        7.455399270062047        4.326289668197221    1[6-(6,6)]
    96      0.17562544342440756       1.8553197549196365       3.6230247506120685    1[6-(6,7)]
    97        7.495477042666359        13.22215652286618       1.8761053929309055    1[6-(6,6)]
    98      -0.9268230442752996        5.640256517216006       1.8761054171044953    1[6-(6,6)]
    99       11.941581461941954        3.307753070164928       3.3733543151397747    1[6-(6,6)]
   100        10.54543773738373        4.514342565599062       1.6995424500121687    1[6-(6,6)]
   101        7.583850561219569       1.3430908540948443        6.360644257889863    1[6-(6,6)]
   102       12.612675847229955       0.1264987930130452       0.5740812998125523    1[6-(6,6)]
   103       10.451566179670653        5.726579643828245     -0.12918100459389054    1[6-(6,7)]
   104        3.519281328004368         10.8896530504448        3.373354358139512    1[6-(6,6)]
   105       2.1231375999936866       12.096242580369053        1.699542468681751    1[6-(6,6)]
   106      -0.8384493881388866        8.924990929917755       6.3606442301350326    1[6-(6,6)]
   107        4.190375853892924        7.708398868336324       0.5740812963889963    1[6-(6,6)]
   108        2.029266296357416       13.308479659309274      -0.1291811026084516    1[6-(6,7)]
   109        3.049377814156769        3.307753661870103      0.37885543752695205    1[6-(6,6)]
   110       4.4455219568347015        4.514343058031023       2.0526672428452315    1[6-(6,6)]
   111        3.699824760617314        1.343091539161865        4.895983499564978    1[6-(6,6)]
   112        2.378283119215232      0.12650070338026154        3.178128225578107    1[6-(6,6)]
   113        4.539389874607639        5.726580273983671        3.881393068689616    1[6-(6,7)]
   114       11.471677876401097       10.889653747724788      0.37885537772733036    1[6-(6,6)]
   115       12.867822045766902       12.096243099806642       2.0526672320941204    1[6-(6,6)]
   116       12.122124662595686        8.924991554223839        4.895983482088678    1[6-(6,6)]
   117       10.800583048442087        7.708400758329413       3.1781281213600856    1[6-(6,6)]
   118       12.961689785000956       13.308480256281868        3.881393110740589    1[6-(6,7)]
   119       5.6418382687159845       1.9416434868169674        5.628312447884401    1[6-(6,6)]
   120      -2.7804617923846053        9.523543496701498        5.628312485240074    1[6-(6,6)]
   121     -0.13065246427477617       13.748015945255633        3.259895957445689    8[6-(6,8),30-(7,8,8,8)]
   122      -0.6427031826712655        0.156321832664201        4.797374742639511    8[6-(6,8),30-(7,8,8,8)]
   123        8.291647540499458        6.166115908159661       3.2598958880950524    8[6-(6,8),30-(7,8,8,8)]
   124        7.779596706649922        7.738221700880397        4.797374709052597    8[6-(6,8),30-(7,8,8,8)]
   125       15.121607620700573        13.74801899145978       0.4923122013235097    8[6-(6,8),30-(7,8,8,8)]
   126        11.92637593383013      0.15632041294118426        6.459247904255474    8[6-(6,8),30-(7,8,8,8)]
   127         6.69930763193966        6.166119046689219      0.49231212267627167    8[6-(6,8),30-(7,8,8,8)]
   128       3.5040759815024773        7.738220363020418        6.459247813495283    8[6-(6,8),30-(7,8,8,8)]
   129       13.267967644967811        1.415784024637711        4.244521969629061    8[6-(6,8),30-(7,8,8,8)]
   130       13.780018460221488       15.007478162053685       2.7070431718700454    8[6-(6,8),30-(7,8,8,8)]
   131        4.845667697375322        8.997684067291244         4.24452193382688    8[6-(6,8),30-(7,8,8,8)]
   132        5.357718497884783        7.425578267040845       2.7070431122563456    8[6-(6,8),30-(7,8,8,8)]
   133      -1.9842923458299904        1.415780941509025        7.012105732450089    8[6-(6,8),30-(7,8,8,8)]
   134       1.2109393098608323       15.007479541462656       1.0451700351656747    8[6-(6,8),30-(7,8,8,8)]
   135        6.438007641161825        8.997681020189864        7.012105670175297    8[6-(6,8),30-(7,8,8,8)]
   136        9.633239216543025         7.42557971622562       1.0451699896169224    8[6-(6,8),30-(7,8,8,8)]
   137      -0.9268209852860987        14.89758913547736       1.8761044879079574    30[7-(6,6),8-(6),8-(6),8-(6),8-(6)]
   138        7.495479010159722        7.315689132187127       1.8761044645634006    30[7-(6,6),8-(6),8-(6),8-(6),8-(6)]
   139       -2.780463768072274      0.26621088092879697        5.628313423306705    30[7-(6,6),8-(6),8-(6),8-(6),8-(6)]
   140        5.641836222318439       7.8481108673941185       5.6283133974929545    30[7-(6,6),8-(6),8-(6),8-(6),8-(6)]
   141        7.495478970626025         9.36686359356916       1.8761032284960264    7[6-(1,6),6-(1,6),30-(8,8,8,8)]
   142       -0.926821047078166       1.7849635750440025       1.8761032061371201    7[6-(1,6),6-(1,6),30-(8,8,8,8)]
   143        5.641836257299635        5.796936412509278         5.62831469721021    7[6-(1,6),6-(1,6),30-(8,8,8,8)]
   144      -2.7804637451543828       13.378836417970714       5.6283146566306685    7[6-(1,6),6-(1,6),30-(8,8,8,8)]
