# Supplementary material for: An automated protocol to construct flexibility parameters for classical forcefields: applications to metal–organic frameworks
Source: RSC Adv. 2024 Jul 19;14(31):22714–62. doi: 10.1039/d4ra01859a (PMC11258866; doi:10.1039/d4ra01859a)
Supplement: RA-014-D4RA01859A-s002 [file RA-014-D4RA01859A-s002.zip › MOFs_inputs/quadrant_1_2/FUBNOH/FUBNOH_bond_and_UB_types_list.txt]

[6[6-(1,6),6-(1,6),6-(8,8)]    6[6-(6,6),8-(30),8-(30)]]    0    1.4946
[6[6-(6,6),8-(30),8-(30)]    8[6-(6,8),30-(7,8,8,8)]]    0    1.286
[6[6-(6,6),8-(30),8-(30)]    8[6-(6,8),30-(7,8,8,8)]]    1    1.2663
[6[1-(0),6-(1,6),6-(6,6)]    6[6-(1,6),6-(1,6),6-(8,8)]]    0    1.4016
[6[1-(0),6-(1,6),6-(6,6)]    6[1-(0),6-(1,6),6-(6,6)]]    0    1.3896
[1[6-(6,6)]    6[1-(0),6-(1,6),6-(6,6)]]    0    1.0915
[6[1-(0),6-(1,6),6-(6,6)]    6[6-(1,6),6-(1,6),6-(6,6)]]    0    1.407
[6[6-(1,6),6-(1,6),6-(6,6)]    6[6-(1,6),6-(1,7),6-(6,6)]]    0    1.4732
[6[1-(0),6-(6,6),7-(6,30)]    6[6-(1,6),6-(1,7),6-(6,6)]]    0    1.3994
[1[6-(6,7)]    6[1-(0),6-(6,6),7-(6,30)]]    0    1.0877
[6[1-(0),6-(6,6),7-(6,30)]    7[6-(1,6),6-(1,6),30-(8,8,8,8)]]    0    1.3454
[6[1-(0),6-(6,6),6-(6,6)]    6[6-(1,6),6-(1,7),6-(6,6)]]    0    1.398
[1[6-(6,6)]    6[1-(0),6-(6,6),6-(6,6)]]    0    1.091
[30[7-(6,6),8-(6),8-(6),8-(6),8-(6)]    8[6-(6,8),30-(7,8,8,8)]]    0    1.9673
[30[7-(6,6),8-(6),8-(6),8-(6),8-(6)]    8[6-(6,8),30-(7,8,8,8)]]    1    2.2962
[30[7-(6,6),8-(6),8-(6),8-(6),8-(6)]    7[6-(1,6),6-(1,6),30-(8,8,8,8)]]    0    2.0512
