# Supplementary material for: An automated protocol to construct flexibility parameters for classical forcefields: applications to metal–organic frameworks
Source: RSC Adv. 2024 Jul 19;14(31):22714–62. doi: 10.1039/d4ra01859a (PMC11258866; doi:10.1039/d4ra01859a)
Supplement: RA-014-D4RA01859A-s002 [file RA-014-D4RA01859A-s002.zip › MOFs_inputs/quadrant_1_2/FUBNOH/FUBNOH_dihedral_instances_list.txt]

[ 121	[0	0	0]	1	[0	0	0]	2	[0	0	0]	7	[0	0	0]	0	1	True	1	3.0511 ]
[ 123	[0	0	0]	10	[0	0	0]	11	[0	0	0]	16	[0	0	0]	0	1	True	1	3.0511 ]
[ 125	[0	0	1]	19	[0	0	0]	20	[0	0	0]	25	[0	0	0]	0	1	True	1	3.0511 ]
[ 127	[0	0	1]	28	[0	0	0]	29	[0	0	0]	34	[0	0	0]	0	1	True	1	3.0511 ]
[ 129	[0	0	0]	39	[0	0	0]	40	[0	0	0]	45	[0	0	0]	0	-1	True	1	-3.0511 ]
[ 131	[0	0	0]	48	[0	0	0]	49	[0	0	0]	54	[0	0	0]	0	-1	True	1	-3.0511 ]
[ 133	[0	0	-1]	57	[0	0	0]	58	[0	0	0]	63	[0	0	0]	0	-1	True	1	-3.0511 ]
[ 135	[0	0	-1]	66	[0	0	0]	67	[0	0	0]	72	[0	0	0]	0	-1	True	1	-3.0511 ]
[ 2	[0	0	0]	1	[0	0	0]	121	[0	0	0]	137	[0	0	0]	1	-1	True	1	-2.9297 ]
[ 11	[0	0	0]	10	[0	0	0]	123	[0	0	0]	138	[0	0	0]	1	-1	True	1	-2.9297 ]
[ 20	[0	0	0]	19	[0	0	0]	125	[0	0	1]	137	[1	0	1]	1	-1	True	2	-2.9297 ]
[ 29	[0	0	0]	28	[0	0	0]	127	[0	0	1]	138	[0	0	1]	1	-1	True	2	-2.9297 ]
[ 40	[0	0	0]	39	[0	0	0]	129	[0	0	0]	139	[1	0	0]	1	1	True	1	2.9297 ]
[ 49	[0	0	0]	48	[0	0	0]	131	[0	0	0]	140	[0	0	0]	1	1	True	1	2.9297 ]
[ 58	[0	0	0]	57	[0	0	0]	133	[0	0	-1]	139	[0	0	-1]	1	1	True	2	2.9297 ]
[ 67	[0	0	0]	66	[0	0	0]	135	[0	0	-1]	140	[0	0	-1]	1	1	True	2	2.9297 ]
[ 20	[0	0	-1]	19	[0	0	-1]	125	[0	0	0]	137	[1	0	0]	1	-1	True	2	-2.9297 ]
[ 29	[0	0	-1]	28	[0	0	-1]	127	[0	0	0]	138	[0	0	0]	1	-1	True	2	-2.9297 ]
[ 58	[0	0	1]	57	[0	0	1]	133	[0	0	0]	139	[0	0	0]	1	1	True	2	2.9297 ]
[ 67	[0	0	1]	66	[0	0	1]	135	[0	0	0]	140	[0	0	0]	1	1	True	2	2.9297 ]
[ 2	[0	0	0]	1	[0	0	0]	122	[0	1	0]	139	[0	1	0]	2	-1	True	2	-1.6169 ]
[ 11	[0	0	0]	10	[0	0	0]	124	[0	0	0]	140	[0	0	0]	2	-1	True	1	-1.6169 ]
[ 20	[0	0	0]	19	[0	0	0]	126	[0	1	0]	139	[1	1	0]	2	-1	True	2	-1.6169 ]
[ 29	[0	0	0]	28	[0	0	0]	128	[0	0	0]	140	[0	0	0]	2	-1	True	1	-1.6169 ]
[ 40	[0	0	0]	39	[0	0	0]	130	[0	-1	0]	137	[1	-1	0]	2	1	True	2	1.6169 ]
[ 49	[0	0	0]	48	[0	0	0]	132	[0	0	0]	138	[0	0	0]	2	1	True	1	1.6169 ]
[ 58	[0	0	0]	57	[0	0	0]	134	[0	-1	0]	137	[0	-1	0]	2	1	True	2	1.6169 ]
[ 67	[0	0	0]	66	[0	0	0]	136	[0	0	0]	138	[0	0	0]	2	1	True	1	1.6169 ]
[ 2	[0	-1	0]	1	[0	-1	0]	122	[0	0	0]	139	[0	0	0]	2	-1	True	2	-1.6169 ]
[ 20	[0	-1	0]	19	[0	-1	0]	126	[0	0	0]	139	[1	0	0]	2	-1	True	2	-1.6169 ]
[ 40	[0	1	0]	39	[0	1	0]	130	[0	0	0]	137	[1	0	0]	2	1	True	2	1.6169 ]
[ 58	[0	1	0]	57	[0	1	0]	134	[0	0	0]	137	[0	0	0]	2	1	True	2	1.6169 ]
[ 1	[0	0	0]	2	[0	0	0]	7	[0	0	0]	80	[0	1	0]	3	-1	True	1	-0.0081 ]
[ 10	[0	0	0]	11	[0	0	0]	16	[0	0	0]	85	[0	0	0]	3	-1	True	1	-0.0081 ]
[ 19	[0	0	0]	20	[0	0	0]	25	[0	0	0]	90	[0	1	0]	3	-1	True	1	-0.0081 ]
[ 28	[0	0	0]	29	[0	0	0]	34	[0	0	0]	95	[0	0	0]	3	-1	True	1	-0.0081 ]
[ 39	[0	0	0]	40	[0	0	0]	45	[0	0	0]	102	[0	0	0]	3	1	True	1	0.0081 ]
[ 48	[0	0	0]	49	[0	0	0]	54	[0	0	0]	107	[0	0	0]	3	1	True	1	0.0081 ]
[ 57	[0	0	0]	58	[0	0	0]	63	[0	0	0]	112	[0	0	0]	3	1	True	1	0.0081 ]
[ 66	[0	0	0]	67	[0	0	0]	72	[0	0	0]	117	[0	0	0]	3	1	True	1	0.0081 ]
[ 7	[0	0	0]	2	[0	0	0]	3	[0	0	0]	4	[0	0	0]	4	1	True	1	0.0041 ]
[ 16	[0	0	0]	11	[0	0	0]	12	[0	0	0]	13	[0	0	0]	4	1	True	1	0.0041 ]
[ 25	[0	0	0]	20	[0	0	0]	21	[0	0	0]	22	[0	0	0]	4	1	True	1	0.0041 ]
[ 34	[0	0	0]	29	[0	0	0]	30	[0	0	0]	31	[0	0	0]	4	1	True	1	0.0041 ]
[ 45	[0	0	0]	40	[0	0	0]	41	[0	0	0]	42	[0	0	0]	4	-1	True	1	-0.0041 ]
[ 54	[0	0	0]	49	[0	0	0]	50	[0	0	0]	51	[0	0	0]	4	-1	True	1	-0.0041 ]
[ 63	[0	0	0]	58	[0	0	0]	59	[0	0	0]	60	[0	0	0]	4	-1	True	1	-0.0041 ]
[ 72	[0	0	0]	67	[0	0	0]	68	[0	0	0]	69	[0	0	0]	4	-1	True	1	-0.0041 ]
[ 7	[0	0	0]	2	[0	0	0]	3	[0	0	0]	77	[0	0	0]	5	1	True	1	3.1409 ]
[ 3	[0	0	0]	2	[0	0	0]	7	[0	0	0]	80	[0	1	0]	5	-1	True	1	-3.1365 ]
[ 16	[0	0	0]	11	[0	0	0]	12	[0	0	0]	82	[0	0	0]	5	1	True	1	3.1409 ]
[ 12	[0	0	0]	11	[0	0	0]	16	[0	0	0]	85	[0	0	0]	5	-1	True	1	-3.1365 ]
[ 25	[0	0	0]	20	[0	0	0]	21	[0	0	0]	87	[0	0	0]	5	1	True	1	3.1408 ]
[ 21	[0	0	0]	20	[0	0	0]	25	[0	0	0]	90	[0	1	0]	5	-1	True	1	-3.1365 ]
[ 34	[0	0	0]	29	[0	0	0]	30	[0	0	0]	92	[0	0	0]	5	1	True	1	3.1408 ]
[ 30	[0	0	0]	29	[0	0	0]	34	[0	0	0]	95	[0	0	0]	5	-1	True	1	-3.1365 ]
[ 45	[0	0	0]	40	[0	0	0]	41	[0	0	0]	99	[0	0	0]	5	-1	True	1	-3.1408 ]
[ 41	[0	0	0]	40	[0	0	0]	45	[0	0	0]	102	[0	0	0]	5	1	True	1	3.1365 ]
[ 54	[0	0	0]	49	[0	0	0]	50	[0	0	0]	104	[0	0	0]	5	-1	True	1	-3.1408 ]
[ 50	[0	0	0]	49	[0	0	0]	54	[0	0	0]	107	[0	0	0]	5	1	True	1	3.1365 ]
[ 63	[0	0	0]	58	[0	0	0]	59	[0	0	0]	109	[0	0	0]	5	-1	True	1	-3.1409 ]
[ 59	[0	0	0]	58	[0	0	0]	63	[0	0	0]	112	[0	0	0]	5	1	True	1	3.1365 ]
[ 72	[0	0	0]	67	[0	0	0]	68	[0	0	0]	114	[0	0	0]	5	-1	True	1	-3.1409 ]
[ 68	[0	0	0]	67	[0	0	0]	72	[0	0	0]	117	[0	0	0]	5	1	True	1	3.1365 ]
[ 2	[0	0	0]	3	[0	0	0]	4	[0	0	0]	5	[0	0	0]	6	1	True	1	0.0064 ]
[ 11	[0	0	0]	12	[0	0	0]	13	[0	0	0]	14	[0	0	0]	6	1	True	1	0.0064 ]
[ 20	[0	0	0]	21	[0	0	0]	22	[0	0	0]	23	[0	0	0]	6	1	True	1	0.0064 ]
[ 29	[0	0	0]	30	[0	0	0]	31	[0	0	0]	32	[0	0	0]	6	1	True	1	0.0064 ]
[ 40	[0	0	0]	41	[0	0	0]	42	[0	0	0]	43	[0	0	0]	6	-1	True	1	-0.0064 ]
[ 49	[0	0	0]	50	[0	0	0]	51	[0	0	0]	52	[0	0	0]	6	-1	True	1	-0.0064 ]
[ 58	[0	0	0]	59	[0	0	0]	60	[0	0	0]	61	[0	0	0]	6	-1	True	1	-0.0064 ]
[ 67	[0	0	0]	68	[0	0	0]	69	[0	0	0]	70	[0	0	0]	6	-1	True	1	-0.0064 ]
[ 2	[0	0	-1]	7	[0	0	-1]	6	[0	0	0]	79	[0	0	0]	7	-1	True	2	-3.0903 ]
[ 2	[0	0	0]	7	[0	0	0]	6	[0	0	1]	79	[0	0	1]	7	-1	True	2	-3.0903 ]
[ 11	[0	0	-1]	16	[0	0	-1]	15	[0	0	0]	84	[0	0	0]	7	-1	True	2	-3.0903 ]
[ 11	[0	0	0]	16	[0	0	0]	15	[0	0	1]	84	[0	0	1]	7	-1	True	2	-3.0903 ]
[ 20	[0	0	0]	25	[0	0	0]	24	[0	0	0]	89	[0	0	0]	7	-1	True	1	-3.0903 ]
[ 29	[0	0	0]	34	[0	0	0]	33	[0	0	0]	94	[0	0	0]	7	-1	True	1	-3.0903 ]
[ 40	[0	0	0]	45	[0	0	0]	44	[0	0	0]	101	[0	0	-1]	7	1	True	1	3.0903 ]
[ 49	[0	0	0]	54	[0	0	0]	53	[0	0	0]	106	[0	0	-1]	7	1	True	1	3.0903 ]
[ 58	[0	0	0]	63	[0	0	0]	62	[0	0	0]	111	[0	0	0]	7	1	True	1	3.0903 ]
[ 67	[0	0	0]	72	[0	0	0]	71	[0	0	0]	116	[0	0	0]	7	1	True	1	3.0903 ]
[ 3	[0	0	0]	4	[0	0	0]	5	[0	0	0]	6	[0	0	1]	8	-1	True	1	-0.0065 ]
[ 12	[0	0	0]	13	[0	0	0]	14	[0	0	0]	15	[0	0	1]	8	-1	True	1	-0.0065 ]
[ 21	[0	0	0]	22	[0	0	0]	23	[0	0	0]	24	[0	0	0]	8	-1	True	1	-0.0065 ]
[ 30	[0	0	0]	31	[0	0	0]	32	[0	0	0]	33	[0	0	0]	8	-1	True	1	-0.0065 ]
[ 41	[0	0	0]	42	[0	0	0]	43	[0	0	0]	44	[0	0	0]	8	1	True	1	0.0065 ]
[ 50	[0	0	0]	51	[0	0	0]	52	[0	0	0]	53	[0	0	0]	8	1	True	1	0.0065 ]
[ 59	[0	0	0]	60	[0	0	0]	61	[0	0	0]	62	[0	0	0]	8	1	True	1	0.0065 ]
[ 68	[0	0	0]	69	[0	0	0]	70	[0	0	0]	71	[0	0	0]	8	1	True	1	0.0065 ]
[ 7	[0	0	0]	6	[0	0	1]	5	[0	0	0]	4	[0	0	0]	9	-1	True	2	-0.0039 ]
[ 7	[0	0	-1]	6	[0	0	0]	5	[0	0	-1]	4	[0	0	-1]	9	-1	True	2	-0.0039 ]
[ 16	[0	0	0]	15	[0	0	1]	14	[0	0	0]	13	[0	0	0]	9	-1	True	2	-0.0039 ]
[ 16	[0	0	-1]	15	[0	0	0]	14	[0	0	-1]	13	[0	0	-1]	9	-1	True	2	-0.0039 ]
[ 25	[0	0	0]	24	[0	0	0]	23	[0	0	0]	22	[0	0	0]	9	-1	True	1	-0.0039 ]
[ 34	[0	0	0]	33	[0	0	0]	32	[0	0	0]	31	[0	0	0]	9	-1	True	1	-0.0039 ]
[ 45	[0	0	0]	44	[0	0	0]	43	[0	0	0]	42	[0	0	0]	9	1	True	1	0.004 ]
[ 54	[0	0	0]	53	[0	0	0]	52	[0	0	0]	51	[0	0	0]	9	1	True	1	0.004 ]
[ 63	[0	0	0]	62	[0	0	0]	61	[0	0	0]	60	[0	0	0]	9	1	True	1	0.004 ]
[ 72	[0	0	0]	71	[0	0	0]	70	[0	0	0]	69	[0	0	0]	9	1	True	1	0.004 ]
[ 6	[0	0	1]	5	[0	0	0]	9	[0	0	1]	8	[0	0	1]	10	1	True	2	2.603 ]
[ 6	[0	0	0]	5	[0	0	-1]	9	[0	0	0]	8	[0	0	0]	10	1	True	2	2.603 ]
[ 15	[0	0	1]	14	[0	0	0]	18	[0	0	1]	17	[0	0	1]	10	1	True	2	2.603 ]
[ 15	[0	0	0]	14	[0	0	-1]	18	[0	0	0]	17	[0	0	0]	10	1	True	2	2.603 ]
[ 24	[0	0	0]	23	[0	0	0]	27	[0	0	0]	26	[0	0	0]	10	1	True	1	2.603 ]
[ 33	[0	0	0]	32	[0	0	0]	36	[0	0	0]	35	[0	0	0]	10	1	True	1	2.603 ]
[ 44	[0	0	0]	43	[0	0	0]	47	[0	0	-1]	46	[0	0	-1]	10	-1	True	2	-2.603 ]
[ 44	[0	0	1]	43	[0	0	1]	47	[0	0	0]	46	[0	0	0]	10	-1	True	2	-2.603 ]
[ 53	[0	0	0]	52	[0	0	0]	56	[0	0	-1]	55	[0	0	-1]	10	-1	True	2	-2.603 ]
[ 53	[0	0	1]	52	[0	0	1]	56	[0	0	0]	55	[0	0	0]	10	-1	True	2	-2.603 ]
[ 62	[0	0	0]	61	[0	0	0]	65	[0	0	0]	64	[0	0	0]	10	-1	True	1	-2.603 ]
[ 71	[0	0	0]	70	[0	0	0]	74	[0	0	0]	73	[0	0	0]	10	-1	True	1	-2.603 ]
[ 81	[0	0	0]	8	[0	0	0]	9	[0	0	0]	5	[0	0	-1]	11	1	True	1	0.0766 ]
[ 86	[0	0	0]	17	[0	0	0]	18	[0	0	0]	14	[0	0	-1]	11	1	True	1	0.0766 ]
[ 91	[0	0	0]	26	[0	0	0]	27	[0	0	0]	23	[0	0	0]	11	1	True	1	0.0766 ]
[ 96	[0	0	0]	35	[0	0	0]	36	[0	0	0]	32	[0	0	0]	11	1	True	1	0.0766 ]
[ 103	[0	0	1]	46	[0	0	0]	47	[0	0	0]	43	[0	0	1]	11	-1	True	1	-0.0766 ]
[ 108	[0	0	1]	55	[0	0	0]	56	[0	0	0]	52	[0	0	1]	11	-1	True	1	-0.0766 ]
[ 113	[0	0	0]	64	[0	0	0]	65	[0	0	0]	61	[0	0	0]	11	-1	True	1	-0.0766 ]
[ 118	[0	0	0]	73	[0	0	0]	74	[0	0	0]	70	[0	0	0]	11	-1	True	1	-0.0766 ]
[ 81	[0	0	0]	8	[0	0	0]	141	[0	0	0]	138	[0	0	0]	12	-1	True	1	-0.0229 ]
[ 86	[0	0	0]	17	[0	0	0]	142	[1	0	0]	137	[1	-1	0]	12	-1	True	2	-0.0229 ]
[ 91	[0	0	0]	26	[0	0	0]	141	[0	0	0]	138	[0	0	0]	12	-1	True	1	-0.0229 ]
[ 96	[0	0	0]	35	[0	0	0]	142	[0	0	0]	137	[0	-1	0]	12	-1	True	1	-0.0229 ]
[ 103	[0	0	1]	46	[0	0	0]	143	[0	0	0]	140	[0	0	0]	12	1	True	1	0.0229 ]
[ 108	[0	0	1]	55	[0	0	0]	144	[0	0	0]	139	[0	1	0]	12	1	True	1	0.0229 ]
[ 113	[0	0	0]	64	[0	0	0]	143	[0	0	0]	140	[0	0	0]	12	1	True	1	0.0229 ]
[ 118	[0	0	0]	73	[0	0	0]	144	[1	0	0]	139	[1	1	0]	12	1	True	2	0.0229 ]
[ 86	[-1	0	0]	17	[-1	0	0]	142	[0	0	0]	137	[0	-1	0]	12	-1	True	2	-0.0229 ]
[ 118	[-1	0	0]	73	[-1	0	0]	144	[0	0	0]	139	[0	1	0]	12	1	True	2	0.0229 ]
[ 8	[0	0	0]	9	[0	0	0]	37	[0	0	0]	97	[0	0	0]	13	1	True	1	3.1194 ]
[ 17	[0	0	0]	18	[0	0	0]	38	[1	0	0]	98	[1	0	0]	13	1	True	2	3.1194 ]
[ 26	[0	0	0]	27	[0	0	0]	37	[0	0	0]	97	[0	0	0]	13	1	True	1	3.1194 ]
[ 35	[0	0	0]	36	[0	0	0]	38	[0	0	0]	98	[0	0	0]	13	1	True	1	3.1194 ]
[ 17	[-1	0	0]	18	[-1	0	0]	38	[0	0	0]	98	[0	0	0]	13	1	True	2	3.1194 ]
[ 46	[0	0	0]	47	[0	0	0]	75	[0	0	0]	119	[0	0	0]	13	-1	True	1	-3.1194 ]
[ 55	[0	0	0]	56	[0	0	0]	76	[0	0	0]	120	[0	0	0]	13	-1	True	1	-3.1194 ]
[ 64	[0	0	0]	65	[0	0	0]	75	[0	0	0]	119	[0	0	0]	13	-1	True	1	-3.1194 ]
[ 73	[0	0	0]	74	[0	0	0]	76	[1	0	0]	120	[1	0	0]	13	-1	True	2	-3.1194 ]
[ 73	[-1	0	0]	74	[-1	0	0]	76	[0	0	0]	120	[0	0	0]	13	-1	True	2	-3.1194 ]
[ 1	[0	0	0]	121	[0	0	0]	137	[0	0	0]	134	[0	0	0]	14	1	True	1	1.9192 ]
[ 10	[0	0	0]	123	[0	0	0]	138	[0	0	0]	136	[0	0	0]	14	1	True	1	1.9192 ]
[ 19	[0	0	-1]	125	[0	0	0]	137	[1	0	0]	130	[0	0	0]	14	1	True	2	1.9192 ]
[ 28	[0	0	-1]	127	[0	0	0]	138	[0	0	0]	132	[0	0	0]	14	1	True	1	1.9192 ]
[ 39	[0	0	0]	129	[0	0	0]	139	[1	0	0]	126	[0	0	0]	14	-1	True	2	-1.9192 ]
[ 48	[0	0	0]	131	[0	0	0]	140	[0	0	0]	128	[0	0	0]	14	-1	True	1	-1.9192 ]
[ 57	[0	0	1]	133	[0	0	0]	139	[0	0	0]	122	[0	0	0]	14	-1	True	1	-1.9192 ]
[ 66	[0	0	1]	135	[0	0	0]	140	[0	0	0]	124	[0	0	0]	14	-1	True	1	-1.9192 ]
[ 19	[-1	0	-1]	125	[-1	0	0]	137	[0	0	0]	130	[-1	0	0]	14	1	True	2	1.9192 ]
[ 39	[-1	0	0]	129	[-1	0	0]	139	[0	0	0]	126	[-1	0	0]	14	-1	True	2	-1.9192 ]
[ 1	[0	-1	0]	122	[0	0	0]	139	[0	0	0]	126	[-1	0	0]	15	1	True	1	0.1175 ]
[ 10	[0	0	0]	124	[0	0	0]	140	[0	0	0]	128	[0	0	0]	15	1	True	1	0.1175 ]
[ 19	[0	-1	0]	126	[0	0	0]	139	[1	0	0]	122	[1	0	0]	15	1	True	2	0.1175 ]
[ 28	[0	0	0]	128	[0	0	0]	140	[0	0	0]	124	[0	0	0]	15	1	True	1	0.1175 ]
[ 39	[0	1	0]	130	[0	0	0]	137	[1	0	0]	134	[1	0	0]	15	-1	True	2	-0.1174 ]
[ 48	[0	0	0]	132	[0	0	0]	138	[0	0	0]	136	[0	0	0]	15	-1	True	1	-0.1174 ]
[ 57	[0	1	0]	134	[0	0	0]	137	[0	0	0]	130	[-1	0	0]	15	-1	True	1	-0.1175 ]
[ 66	[0	0	0]	136	[0	0	0]	138	[0	0	0]	132	[0	0	0]	15	-1	True	1	-0.1175 ]
[ 39	[-1	1	0]	130	[-1	0	0]	137	[0	0	0]	134	[0	0	0]	15	-1	True	2	-0.1174 ]
[ 19	[-1	-1	0]	126	[-1	0	0]	139	[0	0	0]	122	[0	0	0]	15	1	True	2	0.1175 ]
[ 130	[-1	0	0]	137	[0	0	0]	142	[0	1	0]	35	[0	1	0]	16	1	True	2	1.7739 ]
[ 134	[0	0	0]	137	[0	0	0]	142	[0	1	0]	17	[-1	1	0]	16	1	True	2	1.7739 ]
[ 132	[0	0	0]	138	[0	0	0]	141	[0	0	0]	26	[0	0	0]	16	1	True	1	1.7739 ]
[ 136	[0	0	0]	138	[0	0	0]	141	[0	0	0]	8	[0	0	0]	16	1	True	1	1.7739 ]
[ 122	[0	0	0]	139	[0	0	0]	144	[0	-1	0]	73	[-1	-1	0]	16	-1	True	2	-1.7739 ]
[ 126	[-1	0	0]	139	[0	0	0]	144	[0	-1	0]	55	[0	-1	0]	16	-1	True	2	-1.7739 ]
[ 124	[0	0	0]	140	[0	0	0]	143	[0	0	0]	64	[0	0	0]	16	-1	True	1	-1.7739 ]
[ 128	[0	0	0]	140	[0	0	0]	143	[0	0	0]	46	[0	0	0]	16	-1	True	1	-1.7739 ]
[ 134	[0	-1	0]	137	[0	-1	0]	142	[0	0	0]	17	[-1	0	0]	16	1	True	2	1.7739 ]
[ 130	[-1	-1	0]	137	[0	-1	0]	142	[0	0	0]	35	[0	0	0]	16	1	True	2	1.7739 ]
[ 126	[-1	1	0]	139	[0	1	0]	144	[0	0	0]	55	[0	0	0]	16	-1	True	2	-1.7739 ]
[ 122	[0	1	0]	139	[0	1	0]	144	[0	0	0]	73	[-1	0	0]	16	-1	True	2	-1.7739 ]
