# Supplementary material for: An automated protocol to construct flexibility parameters for classical forcefields: applications to metal–organic frameworks
Source: RSC Adv. 2024 Jul 19;14(31):22714–62. doi: 10.1039/d4ra01859a (PMC11258866; doi:10.1039/d4ra01859a)
Supplement: RA-014-D4RA01859A-s002 [file RA-014-D4RA01859A-s002.zip › MOFs_inputs/quadrant_1_2/FURFOP/FURFOP.xyz]

  168
jmolscript: load "" {1 1 1} spacegroup "x,y,z" unitcell [{     9.1337     0.0    0.0 }, {     -0.26958571    14.46098737    0.0 }, {     -4.05315442     -1.13052428    17.53652846 }]
Zn    -1.202205832976311   9.938660349729155    10.502162924762878  
Zn    4.069575257601383    2.8871798023148294   16.299764867975508  
Zn    6.013162092828812    3.391806044489713    7.034365024147248   
Zn    0.7413852833009045   10.443283762394227   1.2367643077310362  
C     3.0946582131067495   0.9015051449341317   14.699726798421356  
C     2.081377725867206    -0.06745702129055486 14.23203902781858   
C     0.8916121424142269   -0.4330766153905766  14.84698502471639   
C     -0.11937278855447042 13.106750433144526   14.079274222678938  
C     0.5252014216121998   12.769686365951705   12.898611515613721  
C     0.10950630656955695  11.82277043247524    11.84918676684141   
C     6.758150128686119    3.3855195767661113   1.3785566448370432  
C     6.789798672799209    3.7175705745553116   2.712117743752847   
C     8.065295944838537    5.126455444872015    1.5695190375533965  
C     8.023096818633366    5.51143003405926     4.029804646471099   
C     7.812623719783825    7.015732960409293    3.9230030955440602  
C     -0.7810171542271481  7.703407166433394    5.167617700023697   
C     -0.9971519279298643  9.209715269709992    5.12060616607286    
C     0.11932479627668591  10.924358618451178   6.631560737757542   
C     0.12448840388177995  11.126227913388288   7.99163575649283    
C     -1.14772118115896    9.388515548588243    7.607701876917879   
C     -2.258296268532893   2.223909021529051    15.2758014665338    
C     -0.9609174408132755  2.6245789272481166   15.49315929222222   
C     -2.278555431150627   3.575816626155749    16.99510920626197   
C     0.1158231668021581   4.215161764589467    17.180463512221102  
C     -0.12470136278336685 5.72093594026192     17.110409131271826  
C     5.039802998305115    10.6192388241757     11.10421647220107   
C     3.7555795060246693   10.276408585737135   10.758383562839466  
C     5.182250953480421    8.873091051692056    9.795757718931032   
C     2.754876759720353    8.50171675574519     9.254354818541971   
C     2.9443462186149194   6.991653920196244    9.196975770155714   
C     2.9686901497030207   5.391036785013822    14.876228124686707  
C     2.023387861635786    5.522028700205225    13.730762998533942  
C     1.5642230574835407   4.502998031059011    12.905325069856161  
C     0.6672239257033987   4.967226491292848    11.918475028292992  
C     0.4595437939154112   6.3359993904985      11.992331343202464  
C     -0.3787924261454738  7.203370212789448    11.124970458493223  
C     1.716302443521533    12.428958633244564   2.836800906538665   
C     2.7295838344203105   13.397920534788497   3.304489844838532   
C     3.919350683653044    13.763536372358763   2.6895450959764347  
C     4.930336926140665    0.2237093769583203   3.457256408280793   
C     4.2857602609911325   0.5607768563385829   4.63791613866633    
C     4.701455249125747    1.5076945894672715   5.687340794670274   
C     -1.9471904219765954  9.944943039786404    16.157971954204196  
C     -1.9788401283565142  9.612892449229413    14.824410845984138  
C     -3.254335319270079   8.204006401012432    15.967010561250678  
C     -3.2121382225628015  7.81903230286764     13.50672477512093   
C     -3.001664668197566   6.314729370737054    13.613525959542432  
C     5.5919762950448      5.627055489390629    12.368911127834227  
C     5.808110592902212    4.120747320194243    12.415922070260038  
C     4.691634098992356    2.4061045694322103   10.904966857454394  
C     4.686470893063614    2.2042352766373545   9.544891792874536   
C     5.958680551053085    3.9419474826917504   9.928826158308064   
C     7.069256389139723    11.106553288288495   2.2607277971039283  
C     5.771877701253577    10.70588315386882    2.0433695671936025  
C     7.089516153136074    9.75464691050334     0.5414188677218869  
C     4.695137631445017    9.115301139575028    0.3560637872405519  
C     4.935661962376101    7.609527179296846    0.42611839303843113 
C     -0.2288437563702621  2.711224901308676    6.432312248486576   
C     1.055379946721115    3.0540553256131338   6.778144566446736   
C     -0.37129143599876424 4.457372293939074    7.7407712185150075  
C     2.056083191305174    4.8287467687472185   8.282173123415467   
C     1.8666139640790234   6.338809602594651    8.339552283823004   
C     1.8422690090984433   7.939425769282744    2.6603006916794403  
C     2.787571435374249    7.808434404886147    3.805765972445769   
C     3.24673572249913     8.827465478313686    4.631203513453224   
C     4.1437350476604395   8.363237297599397    5.618053759104319   
C     4.351416506267183    6.994464503392747    5.544197054240269   
C     5.189752842244618    6.127094358414428    6.41155763330607    
H     0.5898468371154659   -0.030881424963770443 15.812745615780214  
H     -1.0898194546061006  12.693668622637668   14.352066801758639  
H     6.238190074910924    2.5818134428308017   0.8686359718844712  
H     6.3251199349571845   3.274428267623652    3.5907741675643314  
H     -0.37808215089767017 5.943989375770868    1.375274775469      
H     -0.050258982789847084 5.283956671731944    4.226228334361011   
H     7.432360851048228    5.090742051243653    4.852694214788731   
H     6.7356106588761095   7.225396465425901    3.8103402896238237  
H     -0.8135963355009278  7.407866532005639    3.028723173166403   
H     -1.2861802363570438  7.281294061818228    6.049591522627761   
H     0.29680739695694713  7.497617021032248    5.27791945662571    
H     7.0899303484350344   9.439093331204889    4.863378896582341   
H     -0.3519228884444926  9.681896094925689    4.367535232052158   
H     0.5741027453470195   11.458689401772777   5.799558912395706   
H     0.6376952956408128   11.867395695443431   8.593153454424284   
H     -1.7976260123835015  8.52567048070581     7.729011168472271   
H     -2.681825416238342   1.5623490173262327   14.527053506473148  
H     -0.028755757536432114 2.3782918205648476   14.996832189561362  
H     1.4773439118282754   5.320489578180299    0.30441337884096953 
H     1.031428878230491    3.923797356968907    16.649372374478908  
H     4.275245208201806    5.021726148021972    0.6908341499188663  
H     -0.05998270177473408 6.0531514642685      16.06059669137236   
H     2.9118439233937137   7.07058017246427     -0.06602314099734267
H     5.400036250186129    11.426606238665046   11.732361473884374  
H     2.7870465110172113   10.721721131687175   10.984956304539235  
H     5.564416570990634    8.049887156764454    9.197189765961566   
H     1.8384197068369326   8.768617126583809    9.798356635753752   
H     2.6658237346602105   8.91542801999374     8.236066796199065   
H     2.9110446725623755   6.582714403615643    10.220704399995704  
H     3.934056527655848    6.7507749120055385   8.781142338771627   
H     1.890885844579437    3.4708286612571175   13.028146547494352  
H     0.1819842259097677   4.344650580849493    11.166102196746715  
H     4.221117183832098    13.361339608153493   1.7237853376018664  
H     5.900784466795139    0.6367881808795042   3.1844657721271923  
H     -1.4272313704603885  10.748650013889767   16.667892325686797  
H     -1.5141629655882598  10.056035599474935   13.945754056021208  
H     -3.9446560442914604  7.386471555274227    16.161255480248887  
H     4.861217370960265    8.046505392531397    13.310301849559028  
H     -2.6214029347764494  8.239720660807759    12.683834884267661  
H     -1.924651541771572   6.105066219767798    13.726188763177998  
H     -3.5091445356186743  5.9225955696989905   14.507805807088705  
H     6.097139671611915    6.049168803052792    11.48693760474305   
H     4.514151851275766    5.832846047838119    12.25860930613276   
H     -2.2789719049564066  3.891368765507974    12.673149648417303  
H     5.1628811845548235   3.648566264761334    13.168992527312414  
H     4.236855911770055    1.8717737875577098   11.736968605855708  
H     4.173264186648638    1.4630673464326676   8.943374053085734   
H     -2.5251142698353934  4.804792210337163    9.807517107729533   
H     7.492785229977129    11.76811346648828    3.0094757423361536  
H     4.839715867306972    10.952169790344758   2.539696301001475   
H     3.333616888448157    8.009974640968071    17.23211454198396   
H     3.7795316331148934   9.406666018387911    0.8871545202950847  
H     0.5357165560814945   8.308737170028639    16.845693229279966  
H     4.870942933326983    7.277311958633851    1.4759307233859873  
H     5.952270936660115    7.390407196157385    0.06602240560496826 
H     -0.5890769367793731  1.9038573583111542   5.804167209677801   
H     2.0239130100753036   2.6087432215312463   6.551571199999421   
H     -0.7534568723244552  5.28057599987913     8.339339470312737   
H     2.9725399034516156   4.561846293178637    7.73817085648433    
H     2.145136671688168    4.41503541012039     9.300461038307308   
H     1.8999156083302604   6.747749203943263    7.315823690279148   
H     0.8769036805598551   6.579688694347639    8.755385733602763   
H     2.9200729111769053   9.859635000196297    4.508382518744949   
H     4.628974842467638    8.985813999349206    6.370426402657067   
O     2.867415180263001    1.3901669445019058   15.884276214318762  
O     4.067817963097812    1.208807890501955    13.969856658168782  
O     -1.0743857955354663  11.304855300834973   11.96366966180039   
O     0.9008798551046175   11.552038588051067   10.90882691683774   
O     3.4547325092144727   4.202156430801307    14.982259612944178  
O     3.227536057716823    6.381617377167263    15.604724774175034  
O     -1.0700467402888365  6.712599353066007    10.20004585568321   
O     -0.2943016878918643  8.458299283727278    11.438827005047598  
O     1.9435472746485394   11.940294722921324   1.6522529206812089  
O     0.7431404895206711   12.121658887827678   3.5666700438948573  
O     5.885346253098738    2.025607838307962    5.572858819371083   
O     3.9100796387158283   1.7784293862960066   6.627697871550913   
O     1.3562241208227523   9.128305458574294    2.5542702669671717  
O     1.5834246336627942   6.948845381819442    1.9318036106002694  
O     5.881006312068187    6.617864630465213    7.336482975553792   
O     5.105262515559641    4.872165502517859    6.097699668175735   
N     7.558082767751365    4.273188722886319    0.6770465390216713  
N     7.622168726342914    4.816502761948387    2.809292948694509   
N     -0.6858839160762727  9.821906455910884    6.411460129983065   
N     -0.6712576011405325  10.162412473442561   8.587063071610519   
N     -3.0697493268367744  2.8290143760480904   16.21932232844483   
N     -0.9956530202404941  3.4767419461800753   16.580657937687374  
N     5.918067250851932    9.738009161880397    10.498842282012008  
N     3.8659227826626146   9.1715620115083      9.933684175809292   
N     -2.747121685681553   9.057273323758874    16.859482690988923  
N     -2.811209647197286   8.513959605393008    14.727236182890397  
N     5.496842897631259    3.5085565759516717   11.125067733300687  
N     5.482217106858867    3.168050720260836    8.949464837204996   
N     7.880709781927914    10.501449133509183   1.3172064315625625  
N     5.806613561811388    9.853721153181601    0.9558702043749369  
N     -1.1071083068064675  3.5924542088145897   7.037686878417978   
N     0.9450367809969273   4.158901681194721    7.6028441606273045  
S     2.295503259158467    -0.8692464102141425  12.72834200402343   
S     1.3599933972065492   7.045275799720398    13.282245446481909  
S     2.7850410485399397   -0.2612747190770724  4.808183954321436   
S     3.4509665918455017   6.2851879071271926   4.254283427796062   
