# Supplementary material for: An automated protocol to construct flexibility parameters for classical forcefields: applications to metal–organic frameworks
Source: RSC Adv. 2024 Jul 19;14(31):22714–62. doi: 10.1039/d4ra01859a (PMC11258866; doi:10.1039/d4ra01859a)
Supplement: RA-014-D4RA01859A-s002 [file RA-014-D4RA01859A-s002.zip › MOFs_inputs/quadrant_1_2/FURFOP/FURFOP_angle_instances_list.txt]

[ 1	135	[0	0	0]	140	[0	0	0]	0	0	1.7071 ]
[ 3	143	[0	0	0]	148	[0	0	0]	0	0	1.7071 ]
[ 2	133	[0	0	0]	137	[0	0	0]	1	0	1.7488 ]
[ 4	141	[0	0	0]	145	[0	0	0]	1	0	1.7488 ]
[ 1	152	[0	0	0]	135	[0	0	0]	2	0	2.2205 ]
[ 3	160	[0	0	0]	143	[0	0	0]	2	0	2.2205 ]
[ 1	155	[-1	0	0]	135	[0	0	0]	3	0	1.7034 ]
[ 3	163	[1	0	0]	143	[0	0	0]	3	0	1.7034 ]
[ 2	149	[0	0	1]	133	[0	0	0]	4	0	1.6974 ]
[ 4	157	[0	0	-1]	141	[0	0	0]	4	0	1.6974 ]
[ 1	152	[0	0	0]	140	[0	0	0]	5	0	2.0002 ]
[ 3	160	[0	0	0]	148	[0	0	0]	5	0	2.0003 ]
[ 1	155	[-1	0	0]	140	[0	0	0]	6	0	1.9652 ]
[ 3	163	[1	0	0]	148	[0	0	0]	6	0	1.9652 ]
[ 2	153	[1	0	0]	133	[0	0	0]	7	0	2.1901 ]
[ 4	161	[-1	0	0]	141	[0	0	0]	7	0	2.1901 ]
[ 2	149	[0	0	1]	137	[0	0	0]	8	0	2.0557 ]
[ 4	157	[0	0	-1]	145	[0	0	0]	8	0	2.0557 ]
[ 2	153	[1	0	0]	137	[0	0	0]	9	0	1.8815 ]
[ 4	161	[-1	0	0]	145	[0	0	0]	9	0	1.8815 ]
[ 1	152	[0	0	0]	155	[-1	0	0]	10	0	1.848 ]
[ 3	160	[0	0	0]	163	[1	0	0]	10	0	1.848 ]
[ 2	149	[0	0	1]	153	[1	0	0]	11	0	1.899 ]
[ 4	157	[0	0	-1]	161	[-1	0	0]	11	0	1.899 ]
[ 5	6	[0	0	0]	133	[0	0	0]	12	0	1.9982 ]
[ 37	38	[0	0	0]	141	[0	0	0]	12	0	1.9982 ]
[ 10	9	[0	0	0]	135	[0	0	0]	13	0	2.0389 ]
[ 42	41	[0	0	0]	143	[0	0	0]	13	0	2.0389 ]
[ 31	32	[0	0	0]	137	[0	0	0]	14	0	1.9642 ]
[ 63	64	[0	0	0]	145	[0	0	0]	14	0	1.9643 ]
[ 36	35	[0	0	0]	140	[0	0	0]	15	0	1.9682 ]
[ 68	67	[0	0	0]	148	[0	0	0]	15	0	1.9682 ]
[ 5	6	[0	0	0]	134	[0	0	0]	16	0	2.104 ]
[ 31	32	[0	0	0]	138	[0	0	0]	16	0	2.1022 ]
[ 37	38	[0	0	0]	142	[0	0	0]	16	0	2.104 ]
[ 63	64	[0	0	0]	146	[0	0	0]	16	0	2.1022 ]
[ 10	9	[0	0	0]	136	[0	0	0]	17	0	2.0864 ]
[ 42	41	[0	0	0]	144	[0	0	0]	17	0	2.0864 ]
[ 36	35	[0	0	0]	139	[0	0	0]	18	0	2.1093 ]
[ 68	67	[0	0	0]	147	[0	0	0]	18	0	2.1093 ]
[ 5	133	[0	0	0]	134	[0	0	0]	19	0	2.1809 ]
[ 37	141	[0	0	0]	142	[0	0	0]	19	0	2.1809 ]
[ 10	135	[0	0	0]	136	[0	0	0]	20	0	2.1579 ]
[ 42	143	[0	0	0]	144	[0	0	0]	20	0	2.1578 ]
[ 31	137	[0	0	0]	138	[0	0	0]	21	0	2.2166 ]
[ 63	145	[0	0	0]	146	[0	0	0]	21	0	2.2166 ]
[ 36	140	[0	0	0]	139	[0	0	0]	22	0	2.2056 ]
[ 68	148	[0	0	0]	147	[0	0	0]	22	0	2.2056 ]
[ 6	7	[0	0	0]	5	[0	0	0]	23	0	2.2396 ]
[ 38	39	[0	0	0]	37	[0	0	0]	23	0	2.2396 ]
[ 9	8	[0	0	0]	10	[0	0	0]	24	0	2.2543 ]
[ 35	34	[0	0	0]	36	[0	0	0]	24	0	2.2521 ]
[ 41	40	[0	0	0]	42	[0	0	0]	24	0	2.2543 ]
[ 67	66	[0	0	0]	68	[0	0	0]	24	0	2.2521 ]
[ 32	33	[0	0	0]	31	[0	0	0]	25	0	2.2162 ]
[ 64	65	[0	0	0]	63	[0	0	0]	25	0	2.2162 ]
[ 6	165	[0	0	0]	5	[0	0	0]	26	0	2.0917 ]
[ 38	167	[0	1	0]	37	[0	0	0]	26	0	2.0917 ]
[ 9	165	[0	1	0]	10	[0	0	0]	27	0	2.0748 ]
[ 41	167	[0	0	0]	42	[0	0	0]	27	0	2.0748 ]
[ 32	166	[0	0	0]	31	[0	0	0]	28	0	2.1205 ]
[ 64	168	[0	0	0]	63	[0	0	0]	28	0	2.1205 ]
[ 35	166	[0	0	0]	36	[0	0	0]	29	0	2.0839 ]
[ 67	168	[0	0	0]	68	[0	0	0]	29	0	2.0839 ]
[ 6	165	[0	0	0]	7	[0	0	0]	30	0	1.9516 ]
[ 9	165	[0	1	0]	8	[0	0	0]	30	0	1.9539 ]
[ 32	166	[0	0	0]	33	[0	0	0]	30	0	1.9465 ]
[ 35	166	[0	0	0]	34	[0	0	0]	30	0	1.9471 ]
[ 38	167	[0	1	0]	39	[0	0	0]	30	0	1.9516 ]
[ 41	167	[0	0	0]	40	[0	0	0]	30	0	1.9539 ]
[ 64	168	[0	0	0]	65	[0	0	0]	30	0	1.9465 ]
[ 67	168	[0	0	0]	66	[0	0	0]	30	0	1.9471 ]
[ 7	8	[0	-1	0]	6	[0	0	0]	31	0	1.9623 ]
[ 8	7	[0	1	0]	9	[0	0	0]	31	0	1.9584 ]
[ 33	34	[0	0	0]	32	[0	0	0]	31	0	1.9649 ]
[ 34	33	[0	0	0]	35	[0	0	0]	31	0	1.9633 ]
[ 39	40	[0	1	0]	38	[0	0	0]	31	0	1.9623 ]
[ 40	39	[0	-1	0]	41	[0	0	0]	31	0	1.9584 ]
[ 65	66	[0	0	0]	64	[0	0	0]	31	0	1.9649 ]
[ 66	65	[0	0	0]	67	[0	0	0]	31	0	1.9633 ]
[ 7	69	[0	0	0]	6	[0	0	0]	32	0	2.1331 ]
[ 33	99	[0	0	0]	32	[0	0	0]	32	0	2.1279 ]
[ 34	100	[0	0	0]	35	[0	0	0]	32	0	2.1338 ]
[ 39	101	[0	0	0]	38	[0	0	0]	32	0	2.1331 ]
[ 65	131	[0	0	0]	64	[0	0	0]	32	0	2.1279 ]
[ 66	132	[0	0	0]	67	[0	0	0]	32	0	2.1338 ]
[ 8	70	[0	0	0]	9	[0	0	0]	33	0	2.1354 ]
[ 40	102	[0	0	0]	41	[0	0	0]	33	0	2.1354 ]
[ 7	69	[0	0	0]	8	[0	-1	0]	34	0	2.1878 ]
[ 8	70	[0	0	0]	7	[0	1	0]	34	0	2.1893 ]
[ 33	99	[0	0	0]	34	[0	0	0]	34	0	2.1903 ]
[ 34	100	[0	0	0]	33	[0	0	0]	34	0	2.186 ]
[ 39	101	[0	0	0]	40	[0	1	0]	34	0	2.1878 ]
[ 40	102	[0	0	0]	39	[0	-1	0]	34	0	2.1893 ]
[ 65	131	[0	0	0]	66	[0	0	0]	34	0	2.1903 ]
[ 66	132	[0	0	0]	65	[0	0	0]	34	0	2.186 ]
[ 11	71	[0	0	0]	12	[0	0	0]	35	0	2.2733 ]
[ 26	92	[0	0	0]	27	[0	0	0]	35	0	2.2682 ]
[ 43	103	[0	0	0]	44	[0	0	0]	35	0	2.2733 ]
[ 58	124	[0	0	0]	59	[0	0	0]	35	0	2.2682 ]
[ 19	83	[0	0	0]	18	[0	0	0]	36	0	2.2799 ]
[ 21	85	[0	0	0]	22	[0	0	0]	36	0	2.2848 ]
[ 51	115	[0	0	0]	50	[0	0	0]	36	0	2.2799 ]
[ 53	117	[0	0	0]	54	[0	0	0]	36	0	2.2848 ]
[ 11	12	[0	0	0]	149	[0	0	0]	37	0	1.8998 ]
[ 19	18	[0	0	0]	152	[0	0	0]	37	0	1.8976 ]
[ 26	27	[0	0	0]	155	[0	0	0]	37	0	1.9011 ]
[ 43	44	[0	0	0]	157	[0	0	0]	37	0	1.8998 ]
[ 51	50	[0	0	0]	160	[0	0	0]	37	0	1.8976 ]
[ 58	59	[0	0	0]	163	[0	0	0]	37	0	1.9011 ]
[ 21	22	[0	0	0]	153	[0	0	0]	38	0	1.8945 ]
[ 53	54	[0	0	0]	161	[0	0	0]	38	0	1.8945 ]
[ 11	71	[0	0	0]	149	[0	0	0]	39	0	2.11 ]
[ 19	83	[0	0	0]	152	[0	0	0]	39	0	2.1055 ]
[ 26	92	[0	0	0]	155	[0	0	0]	39	0	2.1138 ]
[ 43	103	[0	0	0]	157	[0	0	0]	39	0	2.11 ]
[ 51	115	[0	0	0]	160	[0	0	0]	39	0	2.1055 ]
[ 58	124	[0	0	0]	163	[0	0	0]	39	0	2.1138 ]
[ 21	85	[0	0	0]	153	[0	0	0]	40	0	2.1038 ]
[ 53	117	[0	0	0]	161	[0	0	0]	40	0	2.1038 ]
[ 12	72	[0	0	0]	11	[0	0	0]	41	0	2.3118 ]
[ 22	86	[0	0	0]	21	[0	0	0]	41	0	2.3084 ]
[ 27	93	[0	0	0]	26	[0	0	0]	41	0	2.314 ]
[ 44	104	[0	0	0]	43	[0	0	0]	41	0	2.3118 ]
[ 54	118	[0	0	0]	53	[0	0	0]	41	0	2.3084 ]
[ 59	125	[0	0	0]	58	[0	0	0]	41	0	2.314 ]
[ 18	82	[0	0	0]	19	[0	0	0]	42	0	2.322 ]
[ 50	114	[0	0	0]	51	[0	0	0]	42	0	2.322 ]
[ 12	11	[0	0	0]	150	[0	0	0]	43	0	1.8485 ]
[ 18	19	[0	0	0]	151	[0	0	0]	43	0	1.8511 ]
[ 22	21	[0	0	0]	154	[0	0	0]	43	0	1.8549 ]
[ 27	26	[0	0	0]	156	[0	0	0]	43	0	1.8493 ]
[ 44	43	[0	0	0]	158	[0	0	0]	43	0	1.8485 ]
[ 50	51	[0	0	0]	159	[0	0	0]	43	0	1.8511 ]
[ 54	53	[0	0	0]	162	[0	0	0]	43	0	1.8549 ]
[ 59	58	[0	0	0]	164	[0	0	0]	43	0	1.8493 ]
[ 12	72	[0	0	0]	150	[0	0	0]	44	0	2.1226 ]
[ 22	86	[0	0	0]	154	[0	0	0]	44	0	2.1198 ]
[ 27	93	[0	0	0]	156	[0	0	0]	44	0	2.1191 ]
[ 44	104	[0	0	0]	158	[0	0	0]	44	0	2.1226 ]
[ 54	118	[0	0	0]	162	[0	0	0]	44	0	2.1198 ]
[ 59	125	[0	0	0]	164	[0	0	0]	44	0	2.1191 ]
[ 18	82	[0	0	0]	151	[0	0	0]	45	0	2.1095 ]
[ 50	114	[0	0	0]	159	[0	0	0]	45	0	2.1095 ]
[ 13	73	[1	0	0]	149	[0	0	0]	46	0	2.2172 ]
[ 23	87	[0	0	1]	153	[0	0	0]	46	0	2.2215 ]
[ 45	105	[0	0	0]	157	[0	0	0]	46	0	2.2172 ]
[ 55	119	[0	0	-1]	161	[0	0	0]	46	0	2.2215 ]
[ 20	84	[0	0	0]	152	[0	0	0]	47	0	2.2033 ]
[ 28	94	[0	0	0]	155	[0	0	0]	47	0	2.1975 ]
[ 52	116	[1	0	0]	160	[0	0	0]	47	0	2.2033 ]
[ 60	126	[0	0	0]	163	[0	0	0]	47	0	2.1975 ]
[ 13	73	[1	0	0]	150	[0	0	0]	48	0	2.146 ]
[ 45	105	[0	0	0]	158	[0	0	0]	48	0	2.1459 ]
[ 20	84	[0	0	0]	151	[0	0	0]	49	0	2.1613 ]
[ 52	116	[1	0	0]	159	[0	0	0]	49	0	2.1613 ]
[ 23	87	[0	0	1]	154	[0	0	0]	50	0	2.1408 ]
[ 55	119	[0	0	-1]	162	[0	0	0]	50	0	2.1408 ]
[ 28	94	[0	0	0]	156	[0	0	0]	51	0	2.1695 ]
[ 60	126	[0	0	0]	164	[0	0	0]	51	0	2.1695 ]
[ 13	150	[0	0	0]	149	[0	0	0]	52	0	1.9197 ]
[ 20	151	[0	0	0]	152	[0	0	0]	52	0	1.9184 ]
[ 23	154	[0	0	0]	153	[0	0	0]	52	0	1.9209 ]
[ 28	156	[0	0	0]	155	[0	0	0]	52	0	1.9162 ]
[ 45	158	[0	0	0]	157	[0	0	0]	52	0	1.9197 ]
[ 52	159	[0	0	0]	160	[0	0	0]	52	0	1.9184 ]
[ 55	162	[0	0	0]	161	[0	0	0]	52	0	1.9209 ]
[ 60	164	[0	0	0]	163	[0	0	0]	52	0	1.9161 ]
[ 14	74	[1	0	0]	15	[0	0	0]	53	0	1.9277 ]
[ 17	80	[-1	0	0]	16	[0	0	0]	53	0	1.9262 ]
[ 24	89	[0	0	1]	25	[0	0	0]	53	0	1.9274 ]
[ 29	96	[0	0	0]	30	[0	0	0]	53	0	1.9254 ]
[ 46	106	[-1	0	0]	47	[0	0	0]	53	0	1.9277 ]
[ 49	112	[1	0	0]	48	[0	0	0]	53	0	1.9262 ]
[ 56	121	[0	0	-1]	57	[0	0	0]	53	0	1.9274 ]
[ 61	128	[0	0	0]	62	[0	0	0]	53	0	1.9254 ]
[ 14	75	[0	0	0]	15	[0	0	0]	54	0	1.9359 ]
[ 17	81	[0	0	0]	16	[0	0	0]	54	0	1.9424 ]
[ 29	95	[0	0	0]	30	[0	0	0]	54	0	1.9426 ]
[ 46	107	[0	0	0]	47	[0	0	0]	54	0	1.9359 ]
[ 49	113	[0	0	0]	48	[0	0	0]	54	0	1.9424 ]
[ 61	127	[0	0	0]	62	[0	0	0]	54	0	1.9426 ]
[ 24	88	[0	0	0]	25	[0	0	0]	55	0	1.9509 ]
[ 56	120	[0	0	0]	57	[0	0	0]	55	0	1.9509 ]
[ 14	15	[0	0	0]	150	[0	0	0]	56	0	1.9536 ]
[ 46	47	[0	0	0]	158	[0	0	0]	56	0	1.9535 ]
[ 17	16	[0	0	0]	151	[0	0	0]	57	0	1.9356 ]
[ 24	25	[0	0	0]	154	[0	0	0]	57	0	1.9384 ]
[ 49	48	[0	0	0]	159	[0	0	0]	57	0	1.9356 ]
[ 56	57	[0	0	0]	162	[0	0	0]	57	0	1.9384 ]
[ 29	30	[0	0	0]	156	[0	0	0]	58	0	1.9569 ]
[ 61	62	[0	0	0]	164	[0	0	0]	58	0	1.9569 ]
[ 14	74	[1	0	0]	75	[0	0	0]	59	0	1.881 ]
[ 17	80	[-1	0	0]	81	[0	0	0]	59	0	1.8843 ]
[ 24	88	[0	0	0]	89	[0	0	1]	59	0	1.8769 ]
[ 46	106	[-1	0	0]	107	[0	0	0]	59	0	1.881 ]
[ 49	112	[1	0	0]	113	[0	0	0]	59	0	1.8843 ]
[ 56	120	[0	0	0]	121	[0	0	-1]	59	0	1.8769 ]
[ 29	95	[0	0	0]	96	[0	0	0]	60	0	1.8742 ]
[ 61	127	[0	0	0]	128	[0	0	0]	60	0	1.8742 ]
[ 14	74	[1	0	0]	150	[0	0	0]	61	0	1.8911 ]
[ 24	89	[0	0	1]	154	[0	0	0]	61	0	1.8909 ]
[ 29	96	[0	0	0]	156	[0	0	0]	61	0	1.8944 ]
[ 46	106	[-1	0	0]	158	[0	0	0]	61	0	1.8911 ]
[ 56	121	[0	0	-1]	162	[0	0	0]	61	0	1.8909 ]
[ 61	128	[0	0	0]	164	[0	0	0]	61	0	1.8944 ]
[ 14	75	[0	0	0]	150	[0	0	0]	62	0	1.8719 ]
[ 29	95	[0	0	0]	156	[0	0	0]	62	0	1.8672 ]
[ 46	107	[0	0	0]	158	[0	0	0]	62	0	1.8719 ]
[ 61	127	[0	0	0]	164	[0	0	0]	62	0	1.8672 ]
[ 17	80	[-1	0	0]	151	[0	0	0]	63	0	1.8977 ]
[ 49	112	[1	0	0]	159	[0	0	0]	63	0	1.8977 ]
[ 17	81	[0	0	0]	151	[0	0	0]	64	0	1.8757 ]
[ 24	88	[0	0	0]	154	[0	0	0]	64	0	1.8769 ]
[ 49	113	[0	0	0]	159	[0	0	0]	64	0	1.8757 ]
[ 56	120	[0	0	0]	162	[0	0	0]	64	0	1.8769 ]
[ 15	16	[1	0	0]	14	[0	0	0]	65	0	1.9179 ]
[ 47	48	[-1	0	0]	46	[0	0	0]	65	0	1.9179 ]
[ 16	15	[-1	0	0]	17	[0	0	0]	66	0	1.9516 ]
[ 48	47	[1	0	0]	49	[0	0	0]	66	0	1.9516 ]
[ 25	57	[0	0	1]	24	[0	0	0]	67	0	1.9406 ]
[ 30	62	[0	0	0]	29	[0	0	0]	67	0	1.9368 ]
[ 57	25	[0	0	-1]	56	[0	0	0]	67	0	1.9406 ]
[ 62	30	[0	0	0]	61	[0	0	0]	67	0	1.9368 ]
[ 15	76	[0	0	0]	14	[0	0	0]	68	0	1.907 ]
[ 25	90	[0	0	0]	24	[0	0	0]	68	0	1.9087 ]
[ 30	97	[0	0	0]	29	[0	0	0]	68	0	1.906 ]
[ 47	108	[0	0	0]	46	[0	0	0]	68	0	1.907 ]
[ 57	122	[0	0	0]	56	[0	0	0]	68	0	1.9087 ]
[ 62	129	[0	0	0]	61	[0	0	0]	68	0	1.906 ]
[ 15	77	[1	0	0]	14	[0	0	0]	69	0	1.9233 ]
[ 16	78	[0	0	0]	17	[0	0	0]	69	0	1.9167 ]
[ 30	98	[0	0	0]	29	[0	0	0]	69	0	1.9212 ]
[ 47	109	[0	0	0]	46	[0	0	0]	69	0	1.9233 ]
[ 48	110	[0	0	0]	49	[0	0	0]	69	0	1.9167 ]
[ 62	130	[0	0	0]	61	[0	0	0]	69	0	1.9212 ]
[ 16	79	[0	0	0]	17	[0	0	0]	70	0	1.9033 ]
[ 25	91	[0	0	1]	24	[0	0	0]	70	0	1.9039 ]
[ 48	111	[0	0	0]	49	[0	0	0]	70	0	1.9033 ]
[ 57	123	[0	0	0]	56	[0	0	0]	70	0	1.9039 ]
[ 15	76	[0	0	0]	16	[1	0	0]	71	0	1.9223 ]
[ 15	77	[1	0	0]	16	[1	0	0]	71	0	1.9178 ]
[ 16	79	[0	0	0]	15	[-1	0	0]	71	0	1.9225 ]
[ 25	90	[0	0	0]	57	[0	0	1]	71	0	1.9222 ]
[ 30	97	[0	0	0]	62	[0	0	0]	71	0	1.9199 ]
[ 47	108	[0	0	0]	48	[-1	0	0]	71	0	1.9223 ]
[ 47	109	[0	0	0]	48	[-1	0	0]	71	0	1.9178 ]
[ 48	111	[0	0	0]	47	[1	0	0]	71	0	1.9225 ]
[ 57	122	[0	0	0]	25	[0	0	-1]	71	0	1.9221 ]
[ 62	129	[0	0	0]	30	[0	0	0]	71	0	1.9199 ]
[ 16	78	[0	0	0]	15	[-1	0	0]	72	0	1.8958 ]
[ 48	110	[0	0	0]	47	[1	0	0]	72	0	1.8959 ]
[ 25	91	[0	0	1]	57	[0	0	1]	73	0	1.906 ]
[ 30	98	[0	0	0]	62	[0	0	0]	73	0	1.9068 ]
[ 57	123	[0	0	0]	25	[0	0	-1]	73	0	1.906 ]
[ 62	130	[0	0	0]	30	[0	0	0]	73	0	1.9068 ]
[ 15	76	[0	0	0]	77	[1	0	0]	74	0	1.875 ]
[ 25	90	[0	0	0]	91	[0	0	1]	74	0	1.8814 ]
[ 47	108	[0	0	0]	109	[0	0	0]	74	0	1.875 ]
[ 57	122	[0	0	0]	123	[0	0	0]	74	0	1.8814 ]
[ 16	78	[0	0	0]	79	[0	0	0]	75	0	1.8722 ]
[ 30	97	[0	0	0]	98	[0	0	0]	75	0	1.8722 ]
[ 48	110	[0	0	0]	111	[0	0	0]	75	0	1.8722 ]
[ 62	129	[0	0	0]	130	[0	0	0]	75	0	1.8722 ]
[ 133	2	[0	0	0]	5	[0	0	0]	76	0	1.9518 ]
[ 141	4	[0	0	0]	37	[0	0	0]	76	0	1.9518 ]
[ 135	1	[0	0	0]	10	[0	0	0]	77	0	1.84 ]
[ 143	3	[0	0	0]	42	[0	0	0]	77	0	1.84 ]
[ 137	2	[0	0	0]	31	[0	0	0]	78	0	2.4855 ]
[ 145	4	[0	0	0]	63	[0	0	0]	78	0	2.4855 ]
[ 140	1	[0	0	0]	36	[0	0	0]	79	0	2.1912 ]
[ 148	3	[0	0	0]	68	[0	0	0]	79	0	2.1912 ]
[ 149	2	[0	0	-1]	11	[0	0	0]	80	0	2.168 ]
[ 157	4	[0	0	1]	43	[0	0	0]	80	0	2.168 ]
[ 155	1	[1	0	0]	26	[0	0	0]	81	0	2.1746 ]
[ 163	3	[-1	0	0]	58	[0	0	0]	81	0	2.1746 ]
[ 152	1	[0	0	0]	19	[0	0	0]	82	0	2.2683 ]
[ 160	3	[0	0	0]	51	[0	0	0]	82	0	2.2683 ]
[ 153	2	[-1	0	0]	21	[0	0	0]	83	0	2.2471 ]
[ 161	4	[1	0	0]	53	[0	0	0]	83	0	2.2471 ]
[ 149	2	[0	0	-1]	13	[0	0	0]	84	0	2.2276 ]
[ 157	4	[0	0	1]	45	[0	0	0]	84	0	2.2276 ]
[ 155	1	[1	0	0]	28	[0	0	0]	85	0	2.231 ]
[ 163	3	[-1	0	0]	60	[0	0	0]	85	0	2.231 ]
[ 152	1	[0	0	0]	20	[0	0	0]	86	0	2.1442 ]
[ 160	3	[0	0	0]	52	[0	0	0]	86	0	2.1442 ]
[ 153	2	[-1	0	0]	23	[0	0	0]	87	0	2.1552 ]
[ 161	4	[1	0	0]	55	[0	0	0]	87	0	2.1552 ]
[ 149	11	[0	0	0]	13	[0	0	0]	88	0	1.8654 ]
[ 152	19	[0	0	0]	20	[0	0	0]	88	0	1.8681 ]
[ 153	21	[0	0	0]	23	[0	0	0]	88	0	1.8682 ]
[ 155	26	[0	0	0]	28	[0	0	0]	88	0	1.8682 ]
[ 157	43	[0	0	0]	45	[0	0	0]	88	0	1.8654 ]
[ 160	51	[0	0	0]	52	[0	0	0]	88	0	1.8681 ]
[ 161	53	[0	0	0]	55	[0	0	0]	88	0	1.8682 ]
[ 163	58	[0	0	0]	60	[0	0	0]	88	0	1.8682 ]
[ 150	12	[0	0	0]	13	[0	0	0]	89	0	1.8914 ]
[ 151	18	[0	0	0]	20	[0	0	0]	89	0	1.8894 ]
[ 154	22	[0	0	0]	23	[0	0	0]	89	0	1.8863 ]
[ 156	27	[0	0	0]	28	[0	0	0]	89	0	1.8899 ]
[ 158	44	[0	0	0]	45	[0	0	0]	89	0	1.8914 ]
[ 159	50	[0	0	0]	52	[0	0	0]	89	0	1.8894 ]
[ 162	54	[0	0	0]	55	[0	0	0]	89	0	1.8863 ]
[ 164	59	[0	0	0]	60	[0	0	0]	89	0	1.8899 ]
[ 150	14	[0	0	0]	12	[0	0	0]	90	0	2.2173 ]
[ 158	46	[0	0	0]	44	[0	0	0]	90	0	2.2173 ]
[ 151	17	[0	0	0]	18	[0	0	0]	91	0	2.2121 ]
[ 159	49	[0	0	0]	50	[0	0	0]	91	0	2.2121 ]
[ 154	24	[0	0	0]	22	[0	0	0]	92	0	2.2328 ]
[ 162	56	[0	0	0]	54	[0	0	0]	92	0	2.2328 ]
[ 156	29	[0	0	0]	27	[0	0	0]	93	0	2.1913 ]
[ 164	61	[0	0	0]	59	[0	0	0]	93	0	2.1913 ]
[ 150	14	[0	0	0]	13	[0	0	0]	94	0	2.1736 ]
[ 158	46	[0	0	0]	45	[0	0	0]	94	0	2.1736 ]
[ 151	17	[0	0	0]	20	[0	0	0]	95	0	2.1816 ]
[ 159	49	[0	0	0]	52	[0	0	0]	95	0	2.1816 ]
[ 154	24	[0	0	0]	23	[0	0	0]	96	0	2.1631 ]
[ 162	56	[0	0	0]	55	[0	0	0]	96	0	2.1631 ]
[ 156	29	[0	0	0]	28	[0	0	0]	97	0	2.1997 ]
[ 164	61	[0	0	0]	60	[0	0	0]	97	0	2.1997 ]
[ 165	6	[0	0	0]	9	[0	-1	0]	98	0	1.5985 ]
[ 166	32	[0	0	0]	35	[0	0	0]	98	0	1.603 ]
[ 167	38	[0	-1	0]	41	[0	0	0]	98	0	1.5985 ]
[ 168	64	[0	0	0]	67	[0	0	0]	98	0	1.603 ]
