# Supplementary material for: An automated protocol to construct flexibility parameters for classical forcefields: applications to metal–organic frameworks
Source: RSC Adv. 2024 Jul 19;14(31):22714–62. doi: 10.1039/d4ra01859a (PMC11258866; doi:10.1039/d4ra01859a)
Supplement: RA-014-D4RA01859A-s002 [file RA-014-D4RA01859A-s002.zip › MOFs_inputs/quadrant_1_2/FURFOP/FURFOP_angle_types_list.txt]

[30[7-(6,6),7-(6,6),8-(6),8-(6)]    8[6-(6,8),30-(7,7,8)]    8[6-(6,8),30-(7,7,8)]]    0    1.7071
[30[7-(6,6),7-(6,6),8-(6),8-(6)]    8[6-(6,8),30-(7,7,8)]    8[6-(6,8),30-(7,7,8)]]    1    1.7488
[30[7-(6,6),7-(6,6),8-(6),8-(6)]    7[6-(1,6),6-(1,7),30-(7,8,8)]    8[6-(6,8),30-(7,7,8)]]    0    2.2205
[30[7-(6,6),7-(6,6),8-(6),8-(6)]    7[6-(1,6),6-(1,7),30-(7,8,8)]    8[6-(6,8),30-(7,7,8)]]    1    1.7034
[30[7-(6,6),7-(6,6),8-(6),8-(6)]    7[6-(1,6),6-(1,7),30-(7,8,8)]    8[6-(6,8),30-(7,7,8)]]    2    1.6974
[30[7-(6,6),7-(6,6),8-(6),8-(6)]    7[6-(1,6),6-(1,7),30-(7,8,8)]    8[6-(6,8),30-(7,7,8)]]    3    2.0003
[30[7-(6,6),7-(6,6),8-(6),8-(6)]    7[6-(1,6),6-(1,7),30-(7,8,8)]    8[6-(6,8),30-(7,7,8)]]    4    1.9652
[30[7-(6,6),7-(6,6),8-(6),8-(6)]    7[6-(1,6),6-(1,7),30-(7,8,8)]    8[6-(6,8),30-(7,7,8)]]    5    2.1901
[30[7-(6,6),7-(6,6),8-(6),8-(6)]    7[6-(1,6),6-(1,7),30-(7,8,8)]    8[6-(6,8),30-(7,7,8)]]    6    2.0557
[30[7-(6,6),7-(6,6),8-(6),8-(6)]    7[6-(1,6),6-(1,7),30-(7,8,8)]    8[6-(6,8),30-(7,7,8)]]    7    1.8815
[30[7-(6,6),7-(6,6),8-(6),8-(6)]    7[6-(1,6),6-(1,7),30-(7,8,8)]    7[6-(1,6),6-(1,7),30-(7,8,8)]]    0    1.848
[30[7-(6,6),7-(6,6),8-(6),8-(6)]    7[6-(1,6),6-(1,7),30-(7,8,8)]    7[6-(1,6),6-(1,7),30-(7,8,8)]]    1    1.899
[6[6-(6,16),8-(0),8-(30)]    6[6-(1,6),6-(8,8),16-(6)]    8[6-(6,8),30-(7,7,8)]]    0    1.9982
[6[6-(6,16),8-(0),8-(30)]    6[6-(1,6),6-(8,8),16-(6)]    8[6-(6,8),30-(7,7,8)]]    1    2.0389
[6[6-(6,16),8-(0),8-(30)]    6[6-(1,6),6-(8,8),16-(6)]    8[6-(6,8),30-(7,7,8)]]    2    1.9643
[6[6-(6,16),8-(0),8-(30)]    6[6-(1,6),6-(8,8),16-(6)]    8[6-(6,8),30-(7,7,8)]]    3    1.9682
[6[6-(6,16),8-(0),8-(30)]    6[6-(1,6),6-(8,8),16-(6)]    8[6-(6,8)]]    0    2.1031
[6[6-(6,16),8-(0),8-(30)]    6[6-(1,6),6-(8,8),16-(6)]    8[6-(6,8)]]    1    2.0864
[6[6-(6,16),8-(0),8-(30)]    6[6-(1,6),6-(8,8),16-(6)]    8[6-(6,8)]]    2    2.1093
[6[6-(6,16),8-(0),8-(30)]    8[6-(6,8),30-(7,7,8)]    8[6-(6,8)]]    0    2.1809
[6[6-(6,16),8-(0),8-(30)]    8[6-(6,8),30-(7,7,8)]    8[6-(6,8)]]    1    2.1578
[6[6-(6,16),8-(0),8-(30)]    8[6-(6,8),30-(7,7,8)]    8[6-(6,8)]]    2    2.2166
[6[6-(6,16),8-(0),8-(30)]    8[6-(6,8),30-(7,7,8)]    8[6-(6,8)]]    3    2.2056
[6[6-(1,6),6-(8,8),16-(6)]    6[1-(0),6-(1,6),6-(6,16)]    6[6-(6,16),8-(0),8-(30)]]    0    2.2396
[6[6-(1,6),6-(8,8),16-(6)]    6[1-(0),6-(1,6),6-(6,16)]    6[6-(6,16),8-(0),8-(30)]]    1    2.2532
[6[6-(1,6),6-(8,8),16-(6)]    6[1-(0),6-(1,6),6-(6,16)]    6[6-(6,16),8-(0),8-(30)]]    2    2.2162
[6[6-(1,6),6-(8,8),16-(6)]    16[6-(6,6),6-(6,6)]    6[6-(6,16),8-(0),8-(30)]]    0    2.0917
[6[6-(1,6),6-(8,8),16-(6)]    16[6-(6,6),6-(6,6)]    6[6-(6,16),8-(0),8-(30)]]    1    2.0748
[6[6-(1,6),6-(8,8),16-(6)]    16[6-(6,6),6-(6,6)]    6[6-(6,16),8-(0),8-(30)]]    2    2.1205
[6[6-(1,6),6-(8,8),16-(6)]    16[6-(6,6),6-(6,6)]    6[6-(6,16),8-(0),8-(30)]]    3    2.0839
[6[6-(1,6),6-(8,8),16-(6)]    16[6-(6,6),6-(6,6)]    6[1-(0),6-(1,6),6-(6,16)]]    0    1.9498
[6[1-(0),6-(1,6),6-(6,16)]    6[1-(0),6-(1,6),6-(6,16)]    6[6-(1,6),6-(8,8),16-(6)]]    0    1.9622
[6[1-(0),6-(1,6),6-(6,16)]    1[6-(6,6)]    6[6-(1,6),6-(8,8),16-(6)]]    0    2.1316
[6[1-(0),6-(1,6),6-(6,16)]    1[6-(6,6)]    6[6-(1,6),6-(8,8),16-(6)]]    1    2.1354
[6[1-(0),6-(1,6),6-(6,16)]    1[6-(6,6)]    6[1-(0),6-(1,6),6-(6,16)]]    0    2.1884
[6[1-(0),6-(1,7),7-(6,30)]    1[6-(6,7)]    6[1-(0),6-(1,7),7-(6,6)]]    0    2.2708
[6[1-(0),6-(1,7),7-(6,30)]    1[6-(6,7)]    6[1-(0),6-(1,7),7-(6,6)]]    1    2.2824
[6[1-(0),6-(1,7),7-(6,30)]    6[1-(0),6-(1,7),7-(6,6)]    7[6-(1,6),6-(1,7),30-(7,8,8)]]    0    1.8995
[6[1-(0),6-(1,7),7-(6,30)]    6[1-(0),6-(1,7),7-(6,6)]    7[6-(1,6),6-(1,7),30-(7,8,8)]]    1    1.8945
[6[1-(0),6-(1,7),7-(6,30)]    1[6-(6,7)]    7[6-(1,6),6-(1,7),30-(7,8,8)]]    0    2.1098
[6[1-(0),6-(1,7),7-(6,30)]    1[6-(6,7)]    7[6-(1,6),6-(1,7),30-(7,8,8)]]    1    2.1038
[6[1-(0),6-(1,7),7-(6,6)]    1[6-(6,7)]    6[1-(0),6-(1,7),7-(6,30)]]    0    2.3114
[6[1-(0),6-(1,7),7-(6,6)]    1[6-(6,7)]    6[1-(0),6-(1,7),7-(6,30)]]    1    2.322
[6[1-(0),6-(1,7),7-(6,6)]    6[1-(0),6-(1,7),7-(6,30)]    7[6-(1,1,6),6-(1,6),6-(1,7)]]    0    1.851
[6[1-(0),6-(1,7),7-(6,6)]    1[6-(6,7)]    7[6-(1,1,6),6-(1,6),6-(1,7)]]    0    2.1205
[6[1-(0),6-(1,7),7-(6,6)]    1[6-(6,7)]    7[6-(1,1,6),6-(1,6),6-(1,7)]]    1    2.1095
[6[1-(0),7-(6,30),7-(6,6)]    1[6-(7,7)]    7[6-(1,6),6-(1,7),30-(7,8,8)]]    0    2.2194
[6[1-(0),7-(6,30),7-(6,6)]    1[6-(7,7)]    7[6-(1,6),6-(1,7),30-(7,8,8)]]    1    2.2004
[6[1-(0),7-(6,30),7-(6,6)]    1[6-(7,7)]    7[6-(1,1,6),6-(1,6),6-(1,7)]]    0    2.146
[6[1-(0),7-(6,30),7-(6,6)]    1[6-(7,7)]    7[6-(1,1,6),6-(1,6),6-(1,7)]]    1    2.1613
[6[1-(0),7-(6,30),7-(6,6)]    1[6-(7,7)]    7[6-(1,1,6),6-(1,6),6-(1,7)]]    2    2.1408
[6[1-(0),7-(6,30),7-(6,6)]    1[6-(7,7)]    7[6-(1,1,6),6-(1,6),6-(1,7)]]    3    2.1695
[6[1-(0),7-(6,30),7-(6,6)]    7[6-(1,1,6),6-(1,6),6-(1,7)]    7[6-(1,6),6-(1,7),30-(7,8,8)]]    0    1.9188
[6[1-(0),1-(0),6-(1,1,6),7-(6,6)]    1[6-(1,6,7)]    6[1-(0),1-(0),6-(1,1,6),6-(1,1,7)]]    0    1.9267
[6[1-(0),1-(0),6-(1,1,6),7-(6,6)]    1[6-(1,6,7)]    6[1-(0),1-(0),6-(1,1,6),6-(1,1,7)]]    1    1.9403
[6[1-(0),1-(0),6-(1,1,6),7-(6,6)]    1[6-(1,6,7)]    6[1-(0),1-(0),6-(1,1,6),6-(1,1,7)]]    2    1.9509
[6[1-(0),1-(0),6-(1,1,6),7-(6,6)]    6[1-(0),1-(0),6-(1,1,6),6-(1,1,7)]    7[6-(1,1,6),6-(1,6),6-(1,7)]]    0    1.9536
[6[1-(0),1-(0),6-(1,1,6),7-(6,6)]    6[1-(0),1-(0),6-(1,1,6),6-(1,1,7)]    7[6-(1,1,6),6-(1,6),6-(1,7)]]    1    1.937
[6[1-(0),1-(0),6-(1,1,6),7-(6,6)]    6[1-(0),1-(0),6-(1,1,6),6-(1,1,7)]    7[6-(1,1,6),6-(1,6),6-(1,7)]]    2    1.9569
[6[1-(0),1-(0),6-(1,1,6),7-(6,6)]    1[6-(1,6,7)]    1[6-(1,6,7)]]    0    1.8808
[6[1-(0),1-(0),6-(1,1,6),7-(6,6)]    1[6-(1,6,7)]    1[6-(1,6,7)]]    1    1.8742
[6[1-(0),1-(0),6-(1,1,6),7-(6,6)]    1[6-(1,6,7)]    7[6-(1,1,6),6-(1,6),6-(1,7)]]    0    1.8921
[6[1-(0),1-(0),6-(1,1,6),7-(6,6)]    1[6-(1,6,7)]    7[6-(1,1,6),6-(1,6),6-(1,7)]]    1    1.8695
[6[1-(0),1-(0),6-(1,1,6),7-(6,6)]    1[6-(1,6,7)]    7[6-(1,1,6),6-(1,6),6-(1,7)]]    2    1.8977
[6[1-(0),1-(0),6-(1,1,6),7-(6,6)]    1[6-(1,6,7)]    7[6-(1,1,6),6-(1,6),6-(1,7)]]    3    1.8763
[6[1-(0),1-(0),6-(1,1,6),6-(1,1,7)]    6[1-(0),1-(0),6-(1,1,6),6-(1,1,7)]    6[1-(0),1-(0),6-(1,1,6),7-(6,6)]]    0    1.9179
[6[1-(0),1-(0),6-(1,1,6),6-(1,1,7)]    6[1-(0),1-(0),6-(1,1,6),6-(1,1,7)]    6[1-(0),1-(0),6-(1,1,6),7-(6,6)]]    1    1.9516
[6[1-(0),1-(0),6-(1,1,6),6-(1,1,7)]    6[1-(0),1-(0),6-(1,1,6),6-(1,1,7)]    6[1-(0),1-(0),6-(1,1,6),7-(6,6)]]    2    1.9387
[6[1-(0),1-(0),6-(1,1,6),6-(1,1,7)]    1[6-(1,6,6)]    6[1-(0),1-(0),6-(1,1,6),7-(6,6)]]    0    1.9072
[6[1-(0),1-(0),6-(1,1,6),6-(1,1,7)]    1[6-(1,6,6)]    6[1-(0),1-(0),6-(1,1,6),7-(6,6)]]    1    1.9204
[6[1-(0),1-(0),6-(1,1,6),6-(1,1,7)]    1[6-(1,6,6)]    6[1-(0),1-(0),6-(1,1,6),7-(6,6)]]    2    1.9036
[6[1-(0),1-(0),6-(1,1,6),6-(1,1,7)]    1[6-(1,6,6)]    6[1-(0),1-(0),6-(1,1,6),6-(1,1,7)]]    0    1.9209
[6[1-(0),1-(0),6-(1,1,6),6-(1,1,7)]    1[6-(1,6,6)]    6[1-(0),1-(0),6-(1,1,6),6-(1,1,7)]]    1    1.8959
[6[1-(0),1-(0),6-(1,1,6),6-(1,1,7)]    1[6-(1,6,6)]    6[1-(0),1-(0),6-(1,1,6),6-(1,1,7)]]    2    1.9064
[6[1-(0),1-(0),6-(1,1,6),6-(1,1,7)]    1[6-(1,6,6)]    1[6-(1,6,6)]]    0    1.8782
[6[1-(0),1-(0),6-(1,1,6),6-(1,1,7)]    1[6-(1,6,6)]    1[6-(1,6,6)]]    1    1.8722
[8[6-(6,8),30-(7,7,8)]    30[7-(6,6),7-(6,6),8-(6),8-(6)]    6[6-(6,16),8-(0),8-(30)]]    0    1.9518
[8[6-(6,8),30-(7,7,8)]    30[7-(6,6),7-(6,6),8-(6),8-(6)]    6[6-(6,16),8-(0),8-(30)]]    1    1.84
[8[6-(6,8),30-(7,7,8)]    30[7-(6,6),7-(6,6),8-(6),8-(6)]    6[6-(6,16),8-(0),8-(30)]]    2    2.4855
[8[6-(6,8),30-(7,7,8)]    30[7-(6,6),7-(6,6),8-(6),8-(6)]    6[6-(6,16),8-(0),8-(30)]]    3    2.1912
[7[6-(1,6),6-(1,7),30-(7,8,8)]    30[7-(6,6),7-(6,6),8-(6),8-(6)]    6[1-(0),6-(1,7),7-(6,30)]]    0    2.168
[7[6-(1,6),6-(1,7),30-(7,8,8)]    30[7-(6,6),7-(6,6),8-(6),8-(6)]    6[1-(0),6-(1,7),7-(6,30)]]    1    2.1746
[7[6-(1,6),6-(1,7),30-(7,8,8)]    30[7-(6,6),7-(6,6),8-(6),8-(6)]    6[1-(0),6-(1,7),7-(6,30)]]    2    2.2683
[7[6-(1,6),6-(1,7),30-(7,8,8)]    30[7-(6,6),7-(6,6),8-(6),8-(6)]    6[1-(0),6-(1,7),7-(6,30)]]    3    2.2471
[7[6-(1,6),6-(1,7),30-(7,8,8)]    30[7-(6,6),7-(6,6),8-(6),8-(6)]    6[1-(0),7-(6,30),7-(6,6)]]    0    2.2276
[7[6-(1,6),6-(1,7),30-(7,8,8)]    30[7-(6,6),7-(6,6),8-(6),8-(6)]    6[1-(0),7-(6,30),7-(6,6)]]    1    2.231
[7[6-(1,6),6-(1,7),30-(7,8,8)]    30[7-(6,6),7-(6,6),8-(6),8-(6)]    6[1-(0),7-(6,30),7-(6,6)]]    2    2.1442
[7[6-(1,6),6-(1,7),30-(7,8,8)]    30[7-(6,6),7-(6,6),8-(6),8-(6)]    6[1-(0),7-(6,30),7-(6,6)]]    3    2.1552
[7[6-(1,6),6-(1,7),30-(7,8,8)]    6[1-(0),6-(1,7),7-(6,30)]    6[1-(0),7-(6,30),7-(6,6)]]    0    1.8675
[7[6-(1,1,6),6-(1,6),6-(1,7)]    6[1-(0),6-(1,7),7-(6,6)]    6[1-(0),7-(6,30),7-(6,6)]]    0    1.8893
[7[6-(1,1,6),6-(1,6),6-(1,7)]    6[1-(0),1-(0),6-(1,1,6),7-(6,6)]    6[1-(0),6-(1,7),7-(6,6)]]    0    2.2173
[7[6-(1,1,6),6-(1,6),6-(1,7)]    6[1-(0),1-(0),6-(1,1,6),7-(6,6)]    6[1-(0),6-(1,7),7-(6,6)]]    1    2.2121
[7[6-(1,1,6),6-(1,6),6-(1,7)]    6[1-(0),1-(0),6-(1,1,6),7-(6,6)]    6[1-(0),6-(1,7),7-(6,6)]]    2    2.2328
[7[6-(1,1,6),6-(1,6),6-(1,7)]    6[1-(0),1-(0),6-(1,1,6),7-(6,6)]    6[1-(0),6-(1,7),7-(6,6)]]    3    2.1913
[7[6-(1,1,6),6-(1,6),6-(1,7)]    6[1-(0),1-(0),6-(1,1,6),7-(6,6)]    6[1-(0),7-(6,30),7-(6,6)]]    0    2.1736
[7[6-(1,1,6),6-(1,6),6-(1,7)]    6[1-(0),1-(0),6-(1,1,6),7-(6,6)]    6[1-(0),7-(6,30),7-(6,6)]]    1    2.1816
[7[6-(1,1,6),6-(1,6),6-(1,7)]    6[1-(0),1-(0),6-(1,1,6),7-(6,6)]    6[1-(0),7-(6,30),7-(6,6)]]    2    2.1631
[7[6-(1,1,6),6-(1,6),6-(1,7)]    6[1-(0),1-(0),6-(1,1,6),7-(6,6)]    6[1-(0),7-(6,30),7-(6,6)]]    3    2.1997
[16[6-(6,6),6-(6,6)]    6[6-(1,6),6-(8,8),16-(6)]    6[6-(1,6),6-(8,8),16-(6)]]    0    1.6007
