# Supplementary material for: An automated protocol to construct flexibility parameters for classical forcefields: applications to metal–organic frameworks
Source: RSC Adv. 2024 Jul 19;14(31):22714–62. doi: 10.1039/d4ra01859a (PMC11258866; doi:10.1039/d4ra01859a)
Supplement: RA-014-D4RA01859A-s002 [file RA-014-D4RA01859A-s002.zip › MOFs_inputs/quadrant_1_2/FURFOP/FURFOP_atom_types_with_coordinates.txt]

FURFOP

9.1336999999999993    0.0000000000000000    0.0000000000000000
-0.2695857100000000    14.4609873699999998    0.0000000000000000
-4.0531544200000003    -1.1305242799999999    17.5365284599999995

     1       -1.202205832976311        9.938660349729155       10.502162924762878    30[7-(6,6),7-(6,6),8-(6),8-(6)]
     2        4.069575257601383       2.8871798023148294       16.299764867975508    30[7-(6,6),7-(6,6),8-(6),8-(6)]
     3        6.013162092828812        3.391806044489713        7.034365024147248    30[7-(6,6),7-(6,6),8-(6),8-(6)]
     4       0.7413852833009045       10.443283762394227       1.2367643077310362    30[7-(6,6),7-(6,6),8-(6),8-(6)]
     5       3.0946582131067495       0.9015051449341317       14.699726798421356    6[6-(6,16),8-(0),8-(30)]
     6        2.081377725867206     -0.06745702129055486        14.23203902781858    6[6-(1,6),6-(8,8),16-(6)]
     7       0.8916121424142269      -0.4330766153905766        14.84698502471639    6[1-(0),6-(1,6),6-(6,16)]
     8     -0.11937278855447042       13.106750433144526       14.079274222678938    6[1-(0),6-(1,6),6-(6,16)]
     9       0.5252014216121998       12.769686365951705       12.898611515613721    6[6-(1,6),6-(8,8),16-(6)]
    10      0.10950630656955695        11.82277043247524        11.84918676684141    6[6-(6,16),8-(0),8-(30)]
    11        6.758150128686119       3.3855195767661113       1.3785566448370432    6[1-(0),6-(1,7),7-(6,30)]
    12        6.789798672799209       3.7175705745553116        2.712117743752847    6[1-(0),6-(1,7),7-(6,6)]
    13        8.065295944838537        5.126455444872015       1.5695190375533965    6[1-(0),7-(6,30),7-(6,6)]
    14        8.023096818633366         5.51143003405926        4.029804646471099    6[1-(0),1-(0),6-(1,1,6),7-(6,6)]
    15        7.812623719783825        7.015732960409293       3.9230030955440602    6[1-(0),1-(0),6-(1,1,6),6-(1,1,7)]
    16      -0.7810171542271481        7.703407166433394        5.167617700023697    6[1-(0),1-(0),6-(1,1,6),6-(1,1,7)]
    17      -0.9971519279298643        9.209715269709992         5.12060616607286    6[1-(0),1-(0),6-(1,1,6),7-(6,6)]
    18      0.11932479627668591       10.924358618451178        6.631560737757542    6[1-(0),6-(1,7),7-(6,6)]
    19      0.12448840388177995       11.126227913388288         7.99163575649283    6[1-(0),6-(1,7),7-(6,30)]
    20        -1.14772118115896        9.388515548588243        7.607701876917879    6[1-(0),7-(6,30),7-(6,6)]
    21       -2.258296268532893        2.223909021529051         15.2758014665338    6[1-(0),6-(1,7),7-(6,30)]
    22      -0.9609174408132755       2.6245789272481166        15.49315929222222    6[1-(0),6-(1,7),7-(6,6)]
    23       -2.278555431150627        3.575816626155749        16.99510920626197    6[1-(0),7-(6,30),7-(6,6)]
    24       0.1158231668021581        4.215161764589467       17.180463512221102    6[1-(0),1-(0),6-(1,1,6),7-(6,6)]
    25     -0.12470136278336685         5.72093594026192       17.110409131271826    6[1-(0),1-(0),6-(1,1,6),6-(1,1,7)]
    26        5.039802998305115         10.6192388241757        11.10421647220107    6[1-(0),6-(1,7),7-(6,30)]
    27       3.7555795060246693       10.276408585737135       10.758383562839466    6[1-(0),6-(1,7),7-(6,6)]
    28        5.182250953480421        8.873091051692056        9.795757718931032    6[1-(0),7-(6,30),7-(6,6)]
    29        2.754876759720353         8.50171675574519        9.254354818541971    6[1-(0),1-(0),6-(1,1,6),7-(6,6)]
    30       2.9443462186149194        6.991653920196244        9.196975770155714    6[1-(0),1-(0),6-(1,1,6),6-(1,1,7)]
    31       2.9686901497030207        5.391036785013822       14.876228124686707    6[6-(6,16),8-(0),8-(30)]
    32        2.023387861635786        5.522028700205225       13.730762998533942    6[6-(1,6),6-(8,8),16-(6)]
    33       1.5642230574835407        4.502998031059011       12.905325069856161    6[1-(0),6-(1,6),6-(6,16)]
    34       0.6672239257033987        4.967226491292848       11.918475028292992    6[1-(0),6-(1,6),6-(6,16)]
    35       0.4595437939154112          6.3359993904985       11.992331343202464    6[6-(1,6),6-(8,8),16-(6)]
    36      -0.3787924261454738        7.203370212789448       11.124970458493223    6[6-(6,16),8-(0),8-(30)]
    37        1.716302443521533       12.428958633244564        2.836800906538665    6[6-(6,16),8-(0),8-(30)]
    38       2.7295838344203105       13.397920534788497        3.304489844838532    6[6-(1,6),6-(8,8),16-(6)]
    39        3.919350683653044       13.763536372358763       2.6895450959764347    6[1-(0),6-(1,6),6-(6,16)]
    40        4.930336926140665       0.2237093769583203        3.457256408280793    6[1-(0),6-(1,6),6-(6,16)]
    41       4.2857602609911325       0.5607768563385829         4.63791613866633    6[6-(1,6),6-(8,8),16-(6)]
    42        4.701455249125747       1.5076945894672715        5.687340794670274    6[6-(6,16),8-(0),8-(30)]
    43      -1.9471904219765954        9.944943039786404       16.157971954204196    6[1-(0),6-(1,7),7-(6,30)]
    44      -1.9788401283565142        9.612892449229413       14.824410845984138    6[1-(0),6-(1,7),7-(6,6)]
    45       -3.254335319270079        8.204006401012432       15.967010561250678    6[1-(0),7-(6,30),7-(6,6)]
    46      -3.2121382225628015         7.81903230286764        13.50672477512093    6[1-(0),1-(0),6-(1,1,6),7-(6,6)]
    47       -3.001664668197566        6.314729370737054       13.613525959542432    6[1-(0),1-(0),6-(1,1,6),6-(1,1,7)]
    48          5.5919762950448        5.627055489390629       12.368911127834227    6[1-(0),1-(0),6-(1,1,6),6-(1,1,7)]
    49        5.808110592902212        4.120747320194243       12.415922070260038    6[1-(0),1-(0),6-(1,1,6),7-(6,6)]
    50        4.691634098992356       2.4061045694322103       10.904966857454394    6[1-(0),6-(1,7),7-(6,6)]
    51        4.686470893063614       2.2042352766373545        9.544891792874536    6[1-(0),6-(1,7),7-(6,30)]
    52        5.958680551053085       3.9419474826917504        9.928826158308064    6[1-(0),7-(6,30),7-(6,6)]
    53        7.069256389139723       11.106553288288495       2.2607277971039283    6[1-(0),6-(1,7),7-(6,30)]
    54        5.771877701253577        10.70588315386882       2.0433695671936025    6[1-(0),6-(1,7),7-(6,6)]
    55        7.089516153136074         9.75464691050334       0.5414188677218869    6[1-(0),7-(6,30),7-(6,6)]
    56        4.695137631445017        9.115301139575028       0.3560637872405519    6[1-(0),1-(0),6-(1,1,6),7-(6,6)]
    57        4.935661962376101        7.609527179296846      0.42611839303843113    6[1-(0),1-(0),6-(1,1,6),6-(1,1,7)]
    58      -0.2288437563702621        2.711224901308676        6.432312248486576    6[1-(0),6-(1,7),7-(6,30)]
    59        1.055379946721115       3.0540553256131338        6.778144566446736    6[1-(0),6-(1,7),7-(6,6)]
    60     -0.37129143599876424        4.457372293939074       7.7407712185150075    6[1-(0),7-(6,30),7-(6,6)]
    61        2.056083191305174       4.8287467687472185        8.282173123415467    6[1-(0),1-(0),6-(1,1,6),7-(6,6)]
    62       1.8666139640790234        6.338809602594651        8.339552283823004    6[1-(0),1-(0),6-(1,1,6),6-(1,1,7)]
    63       1.8422690090984433        7.939425769282744       2.6603006916794403    6[6-(6,16),8-(0),8-(30)]
    64        2.787571435374249        7.808434404886147        3.805765972445769    6[6-(1,6),6-(8,8),16-(6)]
    65         3.24673572249913        8.827465478313686        4.631203513453224    6[1-(0),6-(1,6),6-(6,16)]
    66       4.1437350476604395        8.363237297599397        5.618053759104319    6[1-(0),6-(1,6),6-(6,16)]
    67        4.351416506267183        6.994464503392747        5.544197054240269    6[6-(1,6),6-(8,8),16-(6)]
    68        5.189752842244618        6.127094358414428         6.41155763330607    6[6-(6,16),8-(0),8-(30)]
    69       0.5898468371154659    -0.030881424963770443       15.812745615780214    1[6-(6,6)]
    70      -1.0898194546061006       12.693668622637668       14.352066801758639    1[6-(6,6)]
    71        6.238190074910924       2.5818134428308017       0.8686359718844712    1[6-(6,7)]
    72       6.3251199349571845        3.274428267623652       3.5907741675643314    1[6-(6,7)]
    73     -0.37808215089767017        5.943989375770868           1.375274775469    1[6-(7,7)]
    74    -0.050258982789847084        5.283956671731944        4.226228334361011    1[6-(1,6,7)]
    75        7.432360851048228        5.090742051243653        4.852694214788731    1[6-(1,6,7)]
    76       6.7356106588761095        7.225396465425901       3.8103402896238237    1[6-(1,6,6)]
    77      -0.8135963355009278        7.407866532005639        3.028723173166403    1[6-(1,6,6)]
    78      -1.2861802363570438        7.281294061818228        6.049591522627761    1[6-(1,6,6)]
    79      0.29680739695694713        7.497617021032248         5.27791945662571    1[6-(1,6,6)]
    80       7.0899303484350344        9.439093331204889        4.863378896582341    1[6-(1,6,7)]
    81      -0.3519228884444926        9.681896094925689        4.367535232052158    1[6-(1,6,7)]
    82       0.5741027453470195       11.458689401772777        5.799558912395706    1[6-(6,7)]
    83       0.6376952956408128       11.867395695443431        8.593153454424284    1[6-(6,7)]
    84      -1.7976260123835015         8.52567048070581        7.729011168472271    1[6-(7,7)]
    85       -2.681825416238342       1.5623490173262327       14.527053506473148    1[6-(6,7)]
    86    -0.028755757536432114       2.3782918205648476       14.996832189561362    1[6-(6,7)]
    87       1.4773439118282754        5.320489578180299      0.30441337884096953    1[6-(7,7)]
    88        1.031428878230491        3.923797356968907       16.649372374478908    1[6-(1,6,7)]
    89        4.275245208201806        5.021726148021972       0.6908341499188663    1[6-(1,6,7)]
    90     -0.05998270177473408          6.0531514642685        16.06059669137236    1[6-(1,6,6)]
    91       2.9118439233937137         7.07058017246427     -0.06602314099734267    1[6-(1,6,6)]
    92        5.400036250186129       11.426606238665046       11.732361473884374    1[6-(6,7)]
    93       2.7870465110172113       10.721721131687175       10.984956304539235    1[6-(6,7)]
    94        5.564416570990634        8.049887156764454        9.197189765961566    1[6-(7,7)]
    95       1.8384197068369326        8.768617126583809        9.798356635753752    1[6-(1,6,7)]
    96       2.6658237346602105         8.91542801999374        8.236066796199065    1[6-(1,6,7)]
    97       2.9110446725623755        6.582714403615643       10.220704399995704    1[6-(1,6,6)]
    98        3.934056527655848       6.7507749120055385        8.781142338771627    1[6-(1,6,6)]
    99        1.890885844579437       3.4708286612571175       13.028146547494352    1[6-(6,6)]
   100       0.1819842259097677        4.344650580849493       11.166102196746715    1[6-(6,6)]
   101        4.221117183832098       13.361339608153493       1.7237853376018664    1[6-(6,6)]
   102        5.900784466795139       0.6367881808795042       3.1844657721271923    1[6-(6,6)]
   103      -1.4272313704603885       10.748650013889767       16.667892325686797    1[6-(6,7)]
   104      -1.5141629655882598       10.056035599474935       13.945754056021208    1[6-(6,7)]
   105      -3.9446560442914604        7.386471555274227       16.161255480248887    1[6-(7,7)]
   106        4.861217370960265        8.046505392531397       13.310301849559028    1[6-(1,6,7)]
   107      -2.6214029347764494        8.239720660807759       12.683834884267661    1[6-(1,6,7)]
   108       -1.924651541771572        6.105066219767798       13.726188763177998    1[6-(1,6,6)]
   109      -3.5091445356186743       5.9225955696989905       14.507805807088705    1[6-(1,6,6)]
   110        6.097139671611915        6.049168803052792        11.48693760474305    1[6-(1,6,6)]
   111        4.514151851275766        5.832846047838119        12.25860930613276    1[6-(1,6,6)]
   112      -2.2789719049564066        3.891368765507974       12.673149648417303    1[6-(1,6,7)]
   113       5.1628811845548235        3.648566264761334       13.168992527312414    1[6-(1,6,7)]
   114        4.236855911770055       1.8717737875577098       11.736968605855708    1[6-(6,7)]
   115        4.173264186648638       1.4630673464326676        8.943374053085734    1[6-(6,7)]
   116      -2.5251142698353934        4.804792210337163        9.807517107729533    1[6-(7,7)]
   117        7.492785229977129        11.76811346648828       3.0094757423361536    1[6-(6,7)]
   118        4.839715867306972       10.952169790344758        2.539696301001475    1[6-(6,7)]
   119        3.333616888448157        8.009974640968071        17.23211454198396    1[6-(7,7)]
   120       3.7795316331148934        9.406666018387911       0.8871545202950847    1[6-(1,6,7)]
   121       0.5357165560814945        8.308737170028639       16.845693229279966    1[6-(1,6,7)]
   122        4.870942933326983        7.277311958633851       1.4759307233859873    1[6-(1,6,6)]
   123        5.952270936660115        7.390407196157385      0.06602240560496826    1[6-(1,6,6)]
   124      -0.5890769367793731       1.9038573583111542        5.804167209677801    1[6-(6,7)]
   125       2.0239130100753036       2.6087432215312463        6.551571199999421    1[6-(6,7)]
   126      -0.7534568723244552         5.28057599987913        8.339339470312737    1[6-(7,7)]
   127       2.9725399034516156        4.561846293178637         7.73817085648433    1[6-(1,6,7)]
   128        2.145136671688168         4.41503541012039        9.300461038307308    1[6-(1,6,7)]
   129       1.8999156083302604        6.747749203943263        7.315823690279148    1[6-(1,6,6)]
   130       0.8769036805598551        6.579688694347639        8.755385733602763    1[6-(1,6,6)]
   131       2.9200729111769053        9.859635000196297        4.508382518744949    1[6-(6,6)]
   132        4.628974842467638        8.985813999349206        6.370426402657067    1[6-(6,6)]
   133        2.867415180263001       1.3901669445019058       15.884276214318762    8[6-(6,8),30-(7,7,8)]
   134        4.067817963097812        1.208807890501955       13.969856658168782    8[6-(6,8)]
   135      -1.0743857955354663       11.304855300834973        11.96366966180039    8[6-(6,8),30-(7,7,8)]
   136       0.9008798551046175       11.552038588051067        10.90882691683774    8[6-(6,8)]
   137       3.4547325092144727        4.202156430801307       14.982259612944178    8[6-(6,8),30-(7,7,8)]
   138        3.227536057716823        6.381617377167263       15.604724774175034    8[6-(6,8)]
   139      -1.0700467402888365        6.712599353066007        10.20004585568321    8[6-(6,8)]
   140      -0.2943016878918643        8.458299283727278       11.438827005047598    8[6-(6,8),30-(7,7,8)]
   141       1.9435472746485394       11.940294722921324       1.6522529206812089    8[6-(6,8),30-(7,7,8)]
   142       0.7431404895206711       12.121658887827678       3.5666700438948573    8[6-(6,8)]
   143        5.885346253098738        2.025607838307962        5.572858819371083    8[6-(6,8),30-(7,7,8)]
   144       3.9100796387158283       1.7784293862960066        6.627697871550913    8[6-(6,8)]
   145       1.3562241208227523        9.128305458574294       2.5542702669671717    8[6-(6,8),30-(7,7,8)]
   146       1.5834246336627942        6.948845381819442       1.9318036106002694    8[6-(6,8)]
   147        5.881006312068187        6.617864630465213        7.336482975553792    8[6-(6,8)]
   148        5.105262515559641        4.872165502517859        6.097699668175735    8[6-(6,8),30-(7,7,8)]
   149        7.558082767751365        4.273188722886319       0.6770465390216713    7[6-(1,6),6-(1,7),30-(7,8,8)]
   150        7.622168726342914        4.816502761948387        2.809292948694509    7[6-(1,1,6),6-(1,6),6-(1,7)]
   151      -0.6858839160762727        9.821906455910884        6.411460129983065    7[6-(1,1,6),6-(1,6),6-(1,7)]
   152      -0.6712576011405325       10.162412473442561        8.587063071610519    7[6-(1,6),6-(1,7),30-(7,8,8)]
   153      -3.0697493268367744       2.8290143760480904        16.21932232844483    7[6-(1,6),6-(1,7),30-(7,8,8)]
   154      -0.9956530202404941       3.4767419461800753       16.580657937687374    7[6-(1,1,6),6-(1,6),6-(1,7)]
   155        5.918067250851932        9.738009161880397       10.498842282012008    7[6-(1,6),6-(1,7),30-(7,8,8)]
   156       3.8659227826626146          9.1715620115083        9.933684175809292    7[6-(1,1,6),6-(1,6),6-(1,7)]
   157       -2.747121685681553        9.057273323758874       16.859482690988923    7[6-(1,6),6-(1,7),30-(7,8,8)]
   158       -2.811209647197286        8.513959605393008       14.727236182890397    7[6-(1,1,6),6-(1,6),6-(1,7)]
   159        5.496842897631259       3.5085565759516717       11.125067733300687    7[6-(1,1,6),6-(1,6),6-(1,7)]
   160        5.482217106858867        3.168050720260836        8.949464837204996    7[6-(1,6),6-(1,7),30-(7,8,8)]
   161        7.880709781927914       10.501449133509183       1.3172064315625625    7[6-(1,6),6-(1,7),30-(7,8,8)]
   162        5.806613561811388        9.853721153181601       0.9558702043749369    7[6-(1,1,6),6-(1,6),6-(1,7)]
   163      -1.1071083068064675       3.5924542088145897        7.037686878417978    7[6-(1,6),6-(1,7),30-(7,8,8)]
   164       0.9450367809969273        4.158901681194721       7.6028441606273045    7[6-(1,1,6),6-(1,6),6-(1,7)]
   165        2.295503259158467      -0.8692464102141425        12.72834200402343    16[6-(6,6),6-(6,6)]
   166       1.3599933972065492        7.045275799720398       13.282245446481909    16[6-(6,6),6-(6,6)]
   167       2.7850410485399397      -0.2612747190770724        4.808183954321436    16[6-(6,6),6-(6,6)]
   168       3.4509665918455017       6.2851879071271926        4.254283427796062    16[6-(6,6),6-(6,6)]
