# Supplementary material for: An automated protocol to construct flexibility parameters for classical forcefields: applications to metal–organic frameworks
Source: RSC Adv. 2024 Jul 19;14(31):22714–62. doi: 10.1039/d4ra01859a (PMC11258866; doi:10.1039/d4ra01859a)
Supplement: RA-014-D4RA01859A-s002 [file RA-014-D4RA01859A-s002.zip › MOFs_inputs/quadrant_1_2/FURFOP/FURFOP_bond_and_UB_instances_list.txt]

[ 1	[0	0	0]	135	[0	0	0]	0	1	1	2.0047 ]
[ 3	[0	0	0]	143	[0	0	0]	0	1	1	2.0047 ]
[ 1	[0	0	0]	140	[0	0	0]	1	1	1	1.9731 ]
[ 2	[0	0	0]	133	[0	0	0]	1	1	1	1.9644 ]
[ 2	[0	0	0]	137	[0	0	0]	1	1	1	1.9604 ]
[ 3	[0	0	0]	148	[0	0	0]	1	1	1	1.9731 ]
[ 4	[0	0	0]	141	[0	0	0]	1	1	1	1.9644 ]
[ 4	[0	0	0]	145	[0	0	0]	1	1	1	1.9604 ]
[ 1	[0	0	0]	152	[0	0	0]	2	1	1	1.9999 ]
[ 2	[0	0	0]	149	[0	0	1]	2	1	2	2.0117 ]
[ 2	[0	0	0]	153	[1	0	0]	2	1	2	1.9968 ]
[ 3	[0	0	0]	160	[0	0	0]	2	1	1	1.9999 ]
[ 4	[0	0	0]	157	[0	0	-1]	2	1	2	2.0117 ]
[ 4	[0	0	0]	161	[-1	0	0]	2	1	2	1.9968 ]
[ 2	[0	0	-1]	149	[0	0	0]	2	1	2	2.0117 ]
[ 2	[-1	0	0]	153	[0	0	0]	2	1	2	1.9968 ]
[ 4	[0	0	1]	157	[0	0	0]	2	1	2	2.0117 ]
[ 4	[1	0	0]	161	[0	0	0]	2	1	2	1.9968 ]
[ 1	[0	0	0]	155	[-1	0	0]	3	1	2	2.0234 ]
[ 3	[0	0	0]	163	[1	0	0]	3	1	2	2.0234 ]
[ 1	[1	0	0]	155	[0	0	0]	3	1	2	2.0234 ]
[ 3	[-1	0	0]	163	[0	0	0]	3	1	2	2.0234 ]
[ 6	[0	0	0]	5	[0	0	0]	4	1	1	1.478 ]
[ 9	[0	0	0]	10	[0	0	0]	4	1	1	1.4733 ]
[ 32	[0	0	0]	31	[0	0	0]	4	1	1	1.4909 ]
[ 35	[0	0	0]	36	[0	0	0]	4	1	1	1.4857 ]
[ 38	[0	0	0]	37	[0	0	0]	4	1	1	1.478 ]
[ 41	[0	0	0]	42	[0	0	0]	4	1	1	1.4733 ]
[ 64	[0	0	0]	63	[0	0	0]	4	1	1	1.4909 ]
[ 67	[0	0	0]	68	[0	0	0]	4	1	1	1.4857 ]
[ 5	[0	0	0]	133	[0	0	0]	5	1	1	1.3014 ]
[ 10	[0	0	0]	135	[0	0	0]	5	1	1	1.2973 ]
[ 31	[0	0	0]	137	[0	0	0]	5	1	1	1.2888 ]
[ 36	[0	0	0]	140	[0	0	0]	5	1	1	1.2963 ]
[ 37	[0	0	0]	141	[0	0	0]	5	1	1	1.3014 ]
[ 42	[0	0	0]	143	[0	0	0]	5	1	1	1.2973 ]
[ 63	[0	0	0]	145	[0	0	0]	5	1	1	1.2888 ]
[ 68	[0	0	0]	148	[0	0	0]	5	1	1	1.2963 ]
[ 5	[0	0	0]	134	[0	0	0]	6	1	1	1.2547 ]
[ 10	[0	0	0]	136	[0	0	0]	6	1	1	1.2585 ]
[ 31	[0	0	0]	138	[0	0	0]	6	1	1	1.2566 ]
[ 36	[0	0	0]	139	[0	0	0]	6	1	1	1.2547 ]
[ 37	[0	0	0]	142	[0	0	0]	6	1	1	1.2547 ]
[ 42	[0	0	0]	144	[0	0	0]	6	1	1	1.2585 ]
[ 63	[0	0	0]	146	[0	0	0]	6	1	1	1.2566 ]
[ 68	[0	0	0]	147	[0	0	0]	6	1	1	1.2547 ]
[ 7	[0	0	0]	6	[0	0	0]	7	1	1	1.3883 ]
[ 8	[0	0	0]	9	[0	0	0]	7	1	1	1.3867 ]
[ 33	[0	0	0]	32	[0	0	0]	7	1	1	1.3895 ]
[ 34	[0	0	0]	35	[0	0	0]	7	1	1	1.3864 ]
[ 39	[0	0	0]	38	[0	0	0]	7	1	1	1.3883 ]
[ 40	[0	0	0]	41	[0	0	0]	7	1	1	1.3867 ]
[ 65	[0	0	0]	64	[0	0	0]	7	1	1	1.3895 ]
[ 66	[0	0	0]	67	[0	0	0]	7	1	1	1.3864 ]
[ 165	[0	0	0]	6	[0	0	0]	8	1	1	1.7175 ]
[ 165	[0	1	0]	9	[0	0	0]	8	1	2	1.7196 ]
[ 166	[0	0	0]	32	[0	0	0]	8	1	1	1.7209 ]
[ 166	[0	0	0]	35	[0	0	0]	8	1	1	1.7256 ]
[ 167	[0	1	0]	38	[0	0	0]	8	1	2	1.7175 ]
[ 167	[0	0	0]	41	[0	0	0]	8	1	1	1.7196 ]
[ 168	[0	0	0]	64	[0	0	0]	8	1	1	1.7209 ]
[ 168	[0	0	0]	67	[0	0	0]	8	1	1	1.7256 ]
[ 165	[0	0	0]	9	[0	-1	0]	8	1	2	1.7196 ]
[ 167	[0	0	0]	38	[0	-1	0]	8	1	2	1.7175 ]
[ 7	[0	0	0]	8	[0	-1	0]	9	1	2	1.4098 ]
[ 8	[0	0	0]	7	[0	1	0]	9	1	2	1.4098 ]
[ 33	[0	0	0]	34	[0	0	0]	9	1	1	1.4121 ]
[ 39	[0	0	0]	40	[0	1	0]	9	1	2	1.4098 ]
[ 40	[0	0	0]	39	[0	-1	0]	9	1	2	1.4098 ]
[ 65	[0	0	0]	66	[0	0	0]	9	1	1	1.4121 ]
[ 69	[0	0	0]	7	[0	0	0]	10	1	1	1.0888 ]
[ 70	[0	0	0]	8	[0	0	0]	10	1	1	1.0894 ]
[ 99	[0	0	0]	33	[0	0	0]	10	1	1	1.0896 ]
[ 100	[0	0	0]	34	[0	0	0]	10	1	1	1.0905 ]
[ 101	[0	0	0]	39	[0	0	0]	10	1	1	1.0888 ]
[ 102	[0	0	0]	40	[0	0	0]	10	1	1	1.0894 ]
[ 131	[0	0	0]	65	[0	0	0]	10	1	1	1.0896 ]
[ 132	[0	0	0]	66	[0	0	0]	10	1	1	1.0905 ]
[ 11	[0	0	0]	12	[0	0	0]	11	1	1	1.3746 ]
[ 19	[0	0	0]	18	[0	0	0]	11	1	1	1.375 ]
[ 21	[0	0	0]	22	[0	0	0]	11	1	1	1.3751 ]
[ 26	[0	0	0]	27	[0	0	0]	11	1	1	1.3734 ]
[ 43	[0	0	0]	44	[0	0	0]	11	1	1	1.3746 ]
[ 51	[0	0	0]	50	[0	0	0]	11	1	1	1.375 ]
[ 53	[0	0	0]	54	[0	0	0]	11	1	1	1.3751 ]
[ 58	[0	0	0]	59	[0	0	0]	11	1	1	1.3734 ]
[ 71	[0	0	0]	11	[0	0	0]	12	1	1	1.0846 ]
[ 83	[0	0	0]	19	[0	0	0]	12	1	1	1.0838 ]
[ 85	[0	0	0]	21	[0	0	0]	12	1	1	1.0852 ]
[ 92	[0	0	0]	26	[0	0	0]	12	1	1	1.0845 ]
[ 103	[0	0	0]	43	[0	0	0]	12	1	1	1.0846 ]
[ 115	[0	0	0]	51	[0	0	0]	12	1	1	1.0838 ]
[ 117	[0	0	0]	53	[0	0	0]	12	1	1	1.0852 ]
[ 124	[0	0	0]	58	[0	0	0]	12	1	1	1.0845 ]
[ 11	[0	0	0]	149	[0	0	0]	13	1	1	1.3856 ]
[ 19	[0	0	0]	152	[0	0	0]	13	1	1	1.3844 ]
[ 21	[0	0	0]	153	[0	0	0]	13	1	1	1.3838 ]
[ 26	[0	0	0]	155	[0	0	0]	13	1	1	1.3836 ]
[ 43	[0	0	0]	157	[0	0	0]	13	1	1	1.3856 ]
[ 51	[0	0	0]	160	[0	0	0]	13	1	1	1.3844 ]
[ 53	[0	0	0]	161	[0	0	0]	13	1	1	1.3838 ]
[ 58	[0	0	0]	163	[0	0	0]	13	1	1	1.3836 ]
[ 72	[0	0	0]	12	[0	0	0]	14	1	1	1.0883 ]
[ 82	[0	0	0]	18	[0	0	0]	14	1	1	1.0884 ]
[ 86	[0	0	0]	22	[0	0	0]	14	1	1	1.0844 ]
[ 93	[0	0	0]	27	[0	0	0]	14	1	1	1.0898 ]
[ 104	[0	0	0]	44	[0	0	0]	14	1	1	1.0883 ]
[ 114	[0	0	0]	50	[0	0	0]	14	1	1	1.0884 ]
[ 118	[0	0	0]	54	[0	0	0]	14	1	1	1.0844 ]
[ 125	[0	0	0]	59	[0	0	0]	14	1	1	1.0898 ]
[ 12	[0	0	0]	150	[0	0	0]	15	1	1	1.382 ]
[ 18	[0	0	0]	151	[0	0	0]	15	1	1	1.3828 ]
[ 22	[0	0	0]	154	[0	0	0]	15	1	1	1.382 ]
[ 27	[0	0	0]	156	[0	0	0]	15	1	1	1.3831 ]
[ 44	[0	0	0]	158	[0	0	0]	15	1	1	1.382 ]
[ 50	[0	0	0]	159	[0	0	0]	15	1	1	1.3828 ]
[ 54	[0	0	0]	162	[0	0	0]	15	1	1	1.382 ]
[ 59	[0	0	0]	164	[0	0	0]	15	1	1	1.3831 ]
[ 73	[1	0	0]	13	[0	0	0]	16	1	2	1.0875 ]
[ 84	[0	0	0]	20	[0	0	0]	16	1	1	1.087 ]
[ 87	[0	0	1]	23	[0	0	0]	16	1	2	1.0867 ]
[ 94	[0	0	0]	28	[0	0	0]	16	1	1	1.0872 ]
[ 105	[0	0	0]	45	[0	0	0]	16	1	1	1.0875 ]
[ 116	[1	0	0]	52	[0	0	0]	16	1	2	1.087 ]
[ 119	[0	0	-1]	55	[0	0	0]	16	1	2	1.0867 ]
[ 126	[0	0	0]	60	[0	0	0]	16	1	1	1.0872 ]
[ 73	[0	0	0]	13	[-1	0	0]	16	1	2	1.0875 ]
[ 87	[0	0	0]	23	[0	0	-1]	16	1	2	1.0867 ]
[ 116	[0	0	0]	52	[-1	0	0]	16	1	2	1.087 ]
[ 119	[0	0	0]	55	[0	0	1]	16	1	2	1.0867 ]
[ 13	[0	0	0]	149	[0	0	0]	17	1	1	1.3349 ]
[ 20	[0	0	0]	152	[0	0	0]	17	1	1	1.3361 ]
[ 23	[0	0	0]	153	[0	0	0]	17	1	1	1.3362 ]
[ 28	[0	0	0]	155	[0	0	0]	17	1	1	1.3356 ]
[ 45	[0	0	0]	157	[0	0	0]	17	1	1	1.3349 ]
[ 52	[0	0	0]	160	[0	0	0]	17	1	1	1.3361 ]
[ 55	[0	0	0]	161	[0	0	0]	17	1	1	1.3362 ]
[ 60	[0	0	0]	163	[0	0	0]	17	1	1	1.3356 ]
[ 13	[0	0	0]	150	[0	0	0]	18	1	1	1.3526 ]
[ 20	[0	0	0]	151	[0	0	0]	18	1	1	1.3536 ]
[ 23	[0	0	0]	154	[0	0	0]	18	1	1	1.3518 ]
[ 28	[0	0	0]	156	[0	0	0]	18	1	1	1.3568 ]
[ 45	[0	0	0]	158	[0	0	0]	18	1	1	1.3526 ]
[ 52	[0	0	0]	159	[0	0	0]	18	1	1	1.3536 ]
[ 55	[0	0	0]	162	[0	0	0]	18	1	1	1.3518 ]
[ 60	[0	0	0]	164	[0	0	0]	18	1	1	1.3568 ]
[ 15	[0	0	0]	14	[0	0	0]	19	1	1	1.5227 ]
[ 16	[0	0	0]	17	[0	0	0]	19	1	1	1.5225 ]
[ 25	[0	0	0]	24	[0	0	0]	19	1	1	1.5265 ]
[ 30	[0	0	0]	29	[0	0	0]	19	1	1	1.523 ]
[ 47	[0	0	0]	46	[0	0	0]	19	1	1	1.5227 ]
[ 48	[0	0	0]	49	[0	0	0]	19	1	1	1.5225 ]
[ 57	[0	0	0]	56	[0	0	0]	19	1	1	1.5265 ]
[ 62	[0	0	0]	61	[0	0	0]	19	1	1	1.523 ]
[ 74	[1	0	0]	14	[0	0	0]	20	1	2	1.1021 ]
[ 75	[0	0	0]	14	[0	0	0]	20	1	1	1.0969 ]
[ 80	[-1	0	0]	17	[0	0	0]	20	1	2	1.1019 ]
[ 81	[0	0	0]	17	[0	0	0]	20	1	1	1.0984 ]
[ 88	[0	0	0]	24	[0	0	0]	20	1	1	1.0979 ]
[ 89	[0	0	1]	24	[0	0	0]	20	1	2	1.101 ]
[ 95	[0	0	0]	29	[0	0	0]	20	1	1	1.0987 ]
[ 96	[0	0	0]	29	[0	0	0]	20	1	1	1.1027 ]
[ 106	[-1	0	0]	46	[0	0	0]	20	1	2	1.1021 ]
[ 107	[0	0	0]	46	[0	0	0]	20	1	1	1.0969 ]
[ 112	[1	0	0]	49	[0	0	0]	20	1	2	1.1019 ]
[ 113	[0	0	0]	49	[0	0	0]	20	1	1	1.0984 ]
[ 120	[0	0	0]	56	[0	0	0]	20	1	1	1.0979 ]
[ 121	[0	0	-1]	56	[0	0	0]	20	1	2	1.101 ]
[ 127	[0	0	0]	61	[0	0	0]	20	1	1	1.0987 ]
[ 128	[0	0	0]	61	[0	0	0]	20	1	1	1.1027 ]
[ 74	[0	0	0]	14	[-1	0	0]	20	1	2	1.1021 ]
[ 80	[0	0	0]	17	[1	0	0]	20	1	2	1.1019 ]
[ 89	[0	0	0]	24	[0	0	-1]	20	1	2	1.101 ]
[ 106	[0	0	0]	46	[1	0	0]	20	1	2	1.1021 ]
[ 112	[0	0	0]	49	[-1	0	0]	20	1	2	1.1019 ]
[ 121	[0	0	0]	56	[0	0	1]	20	1	2	1.101 ]
[ 14	[0	0	0]	150	[0	0	0]	21	1	1	1.4606 ]
[ 17	[0	0	0]	151	[0	0	0]	21	1	1	1.4622 ]
[ 24	[0	0	0]	154	[0	0	0]	21	1	1	1.463 ]
[ 29	[0	0	0]	156	[0	0	0]	21	1	1	1.4644 ]
[ 46	[0	0	0]	158	[0	0	0]	21	1	1	1.4606 ]
[ 49	[0	0	0]	159	[0	0	0]	21	1	1	1.4622 ]
[ 56	[0	0	0]	162	[0	0	0]	21	1	1	1.463 ]
[ 61	[0	0	0]	164	[0	0	0]	21	1	1	1.4644 ]
[ 15	[0	0	0]	16	[1	0	0]	22	1	2	1.5211 ]
[ 16	[0	0	0]	15	[-1	0	0]	22	1	2	1.5211 ]
[ 25	[0	0	0]	57	[0	0	1]	22	1	2	1.5217 ]
[ 30	[0	0	0]	62	[0	0	0]	22	1	1	1.5241 ]
[ 47	[0	0	0]	48	[-1	0	0]	22	1	2	1.5211 ]
[ 48	[0	0	0]	47	[1	0	0]	22	1	2	1.5211 ]
[ 57	[0	0	0]	25	[0	0	-1]	22	1	2	1.5217 ]
[ 76	[0	0	0]	15	[0	0	0]	23	1	1	1.103 ]
[ 77	[1	0	0]	15	[0	0	0]	23	1	2	1.1005 ]
[ 78	[0	0	0]	16	[0	0	0]	23	1	1	1.1006 ]
[ 79	[0	0	0]	16	[0	0	0]	23	1	1	1.1028 ]
[ 90	[0	0	0]	25	[0	0	0]	23	1	1	1.103 ]
[ 91	[0	0	1]	25	[0	0	0]	23	1	2	1.1005 ]
[ 97	[0	0	0]	30	[0	0	0]	23	1	1	1.1029 ]
[ 98	[0	0	0]	30	[0	0	0]	23	1	1	1.1002 ]
[ 108	[0	0	0]	47	[0	0	0]	23	1	1	1.103 ]
[ 109	[0	0	0]	47	[0	0	0]	23	1	1	1.1005 ]
[ 110	[0	0	0]	48	[0	0	0]	23	1	1	1.1006 ]
[ 111	[0	0	0]	48	[0	0	0]	23	1	1	1.1028 ]
[ 122	[0	0	0]	57	[0	0	0]	23	1	1	1.103 ]
[ 123	[0	0	0]	57	[0	0	0]	23	1	1	1.1005 ]
[ 129	[0	0	0]	62	[0	0	0]	23	1	1	1.1029 ]
[ 130	[0	0	0]	62	[0	0	0]	23	1	1	1.1002 ]
[ 77	[0	0	0]	15	[-1	0	0]	23	1	2	1.1005 ]
[ 91	[0	0	0]	25	[0	0	-1]	23	1	2	1.1005 ]
