# Supplementary material for: An automated protocol to construct flexibility parameters for classical forcefields: applications to metal–organic frameworks
Source: RSC Adv. 2024 Jul 19;14(31):22714–62. doi: 10.1039/d4ra01859a (PMC11258866; doi:10.1039/d4ra01859a)
Supplement: RA-014-D4RA01859A-s002 [file RA-014-D4RA01859A-s002.zip › MOFs_inputs/quadrant_1_2/FURFOP/FURFOP_bond_and_UB_types_list.txt]

[30[7-(6,6),7-(6,6),8-(6),8-(6)]    8[6-(6,8),30-(7,7,8)]]    0    2.0047
[30[7-(6,6),7-(6,6),8-(6),8-(6)]    8[6-(6,8),30-(7,7,8)]]    1    1.966
[30[7-(6,6),7-(6,6),8-(6),8-(6)]    7[6-(1,6),6-(1,7),30-(7,8,8)]]    0    2.0034
[30[7-(6,6),7-(6,6),8-(6),8-(6)]    7[6-(1,6),6-(1,7),30-(7,8,8)]]    1    2.0234
[6[6-(1,6),6-(8,8),16-(6)]    6[6-(6,16),8-(0),8-(30)]]    0    1.482
[6[6-(6,16),8-(0),8-(30)]    8[6-(6,8),30-(7,7,8)]]    0    1.2959
[6[6-(6,16),8-(0),8-(30)]    8[6-(6,8)]]    0    1.2561
[6[1-(0),6-(1,6),6-(6,16)]    6[6-(1,6),6-(8,8),16-(6)]]    0    1.3877
[16[6-(6,6),6-(6,6)]    6[6-(1,6),6-(8,8),16-(6)]]    0    1.7204
[6[1-(0),6-(1,6),6-(6,16)]    6[1-(0),6-(1,6),6-(6,16)]]    0    1.4106
[1[6-(6,6)]    6[1-(0),6-(1,6),6-(6,16)]]    0    1.0896
[6[1-(0),6-(1,7),7-(6,30)]    6[1-(0),6-(1,7),7-(6,6)]]    0    1.3746
[1[6-(6,7)]    6[1-(0),6-(1,7),7-(6,30)]]    0    1.0845
[6[1-(0),6-(1,7),7-(6,30)]    7[6-(1,6),6-(1,7),30-(7,8,8)]]    0    1.3844
[1[6-(6,7)]    6[1-(0),6-(1,7),7-(6,6)]]    0    1.0877
[6[1-(0),6-(1,7),7-(6,6)]    7[6-(1,1,6),6-(1,6),6-(1,7)]]    0    1.3825
[1[6-(7,7)]    6[1-(0),7-(6,30),7-(6,6)]]    0    1.0871
[6[1-(0),7-(6,30),7-(6,6)]    7[6-(1,6),6-(1,7),30-(7,8,8)]]    0    1.3357
[6[1-(0),7-(6,30),7-(6,6)]    7[6-(1,1,6),6-(1,6),6-(1,7)]]    0    1.3537
[6[1-(0),1-(0),6-(1,1,6),6-(1,1,7)]    6[1-(0),1-(0),6-(1,1,6),7-(6,6)]]    0    1.5237
[1[6-(1,6,7)]    6[1-(0),1-(0),6-(1,1,6),7-(6,6)]]    0    1.1004
[6[1-(0),1-(0),6-(1,1,6),7-(6,6)]    7[6-(1,1,6),6-(1,6),6-(1,7)]]    0    1.4626
[6[1-(0),1-(0),6-(1,1,6),6-(1,1,7)]    6[1-(0),1-(0),6-(1,1,6),6-(1,1,7)]]    0    1.5217
[1[6-(1,6,6)]    6[1-(0),1-(0),6-(1,1,6),6-(1,1,7)]]    0    1.1016
