# Supplementary material for: An automated protocol to construct flexibility parameters for classical forcefields: applications to metal–organic frameworks
Source: RSC Adv. 2024 Jul 19;14(31):22714–62. doi: 10.1039/d4ra01859a (PMC11258866; doi:10.1039/d4ra01859a)
Supplement: RA-014-D4RA01859A-s002 [file RA-014-D4RA01859A-s002.zip › MOFs_inputs/quadrant_1_2/FURFOP/FURFOP_dihedral_instances_list.txt]

[ 140	[0	0	0]	1	[0	0	0]	135	[0	0	0]	10	[0	0	0]	0	1	True	1	1.4505 ]
[ 148	[0	0	0]	3	[0	0	0]	143	[0	0	0]	42	[0	0	0]	0	-1	True	1	-1.4505 ]
[ 135	[0	0	0]	1	[0	0	0]	140	[0	0	0]	36	[0	0	0]	1	1	True	1	2.807 ]
[ 143	[0	0	0]	3	[0	0	0]	148	[0	0	0]	68	[0	0	0]	1	-1	True	1	-2.807 ]
[ 137	[0	0	0]	2	[0	0	0]	133	[0	0	0]	5	[0	0	0]	2	1	True	1	1.1527 ]
[ 145	[0	0	0]	4	[0	0	0]	141	[0	0	0]	37	[0	0	0]	2	-1	True	1	-1.1527 ]
[ 149	[0	0	1]	2	[0	0	0]	137	[0	0	0]	31	[0	0	0]	3	1	True	1	0.3092 ]
[ 157	[0	0	-1]	4	[0	0	0]	145	[0	0	0]	63	[0	0	0]	3	-1	True	1	-0.3091 ]
[ 135	[0	0	0]	1	[0	0	0]	152	[0	0	0]	19	[0	0	0]	4	1	True	1	0.2823 ]
[ 143	[0	0	0]	3	[0	0	0]	160	[0	0	0]	51	[0	0	0]	4	-1	True	1	-0.2823 ]
[ 135	[0	0	0]	1	[0	0	0]	155	[-1	0	0]	26	[-1	0	0]	5	1	True	2	0.2644 ]
[ 143	[0	0	0]	3	[0	0	0]	163	[1	0	0]	58	[1	0	0]	5	-1	True	2	-0.2644 ]
[ 135	[1	0	0]	1	[1	0	0]	155	[0	0	0]	26	[0	0	0]	5	1	True	2	0.2644 ]
[ 143	[-1	0	0]	3	[-1	0	0]	163	[0	0	0]	58	[0	0	0]	5	-1	True	2	-0.2644 ]
[ 133	[0	0	0]	2	[0	0	0]	149	[0	0	1]	11	[0	0	1]	6	1	True	2	0.1909 ]
[ 141	[0	0	0]	4	[0	0	0]	157	[0	0	-1]	43	[0	0	-1]	6	-1	True	2	-0.1909 ]
[ 133	[0	0	-1]	2	[0	0	-1]	149	[0	0	0]	11	[0	0	0]	6	1	True	2	0.1909 ]
[ 141	[0	0	1]	4	[0	0	1]	157	[0	0	0]	43	[0	0	0]	6	-1	True	2	-0.1909 ]
[ 133	[0	0	0]	2	[0	0	0]	153	[1	0	0]	21	[1	0	0]	7	1	True	2	0.7092 ]
[ 141	[0	0	0]	4	[0	0	0]	161	[-1	0	0]	53	[-1	0	0]	7	-1	True	2	-0.7092 ]
[ 133	[-1	0	0]	2	[-1	0	0]	153	[0	0	0]	21	[0	0	0]	7	1	True	2	0.7092 ]
[ 141	[1	0	0]	4	[1	0	0]	161	[0	0	0]	53	[0	0	0]	7	-1	True	2	-0.7092 ]
[ 134	[0	0	0]	5	[0	0	0]	6	[0	0	0]	7	[0	0	0]	8	-1	True	1	-3.0337 ]
[ 142	[0	0	0]	37	[0	0	0]	38	[0	0	0]	39	[0	0	0]	8	1	True	1	3.0337 ]
[ 136	[0	0	0]	10	[0	0	0]	9	[0	0	0]	165	[0	1	0]	9	1	True	1	0.0993 ]
[ 144	[0	0	0]	42	[0	0	0]	41	[0	0	0]	167	[0	0	0]	9	-1	True	1	-0.0993 ]
[ 138	[0	0	0]	31	[0	0	0]	32	[0	0	0]	166	[0	0	0]	10	1	True	1	0.0915 ]
[ 146	[0	0	0]	63	[0	0	0]	64	[0	0	0]	168	[0	0	0]	10	-1	True	1	-0.0915 ]
[ 139	[0	0	0]	36	[0	0	0]	35	[0	0	0]	166	[0	0	0]	11	-1	True	1	-3.1109 ]
[ 147	[0	0	0]	68	[0	0	0]	67	[0	0	0]	168	[0	0	0]	11	1	True	1	3.1109 ]
[ 134	[0	0	0]	5	[0	0	0]	133	[0	0	0]	2	[0	0	0]	12	1	True	1	0.1582 ]
[ 142	[0	0	0]	37	[0	0	0]	141	[0	0	0]	4	[0	0	0]	12	-1	True	1	-0.1582 ]
[ 136	[0	0	0]	10	[0	0	0]	135	[0	0	0]	1	[0	0	0]	13	1	True	1	0.1005 ]
[ 144	[0	0	0]	42	[0	0	0]	143	[0	0	0]	3	[0	0	0]	13	-1	True	1	-0.1005 ]
[ 138	[0	0	0]	31	[0	0	0]	137	[0	0	0]	2	[0	0	0]	14	1	True	1	0.5991 ]
[ 146	[0	0	0]	63	[0	0	0]	145	[0	0	0]	4	[0	0	0]	14	-1	True	1	-0.5992 ]
[ 139	[0	0	0]	36	[0	0	0]	140	[0	0	0]	1	[0	0	0]	15	-1	True	1	-0.031 ]
[ 147	[0	0	0]	68	[0	0	0]	148	[0	0	0]	3	[0	0	0]	15	1	True	1	0.031 ]
[ 10	[0	0	0]	9	[0	0	0]	165	[0	1	0]	6	[0	1	0]	16	-1	True	2	-3.1195 ]
[ 42	[0	0	0]	41	[0	0	0]	167	[0	0	0]	38	[0	-1	0]	16	1	True	1	3.1195 ]
[ 10	[0	-1	0]	9	[0	-1	0]	165	[0	0	0]	6	[0	0	0]	16	-1	True	2	-3.1195 ]
[ 31	[0	0	0]	32	[0	0	0]	166	[0	0	0]	35	[0	0	0]	17	-1	True	1	-3.1386 ]
[ 63	[0	0	0]	64	[0	0	0]	168	[0	0	0]	67	[0	0	0]	17	1	True	1	3.1386 ]
[ 36	[0	0	0]	35	[0	0	0]	166	[0	0	0]	32	[0	0	0]	18	-1	True	1	-3.1219 ]
[ 68	[0	0	0]	67	[0	0	0]	168	[0	0	0]	64	[0	0	0]	18	1	True	1	3.1218 ]
[ 165	[0	0	0]	6	[0	0	0]	7	[0	0	0]	8	[0	-1	0]	19	-1	True	1	-0.0135 ]
[ 165	[0	1	0]	9	[0	0	0]	8	[0	0	0]	7	[0	1	0]	19	-1	True	1	-0.0091 ]
[ 166	[0	0	0]	32	[0	0	0]	33	[0	0	0]	34	[0	0	0]	19	-1	True	1	-0.0075 ]
[ 166	[0	0	0]	35	[0	0	0]	34	[0	0	0]	33	[0	0	0]	19	-1	True	1	-0.0068 ]
[ 167	[0	1	0]	38	[0	0	0]	39	[0	0	0]	40	[0	1	0]	19	1	True	1	0.0135 ]
[ 167	[0	0	0]	41	[0	0	0]	40	[0	0	0]	39	[0	-1	0]	19	1	True	1	0.0091 ]
[ 168	[0	0	0]	64	[0	0	0]	65	[0	0	0]	66	[0	0	0]	19	1	True	1	0.0075 ]
[ 168	[0	0	0]	67	[0	0	0]	66	[0	0	0]	65	[0	0	0]	19	1	True	1	0.0068 ]
[ 165	[0	0	0]	6	[0	0	0]	7	[0	0	0]	69	[0	0	0]	20	1	True	1	3.1339 ]
[ 167	[0	1	0]	38	[0	0	0]	39	[0	0	0]	101	[0	0	0]	20	-1	True	1	-3.1339 ]
[ 166	[0	0	0]	32	[0	0	0]	33	[0	0	0]	99	[0	0	0]	21	1	True	1	3.1229 ]
[ 168	[0	0	0]	64	[0	0	0]	65	[0	0	0]	131	[0	0	0]	21	-1	True	1	-3.1229 ]
[ 166	[0	0	0]	35	[0	0	0]	34	[0	0	0]	100	[0	0	0]	22	1	True	1	3.1409 ]
[ 168	[0	0	0]	67	[0	0	0]	66	[0	0	0]	132	[0	0	0]	22	-1	True	1	-3.1409 ]
[ 165	[0	1	0]	9	[0	0	0]	8	[0	0	0]	70	[0	0	0]	23	1	True	1	3.1276 ]
[ 167	[0	0	0]	41	[0	0	0]	40	[0	0	0]	102	[0	0	0]	23	-1	True	1	-3.1276 ]
[ 7	[0	0	0]	6	[0	0	0]	165	[0	0	0]	9	[0	-1	0]	24	1	True	1	0.007 ]
[ 39	[0	0	0]	38	[0	0	0]	167	[0	1	0]	41	[0	1	0]	24	-1	True	2	-0.007 ]
[ 39	[0	-1	0]	38	[0	-1	0]	167	[0	0	0]	41	[0	0	0]	24	-1	True	2	-0.007 ]
[ 8	[0	0	0]	9	[0	0	0]	165	[0	1	0]	6	[0	1	0]	25	1	True	2	0.0012 ]
[ 33	[0	0	0]	32	[0	0	0]	166	[0	0	0]	35	[0	0	0]	25	1	True	1	0.0031 ]
[ 34	[0	0	0]	35	[0	0	0]	166	[0	0	0]	32	[0	0	0]	25	1	True	1	0.0022 ]
[ 40	[0	0	0]	41	[0	0	0]	167	[0	0	0]	38	[0	-1	0]	25	-1	True	1	-0.0012 ]
[ 65	[0	0	0]	64	[0	0	0]	168	[0	0	0]	67	[0	0	0]	25	-1	True	1	-0.0031 ]
[ 66	[0	0	0]	67	[0	0	0]	168	[0	0	0]	64	[0	0	0]	25	-1	True	1	-0.0022 ]
[ 8	[0	-1	0]	9	[0	-1	0]	165	[0	0	0]	6	[0	0	0]	25	1	True	2	0.0012 ]
[ 6	[0	0	0]	7	[0	0	0]	8	[0	-1	0]	9	[0	-1	0]	26	1	True	2	0.0145 ]
[ 9	[0	0	0]	8	[0	0	0]	7	[0	1	0]	6	[0	1	0]	26	1	True	2	0.0145 ]
[ 32	[0	0	0]	33	[0	0	0]	34	[0	0	0]	35	[0	0	0]	26	1	True	1	0.0093 ]
[ 38	[0	0	0]	39	[0	0	0]	40	[0	1	0]	41	[0	1	0]	26	-1	True	2	-0.0145 ]
[ 41	[0	0	0]	40	[0	0	0]	39	[0	-1	0]	38	[0	-1	0]	26	-1	True	2	-0.0145 ]
[ 64	[0	0	0]	65	[0	0	0]	66	[0	0	0]	67	[0	0	0]	26	-1	True	1	-0.0093 ]
[ 9	[0	-1	0]	8	[0	-1	0]	7	[0	0	0]	69	[0	0	0]	27	-1	True	2	-3.1332 ]
[ 9	[0	0	0]	8	[0	0	0]	7	[0	1	0]	69	[0	1	0]	27	-1	True	2	-3.1332 ]
[ 41	[0	1	0]	40	[0	1	0]	39	[0	0	0]	101	[0	0	0]	27	1	True	2	3.1331 ]
[ 41	[0	0	0]	40	[0	0	0]	39	[0	-1	0]	101	[0	-1	0]	27	1	True	2	3.1331 ]
[ 32	[0	0	0]	33	[0	0	0]	34	[0	0	0]	100	[0	0	0]	28	-1	True	1	-3.1387 ]
[ 64	[0	0	0]	65	[0	0	0]	66	[0	0	0]	132	[0	0	0]	28	1	True	1	3.1387 ]
[ 83	[0	0	0]	19	[0	0	0]	18	[0	0	0]	151	[0	0	0]	29	1	True	1	3.1215 ]
[ 115	[0	0	0]	51	[0	0	0]	50	[0	0	0]	159	[0	0	0]	29	-1	True	1	-3.1215 ]
[ 149	[0	0	0]	11	[0	0	0]	12	[0	0	0]	72	[0	0	0]	30	-1	True	1	-3.1188 ]
[ 157	[0	0	0]	43	[0	0	0]	44	[0	0	0]	104	[0	0	0]	30	1	True	1	3.1188 ]
[ 155	[0	0	0]	26	[0	0	0]	27	[0	0	0]	93	[0	0	0]	31	-1	True	1	-3.0981 ]
[ 163	[0	0	0]	58	[0	0	0]	59	[0	0	0]	125	[0	0	0]	31	1	True	1	3.0981 ]
[ 149	[0	0	0]	11	[0	0	0]	12	[0	0	0]	150	[0	0	0]	32	-1	True	1	-0.0023 ]
[ 152	[0	0	0]	19	[0	0	0]	18	[0	0	0]	151	[0	0	0]	32	-1	True	1	-0.0042 ]
[ 155	[0	0	0]	26	[0	0	0]	27	[0	0	0]	156	[0	0	0]	32	1	True	1	0.0009 ]
[ 157	[0	0	0]	43	[0	0	0]	44	[0	0	0]	158	[0	0	0]	32	1	True	1	0.0023 ]
[ 160	[0	0	0]	51	[0	0	0]	50	[0	0	0]	159	[0	0	0]	32	1	True	1	0.0042 ]
[ 163	[0	0	0]	58	[0	0	0]	59	[0	0	0]	164	[0	0	0]	32	-1	True	1	-0.0009 ]
[ 153	[0	0	0]	21	[0	0	0]	22	[0	0	0]	154	[0	0	0]	33	1	True	1	0.0022 ]
[ 161	[0	0	0]	53	[0	0	0]	54	[0	0	0]	162	[0	0	0]	33	-1	True	1	-0.0022 ]
[ 12	[0	0	0]	11	[0	0	0]	149	[0	0	0]	13	[0	0	0]	34	1	True	1	0.0006 ]
[ 18	[0	0	0]	19	[0	0	0]	152	[0	0	0]	20	[0	0	0]	34	1	True	1	0.0025 ]
[ 27	[0	0	0]	26	[0	0	0]	155	[0	0	0]	28	[0	0	0]	34	1	True	1	0.0003 ]
[ 44	[0	0	0]	43	[0	0	0]	157	[0	0	0]	45	[0	0	0]	34	-1	True	1	-0.0006 ]
[ 50	[0	0	0]	51	[0	0	0]	160	[0	0	0]	52	[0	0	0]	34	-1	True	1	-0.0025 ]
[ 59	[0	0	0]	58	[0	0	0]	163	[0	0	0]	60	[0	0	0]	34	-1	True	1	-0.0003 ]
[ 71	[0	0	0]	11	[0	0	0]	149	[0	0	0]	2	[0	0	-1]	35	-1	True	1	-0.1991 ]
[ 103	[0	0	0]	43	[0	0	0]	157	[0	0	0]	4	[0	0	1]	35	1	True	1	0.1991 ]
[ 83	[0	0	0]	19	[0	0	0]	152	[0	0	0]	1	[0	0	0]	36	1	True	1	0.0933 ]
[ 115	[0	0	0]	51	[0	0	0]	160	[0	0	0]	3	[0	0	0]	36	-1	True	1	-0.0933 ]
[ 71	[0	0	0]	11	[0	0	0]	149	[0	0	0]	13	[0	0	0]	37	-1	True	1	-3.1306 ]
[ 83	[0	0	0]	19	[0	0	0]	152	[0	0	0]	20	[0	0	0]	37	-1	True	1	-3.1251 ]
[ 103	[0	0	0]	43	[0	0	0]	157	[0	0	0]	45	[0	0	0]	37	1	True	1	3.1306 ]
[ 115	[0	0	0]	51	[0	0	0]	160	[0	0	0]	52	[0	0	0]	37	1	True	1	3.1251 ]
[ 92	[0	0	0]	26	[0	0	0]	155	[0	0	0]	28	[0	0	0]	38	-1	True	1	-3.1365 ]
[ 124	[0	0	0]	58	[0	0	0]	163	[0	0	0]	60	[0	0	0]	38	1	True	1	3.1365 ]
[ 85	[0	0	0]	21	[0	0	0]	153	[0	0	0]	23	[0	0	0]	39	-1	True	1	-3.1407 ]
[ 117	[0	0	0]	53	[0	0	0]	161	[0	0	0]	55	[0	0	0]	39	1	True	1	3.1407 ]
[ 11	[0	0	0]	12	[0	0	0]	150	[0	0	0]	13	[0	0	0]	40	1	True	1	0.0032 ]
[ 19	[0	0	0]	18	[0	0	0]	151	[0	0	0]	20	[0	0	0]	40	1	True	1	0.0044 ]
[ 21	[0	0	0]	22	[0	0	0]	154	[0	0	0]	23	[0	0	0]	40	1	True	1	0.0009 ]
[ 26	[0	0	0]	27	[0	0	0]	156	[0	0	0]	28	[0	0	0]	40	-1	True	1	-0.0018 ]
[ 43	[0	0	0]	44	[0	0	0]	158	[0	0	0]	45	[0	0	0]	40	-1	True	1	-0.0032 ]
[ 51	[0	0	0]	50	[0	0	0]	159	[0	0	0]	52	[0	0	0]	40	-1	True	1	-0.0043 ]
[ 53	[0	0	0]	54	[0	0	0]	162	[0	0	0]	55	[0	0	0]	40	-1	True	1	-0.0009 ]
[ 58	[0	0	0]	59	[0	0	0]	164	[0	0	0]	60	[0	0	0]	40	1	True	1	0.0018 ]
[ 72	[0	0	0]	12	[0	0	0]	150	[0	0	0]	13	[0	0	0]	41	1	True	1	3.1231 ]
[ 86	[0	0	0]	22	[0	0	0]	154	[0	0	0]	23	[0	0	0]	41	-1	True	1	-3.1246 ]
[ 104	[0	0	0]	44	[0	0	0]	158	[0	0	0]	45	[0	0	0]	41	-1	True	1	-3.123 ]
[ 118	[0	0	0]	54	[0	0	0]	162	[0	0	0]	55	[0	0	0]	41	1	True	1	3.1246 ]
[ 93	[0	0	0]	27	[0	0	0]	156	[0	0	0]	28	[0	0	0]	42	1	True	1	3.1031 ]
[ 125	[0	0	0]	59	[0	0	0]	164	[0	0	0]	60	[0	0	0]	42	-1	True	1	-3.1031 ]
[ 82	[0	0	0]	18	[0	0	0]	151	[0	0	0]	20	[0	0	0]	43	-1	True	1	-3.106 ]
[ 114	[0	0	0]	50	[0	0	0]	159	[0	0	0]	52	[0	0	0]	43	1	True	1	3.106 ]
[ 72	[0	0	0]	12	[0	0	0]	150	[0	0	0]	14	[0	0	0]	44	1	True	1	0.0253 ]
[ 104	[0	0	0]	44	[0	0	0]	158	[0	0	0]	46	[0	0	0]	44	-1	True	1	-0.0253 ]
[ 86	[0	0	0]	22	[0	0	0]	154	[0	0	0]	24	[0	0	0]	45	1	True	1	0.0625 ]
[ 118	[0	0	0]	54	[0	0	0]	162	[0	0	0]	56	[0	0	0]	45	-1	True	1	-0.0625 ]
[ 150	[0	0	0]	13	[0	0	0]	149	[0	0	0]	2	[0	0	-1]	46	-1	True	1	-2.9206 ]
[ 158	[0	0	0]	45	[0	0	0]	157	[0	0	0]	4	[0	0	1]	46	1	True	1	2.9206 ]
[ 151	[0	0	0]	20	[0	0	0]	152	[0	0	0]	1	[0	0	0]	47	1	True	1	3.0718 ]
[ 159	[0	0	0]	52	[0	0	0]	160	[0	0	0]	3	[0	0	0]	47	-1	True	1	-3.0718 ]
[ 156	[0	0	0]	28	[0	0	0]	155	[0	0	0]	1	[1	0	0]	48	-1	True	1	-3.0003 ]
[ 164	[0	0	0]	60	[0	0	0]	163	[0	0	0]	3	[-1	0	0]	48	1	True	1	3.0003 ]
[ 150	[0	0	0]	13	[0	0	0]	149	[0	0	0]	11	[0	0	0]	49	1	True	1	0.0015 ]
[ 151	[0	0	0]	20	[0	0	0]	152	[0	0	0]	19	[0	0	0]	49	1	True	1	0.0003 ]
[ 156	[0	0	0]	28	[0	0	0]	155	[0	0	0]	26	[0	0	0]	49	-1	True	1	-0.0014 ]
[ 158	[0	0	0]	45	[0	0	0]	157	[0	0	0]	43	[0	0	0]	49	-1	True	1	-0.0015 ]
[ 159	[0	0	0]	52	[0	0	0]	160	[0	0	0]	51	[0	0	0]	49	-1	True	1	-0.0003 ]
[ 164	[0	0	0]	60	[0	0	0]	163	[0	0	0]	58	[0	0	0]	49	1	True	1	0.0015 ]
[ 154	[0	0	0]	23	[0	0	0]	153	[0	0	0]	21	[0	0	0]	50	1	True	1	0.0051 ]
[ 162	[0	0	0]	55	[0	0	0]	161	[0	0	0]	53	[0	0	0]	50	-1	True	1	-0.0051 ]
[ 149	[0	0	0]	13	[0	0	0]	150	[0	0	0]	12	[0	0	0]	51	-1	True	1	-0.003 ]
[ 152	[0	0	0]	20	[0	0	0]	151	[0	0	0]	18	[0	0	0]	51	-1	True	1	-0.003 ]
[ 153	[0	0	0]	23	[0	0	0]	154	[0	0	0]	22	[0	0	0]	51	-1	True	1	-0.0038 ]
[ 155	[0	0	0]	28	[0	0	0]	156	[0	0	0]	27	[0	0	0]	51	1	True	1	0.0021 ]
[ 157	[0	0	0]	45	[0	0	0]	158	[0	0	0]	44	[0	0	0]	51	1	True	1	0.003 ]
[ 160	[0	0	0]	52	[0	0	0]	159	[0	0	0]	50	[0	0	0]	51	1	True	1	0.0029 ]
[ 161	[0	0	0]	55	[0	0	0]	162	[0	0	0]	54	[0	0	0]	51	1	True	1	0.0038 ]
[ 163	[0	0	0]	60	[0	0	0]	164	[0	0	0]	59	[0	0	0]	51	-1	True	1	-0.0021 ]
[ 149	[0	0	0]	13	[0	0	0]	150	[0	0	0]	14	[0	0	0]	52	1	True	1	3.0961 ]
[ 157	[0	0	0]	45	[0	0	0]	158	[0	0	0]	46	[0	0	0]	52	-1	True	1	-3.0961 ]
[ 152	[0	0	0]	20	[0	0	0]	151	[0	0	0]	17	[0	0	0]	53	1	True	1	3.1363 ]
[ 160	[0	0	0]	52	[0	0	0]	159	[0	0	0]	49	[0	0	0]	53	-1	True	1	-3.1363 ]
[ 153	[0	0	0]	23	[0	0	0]	154	[0	0	0]	24	[0	0	0]	54	1	True	1	3.0946 ]
[ 161	[0	0	0]	55	[0	0	0]	162	[0	0	0]	56	[0	0	0]	54	-1	True	1	-3.0946 ]
[ 155	[0	0	0]	28	[0	0	0]	156	[0	0	0]	29	[0	0	0]	55	1	True	1	3.0751 ]
[ 163	[0	0	0]	60	[0	0	0]	164	[0	0	0]	61	[0	0	0]	55	-1	True	1	-3.0751 ]
[ 150	[0	0	0]	14	[0	0	0]	15	[0	0	0]	77	[1	0	0]	56	-1	True	1	-0.9422 ]
[ 158	[0	0	0]	46	[0	0	0]	47	[0	0	0]	109	[0	0	0]	56	1	True	1	0.9422 ]
[ 151	[0	0	0]	17	[0	0	0]	16	[0	0	0]	79	[0	0	0]	57	-1	True	1	-1.182 ]
[ 159	[0	0	0]	49	[0	0	0]	48	[0	0	0]	111	[0	0	0]	57	1	True	1	1.182 ]
[ 154	[0	0	0]	24	[0	0	0]	25	[0	0	0]	90	[0	0	0]	58	-1	True	1	-1.2076 ]
[ 162	[0	0	0]	56	[0	0	0]	57	[0	0	0]	122	[0	0	0]	58	1	True	1	1.2076 ]
[ 156	[0	0	0]	29	[0	0	0]	30	[0	0	0]	98	[0	0	0]	59	-1	True	1	-0.9067 ]
[ 164	[0	0	0]	61	[0	0	0]	62	[0	0	0]	130	[0	0	0]	59	1	True	1	0.9067 ]
[ 15	[0	0	0]	14	[0	0	0]	150	[0	0	0]	12	[0	0	0]	60	-1	True	1	-2.2627 ]
[ 47	[0	0	0]	46	[0	0	0]	158	[0	0	0]	44	[0	0	0]	60	1	True	1	2.2627 ]
[ 16	[0	0	0]	17	[0	0	0]	151	[0	0	0]	18	[0	0	0]	61	1	True	1	2.2805 ]
[ 48	[0	0	0]	49	[0	0	0]	159	[0	0	0]	50	[0	0	0]	61	-1	True	1	-2.2805 ]
[ 25	[0	0	0]	24	[0	0	0]	154	[0	0	0]	22	[0	0	0]	62	1	True	1	2.0743 ]
[ 57	[0	0	0]	56	[0	0	0]	162	[0	0	0]	54	[0	0	0]	62	-1	True	1	-2.0743 ]
[ 30	[0	0	0]	29	[0	0	0]	156	[0	0	0]	27	[0	0	0]	63	-1	True	1	-2.5036 ]
[ 62	[0	0	0]	61	[0	0	0]	164	[0	0	0]	59	[0	0	0]	63	1	True	1	2.5036 ]
[ 76	[0	0	0]	15	[0	0	0]	16	[1	0	0]	79	[1	0	0]	64	-1	True	2	-3.1371 ]
[ 79	[0	0	0]	16	[0	0	0]	15	[-1	0	0]	76	[-1	0	0]	64	-1	True	2	-3.1371 ]
[ 90	[0	0	0]	25	[0	0	0]	57	[0	0	1]	122	[0	0	1]	64	1	True	2	-3.1416 ]
[ 97	[0	0	0]	30	[0	0	0]	62	[0	0	0]	129	[0	0	0]	64	1	True	1	-3.1416 ]
[ 108	[0	0	0]	47	[0	0	0]	48	[-1	0	0]	111	[-1	0	0]	64	1	True	2	3.1372 ]
[ 111	[0	0	0]	48	[0	0	0]	47	[1	0	0]	108	[1	0	0]	64	1	True	2	3.1372 ]
[ 122	[0	0	0]	57	[0	0	0]	25	[0	0	-1]	90	[0	0	-1]	64	1	True	2	-3.1416 ]
[ 77	[1	0	0]	15	[0	0	0]	16	[1	0	0]	79	[1	0	0]	65	-1	True	2	-1.0749 ]
[ 79	[0	0	0]	16	[0	0	0]	15	[-1	0	0]	77	[0	0	0]	65	-1	True	2	-1.0749 ]
[ 109	[0	0	0]	47	[0	0	0]	48	[-1	0	0]	111	[-1	0	0]	65	1	True	2	1.0749 ]
[ 111	[0	0	0]	48	[0	0	0]	47	[1	0	0]	109	[1	0	0]	65	1	True	2	1.0749 ]
[ 90	[0	0	0]	25	[0	0	0]	57	[0	0	1]	123	[0	0	1]	66	-1	True	2	-1.0787 ]
[ 91	[0	0	1]	25	[0	0	0]	57	[0	0	1]	122	[0	0	1]	66	1	True	2	1.0787 ]
[ 122	[0	0	0]	57	[0	0	0]	25	[0	0	-1]	91	[0	0	0]	66	1	True	2	1.0787 ]
[ 123	[0	0	0]	57	[0	0	0]	25	[0	0	-1]	90	[0	0	-1]	66	-1	True	2	-1.0787 ]
[ 97	[0	0	0]	30	[0	0	0]	62	[0	0	0]	130	[0	0	0]	67	1	True	1	1.0909 ]
[ 98	[0	0	0]	30	[0	0	0]	62	[0	0	0]	129	[0	0	0]	67	-1	True	1	-1.0909 ]
[ 91	[0	0	1]	25	[0	0	0]	57	[0	0	1]	123	[0	0	1]	68	1	True	2	-3.1416 ]
[ 98	[0	0	0]	30	[0	0	0]	62	[0	0	0]	130	[0	0	0]	68	-1	True	1	-3.1416 ]
[ 123	[0	0	0]	57	[0	0	0]	25	[0	0	-1]	91	[0	0	0]	68	1	True	2	-3.1416 ]
