# Supplementary material for: An automated protocol to construct flexibility parameters for classical forcefields: applications to metal–organic frameworks
Source: RSC Adv. 2024 Jul 19;14(31):22714–62. doi: 10.1039/d4ra01859a (PMC11258866; doi:10.1039/d4ra01859a)
Supplement: RA-014-D4RA01859A-s002 [file RA-014-D4RA01859A-s002.zip › MOFs_inputs/quadrant_1_2/FURFOP/FURFOP_dihedral_types_list.txt]

[8[6-(6,8),30-(7,7,8)]    30[7-(6,6),7-(6,6),8-(6),8-(6)]    8[6-(6,8),30-(7,7,8)]    6[6-(6,16),8-(0),8-(30)]]      0      Nonrotatable      1.4505
[8[6-(6,8),30-(7,7,8)]    30[7-(6,6),7-(6,6),8-(6),8-(6)]    8[6-(6,8),30-(7,7,8)]    6[6-(6,16),8-(0),8-(30)]]      1      Nonrotatable      2.807
[8[6-(6,8),30-(7,7,8)]    30[7-(6,6),7-(6,6),8-(6),8-(6)]    8[6-(6,8),30-(7,7,8)]    6[6-(6,16),8-(0),8-(30)]]      2      Nonrotatable      1.1527
[7[6-(1,6),6-(1,7),30-(7,8,8)]    30[7-(6,6),7-(6,6),8-(6),8-(6)]    8[6-(6,8),30-(7,7,8)]    6[6-(6,16),8-(0),8-(30)]]      0      Nonrotatable      0.3091
[8[6-(6,8),30-(7,7,8)]    30[7-(6,6),7-(6,6),8-(6),8-(6)]    7[6-(1,6),6-(1,7),30-(7,8,8)]    6[1-(0),6-(1,7),7-(6,30)]]      0      Nonrotatable      0.2823
[8[6-(6,8),30-(7,7,8)]    30[7-(6,6),7-(6,6),8-(6),8-(6)]    7[6-(1,6),6-(1,7),30-(7,8,8)]    6[1-(0),6-(1,7),7-(6,30)]]      1      Nonrotatable      0.2644
[8[6-(6,8),30-(7,7,8)]    30[7-(6,6),7-(6,6),8-(6),8-(6)]    7[6-(1,6),6-(1,7),30-(7,8,8)]    6[1-(0),6-(1,7),7-(6,30)]]      2      Nonrotatable      0.1909
[8[6-(6,8),30-(7,7,8)]    30[7-(6,6),7-(6,6),8-(6),8-(6)]    7[6-(1,6),6-(1,7),30-(7,8,8)]    6[1-(0),6-(1,7),7-(6,30)]]      3      Nonrotatable      0.7092
[8[6-(6,8)]    6[6-(6,16),8-(0),8-(30)]    6[6-(1,6),6-(8,8),16-(6)]    6[1-(0),6-(1,6),6-(6,16)]]      0      Nonrotatable      3.0337
[8[6-(6,8)]    6[6-(6,16),8-(0),8-(30)]    6[6-(1,6),6-(8,8),16-(6)]    16[6-(6,6),6-(6,6)]]      0      Nonrotatable      0.0993
[8[6-(6,8)]    6[6-(6,16),8-(0),8-(30)]    6[6-(1,6),6-(8,8),16-(6)]    16[6-(6,6),6-(6,6)]]      1      Nonrotatable      0.0915
[8[6-(6,8)]    6[6-(6,16),8-(0),8-(30)]    6[6-(1,6),6-(8,8),16-(6)]    16[6-(6,6),6-(6,6)]]      2      Nonrotatable      3.1109
[8[6-(6,8)]    6[6-(6,16),8-(0),8-(30)]    8[6-(6,8),30-(7,7,8)]    30[7-(6,6),7-(6,6),8-(6),8-(6)]]      0      Nonrotatable      0.1582
[8[6-(6,8)]    6[6-(6,16),8-(0),8-(30)]    8[6-(6,8),30-(7,7,8)]    30[7-(6,6),7-(6,6),8-(6),8-(6)]]      1      Nonrotatable      0.1005
[8[6-(6,8)]    6[6-(6,16),8-(0),8-(30)]    8[6-(6,8),30-(7,7,8)]    30[7-(6,6),7-(6,6),8-(6),8-(6)]]      2      Nonrotatable      0.5991
[8[6-(6,8)]    6[6-(6,16),8-(0),8-(30)]    8[6-(6,8),30-(7,7,8)]    30[7-(6,6),7-(6,6),8-(6),8-(6)]]      3      Nonrotatable      0.031
[6[6-(6,16),8-(0),8-(30)]    6[6-(1,6),6-(8,8),16-(6)]    16[6-(6,6),6-(6,6)]    6[6-(1,6),6-(8,8),16-(6)]]      0      Nonrotatable      3.1195
[6[6-(6,16),8-(0),8-(30)]    6[6-(1,6),6-(8,8),16-(6)]    16[6-(6,6),6-(6,6)]    6[6-(1,6),6-(8,8),16-(6)]]      1      Nonrotatable      3.1386
[6[6-(6,16),8-(0),8-(30)]    6[6-(1,6),6-(8,8),16-(6)]    16[6-(6,6),6-(6,6)]    6[6-(1,6),6-(8,8),16-(6)]]      2      Nonrotatable      3.1219
[16[6-(6,6),6-(6,6)]    6[6-(1,6),6-(8,8),16-(6)]    6[1-(0),6-(1,6),6-(6,16)]    6[1-(0),6-(1,6),6-(6,16)]]      0      Nonrotatable      0.0092
[16[6-(6,6),6-(6,6)]    6[6-(1,6),6-(8,8),16-(6)]    6[1-(0),6-(1,6),6-(6,16)]    1[6-(6,6)]]      0      Nonrotatable      3.1339
[16[6-(6,6),6-(6,6)]    6[6-(1,6),6-(8,8),16-(6)]    6[1-(0),6-(1,6),6-(6,16)]    1[6-(6,6)]]      1      Nonrotatable      3.1229
[16[6-(6,6),6-(6,6)]    6[6-(1,6),6-(8,8),16-(6)]    6[1-(0),6-(1,6),6-(6,16)]    1[6-(6,6)]]      2      Nonrotatable      3.1409
[16[6-(6,6),6-(6,6)]    6[6-(1,6),6-(8,8),16-(6)]    6[1-(0),6-(1,6),6-(6,16)]    1[6-(6,6)]]      3      Nonrotatable      3.1276
[6[1-(0),6-(1,6),6-(6,16)]    6[6-(1,6),6-(8,8),16-(6)]    16[6-(6,6),6-(6,6)]    6[6-(1,6),6-(8,8),16-(6)]]      0      Nonrotatable      0.007
[6[1-(0),6-(1,6),6-(6,16)]    6[6-(1,6),6-(8,8),16-(6)]    16[6-(6,6),6-(6,6)]    6[6-(1,6),6-(8,8),16-(6)]]      1      Nonrotatable      0.002
[6[6-(1,6),6-(8,8),16-(6)]    6[1-(0),6-(1,6),6-(6,16)]    6[1-(0),6-(1,6),6-(6,16)]    6[6-(1,6),6-(8,8),16-(6)]]      0      Nonrotatable      0.0128
[6[6-(1,6),6-(8,8),16-(6)]    6[1-(0),6-(1,6),6-(6,16)]    6[1-(0),6-(1,6),6-(6,16)]    1[6-(6,6)]]      0      Nonrotatable      3.1331
[6[6-(1,6),6-(8,8),16-(6)]    6[1-(0),6-(1,6),6-(6,16)]    6[1-(0),6-(1,6),6-(6,16)]    1[6-(6,6)]]      1      Nonrotatable      3.1387
[1[6-(6,7)]    6[1-(0),6-(1,7),7-(6,30)]    6[1-(0),6-(1,7),7-(6,6)]    7[6-(1,1,6),6-(1,6),6-(1,7)]]      0      Nonrotatable      3.1215
[7[6-(1,6),6-(1,7),30-(7,8,8)]    6[1-(0),6-(1,7),7-(6,30)]    6[1-(0),6-(1,7),7-(6,6)]    1[6-(6,7)]]      0      Nonrotatable      3.1188
[7[6-(1,6),6-(1,7),30-(7,8,8)]    6[1-(0),6-(1,7),7-(6,30)]    6[1-(0),6-(1,7),7-(6,6)]    1[6-(6,7)]]      1      Nonrotatable      3.0981
[7[6-(1,6),6-(1,7),30-(7,8,8)]    6[1-(0),6-(1,7),7-(6,30)]    6[1-(0),6-(1,7),7-(6,6)]    7[6-(1,1,6),6-(1,6),6-(1,7)]]      0      Nonrotatable      0.0025
[7[6-(1,6),6-(1,7),30-(7,8,8)]    6[1-(0),6-(1,7),7-(6,30)]    6[1-(0),6-(1,7),7-(6,6)]    7[6-(1,1,6),6-(1,6),6-(1,7)]]      1      Nonrotatable      0.0022
[6[1-(0),6-(1,7),7-(6,6)]    6[1-(0),6-(1,7),7-(6,30)]    7[6-(1,6),6-(1,7),30-(7,8,8)]    6[1-(0),7-(6,30),7-(6,6)]]      0      Nonrotatable      0.0011
[1[6-(6,7)]    6[1-(0),6-(1,7),7-(6,30)]    7[6-(1,6),6-(1,7),30-(7,8,8)]    30[7-(6,6),7-(6,6),8-(6),8-(6)]]      0      Nonrotatable      0.1991
[1[6-(6,7)]    6[1-(0),6-(1,7),7-(6,30)]    7[6-(1,6),6-(1,7),30-(7,8,8)]    30[7-(6,6),7-(6,6),8-(6),8-(6)]]      1      Nonrotatable      0.0933
[1[6-(6,7)]    6[1-(0),6-(1,7),7-(6,30)]    7[6-(1,6),6-(1,7),30-(7,8,8)]    6[1-(0),7-(6,30),7-(6,6)]]      0      Nonrotatable      3.1278
[1[6-(6,7)]    6[1-(0),6-(1,7),7-(6,30)]    7[6-(1,6),6-(1,7),30-(7,8,8)]    6[1-(0),7-(6,30),7-(6,6)]]      1      Nonrotatable      3.1365
[1[6-(6,7)]    6[1-(0),6-(1,7),7-(6,30)]    7[6-(1,6),6-(1,7),30-(7,8,8)]    6[1-(0),7-(6,30),7-(6,6)]]      2      Nonrotatable      3.1407
[6[1-(0),6-(1,7),7-(6,30)]    6[1-(0),6-(1,7),7-(6,6)]    7[6-(1,1,6),6-(1,6),6-(1,7)]    6[1-(0),7-(6,30),7-(6,6)]]      0      Nonrotatable      0.0026
[1[6-(6,7)]    6[1-(0),6-(1,7),7-(6,6)]    7[6-(1,1,6),6-(1,6),6-(1,7)]    6[1-(0),7-(6,30),7-(6,6)]]      0      Nonrotatable      3.1238
[1[6-(6,7)]    6[1-(0),6-(1,7),7-(6,6)]    7[6-(1,1,6),6-(1,6),6-(1,7)]    6[1-(0),7-(6,30),7-(6,6)]]      1      Nonrotatable      3.1031
[1[6-(6,7)]    6[1-(0),6-(1,7),7-(6,6)]    7[6-(1,1,6),6-(1,6),6-(1,7)]    6[1-(0),7-(6,30),7-(6,6)]]      2      Nonrotatable      3.106
[1[6-(6,7)]    6[1-(0),6-(1,7),7-(6,6)]    7[6-(1,1,6),6-(1,6),6-(1,7)]    6[1-(0),1-(0),6-(1,1,6),7-(6,6)]]      0      Nonrotatable      0.0253
[1[6-(6,7)]    6[1-(0),6-(1,7),7-(6,6)]    7[6-(1,1,6),6-(1,6),6-(1,7)]    6[1-(0),1-(0),6-(1,1,6),7-(6,6)]]      1      Nonrotatable      0.0625
[7[6-(1,1,6),6-(1,6),6-(1,7)]    6[1-(0),7-(6,30),7-(6,6)]    7[6-(1,6),6-(1,7),30-(7,8,8)]    30[7-(6,6),7-(6,6),8-(6),8-(6)]]      0      Nonrotatable      2.9206
[7[6-(1,1,6),6-(1,6),6-(1,7)]    6[1-(0),7-(6,30),7-(6,6)]    7[6-(1,6),6-(1,7),30-(7,8,8)]    30[7-(6,6),7-(6,6),8-(6),8-(6)]]      1      Nonrotatable      3.0718
[7[6-(1,1,6),6-(1,6),6-(1,7)]    6[1-(0),7-(6,30),7-(6,6)]    7[6-(1,6),6-(1,7),30-(7,8,8)]    30[7-(6,6),7-(6,6),8-(6),8-(6)]]      2      Nonrotatable      3.0003
[7[6-(1,1,6),6-(1,6),6-(1,7)]    6[1-(0),7-(6,30),7-(6,6)]    7[6-(1,6),6-(1,7),30-(7,8,8)]    6[1-(0),6-(1,7),7-(6,30)]]      0      Nonrotatable      0.0011
[7[6-(1,1,6),6-(1,6),6-(1,7)]    6[1-(0),7-(6,30),7-(6,6)]    7[6-(1,6),6-(1,7),30-(7,8,8)]    6[1-(0),6-(1,7),7-(6,30)]]      1      Nonrotatable      0.0051
[7[6-(1,6),6-(1,7),30-(7,8,8)]    6[1-(0),7-(6,30),7-(6,6)]    7[6-(1,1,6),6-(1,6),6-(1,7)]    6[1-(0),6-(1,7),7-(6,6)]]      0      Nonrotatable      0.0029
[7[6-(1,6),6-(1,7),30-(7,8,8)]    6[1-(0),7-(6,30),7-(6,6)]    7[6-(1,1,6),6-(1,6),6-(1,7)]    6[1-(0),1-(0),6-(1,1,6),7-(6,6)]]      0      Nonrotatable      3.0961
[7[6-(1,6),6-(1,7),30-(7,8,8)]    6[1-(0),7-(6,30),7-(6,6)]    7[6-(1,1,6),6-(1,6),6-(1,7)]    6[1-(0),1-(0),6-(1,1,6),7-(6,6)]]      1      Nonrotatable      3.1363
[7[6-(1,6),6-(1,7),30-(7,8,8)]    6[1-(0),7-(6,30),7-(6,6)]    7[6-(1,1,6),6-(1,6),6-(1,7)]    6[1-(0),1-(0),6-(1,1,6),7-(6,6)]]      2      Nonrotatable      3.0946
[7[6-(1,6),6-(1,7),30-(7,8,8)]    6[1-(0),7-(6,30),7-(6,6)]    7[6-(1,1,6),6-(1,6),6-(1,7)]    6[1-(0),1-(0),6-(1,1,6),7-(6,6)]]      3      Nonrotatable      3.0751
[7[6-(1,1,6),6-(1,6),6-(1,7)]    6[1-(0),1-(0),6-(1,1,6),7-(6,6)]    6[1-(0),1-(0),6-(1,1,6),6-(1,1,7)]    1[6-(1,6,6)]]      0      Nonrotatable      0.9422
[7[6-(1,1,6),6-(1,6),6-(1,7)]    6[1-(0),1-(0),6-(1,1,6),7-(6,6)]    6[1-(0),1-(0),6-(1,1,6),6-(1,1,7)]    1[6-(1,6,6)]]      1      Nonrotatable      1.182
[7[6-(1,1,6),6-(1,6),6-(1,7)]    6[1-(0),1-(0),6-(1,1,6),7-(6,6)]    6[1-(0),1-(0),6-(1,1,6),6-(1,1,7)]    1[6-(1,6,6)]]      2      Nonrotatable      1.2076
[7[6-(1,1,6),6-(1,6),6-(1,7)]    6[1-(0),1-(0),6-(1,1,6),7-(6,6)]    6[1-(0),1-(0),6-(1,1,6),6-(1,1,7)]    1[6-(1,6,6)]]      3      Nonrotatable      0.9067
[6[1-(0),1-(0),6-(1,1,6),6-(1,1,7)]    6[1-(0),1-(0),6-(1,1,6),7-(6,6)]    7[6-(1,1,6),6-(1,6),6-(1,7)]    6[1-(0),6-(1,7),7-(6,6)]]      0      Nonrotatable      2.2627
[6[1-(0),1-(0),6-(1,1,6),6-(1,1,7)]    6[1-(0),1-(0),6-(1,1,6),7-(6,6)]    7[6-(1,1,6),6-(1,6),6-(1,7)]    6[1-(0),6-(1,7),7-(6,6)]]      1      Nonrotatable      2.2805
[6[1-(0),1-(0),6-(1,1,6),6-(1,1,7)]    6[1-(0),1-(0),6-(1,1,6),7-(6,6)]    7[6-(1,1,6),6-(1,6),6-(1,7)]    6[1-(0),6-(1,7),7-(6,6)]]      2      Nonrotatable      2.0743
[6[1-(0),1-(0),6-(1,1,6),6-(1,1,7)]    6[1-(0),1-(0),6-(1,1,6),7-(6,6)]    7[6-(1,1,6),6-(1,6),6-(1,7)]    6[1-(0),6-(1,7),7-(6,6)]]      3      Nonrotatable      2.5036
[1[6-(1,6,6)]    6[1-(0),1-(0),6-(1,1,6),6-(1,1,7)]    6[1-(0),1-(0),6-(1,1,6),6-(1,1,7)]    1[6-(1,6,6)]]      0      Nonrotatable      3.139
[1[6-(1,6,6)]    6[1-(0),1-(0),6-(1,1,6),6-(1,1,7)]    6[1-(0),1-(0),6-(1,1,6),6-(1,1,7)]    1[6-(1,6,6)]]      1      Nonrotatable      1.0749
[1[6-(1,6,6)]    6[1-(0),1-(0),6-(1,1,6),6-(1,1,7)]    6[1-(0),1-(0),6-(1,1,6),6-(1,1,7)]    1[6-(1,6,6)]]      2      Nonrotatable      1.0787
[1[6-(1,6,6)]    6[1-(0),1-(0),6-(1,1,6),6-(1,1,7)]    6[1-(0),1-(0),6-(1,1,6),6-(1,1,7)]    1[6-(1,6,6)]]      3      Nonrotatable      1.0909
[1[6-(1,6,6)]    6[1-(0),1-(0),6-(1,1,6),6-(1,1,7)]    6[1-(0),1-(0),6-(1,1,6),6-(1,1,7)]    1[6-(1,6,6)]]      4      Nonrotatable      3.1416
