# Supplementary material for: An automated protocol to construct flexibility parameters for classical forcefields: applications to metal–organic frameworks
Source: RSC Adv. 2024 Jul 19;14(31):22714–62. doi: 10.1039/d4ra01859a (PMC11258866; doi:10.1039/d4ra01859a)
Supplement: RA-014-D4RA01859A-s002 [file RA-014-D4RA01859A-s002.zip › MOFs_inputs/quadrant_1_2/GUYLOC/GUYLOC.xyz]

  248
jmolscript: load "" {1 1 1} spacegroup "x,y,z" unitcell [{     20.472     0.0    0.0 }, {     0.0    19.4    0.0 }, {     -6.37052643     0.0    12.40369014 }]
Zn    -1.9402596851441576  3.0166102622919038   4.505345157729064   
Zn    19.227007469916096   3.0166173251511386   1.6964800983237276  
Zn    8.295741348109082    12.716620259952114   4.505339501011138   
Zn    8.991009574114441    12.716608018879212   1.6964768150086103  
Zn    5.805731452479706    6.683389121555391    7.898350680218863   
Zn    5.110471816771744    6.683381244693393    10.707218669407553  
Zn    -5.1255405850555205  16.383389582083314   10.70720862156716   
Zn    16.041729317954655   16.383377346326363   7.898342091172823   
O     0.099107831683791    1.7136612494858467   2.5844358420959312  
O     -0.13138939602972388 4.554006378288487    2.4875588082409625  
O     17.94086637954851    1.383836588638323    1.493147902916836   
O     17.187650049868108   1.7136898246964505   3.617424298865638   
O     9.581873273583865    11.083840665530829   4.70868535047119    
O     17.645906548897525   4.27479348157623     1.4614883688488516  
O     9.876843806104947    13.974788555558368   4.740353161491477   
O     10.335090775179482   11.413674294898486   2.5844118424651374  
O     6.951638448689405    11.413675758582889   3.6173966155120407  
O     17.418157600266046   4.553997659850216    3.714275740637534   
O     7.182159308415828    14.25402027846294    3.7142523493706463  
O     10.1045926211893     14.253982229677135   2.487565886698772   
O     -0.6541331681967673  1.3838350384466864   4.708691365519032   
O     7.704878358785986    11.083836822824063   1.4931346105111933  
O     -0.35916198934795895 4.274758617010671    4.740352311345124   
O     7.409917476493291    13.974774227839067   1.4614583537089336  
O     4.224629328600387    5.425225150350859    7.663348901793891   
O     3.996869708597977    5.145994994669886    9.916119623773804   
O     -3.839404283107058   18.01616751026005    10.910544106735214  
O     -3.0861804355382167  17.686310739406846   8.786267644658077   
O     4.519612480875555    8.316173083050426    7.6950056913189275  
O     -3.544434643945104   15.125211028442132   10.942214964667855  
O     3.766380781923859    7.9863203397269364   9.819272059264774   
O     7.149827343696351    7.9863279578639945   8.78628585959642    
O     -3.3166776760119543  14.845991961454288   8.689432781407152   
O     6.919304738695772    5.146000048507665    8.68942893407178    
O     14.002362534405638   17.686341320452037   9.819253020893095   
O     14.232878877295036   14.846001136594339   9.916121751333531   
O     6.691561070451588    5.425216135791891    10.942234017674817  
O     14.7555958778879     18.016149722280762   7.694998455453299   
O     6.396611591759092    8.31616043727336     10.910548350079033  
O     14.460644959313749   15.125219154410058   7.663320398611981   
C     -5.974778819912966   1.8872941549845268   11.927894930610226  
C     -5.226290247197238   1.8256732830528812   10.761148948368412  
C     -3.596225661535656   4.060187518799658    8.334203909382666   
C     -2.8472815324257423  4.031381517290216    7.164630365483383   
C     -4.3656329520216675  2.941423557515913    8.690401168849075   
C     17.16853075619259    1.1332426677657077   2.4798946979370737  
C     16.178513215263404   0.06162713629965897  2.330078896857293   
C     10.354223014986184   10.83323102209172    3.721914481972739   
C     17.10608637757472    4.788268752619541    2.498710223447725   
C     16.00162718354136    5.737560492006513    2.2984833538084     
C     14.10268988505523    7.2666430674407545   2.733215341705617   
C     11.344224426535277   9.761616370181793    3.87174981240431    
C     14.386245262973805   7.133800583572909    1.3754123196616135  
C     15.466500260836831   6.261212657991855    1.1340360716591462  
C     13.085219890721406   8.064792438007535    3.3663660295103965  
C     11.594627622464053   8.924613508669326    4.946461247116297   
C     12.581622379932805   7.961115558626705    4.662770879148998   
C     14.512419963552114   4.060187542924861    10.27130257897189   
C     13.763479948839198   4.031388020542621    11.440893448291284  
C     15.281815901048917   2.941422950373474    9.915114572414335   
C     -3.5810168474681814  1.8872985194965333   6.67762192323656    
C     16.142487799676164   1.825680311269914    7.844349003927495   
C     10.416670105233472   14.488265934114708   3.703104037340447   
C     11.521112047557452   15.437561953105538   3.903345584110253   
C     13.420049848945592   16.966642751788022   3.468605864393482   
C     13.136493652826033   16.83380459578769    4.826405581315841   
C     12.056235573007433   15.96121534846329    5.067782349408341   
C     14.437517289960656   17.764798698361393   2.8354528560007215  
C     15.928107055399382   18.624627675417873   1.2553574991310332  
C     14.94111467303891    17.661126652682924   1.5390458843518158  
C     0.11824282426321053  1.1332388277990977   3.721859606329095   
C     1.1082318044545292   0.061606432635371036 3.87174763291314    
C     6.932513681981481    10.833247682848166   2.4799435633727853  
C     0.1806873885142124   4.788273582588922    3.7030291632976025  
C     1.285119659755002    5.737548062686115    3.9033459608783736  
C     3.184062515818581    7.266634211542442    3.468612348455155   
C     5.942508431145208    9.761609997079585    2.3300804212461723  
C     2.90050460679169     7.133793438410349    4.826418769391139   
C     1.8202513855026417   6.261204339632814    5.067783042836319   
C     4.201533203970266    8.064791085917005    2.83546049144658    
C     5.692107986002022    8.924612350814321    1.255364870213003   
C     4.705113633019533    7.9611097696549935   1.5390598826457735  
C     6.870078279035956    14.488285190722268   2.4987564271190856  
C     5.765637745055024    15.437566637408535   2.298464320676632   
C     3.8666947148170228   16.966636472316768   2.7332009617138886  
C     4.15024849205713     16.8338030723122     1.3753998858169716  
C     5.230507710166129    15.961218033811988   1.1340268402420657  
C     2.8492225699836844   17.76478948870938    3.3663588671034725  
C     1.358638712482259    18.624600749182225   4.94645656550954    
C     2.3456333118117203   17.661104987451992   4.662766777869516   
C     4.276437953345642    13.760185067188688   10.271308252019637  
C     3.527496049298893    13.731378226472701   11.440884784820284  
C     4.261241113551374    11.587292409969768   11.92788905188796   
C     5.0097353300830045   11.525678211797167   10.761157246296072  
C     5.045846690250985    12.641426531781654   9.915117414546978   
C     6.639797748391262    13.760197599063869   8.334207430871013   
C     7.3887368133833      13.73139620256204    7.16461889178973    
C     6.655005331006724    11.58730523515971    6.677619076879664   
C     5.906514316580106    11.525681928786396   7.8443623731533325  
C     5.870398609158909    12.641430062802453   8.690404117558336   
C     3.6848002108095796   4.911738285337397    8.700620044778788   
C     2.5803425295890694   3.962445480574292    8.500340239068487   
C     0.681408654556015    2.4333631938000106   8.935078029132256   
C     0.964968467843597    2.5662058628056514   7.577274895584996   
C     2.0452189506742835   3.438798910681307    7.335901299620904   
C     -0.33605253829734316 1.6352013699946855   9.5682285929864     
C     -1.8266330223882798  0.7753781401641445   11.14832571717504   
C     -0.8396458244568654  1.738877411565989    10.86463773608078   
C     -0.41095195876057256 15.339818890684079   2.132381036335279   
C     0.3379932282043337   15.368618963762172   0.9627964476319173  
C     -1.1803560302428262  16.45857949890961    2.4885657177039984  
C     -2.789517526971574   17.512698600939494   5.72606363981659    
C     -2.041029220134742   17.57431913250138    4.559329597380806   
C     -3.067049737164116   18.266768407189975   9.923791453880652   
C     -2.077041127776155   19.338371131392197   10.073610183383442  
C     3.7472401767127472   8.566773717209024    8.681799542111705   
C     -3.004618648925431   14.611737081955916   9.90498333858836    
C     -1.9001537184514339  13.662446323553086   10.105230943136242  
C     -0.0012040147524077227 12.133367228622395   9.67049709103109    
C     2.7572476144425453   9.638386578681635    8.531947099854436   
C     -0.28476701313662645 12.266206988050131   11.028300408962979  
C     -1.365026940815115   13.13879133923642    11.269675691634784  
C     1.016261259044807    11.335212649426154   9.037343285439164   
C     2.506836813462637    10.475395231434833   7.457242369812287   
C     1.5198502569770613   11.438894901810992   7.740936702410484   
C     -0.39575081818247543 17.51271067323075    0.47578710985062234 
C     19.327753750862918   17.574334634295045   1.6425278983806804  
C     17.69768705525076    15.339811717931159   4.069476820310844   
C     16.948747163352976   15.368617437926197   5.239056953143046   
C     18.467091167156745   16.458579306348813   3.7132794499873376  
C     7.23139976995722     4.911713478899305    9.904961432437961   
C     8.335827866178793    3.9624404359509375   10.1052196901903    
C     10.234772724548613   2.4333630038664293   9.670470654212325   
C     9.951225359044294    2.566194765161193    11.028270876504482  
C     8.870966172579882    3.4387836179580975   11.269649167978988  
C     11.252246923882506   1.635206819933563    9.037314091853156   
C     12.742833995609473   0.7753813757784218   7.457218595907507   
C     11.755838323592155   1.7388814430145703   7.740907011275003   
C     13.983237541747492   18.26674811807775    8.681821020970784   
C     12.99323462545604    19.33838879984189    8.531936015039623   
C     7.168948847966372    8.566753572326       9.92376128660341    
C     13.920792022736347   14.611707307116236   8.700637643001706   
C     12.81636959294029    13.662436725977978   8.500335460793274   
C     10.91742743322127    12.133357879250028   8.935078078949722   
C     8.158966669536724    9.638386515909847    10.073612596049538  
C     11.200977394852629   12.266191917313215   7.577274088802991   
C     12.2812332337907     13.138781057079687   7.335903669393083   
C     9.899953362006924    11.335202001409629   9.568232666236643   
C     8.40936407758607     10.475381372503728   11.14832916386279   
C     9.396363001767089    11.438880673861892   10.86463632919844   
C     9.825043270273785    5.639808697056756    2.132392071113841   
C     10.573981872275278   5.668613535228548    0.9628034288580818  
C     9.840253239350474    7.812700218743687    0.4758057070639101  
C     9.091763562460427    7.874317698659283    1.6425483353976982  
C     9.055642989201683    6.758575843469337    2.4885885862218107  
C     7.461680733203657    5.639814168329295    4.069486722273914   
C     6.712735113317422    5.668611953873182    5.23906199819382    
C     7.446478317096014    7.8127031454887454   5.726074863207126   
C     8.194976013212848    7.8743250022431805   4.5593450861573865  
C     8.231088348195843    6.758571597433851    3.7133012198943045  
H     0.3872583601244871   1.0657534855987454   0.24067151173953472 
H     -4.654753046408843   0.9231861828969503   10.547655736940548  
H     -3.5632109228010753  4.941853763377729    8.975368858503273   
H     -2.224949181290573   4.873310527133257    6.856095667131312   
H     13.815013161246075   7.6275586795074934   0.5868575563122683  
H     15.84360868179049    6.000860240566614    0.1470716376722547  
H     11.061910949516335   9.013744385307335    5.892659241698405   
H     12.914234158714969   7.195287350197421    5.3634853433281595  
H     14.47939901878112    4.941840010883084    9.63014440993171    
H     13.141156211179053   4.873312333166866    11.749423149045226  
H     16.89948018965864    1.065755812732805    5.961146956606824   
H     15.570935312048476   0.9231826965190528   8.057844791379663   
H     13.70772992902657    17.327564251174334   5.614958108591083   
H     11.67913032002108    15.70087561877392    6.054747647073624   
H     16.46082836819849    18.71377194503279    0.30916049559380265 
H     14.60850642569135    16.895305564279294   0.838326348237191   
H     3.4717338169759713   7.627554645925336    5.614975206159065   
H     1.4431391147347004   6.000857404638149    6.054753281347113   
H     6.224818395719638    9.013749079065905    0.30916029982510096 
H     4.37250530287659     7.195285690293772    0.8383411342668206  
H     3.5790103799707236   17.327558767885243   0.5868444284851781  
H     5.607612058179624    15.700874911617447   0.14705714931480815 
H     0.825920083520657    18.713734035348956   5.892656677079675   
H     2.6782486093615563   16.895283790548174   5.363480564503605   
H     4.243417388512142    14.641846717746208   9.630147768795      
H     2.905161107534621    14.573300295728416   11.749419119523234  
H     10.623275683131421   10.765749364681156   0.24066968693094562 
H     5.581283252618449    10.623186373034644   10.547662316066821  
H     6.672817577541189    14.641857208573331   8.975366498689203   
H     8.011063623182638    14.573323292662266   6.8560862750727205  
H     6.663498146384761    10.7657627195758     5.961150953137787   
H     5.334971188713246    10.623187311356691   8.057857038498486   
H     0.39373669979159454  2.0724408368767686   6.788718532564578   
H     2.4223207707474925   3.69913892542159     6.348938318116531   
H     -2.3593537469158123  0.6862352305056552   12.09452685423463   
H     -0.5070401827410169  2.504704563006769    11.565349494353406  
H     -0.377929206148542   14.45816374804735    2.7735387071774453  
H     0.960319876101239    14.526699210541835   0.654265675029763   
H     -2.7980119012569613  18.334242547240205   6.442537251147031   
H     -1.4694758207548184  18.47681905663217    4.3458348278019185  
H     0.2864682794040947   11.772442008121384   11.816857012202204  
H     -1.742134773543115   13.399131094514658   12.25663628568611   
H     3.0395533895160605   10.386258321192727   6.511037551100461   
H     1.1872415070869082   12.20472279950932    7.040227484246769   
H     20.08473949314275    18.334247767086637   -0.2406802065651617 
H     18.756217032684035   18.47682172140635    1.856020204817751   
H     17.6646682587483     14.458147310839427   3.428312454153168   
H     16.32641548255795    14.526683701840323   5.54759162475349    
H     10.522458906938027   2.0724388281511006   11.81682430692495   
H     8.493861233856808    3.699129928296431    12.25662014500486   
H     13.275544244521136   0.6862443585658996   6.511021365304428   
H     11.423221063931056   2.5047003203396714   7.040186072583665   
H     10.629743030781723   11.772440450156399   6.788720538902045   
H     12.658342368329912   13.399131819463184   6.348931313544501   
H     7.876650416084449    10.386244270683921   12.094521594251663  
H     9.72897273423137     12.204705380671452   11.565357428454389  
H     9.858057252775348    4.758144850204469    2.7735523101771973  
H     11.196306581207017   4.826677418688452    0.6542710590586434  
H     9.848745383517617    8.634249353459959    -0.24065981202742492
H     8.520215962989631    8.776815724999345    1.856047047209495   
H     7.428660701605873    4.758158802912924    3.428323588346631   
H     6.090402656725028    4.826692747428376    5.547591837135663   
H     7.437985626824755    8.634238285598704    6.44255021991085    
H     8.766517939168116    8.776812994325685    4.345852951950233   
N     -2.852874029926834   2.9674069735735853   6.339619396312022   
N     7.383130973056824    12.667417230268486   6.3396170500949705  
N     13.769095327996308   2.9674070870527114   12.265888359741577  
N     3.5331016624241505   12.667400509094097   12.265887809892675  
N     0.3323765416315676   16.432600525983986   0.13780305445906188 
N     6.718344113361691    6.732593505808327    6.064064035348211   
N     16.954341665185492   16.432587764776045   6.064072121870207   
N     10.568386111087973   6.732586692632639    0.13780042794943895 
S     12.340418192228855   9.370989513379165    2.5194485245984444  
S     15.182602860202552   6.322622455910343    3.696011938702282   
S     15.182323631433936   19.070989751034833   3.6823729526475053  
S     12.34013880666944    16.022621061182438   2.505807595863195   
S     4.9463339264679895   9.370984528996729    3.682379233462317   
S     2.104158659911995    6.32261797833532     2.5058064725765603  
S     2.104421825779715    19.07098554963952    2.519441897360023   
S     4.946608883594581    16.022624567425297   3.696001089821072   
S     -1.0808542710457423  0.32900144205531046  8.721313421552095   
S     1.7613164370162533   3.3773875128527204   9.897878643929406   
S     1.7610634096173463   10.02900969958307    9.884254919177101   
S     -1.0811123120215465  13.077390947074406   8.707697862061234   
S     11.997050901552463   0.32902088693901854  9.88423692866904    
S     9.154862514978808    3.3773741283124035   8.707673586950403   
S     9.155149470166762    10.02901529907793    8.721312669782927   
S     11.997336180737207   13.077367041492014   9.897880395099873   
