# Supplementary material for: An automated protocol to construct flexibility parameters for classical forcefields: applications to metal–organic frameworks
Source: RSC Adv. 2024 Jul 19;14(31):22714–62. doi: 10.1039/d4ra01859a (PMC11258866; doi:10.1039/d4ra01859a)
Supplement: RA-014-D4RA01859A-s002 [file RA-014-D4RA01859A-s002.zip › MOFs_inputs/quadrant_1_2/GUYLOC/GUYLOC_angle_instances_list.txt]

[ 1	12	[-1	0	0]	18	[-1	0	0]	0	0	1.5248 ]
[ 1	12	[-1	0	0]	21	[0	0	0]	0	0	1.5204 ]
[ 2	9	[1	0	0]	10	[1	0	0]	0	0	1.5248 ]
[ 2	9	[1	0	0]	11	[0	0	0]	0	0	1.5203 ]
[ 3	13	[0	0	0]	17	[0	0	0]	0	0	1.5204 ]
[ 3	17	[0	0	0]	19	[0	0	0]	0	0	1.5248 ]
[ 4	16	[0	0	0]	20	[0	0	0]	0	0	1.5248 ]
[ 4	16	[0	0	0]	22	[0	0	0]	0	0	1.5204 ]
[ 5	29	[0	0	0]	32	[0	0	0]	0	0	1.5203 ]
[ 5	32	[0	0	0]	34	[0	0	0]	0	0	1.5248 ]
[ 6	26	[0	0	0]	31	[0	0	0]	0	0	1.5248 ]
[ 6	31	[0	0	0]	39	[0	0	0]	0	0	1.5204 ]
[ 7	27	[0	0	0]	35	[-1	0	0]	0	0	1.5204 ]
[ 7	35	[-1	0	0]	36	[-1	0	0]	0	0	1.5248 ]
[ 8	28	[1	0	0]	33	[1	0	0]	0	0	1.5248 ]
[ 8	28	[1	0	0]	38	[0	0	0]	0	0	1.5204 ]
[ 1	12	[-1	0	0]	23	[0	0	0]	1	0	2.8014 ]
[ 2	9	[1	0	0]	14	[0	0	0]	1	0	2.8014 ]
[ 3	15	[0	0	0]	17	[0	0	0]	1	0	2.8014 ]
[ 4	16	[0	0	0]	24	[0	0	0]	1	0	2.8014 ]
[ 5	25	[0	0	0]	32	[0	0	0]	1	0	2.8014 ]
[ 6	31	[0	0	0]	37	[0	0	0]	1	0	2.8014 ]
[ 7	30	[0	0	0]	35	[-1	0	0]	1	0	2.8014 ]
[ 8	28	[1	0	0]	40	[0	0	0]	1	0	2.8014 ]
[ 1	18	[-1	0	0]	21	[0	0	0]	2	0	2.8417 ]
[ 2	10	[1	0	0]	11	[0	0	0]	2	0	2.8417 ]
[ 3	13	[0	0	0]	19	[0	0	0]	2	0	2.8417 ]
[ 4	20	[0	0	0]	22	[0	0	0]	2	0	2.8417 ]
[ 5	29	[0	0	0]	34	[0	0	0]	2	0	2.8417 ]
[ 6	26	[0	0	0]	39	[0	0	0]	2	0	2.8417 ]
[ 7	27	[0	0	0]	36	[-1	0	0]	2	0	2.8417 ]
[ 8	33	[1	0	0]	38	[0	0	0]	2	0	2.8417 ]
[ 1	18	[-1	0	0]	23	[0	0	0]	3	0	1.5737 ]
[ 2	10	[1	0	0]	14	[0	0	0]	3	0	1.5737 ]
[ 3	15	[0	0	0]	19	[0	0	0]	3	0	1.5737 ]
[ 4	20	[0	0	0]	24	[0	0	0]	3	0	1.5737 ]
[ 5	25	[0	0	0]	34	[0	0	0]	3	0	1.5737 ]
[ 6	26	[0	0	0]	37	[0	0	0]	3	0	1.5737 ]
[ 7	30	[0	0	0]	36	[-1	0	0]	3	0	1.5737 ]
[ 8	33	[1	0	0]	40	[0	0	0]	3	0	1.5737 ]
[ 1	21	[0	0	0]	23	[0	0	0]	4	0	1.5644 ]
[ 2	11	[0	0	0]	14	[0	0	0]	4	0	1.5644 ]
[ 3	13	[0	0	0]	15	[0	0	0]	4	0	1.5644 ]
[ 4	22	[0	0	0]	24	[0	0	0]	4	0	1.5644 ]
[ 5	25	[0	0	0]	29	[0	0	0]	4	0	1.5644 ]
[ 6	37	[0	0	0]	39	[0	0	0]	4	0	1.5644 ]
[ 7	27	[0	0	0]	30	[0	0	0]	4	0	1.5644 ]
[ 8	38	[0	0	0]	40	[0	0	0]	4	0	1.5644 ]
[ 1	225	[0	0	0]	12	[-1	0	0]	5	0	1.6505 ]
[ 2	227	[0	0	-1]	9	[1	0	0]	5	0	1.6505 ]
[ 3	226	[0	0	0]	17	[0	0	0]	5	0	1.6505 ]
[ 4	228	[0	0	-1]	16	[0	0	0]	5	0	1.6505 ]
[ 5	230	[0	0	0]	32	[0	0	0]	5	0	1.6505 ]
[ 6	232	[0	0	1]	31	[0	0	0]	5	0	1.6505 ]
[ 7	229	[0	0	1]	35	[-1	0	0]	5	0	1.6505 ]
[ 8	231	[0	0	0]	28	[1	0	0]	5	0	1.6505 ]
[ 1	225	[0	0	0]	18	[-1	0	0]	6	0	1.6922 ]
[ 2	227	[0	0	-1]	10	[1	0	0]	6	0	1.6922 ]
[ 3	226	[0	0	0]	19	[0	0	0]	6	0	1.6922 ]
[ 4	228	[0	0	-1]	20	[0	0	0]	6	0	1.6922 ]
[ 5	230	[0	0	0]	34	[0	0	0]	6	0	1.6922 ]
[ 6	232	[0	0	1]	26	[0	0	0]	6	0	1.6922 ]
[ 7	229	[0	0	1]	36	[-1	0	0]	6	0	1.6922 ]
[ 8	231	[0	0	0]	33	[1	0	0]	6	0	1.6922 ]
[ 1	225	[0	0	0]	21	[0	0	0]	7	0	1.7399 ]
[ 2	227	[0	0	-1]	11	[0	0	0]	7	0	1.7399 ]
[ 3	226	[0	0	0]	13	[0	0	0]	7	0	1.7399 ]
[ 4	228	[0	0	-1]	22	[0	0	0]	7	0	1.7399 ]
[ 5	230	[0	0	0]	29	[0	0	0]	7	0	1.7399 ]
[ 6	232	[0	0	1]	39	[0	0	0]	7	0	1.7399 ]
[ 7	229	[0	0	1]	27	[0	0	0]	7	0	1.7399 ]
[ 8	231	[0	0	0]	38	[0	0	0]	7	0	1.7399 ]
[ 1	225	[0	0	0]	23	[0	0	0]	8	0	1.8313 ]
[ 2	227	[0	0	-1]	14	[0	0	0]	8	0	1.8313 ]
[ 3	226	[0	0	0]	15	[0	0	0]	8	0	1.8313 ]
[ 4	228	[0	0	-1]	24	[0	0	0]	8	0	1.8313 ]
[ 5	230	[0	0	0]	25	[0	0	0]	8	0	1.8313 ]
[ 6	232	[0	0	1]	37	[0	0	0]	8	0	1.8313 ]
[ 7	229	[0	0	1]	30	[0	0	0]	8	0	1.8313 ]
[ 8	231	[0	0	0]	40	[0	0	0]	8	0	1.8313 ]
[ 9	2	[-1	0	0]	71	[0	0	0]	9	0	2.3148 ]
[ 12	1	[1	0	0]	46	[0	0	0]	9	0	2.3148 ]
[ 16	4	[0	0	0]	48	[0	0	0]	9	0	2.3148 ]
[ 17	3	[0	0	0]	73	[0	0	0]	9	0	2.3148 ]
[ 28	8	[-1	0	0]	114	[0	0	0]	9	0	2.3148 ]
[ 31	6	[0	0	0]	116	[0	0	0]	9	0	2.3148 ]
[ 32	5	[0	0	0]	141	[0	0	0]	9	0	2.3148 ]
[ 35	7	[1	0	0]	139	[0	0	0]	9	0	2.3148 ]
[ 10	2	[-1	0	0]	74	[0	0	0]	10	0	2.2598 ]
[ 18	1	[1	0	0]	49	[0	0	0]	10	0	2.2598 ]
[ 19	3	[0	0	0]	83	[0	0	0]	10	0	2.2599 ]
[ 20	4	[0	0	0]	63	[0	0	0]	10	0	2.2599 ]
[ 26	6	[0	0	0]	101	[0	0	0]	10	0	2.2598 ]
[ 33	8	[-1	0	0]	117	[0	0	0]	10	0	2.2598 ]
[ 34	5	[0	0	0]	131	[0	0	0]	10	0	2.2599 ]
[ 36	7	[1	0	0]	142	[0	0	0]	10	0	2.2599 ]
[ 11	2	[0	0	0]	46	[0	0	0]	11	0	2.038 ]
[ 13	3	[0	0	0]	48	[0	0	0]	11	0	2.0379 ]
[ 21	1	[0	0	0]	71	[0	0	0]	11	0	2.0379 ]
[ 22	4	[0	0	0]	73	[0	0	0]	11	0	2.0379 ]
[ 27	7	[0	0	0]	114	[0	0	0]	11	0	2.038 ]
[ 29	5	[0	0	0]	116	[0	0	0]	11	0	2.0379 ]
[ 38	8	[0	0	0]	139	[0	0	0]	11	0	2.0379 ]
[ 39	6	[0	0	0]	141	[0	0	0]	11	0	2.0379 ]
[ 14	2	[0	0	0]	49	[0	0	0]	12	0	2.0753 ]
[ 15	3	[0	0	0]	63	[0	0	0]	12	0	2.0753 ]
[ 23	1	[0	0	0]	74	[0	0	0]	12	0	2.0753 ]
[ 24	4	[0	0	0]	83	[0	0	0]	12	0	2.0753 ]
[ 25	5	[0	0	0]	101	[0	0	0]	12	0	2.0753 ]
[ 30	7	[0	0	0]	117	[0	0	0]	12	0	2.0753 ]
[ 37	6	[0	0	0]	131	[0	0	0]	12	0	2.0753 ]
[ 40	8	[0	0	0]	142	[0	0	0]	12	0	2.0753 ]
[ 41	161	[0	0	1]	42	[0	0	0]	13	0	2.1216 ]
[ 61	171	[-1	0	0]	62	[-1	0	0]	13	0	2.1216 ]
[ 93	187	[0	0	1]	94	[0	0	0]	13	0	2.1216 ]
[ 98	191	[0	0	0]	99	[0	0	0]	13	0	2.1216 ]
[ 112	199	[0	0	0]	113	[0	0	0]	13	0	2.1216 ]
[ 126	205	[-1	0	0]	127	[-1	0	0]	13	0	2.1216 ]
[ 153	219	[0	0	0]	154	[0	0	0]	13	0	2.1216 ]
[ 158	223	[0	0	0]	159	[0	0	0]	13	0	2.1216 ]
[ 44	164	[0	0	0]	43	[0	0	0]	14	0	2.1287 ]
[ 59	170	[0	0	0]	58	[0	0	0]	14	0	2.1287 ]
[ 92	186	[0	0	0]	91	[0	0	0]	14	0	2.1287 ]
[ 97	190	[0	0	0]	96	[0	0	0]	14	0	2.1287 ]
[ 110	198	[0	0	0]	109	[0	0	0]	14	0	2.1287 ]
[ 129	208	[0	0	0]	128	[0	0	0]	14	0	2.1287 ]
[ 152	218	[0	0	0]	151	[0	0	0]	14	0	2.1287 ]
[ 157	222	[0	0	0]	156	[0	0	0]	14	0	2.1287 ]
[ 41	42	[0	0	0]	227	[-1	0	0]	15	0	2.1397 ]
[ 61	62	[-1	0	0]	225	[0	0	0]	15	0	2.1397 ]
[ 93	94	[0	0	0]	228	[0	0	0]	15	0	2.1397 ]
[ 98	99	[0	0	0]	226	[0	0	0]	15	0	2.1397 ]
[ 112	113	[0	0	0]	231	[-1	0	0]	15	0	2.1397 ]
[ 126	127	[-1	0	0]	229	[0	0	0]	15	0	2.1397 ]
[ 153	154	[0	0	0]	232	[0	0	0]	15	0	2.1397 ]
[ 158	159	[0	0	0]	230	[0	0	0]	15	0	2.1397 ]
[ 44	43	[0	0	0]	225	[0	0	0]	16	0	2.1295 ]
[ 59	58	[0	0	0]	227	[0	0	0]	16	0	2.1295 ]
[ 92	91	[0	0	0]	228	[0	0	0]	16	0	2.1295 ]
[ 97	96	[0	0	0]	226	[0	0	0]	16	0	2.1295 ]
[ 110	109	[0	0	0]	229	[0	0	0]	16	0	2.1295 ]
[ 129	128	[0	0	0]	231	[0	0	0]	16	0	2.1295 ]
[ 152	151	[0	0	0]	232	[0	0	0]	16	0	2.1295 ]
[ 157	156	[0	0	0]	230	[0	0	0]	16	0	2.1295 ]
[ 41	161	[0	0	1]	227	[-1	0	0]	17	0	2.0215 ]
[ 44	164	[0	0	0]	225	[0	0	0]	17	0	2.025 ]
[ 61	171	[-1	0	0]	225	[0	0	0]	17	0	2.0215 ]
[ 92	186	[0	0	0]	228	[0	0	0]	17	0	2.025 ]
[ 93	187	[0	0	1]	228	[0	0	0]	17	0	2.0215 ]
[ 97	190	[0	0	0]	226	[0	0	0]	17	0	2.025 ]
[ 98	191	[0	0	0]	226	[0	0	0]	17	0	2.0215 ]
[ 110	198	[0	0	0]	229	[0	0	0]	17	0	2.025 ]
[ 112	199	[0	0	0]	231	[-1	0	0]	17	0	2.0215 ]
[ 126	205	[-1	0	0]	229	[0	0	0]	17	0	2.0215 ]
[ 129	208	[0	0	0]	231	[0	0	0]	17	0	2.025 ]
[ 152	218	[0	0	0]	232	[0	0	0]	17	0	2.025 ]
[ 153	219	[0	0	0]	232	[0	0	0]	17	0	2.0215 ]
[ 157	222	[0	0	0]	230	[0	0	0]	17	0	2.025 ]
[ 158	223	[0	0	0]	230	[0	0	0]	17	0	2.0215 ]
[ 42	41	[0	0	0]	60	[-1	0	0]	18	0	2.0788 ]
[ 62	61	[1	0	0]	45	[1	0	0]	18	0	2.0788 ]
[ 94	93	[0	0	0]	95	[0	0	0]	18	0	2.0788 ]
[ 99	98	[0	0	0]	100	[0	0	0]	18	0	2.0788 ]
[ 113	112	[0	0	0]	130	[-1	0	0]	18	0	2.0788 ]
[ 127	126	[1	0	0]	111	[1	0	0]	18	0	2.0788 ]
[ 154	153	[0	0	0]	155	[0	0	0]	18	0	2.0788 ]
[ 159	158	[0	0	0]	160	[0	0	0]	18	0	2.0788 ]
[ 43	44	[0	0	0]	45	[0	0	0]	19	0	2.0859 ]
[ 58	59	[0	0	0]	60	[0	0	0]	19	0	2.0859 ]
[ 91	92	[0	0	0]	95	[0	0	0]	19	0	2.0859 ]
[ 96	97	[0	0	0]	100	[0	0	0]	19	0	2.0859 ]
[ 109	110	[0	0	0]	111	[0	0	0]	19	0	2.0859 ]
[ 128	129	[0	0	0]	130	[0	0	0]	19	0	2.0859 ]
[ 151	152	[0	0	0]	155	[0	0	0]	19	0	2.0859 ]
[ 156	157	[0	0	0]	160	[0	0	0]	19	0	2.0859 ]
[ 42	162	[0	0	0]	41	[0	0	0]	20	0	2.0767 ]
[ 62	172	[0	0	0]	61	[1	0	0]	20	0	2.0767 ]
[ 94	188	[0	0	0]	93	[0	0	0]	20	0	2.0767 ]
[ 99	192	[0	0	0]	98	[0	0	0]	20	0	2.0767 ]
[ 113	200	[0	0	0]	112	[0	0	0]	20	0	2.0767 ]
[ 127	206	[0	0	0]	126	[1	0	0]	20	0	2.0767 ]
[ 154	220	[0	0	0]	153	[0	0	0]	20	0	2.0767 ]
[ 159	224	[0	0	0]	158	[0	0	0]	20	0	2.0767 ]
[ 43	163	[0	0	0]	44	[0	0	0]	21	0	2.0891 ]
[ 58	169	[0	0	0]	59	[0	0	0]	21	0	2.0891 ]
[ 91	185	[0	0	0]	92	[0	0	0]	21	0	2.0891 ]
[ 96	189	[0	0	0]	97	[0	0	0]	21	0	2.0891 ]
[ 109	197	[0	0	0]	110	[0	0	0]	21	0	2.0891 ]
[ 128	207	[0	0	0]	129	[0	0	0]	21	0	2.0891 ]
[ 151	217	[0	0	0]	152	[0	0	0]	21	0	2.0891 ]
[ 156	221	[0	0	0]	157	[0	0	0]	21	0	2.0891 ]
[ 42	162	[0	0	0]	60	[-1	0	0]	22	0	2.1271 ]
[ 62	172	[0	0	0]	45	[1	0	0]	22	0	2.127 ]
[ 94	188	[0	0	0]	95	[0	0	0]	22	0	2.1271 ]
[ 99	192	[0	0	0]	100	[0	0	0]	22	0	2.1271 ]
[ 113	200	[0	0	0]	130	[-1	0	0]	22	0	2.127 ]
[ 127	206	[0	0	0]	111	[1	0	0]	22	0	2.1271 ]
[ 154	220	[0	0	0]	155	[0	0	0]	22	0	2.127 ]
[ 159	224	[0	0	0]	160	[0	0	0]	22	0	2.127 ]
[ 43	163	[0	0	0]	45	[0	0	0]	23	0	2.1079 ]
[ 58	169	[0	0	0]	60	[0	0	0]	23	0	2.108 ]
[ 91	185	[0	0	0]	95	[0	0	0]	23	0	2.108 ]
[ 96	189	[0	0	0]	100	[0	0	0]	23	0	2.108 ]
[ 109	197	[0	0	0]	111	[0	0	0]	23	0	2.108 ]
[ 128	207	[0	0	0]	130	[0	0	0]	23	0	2.1079 ]
[ 151	217	[0	0	0]	155	[0	0	0]	23	0	2.108 ]
[ 156	221	[0	0	0]	160	[0	0	0]	23	0	2.1079 ]
[ 45	43	[0	0	0]	60	[-1	0	0]	24	0	2.1137 ]
[ 45	62	[-1	0	0]	60	[-1	0	0]	24	0	2.1123 ]
[ 60	42	[1	0	0]	45	[1	0	0]	24	0	2.1123 ]
[ 60	58	[0	0	0]	45	[1	0	0]	24	0	2.1137 ]
[ 95	91	[0	0	0]	100	[0	0	0]	24	0	2.1137 ]
[ 95	94	[0	0	0]	100	[0	0	0]	24	0	2.1123 ]
[ 100	96	[0	0	0]	95	[0	0	0]	24	0	2.1137 ]
[ 100	99	[0	0	0]	95	[0	0	0]	24	0	2.1123 ]
[ 111	109	[0	0	0]	130	[-1	0	0]	24	0	2.1137 ]
[ 111	127	[-1	0	0]	130	[-1	0	0]	24	0	2.1123 ]
[ 130	113	[1	0	0]	111	[1	0	0]	24	0	2.1123 ]
[ 130	128	[0	0	0]	111	[1	0	0]	24	0	2.1137 ]
[ 155	151	[0	0	0]	160	[0	0	0]	24	0	2.1137 ]
[ 155	154	[0	0	0]	160	[0	0	0]	24	0	2.1123 ]
[ 160	156	[0	0	0]	155	[0	0	0]	24	0	2.1137 ]
[ 160	159	[0	0	0]	155	[0	0	0]	24	0	2.1123 ]
[ 45	43	[0	0	0]	62	[-1	0	0]	25	0	2.0572 ]
[ 60	42	[1	0	0]	58	[0	0	0]	25	0	2.0572 ]
[ 95	91	[0	0	0]	94	[0	0	0]	25	0	2.0572 ]
[ 100	96	[0	0	0]	99	[0	0	0]	25	0	2.0572 ]
[ 111	109	[0	0	0]	127	[-1	0	0]	25	0	2.0572 ]
[ 130	113	[1	0	0]	128	[0	0	0]	25	0	2.0572 ]
[ 155	151	[0	0	0]	154	[0	0	0]	25	0	2.0572 ]
[ 160	156	[0	0	0]	159	[0	0	0]	25	0	2.0572 ]
[ 46	11	[0	0	0]	12	[0	0	0]	26	0	2.2013 ]
[ 48	13	[0	0	0]	16	[0	0	0]	26	0	2.2013 ]
[ 71	9	[0	0	0]	21	[0	0	0]	26	0	2.2013 ]
[ 73	17	[0	0	0]	22	[0	0	0]	26	0	2.2013 ]
[ 114	27	[0	0	0]	28	[0	0	0]	26	0	2.2013 ]
[ 116	29	[0	0	0]	31	[0	0	0]	26	0	2.2013 ]
[ 139	35	[0	0	0]	38	[0	0	0]	26	0	2.2013 ]
[ 141	32	[0	0	0]	39	[0	0	0]	26	0	2.2013 ]
[ 49	14	[0	0	0]	18	[0	0	0]	27	0	2.2096 ]
[ 63	15	[0	0	0]	20	[0	0	0]	27	0	2.2096 ]
[ 74	10	[0	0	0]	23	[0	0	0]	27	0	2.2096 ]
[ 83	19	[0	0	0]	24	[0	0	0]	27	0	2.2096 ]
[ 101	25	[0	0	0]	26	[0	0	0]	27	0	2.2096 ]
[ 117	30	[0	0	0]	33	[0	0	0]	27	0	2.2096 ]
[ 131	34	[0	0	0]	37	[0	0	0]	27	0	2.2095 ]
[ 142	36	[0	0	0]	40	[0	0	0]	27	0	2.2095 ]
[ 46	47	[0	0	0]	11	[0	0	0]	28	0	2.0628 ]
[ 48	52	[0	0	0]	13	[0	0	0]	28	0	2.0628 ]
[ 49	50	[0	0	0]	14	[0	0	0]	28	0	2.0562 ]
[ 63	64	[0	0	0]	15	[0	0	0]	28	0	2.0562 ]
[ 71	72	[0	0	0]	21	[0	0	0]	28	0	2.0627 ]
[ 73	77	[0	0	0]	22	[0	0	0]	28	0	2.0628 ]
[ 74	75	[0	0	0]	23	[0	0	0]	28	0	2.0562 ]
[ 83	84	[0	0	0]	24	[0	0	0]	28	0	2.0562 ]
[ 101	102	[0	0	0]	25	[0	0	0]	28	0	2.0562 ]
[ 114	115	[0	0	0]	27	[0	0	0]	28	0	2.0628 ]
[ 116	120	[0	0	0]	29	[0	0	0]	28	0	2.0628 ]
[ 117	118	[0	0	0]	30	[0	0	0]	28	0	2.0562 ]
[ 131	132	[0	0	0]	37	[0	0	0]	28	0	2.0562 ]
[ 139	140	[0	0	0]	38	[0	0	0]	28	0	2.0627 ]
[ 141	145	[0	0	0]	39	[0	0	0]	28	0	2.0628 ]
[ 142	143	[0	0	0]	40	[0	0	0]	28	0	2.0562 ]
[ 46	47	[0	0	0]	12	[0	0	0]	29	0	2.0188 ]
[ 48	52	[0	0	0]	16	[0	0	0]	29	0	2.0188 ]
[ 49	50	[0	0	0]	18	[0	0	0]	29	0	2.0173 ]
[ 63	64	[0	0	0]	20	[0	0	0]	29	0	2.0174 ]
[ 71	72	[0	0	0]	9	[0	0	0]	29	0	2.0189 ]
[ 73	77	[0	0	0]	17	[0	0	0]	29	0	2.0188 ]
[ 74	75	[0	0	0]	10	[0	0	0]	29	0	2.0174 ]
[ 83	84	[0	0	0]	19	[0	0	0]	29	0	2.0174 ]
[ 101	102	[0	0	0]	26	[0	0	0]	29	0	2.0174 ]
[ 114	115	[0	0	0]	28	[0	0	0]	29	0	2.0188 ]
[ 116	120	[0	0	0]	31	[0	0	0]	29	0	2.0188 ]
[ 117	118	[0	0	0]	33	[0	0	0]	29	0	2.0173 ]
[ 131	132	[0	0	0]	34	[0	0	0]	29	0	2.0174 ]
[ 139	140	[0	0	0]	35	[0	0	0]	29	0	2.0188 ]
[ 141	145	[0	0	0]	32	[0	0	0]	29	0	2.0188 ]
[ 142	143	[0	0	0]	36	[0	0	0]	29	0	2.0174 ]
[ 47	69	[0	-1	0]	46	[0	0	0]	30	0	2.269 ]
[ 52	56	[0	0	0]	48	[0	0	0]	30	0	2.2691 ]
[ 72	89	[0	-1	0]	71	[0	0	0]	30	0	2.2691 ]
[ 77	81	[0	0	0]	73	[0	0	0]	30	0	2.2691 ]
[ 115	107	[0	1	0]	114	[0	0	0]	30	0	2.269 ]
[ 120	124	[0	0	0]	116	[0	0	0]	30	0	2.2691 ]
[ 140	137	[0	1	0]	139	[0	0	0]	30	0	2.2691 ]
[ 145	149	[0	0	0]	141	[0	0	0]	30	0	2.2691 ]
[ 50	54	[0	0	0]	49	[0	0	0]	31	0	2.2774 ]
[ 64	67	[0	0	0]	63	[0	0	0]	31	0	2.2774 ]
[ 75	79	[0	0	0]	74	[0	0	0]	31	0	2.2775 ]
[ 84	87	[0	0	0]	83	[0	0	0]	31	0	2.2774 ]
[ 102	105	[0	0	0]	101	[0	0	0]	31	0	2.2774 ]
[ 118	122	[0	0	0]	117	[0	0	0]	31	0	2.2774 ]
[ 132	135	[0	0	0]	131	[0	0	0]	31	0	2.2774 ]
[ 143	147	[0	0	0]	142	[0	0	0]	31	0	2.2774 ]
[ 47	235	[0	-1	0]	46	[0	0	0]	32	0	2.0662 ]
[ 52	233	[0	0	0]	48	[0	0	0]	32	0	2.0662 ]
[ 72	239	[0	-1	0]	71	[0	0	0]	32	0	2.0661 ]
[ 77	237	[0	0	0]	73	[0	0	0]	32	0	2.0661 ]
[ 115	241	[0	1	0]	114	[0	0	0]	32	0	2.0662 ]
[ 120	243	[0	0	0]	116	[0	0	0]	32	0	2.0662 ]
[ 140	245	[0	1	0]	139	[0	0	0]	32	0	2.0661 ]
[ 145	247	[0	0	0]	141	[0	0	0]	32	0	2.0662 ]
[ 50	234	[0	0	0]	49	[0	0	0]	33	0	2.0557 ]
[ 64	236	[0	0	0]	63	[0	0	0]	33	0	2.0557 ]
[ 75	238	[0	0	0]	74	[0	0	0]	33	0	2.0556 ]
[ 84	240	[0	0	0]	83	[0	0	0]	33	0	2.0556 ]
[ 102	242	[0	0	0]	101	[0	0	0]	33	0	2.0557 ]
[ 118	244	[0	0	0]	117	[0	0	0]	33	0	2.0557 ]
[ 132	246	[0	0	0]	131	[0	0	0]	33	0	2.0557 ]
[ 143	248	[0	0	0]	142	[0	0	0]	33	0	2.0557 ]
[ 47	235	[0	-1	0]	69	[0	-1	0]	34	0	1.9468 ]
[ 50	234	[0	0	0]	54	[0	0	0]	34	0	1.95 ]
[ 52	233	[0	0	0]	56	[0	0	0]	34	0	1.9467 ]
[ 64	236	[0	0	0]	67	[0	0	0]	34	0	1.95 ]
[ 72	239	[0	-1	0]	89	[0	-1	0]	34	0	1.9468 ]
[ 75	238	[0	0	0]	79	[0	0	0]	34	0	1.95 ]
[ 77	237	[0	0	0]	81	[0	0	0]	34	0	1.9468 ]
[ 84	240	[0	0	0]	87	[0	0	0]	34	0	1.95 ]
[ 102	242	[0	0	0]	105	[0	0	0]	34	0	1.95 ]
[ 115	241	[0	1	0]	107	[0	1	0]	34	0	1.9467 ]
[ 118	244	[0	0	0]	122	[0	0	0]	34	0	1.95 ]
[ 120	243	[0	0	0]	124	[0	0	0]	34	0	1.9468 ]
[ 132	246	[0	0	0]	135	[0	0	0]	34	0	1.95 ]
[ 140	245	[0	1	0]	137	[0	1	0]	34	0	1.9468 ]
[ 143	248	[0	0	0]	147	[0	0	0]	34	0	1.95 ]
[ 145	247	[0	0	0]	149	[0	0	0]	34	0	1.9468 ]
[ 51	53	[0	0	0]	55	[0	0	0]	35	0	2.2461 ]
[ 65	66	[0	0	0]	68	[0	0	0]	35	0	2.2461 ]
[ 76	78	[0	0	0]	80	[0	0	0]	35	0	2.2461 ]
[ 85	86	[0	0	0]	88	[0	0	0]	35	0	2.2461 ]
[ 103	104	[0	0	0]	106	[0	0	0]	35	0	2.2461 ]
[ 119	121	[0	0	0]	123	[0	0	0]	35	0	2.2461 ]
[ 133	134	[0	0	0]	136	[0	0	0]	35	0	2.2461 ]
[ 144	146	[0	0	0]	148	[0	0	0]	35	0	2.2461 ]
[ 55	57	[0	0	0]	51	[0	0	0]	36	0	2.243 ]
[ 68	70	[0	0	0]	65	[0	0	0]	36	0	2.243 ]
[ 80	82	[0	0	0]	76	[0	0	0]	36	0	2.243 ]
[ 88	90	[0	0	0]	85	[0	0	0]	36	0	2.243 ]
[ 106	108	[0	0	0]	103	[0	0	0]	36	0	2.243 ]
[ 123	125	[0	0	0]	119	[0	0	0]	36	0	2.243 ]
[ 136	138	[0	0	0]	133	[0	0	0]	36	0	2.243 ]
[ 148	150	[0	0	0]	144	[0	0	0]	36	0	2.243 ]
[ 51	234	[0	0	0]	53	[0	0	0]	37	0	1.9431 ]
[ 55	233	[0	0	0]	57	[0	0	0]	37	0	1.9354 ]
[ 65	236	[0	0	0]	66	[0	0	0]	37	0	1.9431 ]
[ 68	235	[0	0	0]	70	[0	0	0]	37	0	1.9354 ]
[ 76	238	[0	0	0]	78	[0	0	0]	37	0	1.9431 ]
[ 80	237	[0	0	0]	82	[0	0	0]	37	0	1.9354 ]
[ 85	240	[0	0	0]	86	[0	0	0]	37	0	1.9431 ]
[ 88	239	[0	0	0]	90	[0	0	0]	37	0	1.9354 ]
[ 103	242	[0	0	0]	104	[0	0	0]	37	0	1.9431 ]
[ 106	241	[0	0	0]	108	[0	0	0]	37	0	1.9354 ]
[ 119	244	[0	0	0]	121	[0	0	0]	37	0	1.9431 ]
[ 123	243	[0	0	0]	125	[0	0	0]	37	0	1.9354 ]
[ 133	246	[0	0	0]	134	[0	0	0]	37	0	1.9431 ]
[ 136	245	[0	0	0]	138	[0	0	0]	37	0	1.9354 ]
[ 144	248	[0	0	0]	146	[0	0	0]	37	0	1.9431 ]
[ 148	247	[0	0	0]	150	[0	0	0]	37	0	1.9354 ]
[ 51	234	[0	0	0]	55	[0	0	0]	38	0	2.0939 ]
[ 65	236	[0	0	0]	68	[0	0	0]	38	0	2.0939 ]
[ 76	238	[0	0	0]	80	[0	0	0]	38	0	2.0939 ]
[ 85	240	[0	0	0]	88	[0	0	0]	38	0	2.0939 ]
[ 103	242	[0	0	0]	106	[0	0	0]	38	0	2.0939 ]
[ 119	244	[0	0	0]	123	[0	0	0]	38	0	2.0939 ]
[ 133	246	[0	0	0]	136	[0	0	0]	38	0	2.0939 ]
[ 144	248	[0	0	0]	148	[0	0	0]	38	0	2.0939 ]
[ 55	233	[0	0	0]	51	[0	0	0]	39	0	2.1045 ]
[ 68	235	[0	0	0]	65	[0	0	0]	39	0	2.1045 ]
[ 80	237	[0	0	0]	76	[0	0	0]	39	0	2.1045 ]
[ 88	239	[0	0	0]	85	[0	0	0]	39	0	2.1045 ]
[ 106	241	[0	0	0]	103	[0	0	0]	39	0	2.1045 ]
[ 123	243	[0	0	0]	119	[0	0	0]	39	0	2.1045 ]
[ 136	245	[0	0	0]	133	[0	0	0]	39	0	2.1045 ]
[ 148	247	[0	0	0]	144	[0	0	0]	39	0	2.1045 ]
[ 53	54	[0	0	0]	51	[0	0	0]	40	0	1.9626 ]
[ 66	67	[0	0	0]	65	[0	0	0]	40	0	1.9626 ]
[ 78	79	[0	0	0]	76	[0	0	0]	40	0	1.9626 ]
[ 86	87	[0	0	0]	85	[0	0	0]	40	0	1.9626 ]
[ 104	105	[0	0	0]	103	[0	0	0]	40	0	1.9626 ]
[ 121	122	[0	0	0]	119	[0	0	0]	40	0	1.9626 ]
[ 134	135	[0	0	0]	133	[0	0	0]	40	0	1.9626 ]
[ 146	147	[0	0	0]	144	[0	0	0]	40	0	1.9626 ]
[ 57	56	[0	0	0]	55	[0	0	0]	41	0	1.9709 ]
[ 70	69	[0	0	0]	68	[0	0	0]	41	0	1.9709 ]
[ 82	81	[0	0	0]	80	[0	0	0]	41	0	1.9709 ]
[ 90	89	[0	0	0]	88	[0	0	0]	41	0	1.9709 ]
[ 108	107	[0	0	0]	106	[0	0	0]	41	0	1.9709 ]
[ 125	124	[0	0	0]	123	[0	0	0]	41	0	1.9709 ]
[ 138	137	[0	0	0]	136	[0	0	0]	41	0	1.9709 ]
[ 150	149	[0	0	0]	148	[0	0	0]	41	0	1.9709 ]
[ 53	165	[0	0	0]	51	[0	0	0]	42	0	2.1582 ]
[ 66	173	[0	0	0]	65	[0	0	0]	42	0	2.1582 ]
[ 78	177	[0	0	0]	76	[0	0	0]	42	0	2.1582 ]
[ 86	181	[0	0	0]	85	[0	0	0]	42	0	2.1582 ]
[ 104	193	[0	0	0]	103	[0	0	0]	42	0	2.1582 ]
[ 121	201	[0	0	0]	119	[0	0	0]	42	0	2.1582 ]
[ 134	209	[0	0	0]	133	[0	0	0]	42	0	2.1582 ]
[ 146	213	[0	0	0]	144	[0	0	0]	42	0	2.1582 ]
[ 57	168	[0	0	0]	55	[0	0	0]	43	0	2.1408 ]
[ 70	176	[0	0	0]	68	[0	0	0]	43	0	2.1408 ]
[ 82	180	[0	0	0]	80	[0	0	0]	43	0	2.1408 ]
[ 90	184	[0	0	0]	88	[0	0	0]	43	0	2.1408 ]
[ 108	196	[0	0	0]	106	[0	0	0]	43	0	2.1408 ]
[ 125	204	[0	0	0]	123	[0	0	0]	43	0	2.1408 ]
[ 138	212	[0	0	0]	136	[0	0	0]	43	0	2.1408 ]
[ 150	216	[0	0	0]	148	[0	0	0]	43	0	2.1408 ]
[ 53	165	[0	0	0]	54	[0	0	0]	44	0	2.1619 ]
[ 66	173	[0	0	0]	67	[0	0	0]	44	0	2.1619 ]
[ 78	177	[0	0	0]	79	[0	0	0]	44	0	2.1619 ]
[ 86	181	[0	0	0]	87	[0	0	0]	44	0	2.1619 ]
[ 104	193	[0	0	0]	105	[0	0	0]	44	0	2.1619 ]
[ 121	201	[0	0	0]	122	[0	0	0]	44	0	2.1619 ]
[ 134	209	[0	0	0]	135	[0	0	0]	44	0	2.1619 ]
[ 146	213	[0	0	0]	147	[0	0	0]	44	0	2.1619 ]
[ 54	166	[0	0	0]	53	[0	0	0]	45	0	2.1761 ]
[ 56	167	[0	0	0]	57	[0	0	0]	45	0	2.1817 ]
[ 67	174	[0	0	0]	66	[0	0	0]	45	0	2.1761 ]
[ 69	175	[0	0	0]	70	[0	0	0]	45	0	2.1817 ]
[ 79	178	[0	0	0]	78	[0	0	0]	45	0	2.1761 ]
[ 81	179	[0	0	0]	82	[0	0	0]	45	0	2.1818 ]
[ 87	182	[0	0	0]	86	[0	0	0]	45	0	2.1761 ]
[ 89	183	[0	0	0]	90	[0	0	0]	45	0	2.1817 ]
[ 105	194	[0	0	0]	104	[0	0	0]	45	0	2.1761 ]
[ 107	195	[0	0	0]	108	[0	0	0]	45	0	2.1817 ]
[ 122	202	[0	0	0]	121	[0	0	0]	45	0	2.1761 ]
[ 124	203	[0	0	0]	125	[0	0	0]	45	0	2.1818 ]
[ 135	210	[0	0	0]	134	[0	0	0]	45	0	2.1762 ]
[ 137	211	[0	0	0]	138	[0	0	0]	45	0	2.1817 ]
[ 147	214	[0	0	0]	146	[0	0	0]	45	0	2.1761 ]
[ 149	215	[0	0	0]	150	[0	0	0]	45	0	2.1817 ]
[ 57	168	[0	0	0]	56	[0	0	0]	46	0	2.1713 ]
[ 70	176	[0	0	0]	69	[0	0	0]	46	0	2.1713 ]
[ 82	180	[0	0	0]	81	[0	0	0]	46	0	2.1713 ]
[ 90	184	[0	0	0]	89	[0	0	0]	46	0	2.1713 ]
[ 108	196	[0	0	0]	107	[0	0	0]	46	0	2.1713 ]
[ 125	204	[0	0	0]	124	[0	0	0]	46	0	2.1713 ]
[ 138	212	[0	0	0]	137	[0	0	0]	46	0	2.1713 ]
[ 150	216	[0	0	0]	149	[0	0	0]	46	0	2.1713 ]
[ 54	53	[0	0	0]	50	[0	0	0]	47	0	1.9675 ]
[ 67	66	[0	0	0]	64	[0	0	0]	47	0	1.9675 ]
[ 79	78	[0	0	0]	75	[0	0	0]	47	0	1.9675 ]
[ 87	86	[0	0	0]	84	[0	0	0]	47	0	1.9675 ]
[ 105	104	[0	0	0]	102	[0	0	0]	47	0	1.9675 ]
[ 122	121	[0	0	0]	118	[0	0	0]	47	0	1.9675 ]
[ 135	134	[0	0	0]	132	[0	0	0]	47	0	1.9675 ]
[ 147	146	[0	0	0]	143	[0	0	0]	47	0	1.9675 ]
[ 56	57	[0	0	0]	52	[0	0	0]	48	0	1.9648 ]
[ 69	70	[0	0	0]	47	[0	1	0]	48	0	1.9648 ]
[ 81	82	[0	0	0]	77	[0	0	0]	48	0	1.9648 ]
[ 89	90	[0	0	0]	72	[0	1	0]	48	0	1.9648 ]
[ 107	108	[0	0	0]	115	[0	-1	0]	48	0	1.9648 ]
[ 124	125	[0	0	0]	120	[0	0	0]	48	0	1.9648 ]
[ 137	138	[0	0	0]	140	[0	-1	0]	48	0	1.9648 ]
[ 149	150	[0	0	0]	145	[0	0	0]	48	0	1.9648 ]
[ 54	166	[0	0	0]	50	[0	0	0]	49	0	2.1394 ]
[ 56	167	[0	0	0]	52	[0	0	0]	49	0	2.1365 ]
[ 67	174	[0	0	0]	64	[0	0	0]	49	0	2.1394 ]
[ 69	175	[0	0	0]	47	[0	1	0]	49	0	2.1365 ]
[ 79	178	[0	0	0]	75	[0	0	0]	49	0	2.1394 ]
[ 81	179	[0	0	0]	77	[0	0	0]	49	0	2.1366 ]
[ 87	182	[0	0	0]	84	[0	0	0]	49	0	2.1394 ]
[ 89	183	[0	0	0]	72	[0	1	0]	49	0	2.1365 ]
[ 105	194	[0	0	0]	102	[0	0	0]	49	0	2.1394 ]
[ 107	195	[0	0	0]	115	[0	-1	0]	49	0	2.1365 ]
[ 122	202	[0	0	0]	118	[0	0	0]	49	0	2.1394 ]
[ 124	203	[0	0	0]	120	[0	0	0]	49	0	2.1365 ]
[ 135	210	[0	0	0]	132	[0	0	0]	49	0	2.1394 ]
[ 137	211	[0	0	0]	140	[0	-1	0]	49	0	2.1366 ]
[ 147	214	[0	0	0]	143	[0	0	0]	49	0	2.1394 ]
[ 149	215	[0	0	0]	145	[0	0	0]	49	0	2.1366 ]
[ 225	1	[0	0	0]	44	[0	0	0]	50	0	2.1266 ]
[ 226	3	[0	0	0]	97	[0	0	0]	50	0	2.1266 ]
[ 227	2	[0	0	1]	59	[0	0	0]	50	0	2.1266 ]
[ 228	4	[0	0	1]	92	[0	0	0]	50	0	2.1266 ]
[ 229	7	[0	0	-1]	110	[0	0	0]	50	0	2.1266 ]
[ 230	5	[0	0	0]	157	[0	0	0]	50	0	2.1266 ]
[ 231	8	[0	0	0]	129	[0	0	0]	50	0	2.1266 ]
[ 232	6	[0	0	-1]	152	[0	0	0]	50	0	2.1266 ]
[ 225	1	[0	0	0]	61	[0	0	0]	51	0	2.0772 ]
[ 226	3	[0	0	0]	98	[0	0	0]	51	0	2.0772 ]
[ 227	2	[0	0	1]	41	[1	0	0]	51	0	2.0772 ]
[ 228	4	[0	0	1]	93	[0	0	0]	51	0	2.0772 ]
[ 229	7	[0	0	-1]	126	[0	0	0]	51	0	2.0772 ]
[ 230	5	[0	0	0]	158	[0	0	0]	51	0	2.0772 ]
[ 231	8	[0	0	0]	112	[1	0	0]	51	0	2.0772 ]
[ 232	6	[0	0	-1]	153	[0	0	0]	51	0	2.0772 ]
[ 225	44	[0	0	0]	61	[0	0	0]	52	0	2.0744 ]
[ 226	97	[0	0	0]	98	[0	0	0]	52	0	2.0744 ]
[ 227	41	[1	0	0]	59	[0	0	0]	52	0	2.0744 ]
[ 228	92	[0	0	0]	93	[0	0	0]	52	0	2.0744 ]
[ 229	110	[0	0	0]	126	[0	0	0]	52	0	2.0744 ]
[ 230	157	[0	0	0]	158	[0	0	0]	52	0	2.0744 ]
[ 231	112	[1	0	0]	129	[0	0	0]	52	0	2.0744 ]
[ 232	152	[0	0	0]	153	[0	0	0]	52	0	2.0744 ]
[ 233	55	[0	0	0]	52	[0	0	0]	53	0	1.6067 ]
[ 235	68	[0	0	0]	47	[0	1	0]	53	0	1.6067 ]
[ 237	80	[0	0	0]	77	[0	0	0]	53	0	1.6067 ]
[ 239	88	[0	0	0]	72	[0	1	0]	53	0	1.6067 ]
[ 241	106	[0	0	0]	115	[0	-1	0]	53	0	1.6067 ]
[ 243	123	[0	0	0]	120	[0	0	0]	53	0	1.6067 ]
[ 245	136	[0	0	0]	140	[0	-1	0]	53	0	1.6067 ]
[ 247	148	[0	0	0]	145	[0	0	0]	53	0	1.6067 ]
[ 234	51	[0	0	0]	50	[0	0	0]	54	0	1.6015 ]
[ 236	65	[0	0	0]	64	[0	0	0]	54	0	1.6015 ]
[ 238	76	[0	0	0]	75	[0	0	0]	54	0	1.6015 ]
[ 240	85	[0	0	0]	84	[0	0	0]	54	0	1.6015 ]
[ 242	103	[0	0	0]	102	[0	0	0]	54	0	1.6015 ]
[ 244	119	[0	0	0]	118	[0	0	0]	54	0	1.6015 ]
[ 246	133	[0	0	0]	132	[0	0	0]	54	0	1.6015 ]
[ 248	144	[0	0	0]	143	[0	0	0]	54	0	1.6015 ]
