# Supplementary material for: An automated protocol to construct flexibility parameters for classical forcefields: applications to metal–organic frameworks
Source: RSC Adv. 2024 Jul 19;14(31):22714–62. doi: 10.1039/d4ra01859a (PMC11258866; doi:10.1039/d4ra01859a)
Supplement: RA-014-D4RA01859A-s002 [file RA-014-D4RA01859A-s002.zip › MOFs_inputs/quadrant_1_2/GUYLOC/GUYLOC_angle_types_list.txt]

[30[7-(6,6),8-(6),8-(6),8-(6),8-(6)]    8[6-(6,8),30-(7,8,8,8)]    8[6-(6,8),30-(7,8,8,8)]]    0    1.5226
[30[7-(6,6),8-(6),8-(6),8-(6),8-(6)]    8[6-(6,8),30-(7,8,8,8)]    8[6-(6,8),30-(7,8,8,8)]]    1    2.8014
[30[7-(6,6),8-(6),8-(6),8-(6),8-(6)]    8[6-(6,8),30-(7,8,8,8)]    8[6-(6,8),30-(7,8,8,8)]]    2    2.8417
[30[7-(6,6),8-(6),8-(6),8-(6),8-(6)]    8[6-(6,8),30-(7,8,8,8)]    8[6-(6,8),30-(7,8,8,8)]]    3    1.5737
[30[7-(6,6),8-(6),8-(6),8-(6),8-(6)]    8[6-(6,8),30-(7,8,8,8)]    8[6-(6,8),30-(7,8,8,8)]]    4    1.5644
[30[7-(6,6),8-(6),8-(6),8-(6),8-(6)]    7[6-(1,6),6-(1,6),30-(8,8,8,8)]    8[6-(6,8),30-(7,8,8,8)]]    0    1.6505
[30[7-(6,6),8-(6),8-(6),8-(6),8-(6)]    7[6-(1,6),6-(1,6),30-(8,8,8,8)]    8[6-(6,8),30-(7,8,8,8)]]    1    1.6922
[30[7-(6,6),8-(6),8-(6),8-(6),8-(6)]    7[6-(1,6),6-(1,6),30-(8,8,8,8)]    8[6-(6,8),30-(7,8,8,8)]]    2    1.7399
[30[7-(6,6),8-(6),8-(6),8-(6),8-(6)]    7[6-(1,6),6-(1,6),30-(8,8,8,8)]    8[6-(6,8),30-(7,8,8,8)]]    3    1.8313
[8[6-(6,8),30-(7,8,8,8)]    30[7-(6,6),8-(6),8-(6),8-(6),8-(6)]    6[6-(6,16),8-(30),8-(30)]]    0    2.3148
[8[6-(6,8),30-(7,8,8,8)]    30[7-(6,6),8-(6),8-(6),8-(6),8-(6)]    6[6-(6,16),8-(30),8-(30)]]    1    2.2598
[8[6-(6,8),30-(7,8,8,8)]    30[7-(6,6),8-(6),8-(6),8-(6),8-(6)]    6[6-(6,16),8-(30),8-(30)]]    2    2.0379
[8[6-(6,8),30-(7,8,8,8)]    30[7-(6,6),8-(6),8-(6),8-(6),8-(6)]    6[6-(6,16),8-(30),8-(30)]]    3    2.0753
[6[1-(0),6-(1,6),7-(6,30)]    1[6-(6,7)]    6[1-(0),6-(1,7),6-(6,6)]]    0    2.1216
[6[1-(0),6-(1,6),7-(6,30)]    1[6-(6,7)]    6[1-(0),6-(1,7),6-(6,6)]]    1    2.1287
[6[1-(0),6-(1,6),7-(6,30)]    6[1-(0),6-(1,7),6-(6,6)]    7[6-(1,6),6-(1,6),30-(8,8,8,8)]]    0    2.1397
[6[1-(0),6-(1,6),7-(6,30)]    6[1-(0),6-(1,7),6-(6,6)]    7[6-(1,6),6-(1,6),30-(8,8,8,8)]]    1    2.1295
[6[1-(0),6-(1,6),7-(6,30)]    1[6-(6,7)]    7[6-(1,6),6-(1,6),30-(8,8,8,8)]]    0    2.0231
[6[1-(0),6-(1,7),6-(6,6)]    6[1-(0),6-(1,6),7-(6,30)]    6[6-(1,6),6-(1,6),6-(6,6)]]    0    2.0788
[6[1-(0),6-(1,7),6-(6,6)]    6[1-(0),6-(1,6),7-(6,30)]    6[6-(1,6),6-(1,6),6-(6,6)]]    1    2.0859
[6[1-(0),6-(1,7),6-(6,6)]    1[6-(6,6)]    6[1-(0),6-(1,6),7-(6,30)]]    0    2.0767
[6[1-(0),6-(1,7),6-(6,6)]    1[6-(6,6)]    6[1-(0),6-(1,6),7-(6,30)]]    1    2.0891
[6[1-(0),6-(1,7),6-(6,6)]    1[6-(6,6)]    6[6-(1,6),6-(1,6),6-(6,6)]]    0    2.1271
[6[1-(0),6-(1,7),6-(6,6)]    1[6-(6,6)]    6[6-(1,6),6-(1,6),6-(6,6)]]    1    2.108
[6[6-(1,6),6-(1,6),6-(6,6)]    6[1-(0),6-(1,7),6-(6,6)]    6[6-(1,6),6-(1,6),6-(6,6)]]    0    2.113
[6[6-(1,6),6-(1,6),6-(6,6)]    6[1-(0),6-(1,7),6-(6,6)]    6[1-(0),6-(1,7),6-(6,6)]]    0    2.0572
[6[6-(6,16),8-(30),8-(30)]    8[6-(6,8),30-(7,8,8,8)]    8[6-(6,8),30-(7,8,8,8)]]    0    2.2013
[6[6-(6,16),8-(30),8-(30)]    8[6-(6,8),30-(7,8,8,8)]    8[6-(6,8),30-(7,8,8,8)]]    1    2.2096
[6[6-(6,16),8-(30),8-(30)]    6[6-(1,6),6-(8,8),16-(6)]    8[6-(6,8),30-(7,8,8,8)]]    0    2.0595
[6[6-(6,16),8-(30),8-(30)]    6[6-(1,6),6-(8,8),16-(6)]    8[6-(6,8),30-(7,8,8,8)]]    1    2.0181
[6[6-(1,6),6-(8,8),16-(6)]    6[1-(0),6-(1,6),6-(6,16)]    6[6-(6,16),8-(30),8-(30)]]    0    2.2691
[6[6-(1,6),6-(8,8),16-(6)]    6[1-(0),6-(1,6),6-(6,16)]    6[6-(6,16),8-(30),8-(30)]]    1    2.2774
[6[6-(1,6),6-(8,8),16-(6)]    16[6-(6,6),6-(6,6)]    6[6-(6,16),8-(30),8-(30)]]    0    2.0662
[6[6-(1,6),6-(8,8),16-(6)]    16[6-(6,6),6-(6,6)]    6[6-(6,16),8-(30),8-(30)]]    1    2.0557
[6[6-(1,6),6-(8,8),16-(6)]    16[6-(6,6),6-(6,6)]    6[1-(0),6-(1,6),6-(6,16)]]    0    1.9484
[6[6-(1,6),6-(6,16),16-(6)]    6[1-(0),6-(1,6),6-(6,16)]    6[6-(1,6),6-(6,16),16-(6)]]    0    2.2461
[6[6-(1,6),6-(6,16),16-(6)]    6[1-(0),6-(1,6),6-(6,16)]    6[6-(1,6),6-(6,16),16-(6)]]    1    2.243
[6[6-(1,6),6-(6,16),16-(6)]    16[6-(6,6),6-(6,6)]    6[1-(0),6-(1,6),6-(6,16)]]    0    1.9393
[6[6-(1,6),6-(6,16),16-(6)]    16[6-(6,6),6-(6,6)]    6[6-(1,6),6-(6,16),16-(6)]]    0    2.0939
[6[6-(1,6),6-(6,16),16-(6)]    16[6-(6,6),6-(6,6)]    6[6-(1,6),6-(6,16),16-(6)]]    1    2.1045
[6[1-(0),6-(1,6),6-(6,16)]    6[1-(0),6-(1,6),6-(6,16)]    6[6-(1,6),6-(6,16),16-(6)]]    0    1.9626
[6[1-(0),6-(1,6),6-(6,16)]    6[1-(0),6-(1,6),6-(6,16)]    6[6-(1,6),6-(6,16),16-(6)]]    1    1.9709
[6[1-(0),6-(1,6),6-(6,16)]    1[6-(6,6)]    6[6-(1,6),6-(6,16),16-(6)]]    0    2.1582
[6[1-(0),6-(1,6),6-(6,16)]    1[6-(6,6)]    6[6-(1,6),6-(6,16),16-(6)]]    1    2.1408
[6[1-(0),6-(1,6),6-(6,16)]    1[6-(6,6)]    6[1-(0),6-(1,6),6-(6,16)]]    0    2.1619
[6[1-(0),6-(1,6),6-(6,16)]    1[6-(6,6)]    6[1-(0),6-(1,6),6-(6,16)]]    1    2.1789
[6[1-(0),6-(1,6),6-(6,16)]    1[6-(6,6)]    6[1-(0),6-(1,6),6-(6,16)]]    2    2.1713
[6[1-(0),6-(1,6),6-(6,16)]    6[1-(0),6-(1,6),6-(6,16)]    6[6-(1,6),6-(8,8),16-(6)]]    0    1.9675
[6[1-(0),6-(1,6),6-(6,16)]    6[1-(0),6-(1,6),6-(6,16)]    6[6-(1,6),6-(8,8),16-(6)]]    1    1.9648
[6[1-(0),6-(1,6),6-(6,16)]    1[6-(6,6)]    6[6-(1,6),6-(8,8),16-(6)]]    0    2.138
[7[6-(1,6),6-(1,6),30-(8,8,8,8)]    30[7-(6,6),8-(6),8-(6),8-(6),8-(6)]    6[1-(0),6-(1,6),7-(6,30)]]    0    2.1266
[7[6-(1,6),6-(1,6),30-(8,8,8,8)]    30[7-(6,6),8-(6),8-(6),8-(6),8-(6)]    6[1-(0),6-(1,6),7-(6,30)]]    1    2.0772
[7[6-(1,6),6-(1,6),30-(8,8,8,8)]    6[1-(0),6-(1,6),7-(6,30)]    6[1-(0),6-(1,6),7-(6,30)]]    0    2.0744
[16[6-(6,6),6-(6,6)]    6[6-(1,6),6-(6,16),16-(6)]    6[6-(1,6),6-(8,8),16-(6)]]    0    1.6067
[16[6-(6,6),6-(6,6)]    6[6-(1,6),6-(6,16),16-(6)]    6[6-(1,6),6-(8,8),16-(6)]]    1    1.6015
