# Supplementary material for: An automated protocol to construct flexibility parameters for classical forcefields: applications to metal–organic frameworks
Source: RSC Adv. 2024 Jul 19;14(31):22714–62. doi: 10.1039/d4ra01859a (PMC11258866; doi:10.1039/d4ra01859a)
Supplement: RA-014-D4RA01859A-s002 [file RA-014-D4RA01859A-s002.zip › MOFs_inputs/quadrant_1_2/GUYLOC/GUYLOC_atom_types_with_coordinates.txt]

GUYLOC

20.4720000000000013    0.0000000000000000    0.0000000000000000
0.0000000000000000    19.3999999999999986    0.0000000000000000
-6.3705264300000000    0.0000000000000000    12.4036901400000001

     1      -1.9402596851441576       3.0166102622919038        4.505345157729064    30[7-(6,6),8-(6),8-(6),8-(6),8-(6)]
     2       19.227007469916096       3.0166173251511386       1.6964800983237276    30[7-(6,6),8-(6),8-(6),8-(6),8-(6)]
     3        8.295741348109082       12.716620259952114        4.505339501011138    30[7-(6,6),8-(6),8-(6),8-(6),8-(6)]
     4        8.991009574114441       12.716608018879212       1.6964768150086103    30[7-(6,6),8-(6),8-(6),8-(6),8-(6)]
     5        5.805731452479706        6.683389121555391        7.898350680218863    30[7-(6,6),8-(6),8-(6),8-(6),8-(6)]
     6        5.110471816771744        6.683381244693393       10.707218669407553    30[7-(6,6),8-(6),8-(6),8-(6),8-(6)]
     7      -5.1255405850555205       16.383389582083314        10.70720862156716    30[7-(6,6),8-(6),8-(6),8-(6),8-(6)]
     8       16.041729317954655       16.383377346326363        7.898342091172823    30[7-(6,6),8-(6),8-(6),8-(6),8-(6)]
     9        0.099107831683791       1.7136612494858467       2.5844358420959312    8[6-(6,8),30-(7,8,8,8)]
    10     -0.13138939602972388        4.554006378288487       2.4875588082409625    8[6-(6,8),30-(7,8,8,8)]
    11        17.94086637954851        1.383836588638323        1.493147902916836    8[6-(6,8),30-(7,8,8,8)]
    12       17.187650049868108       1.7136898246964505        3.617424298865638    8[6-(6,8),30-(7,8,8,8)]
    13        9.581873273583865       11.083840665530829         4.70868535047119    8[6-(6,8),30-(7,8,8,8)]
    14       17.645906548897525         4.27479348157623       1.4614883688488516    8[6-(6,8),30-(7,8,8,8)]
    15        9.876843806104947       13.974788555558368        4.740353161491477    8[6-(6,8),30-(7,8,8,8)]
    16       10.335090775179482       11.413674294898486       2.5844118424651374    8[6-(6,8),30-(7,8,8,8)]
    17        6.951638448689405       11.413675758582889       3.6173966155120407    8[6-(6,8),30-(7,8,8,8)]
    18       17.418157600266046        4.553997659850216        3.714275740637534    8[6-(6,8),30-(7,8,8,8)]
    19        7.182159308415828        14.25402027846294       3.7142523493706463    8[6-(6,8),30-(7,8,8,8)]
    20         10.1045926211893       14.253982229677135        2.487565886698772    8[6-(6,8),30-(7,8,8,8)]
    21      -0.6541331681967673       1.3838350384466864        4.708691365519032    8[6-(6,8),30-(7,8,8,8)]
    22        7.704878358785986       11.083836822824063       1.4931346105111933    8[6-(6,8),30-(7,8,8,8)]
    23     -0.35916198934795895        4.274758617010671        4.740352311345124    8[6-(6,8),30-(7,8,8,8)]
    24        7.409917476493291       13.974774227839067       1.4614583537089336    8[6-(6,8),30-(7,8,8,8)]
    25        4.224629328600387        5.425225150350859        7.663348901793891    8[6-(6,8),30-(7,8,8,8)]
    26        3.996869708597977        5.145994994669886        9.916119623773804    8[6-(6,8),30-(7,8,8,8)]
    27       -3.839404283107058        18.01616751026005       10.910544106735214    8[6-(6,8),30-(7,8,8,8)]
    28      -3.0861804355382167       17.686310739406846        8.786267644658077    8[6-(6,8),30-(7,8,8,8)]
    29        4.519612480875555        8.316173083050426       7.6950056913189275    8[6-(6,8),30-(7,8,8,8)]
    30       -3.544434643945104       15.125211028442132       10.942214964667855    8[6-(6,8),30-(7,8,8,8)]
    31        3.766380781923859       7.9863203397269364        9.819272059264774    8[6-(6,8),30-(7,8,8,8)]
    32        7.149827343696351       7.9863279578639945         8.78628585959642    8[6-(6,8),30-(7,8,8,8)]
    33      -3.3166776760119543       14.845991961454288        8.689432781407152    8[6-(6,8),30-(7,8,8,8)]
    34        6.919304738695772        5.146000048507665         8.68942893407178    8[6-(6,8),30-(7,8,8,8)]
    35       14.002362534405638       17.686341320452037        9.819253020893095    8[6-(6,8),30-(7,8,8,8)]
    36       14.232878877295036       14.846001136594339        9.916121751333531    8[6-(6,8),30-(7,8,8,8)]
    37        6.691561070451588        5.425216135791891       10.942234017674817    8[6-(6,8),30-(7,8,8,8)]
    38         14.7555958778879       18.016149722280762        7.694998455453299    8[6-(6,8),30-(7,8,8,8)]
    39        6.396611591759092         8.31616043727336       10.910548350079033    8[6-(6,8),30-(7,8,8,8)]
    40       14.460644959313749       15.125219154410058        7.663320398611981    8[6-(6,8),30-(7,8,8,8)]
    41       -5.974778819912966       1.8872941549845268       11.927894930610226    6[1-(0),6-(1,6),7-(6,30)]
    42       -5.226290247197238       1.8256732830528812       10.761148948368412    6[1-(0),6-(1,7),6-(6,6)]
    43       -3.596225661535656        4.060187518799658        8.334203909382666    6[1-(0),6-(1,7),6-(6,6)]
    44      -2.8472815324257423        4.031381517290216        7.164630365483383    6[1-(0),6-(1,6),7-(6,30)]
    45      -4.3656329520216675        2.941423557515913        8.690401168849075    6[6-(1,6),6-(1,6),6-(6,6)]
    46        17.16853075619259       1.1332426677657077       2.4798946979370737    6[6-(6,16),8-(30),8-(30)]
    47       16.178513215263404      0.06162713629965897        2.330078896857293    6[6-(1,6),6-(8,8),16-(6)]
    48       10.354223014986184        10.83323102209172        3.721914481972739    6[6-(6,16),8-(30),8-(30)]
    49        17.10608637757472        4.788268752619541        2.498710223447725    6[6-(6,16),8-(30),8-(30)]
    50        16.00162718354136        5.737560492006513          2.2984833538084    6[6-(1,6),6-(8,8),16-(6)]
    51        14.10268988505523       7.2666430674407545        2.733215341705617    6[6-(1,6),6-(6,16),16-(6)]
    52       11.344224426535277        9.761616370181793         3.87174981240431    6[6-(1,6),6-(8,8),16-(6)]
    53       14.386245262973805        7.133800583572909       1.3754123196616135    6[1-(0),6-(1,6),6-(6,16)]
    54       15.466500260836831        6.261212657991855       1.1340360716591462    6[1-(0),6-(1,6),6-(6,16)]
    55       13.085219890721406        8.064792438007535       3.3663660295103965    6[6-(1,6),6-(6,16),16-(6)]
    56       11.594627622464053        8.924613508669326        4.946461247116297    6[1-(0),6-(1,6),6-(6,16)]
    57       12.581622379932805        7.961115558626705        4.662770879148998    6[1-(0),6-(1,6),6-(6,16)]
    58       14.512419963552114        4.060187542924861        10.27130257897189    6[1-(0),6-(1,7),6-(6,6)]
    59       13.763479948839198        4.031388020542621       11.440893448291284    6[1-(0),6-(1,6),7-(6,30)]
    60       15.281815901048917        2.941422950373474        9.915114572414335    6[6-(1,6),6-(1,6),6-(6,6)]
    61      -3.5810168474681814       1.8872985194965333         6.67762192323656    6[1-(0),6-(1,6),7-(6,30)]
    62       16.142487799676164        1.825680311269914        7.844349003927495    6[1-(0),6-(1,7),6-(6,6)]
    63       10.416670105233472       14.488265934114708        3.703104037340447    6[6-(6,16),8-(30),8-(30)]
    64       11.521112047557452       15.437561953105538        3.903345584110253    6[6-(1,6),6-(8,8),16-(6)]
    65       13.420049848945592       16.966642751788022        3.468605864393482    6[6-(1,6),6-(6,16),16-(6)]
    66       13.136493652826033        16.83380459578769        4.826405581315841    6[1-(0),6-(1,6),6-(6,16)]
    67       12.056235573007433        15.96121534846329        5.067782349408341    6[1-(0),6-(1,6),6-(6,16)]
    68       14.437517289960656       17.764798698361393       2.8354528560007215    6[6-(1,6),6-(6,16),16-(6)]
    69       15.928107055399382       18.624627675417873       1.2553574991310332    6[1-(0),6-(1,6),6-(6,16)]
    70        14.94111467303891       17.661126652682924       1.5390458843518158    6[1-(0),6-(1,6),6-(6,16)]
    71      0.11824282426321053       1.1332388277990977        3.721859606329095    6[6-(6,16),8-(30),8-(30)]
    72       1.1082318044545292     0.061606432635371036         3.87174763291314    6[6-(1,6),6-(8,8),16-(6)]
    73        6.932513681981481       10.833247682848166       2.4799435633727853    6[6-(6,16),8-(30),8-(30)]
    74       0.1806873885142124        4.788273582588922       3.7030291632976025    6[6-(6,16),8-(30),8-(30)]
    75        1.285119659755002        5.737548062686115       3.9033459608783736    6[6-(1,6),6-(8,8),16-(6)]
    76        3.184062515818581        7.266634211542442        3.468612348455155    6[6-(1,6),6-(6,16),16-(6)]
    77        5.942508431145208        9.761609997079585       2.3300804212461723    6[6-(1,6),6-(8,8),16-(6)]
    78         2.90050460679169        7.133793438410349        4.826418769391139    6[1-(0),6-(1,6),6-(6,16)]
    79       1.8202513855026417        6.261204339632814        5.067783042836319    6[1-(0),6-(1,6),6-(6,16)]
    80        4.201533203970266        8.064791085917005         2.83546049144658    6[6-(1,6),6-(6,16),16-(6)]
    81        5.692107986002022        8.924612350814321        1.255364870213003    6[1-(0),6-(1,6),6-(6,16)]
    82        4.705113633019533       7.9611097696549935       1.5390598826457735    6[1-(0),6-(1,6),6-(6,16)]
    83        6.870078279035956       14.488285190722268       2.4987564271190856    6[6-(6,16),8-(30),8-(30)]
    84        5.765637745055024       15.437566637408535        2.298464320676632    6[6-(1,6),6-(8,8),16-(6)]
    85       3.8666947148170228       16.966636472316768       2.7332009617138886    6[6-(1,6),6-(6,16),16-(6)]
    86         4.15024849205713         16.8338030723122       1.3753998858169716    6[1-(0),6-(1,6),6-(6,16)]
    87        5.230507710166129       15.961218033811988       1.1340268402420657    6[1-(0),6-(1,6),6-(6,16)]
    88       2.8492225699836844        17.76478948870938       3.3663588671034725    6[6-(1,6),6-(6,16),16-(6)]
    89        1.358638712482259       18.624600749182225         4.94645656550954    6[1-(0),6-(1,6),6-(6,16)]
    90       2.3456333118117203       17.661104987451992        4.662766777869516    6[1-(0),6-(1,6),6-(6,16)]
    91        4.276437953345642       13.760185067188688       10.271308252019637    6[1-(0),6-(1,7),6-(6,6)]
    92        3.527496049298893       13.731378226472701       11.440884784820284    6[1-(0),6-(1,6),7-(6,30)]
    93        4.261241113551374       11.587292409969768        11.92788905188796    6[1-(0),6-(1,6),7-(6,30)]
    94       5.0097353300830045       11.525678211797167       10.761157246296072    6[1-(0),6-(1,7),6-(6,6)]
    95        5.045846690250985       12.641426531781654        9.915117414546978    6[6-(1,6),6-(1,6),6-(6,6)]
    96        6.639797748391262       13.760197599063869        8.334207430871013    6[1-(0),6-(1,7),6-(6,6)]
    97          7.3887368133833        13.73139620256204         7.16461889178973    6[1-(0),6-(1,6),7-(6,30)]
    98        6.655005331006724        11.58730523515971        6.677619076879664    6[1-(0),6-(1,6),7-(6,30)]
    99        5.906514316580106       11.525681928786396       7.8443623731533325    6[1-(0),6-(1,7),6-(6,6)]
   100        5.870398609158909       12.641430062802453        8.690404117558336    6[6-(1,6),6-(1,6),6-(6,6)]
   101       3.6848002108095796        4.911738285337397        8.700620044778788    6[6-(6,16),8-(30),8-(30)]
   102       2.5803425295890694        3.962445480574292        8.500340239068487    6[6-(1,6),6-(8,8),16-(6)]
   103        0.681408654556015       2.4333631938000106        8.935078029132256    6[6-(1,6),6-(6,16),16-(6)]
   104        0.964968467843597       2.5662058628056514        7.577274895584996    6[1-(0),6-(1,6),6-(6,16)]
   105       2.0452189506742835        3.438798910681307        7.335901299620904    6[1-(0),6-(1,6),6-(6,16)]
   106     -0.33605253829734316       1.6352013699946855          9.5682285929864    6[6-(1,6),6-(6,16),16-(6)]
   107      -1.8266330223882798       0.7753781401641445        11.14832571717504    6[1-(0),6-(1,6),6-(6,16)]
   108      -0.8396458244568654        1.738877411565989        10.86463773608078    6[1-(0),6-(1,6),6-(6,16)]
   109     -0.41095195876057256       15.339818890684079        2.132381036335279    6[1-(0),6-(1,7),6-(6,6)]
   110       0.3379932282043337       15.368618963762172       0.9627964476319173    6[1-(0),6-(1,6),7-(6,30)]
   111      -1.1803560302428262        16.45857949890961       2.4885657177039984    6[6-(1,6),6-(1,6),6-(6,6)]
   112       -2.789517526971574       17.512698600939494         5.72606363981659    6[1-(0),6-(1,6),7-(6,30)]
   113       -2.041029220134742        17.57431913250138        4.559329597380806    6[1-(0),6-(1,7),6-(6,6)]
   114       -3.067049737164116       18.266768407189975        9.923791453880652    6[6-(6,16),8-(30),8-(30)]
   115       -2.077041127776155       19.338371131392197       10.073610183383442    6[6-(1,6),6-(8,8),16-(6)]
   116       3.7472401767127472        8.566773717209024        8.681799542111705    6[6-(6,16),8-(30),8-(30)]
   117       -3.004618648925431       14.611737081955916         9.90498333858836    6[6-(6,16),8-(30),8-(30)]
   118      -1.9001537184514339       13.662446323553086       10.105230943136242    6[6-(1,6),6-(8,8),16-(6)]
   119   -0.0012040147524077227       12.133367228622395         9.67049709103109    6[6-(1,6),6-(6,16),16-(6)]
   120       2.7572476144425453        9.638386578681635        8.531947099854436    6[6-(1,6),6-(8,8),16-(6)]
   121     -0.28476701313662645       12.266206988050131       11.028300408962979    6[1-(0),6-(1,6),6-(6,16)]
   122       -1.365026940815115        13.13879133923642       11.269675691634784    6[1-(0),6-(1,6),6-(6,16)]
   123        1.016261259044807       11.335212649426154        9.037343285439164    6[6-(1,6),6-(6,16),16-(6)]
   124        2.506836813462637       10.475395231434833        7.457242369812287    6[1-(0),6-(1,6),6-(6,16)]
   125       1.5198502569770613       11.438894901810992        7.740936702410484    6[1-(0),6-(1,6),6-(6,16)]
   126     -0.39575081818247543        17.51271067323075      0.47578710985062234    6[1-(0),6-(1,6),7-(6,30)]
   127       19.327753750862918       17.574334634295045       1.6425278983806804    6[1-(0),6-(1,7),6-(6,6)]
   128        17.69768705525076       15.339811717931159        4.069476820310844    6[1-(0),6-(1,7),6-(6,6)]
   129       16.948747163352976       15.368617437926197        5.239056953143046    6[1-(0),6-(1,6),7-(6,30)]
   130       18.467091167156745       16.458579306348813       3.7132794499873376    6[6-(1,6),6-(1,6),6-(6,6)]
   131         7.23139976995722        4.911713478899305        9.904961432437961    6[6-(6,16),8-(30),8-(30)]
   132        8.335827866178793       3.9624404359509375         10.1052196901903    6[6-(1,6),6-(8,8),16-(6)]
   133       10.234772724548613       2.4333630038664293        9.670470654212325    6[6-(1,6),6-(6,16),16-(6)]
   134        9.951225359044294        2.566194765161193       11.028270876504482    6[1-(0),6-(1,6),6-(6,16)]
   135        8.870966172579882       3.4387836179580975       11.269649167978988    6[1-(0),6-(1,6),6-(6,16)]
   136       11.252246923882506        1.635206819933563        9.037314091853156    6[6-(1,6),6-(6,16),16-(6)]
   137       12.742833995609473       0.7753813757784218        7.457218595907507    6[1-(0),6-(1,6),6-(6,16)]
   138       11.755838323592155       1.7388814430145703        7.740907011275003    6[1-(0),6-(1,6),6-(6,16)]
   139       13.983237541747492        18.26674811807775        8.681821020970784    6[6-(6,16),8-(30),8-(30)]
   140        12.99323462545604        19.33838879984189        8.531936015039623    6[6-(1,6),6-(8,8),16-(6)]
   141        7.168948847966372           8.566753572326         9.92376128660341    6[6-(6,16),8-(30),8-(30)]
   142       13.920792022736347       14.611707307116236        8.700637643001706    6[6-(6,16),8-(30),8-(30)]
   143        12.81636959294029       13.662436725977978        8.500335460793274    6[6-(1,6),6-(8,8),16-(6)]
   144        10.91742743322127       12.133357879250028        8.935078078949722    6[6-(1,6),6-(6,16),16-(6)]
   145        8.158966669536724        9.638386515909847       10.073612596049538    6[6-(1,6),6-(8,8),16-(6)]
   146       11.200977394852629       12.266191917313215        7.577274088802991    6[1-(0),6-(1,6),6-(6,16)]
   147         12.2812332337907       13.138781057079687        7.335903669393083    6[1-(0),6-(1,6),6-(6,16)]
   148        9.899953362006924       11.335202001409629        9.568232666236643    6[6-(1,6),6-(6,16),16-(6)]
   149         8.40936407758607       10.475381372503728        11.14832916386279    6[1-(0),6-(1,6),6-(6,16)]
   150        9.396363001767089       11.438880673861892        10.86463632919844    6[1-(0),6-(1,6),6-(6,16)]
   151        9.825043270273785        5.639808697056756        2.132392071113841    6[1-(0),6-(1,7),6-(6,6)]
   152       10.573981872275278        5.668613535228548       0.9628034288580818    6[1-(0),6-(1,6),7-(6,30)]
   153        9.840253239350474        7.812700218743687       0.4758057070639101    6[1-(0),6-(1,6),7-(6,30)]
   154        9.091763562460427        7.874317698659283       1.6425483353976982    6[1-(0),6-(1,7),6-(6,6)]
   155        9.055642989201683        6.758575843469337       2.4885885862218107    6[6-(1,6),6-(1,6),6-(6,6)]
   156        7.461680733203657        5.639814168329295        4.069486722273914    6[1-(0),6-(1,7),6-(6,6)]
   157        6.712735113317422        5.668611953873182         5.23906199819382    6[1-(0),6-(1,6),7-(6,30)]
   158        7.446478317096014       7.8127031454887454        5.726074863207126    6[1-(0),6-(1,6),7-(6,30)]
   159        8.194976013212848       7.8743250022431805       4.5593450861573865    6[1-(0),6-(1,7),6-(6,6)]
   160        8.231088348195843        6.758571597433851       3.7133012198943045    6[6-(1,6),6-(1,6),6-(6,6)]
   161       0.3872583601244871       1.0657534855987454      0.24067151173953472    1[6-(6,7)]
   162       -4.654753046408843       0.9231861828969503       10.547655736940548    1[6-(6,6)]
   163      -3.5632109228010753        4.941853763377729        8.975368858503273    1[6-(6,6)]
   164       -2.224949181290573        4.873310527133257        6.856095667131312    1[6-(6,7)]
   165       13.815013161246075       7.6275586795074934       0.5868575563122683    1[6-(6,6)]
   166        15.84360868179049        6.000860240566614       0.1470716376722547    1[6-(6,6)]
   167       11.061910949516335        9.013744385307335        5.892659241698405    1[6-(6,6)]
   168       12.914234158714969        7.195287350197421       5.3634853433281595    1[6-(6,6)]
   169        14.47939901878112        4.941840010883084         9.63014440993171    1[6-(6,6)]
   170       13.141156211179053        4.873312333166866       11.749423149045226    1[6-(6,7)]
   171        16.89948018965864        1.065755812732805        5.961146956606824    1[6-(6,7)]
   172       15.570935312048476       0.9231826965190528        8.057844791379663    1[6-(6,6)]
   173        13.70772992902657       17.327564251174334        5.614958108591083    1[6-(6,6)]
   174        11.67913032002108        15.70087561877392        6.054747647073624    1[6-(6,6)]
   175        16.46082836819849        18.71377194503279      0.30916049559380265    1[6-(6,6)]
   176        14.60850642569135       16.895305564279294        0.838326348237191    1[6-(6,6)]
   177       3.4717338169759713        7.627554645925336        5.614975206159065    1[6-(6,6)]
   178       1.4431391147347004        6.000857404638149        6.054753281347113    1[6-(6,6)]
   179        6.224818395719638        9.013749079065905      0.30916029982510096    1[6-(6,6)]
   180         4.37250530287659        7.195285690293772       0.8383411342668206    1[6-(6,6)]
   181       3.5790103799707236       17.327558767885243       0.5868444284851781    1[6-(6,6)]
   182        5.607612058179624       15.700874911617447      0.14705714931480815    1[6-(6,6)]
   183        0.825920083520657       18.713734035348956        5.892656677079675    1[6-(6,6)]
   184       2.6782486093615563       16.895283790548174        5.363480564503605    1[6-(6,6)]
   185        4.243417388512142       14.641846717746208           9.630147768795    1[6-(6,6)]
   186        2.905161107534621       14.573300295728416       11.749419119523234    1[6-(6,7)]
   187       10.623275683131421       10.765749364681156      0.24066968693094562    1[6-(6,7)]
   188        5.581283252618449       10.623186373034644       10.547662316066821    1[6-(6,6)]
   189        6.672817577541189       14.641857208573331        8.975366498689203    1[6-(6,6)]
   190        8.011063623182638       14.573323292662266       6.8560862750727205    1[6-(6,7)]
   191        6.663498146384761         10.7657627195758        5.961150953137787    1[6-(6,7)]
   192        5.334971188713246       10.623187311356691        8.057857038498486    1[6-(6,6)]
   193      0.39373669979159454       2.0724408368767686        6.788718532564578    1[6-(6,6)]
   194       2.4223207707474925         3.69913892542159        6.348938318116531    1[6-(6,6)]
   195      -2.3593537469158123       0.6862352305056552        12.09452685423463    1[6-(6,6)]
   196      -0.5070401827410169        2.504704563006769       11.565349494353406    1[6-(6,6)]
   197       -0.377929206148542        14.45816374804735       2.7735387071774453    1[6-(6,6)]
   198        0.960319876101239       14.526699210541835        0.654265675029763    1[6-(6,7)]
   199      -2.7980119012569613       18.334242547240205        6.442537251147031    1[6-(6,7)]
   200      -1.4694758207548184        18.47681905663217       4.3458348278019185    1[6-(6,6)]
   201       0.2864682794040947       11.772442008121384       11.816857012202204    1[6-(6,6)]
   202       -1.742134773543115       13.399131094514658        12.25663628568611    1[6-(6,6)]
   203       3.0395533895160605       10.386258321192727        6.511037551100461    1[6-(6,6)]
   204       1.1872415070869082        12.20472279950932        7.040227484246769    1[6-(6,6)]
   205        20.08473949314275       18.334247767086637      -0.2406802065651617    1[6-(6,7)]
   206       18.756217032684035        18.47682172140635        1.856020204817751    1[6-(6,6)]
   207         17.6646682587483       14.458147310839427        3.428312454153168    1[6-(6,6)]
   208        16.32641548255795       14.526683701840323         5.54759162475349    1[6-(6,7)]
   209       10.522458906938027       2.0724388281511006        11.81682430692495    1[6-(6,6)]
   210        8.493861233856808        3.699129928296431        12.25662014500486    1[6-(6,6)]
   211       13.275544244521136       0.6862443585658996        6.511021365304428    1[6-(6,6)]
   212       11.423221063931056       2.5047003203396714        7.040186072583665    1[6-(6,6)]
   213       10.629743030781723       11.772440450156399        6.788720538902045    1[6-(6,6)]
   214       12.658342368329912       13.399131819463184        6.348931313544501    1[6-(6,6)]
   215        7.876650416084449       10.386244270683921       12.094521594251663    1[6-(6,6)]
   216         9.72897273423137       12.204705380671452       11.565357428454389    1[6-(6,6)]
   217        9.858057252775348        4.758144850204469       2.7735523101771973    1[6-(6,6)]
   218       11.196306581207017        4.826677418688452       0.6542710590586434    1[6-(6,7)]
   219        9.848745383517617        8.634249353459959     -0.24065981202742492    1[6-(6,7)]
   220        8.520215962989631        8.776815724999345        1.856047047209495    1[6-(6,6)]
   221        7.428660701605873        4.758158802912924        3.428323588346631    1[6-(6,6)]
   222        6.090402656725028        4.826692747428376        5.547591837135663    1[6-(6,7)]
   223        7.437985626824755        8.634238285598704         6.44255021991085    1[6-(6,7)]
   224        8.766517939168116        8.776812994325685        4.345852951950233    1[6-(6,6)]
   225       -2.852874029926834       2.9674069735735853        6.339619396312022    7[6-(1,6),6-(1,6),30-(8,8,8,8)]
   226        7.383130973056824       12.667417230268486       6.3396170500949705    7[6-(1,6),6-(1,6),30-(8,8,8,8)]
   227       13.769095327996308       2.9674070870527114       12.265888359741577    7[6-(1,6),6-(1,6),30-(8,8,8,8)]
   228       3.5331016624241505       12.667400509094097       12.265887809892675    7[6-(1,6),6-(1,6),30-(8,8,8,8)]
   229       0.3323765416315676       16.432600525983986      0.13780305445906188    7[6-(1,6),6-(1,6),30-(8,8,8,8)]
   230        6.718344113361691        6.732593505808327        6.064064035348211    7[6-(1,6),6-(1,6),30-(8,8,8,8)]
   231       16.954341665185492       16.432587764776045        6.064072121870207    7[6-(1,6),6-(1,6),30-(8,8,8,8)]
   232       10.568386111087973        6.732586692632639      0.13780042794943895    7[6-(1,6),6-(1,6),30-(8,8,8,8)]
   233       12.340418192228855        9.370989513379165       2.5194485245984444    16[6-(6,6),6-(6,6)]
   234       15.182602860202552        6.322622455910343        3.696011938702282    16[6-(6,6),6-(6,6)]
   235       15.182323631433936       19.070989751034833       3.6823729526475053    16[6-(6,6),6-(6,6)]
   236        12.34013880666944       16.022621061182438        2.505807595863195    16[6-(6,6),6-(6,6)]
   237       4.9463339264679895        9.370984528996729        3.682379233462317    16[6-(6,6),6-(6,6)]
   238        2.104158659911995         6.32261797833532       2.5058064725765603    16[6-(6,6),6-(6,6)]
   239        2.104421825779715        19.07098554963952        2.519441897360023    16[6-(6,6),6-(6,6)]
   240        4.946608883594581       16.022624567425297        3.696001089821072    16[6-(6,6),6-(6,6)]
   241      -1.0808542710457423      0.32900144205531046        8.721313421552095    16[6-(6,6),6-(6,6)]
   242       1.7613164370162533       3.3773875128527204        9.897878643929406    16[6-(6,6),6-(6,6)]
   243       1.7610634096173463        10.02900969958307        9.884254919177101    16[6-(6,6),6-(6,6)]
   244      -1.0811123120215465       13.077390947074406        8.707697862061234    16[6-(6,6),6-(6,6)]
   245       11.997050901552463      0.32902088693901854         9.88423692866904    16[6-(6,6),6-(6,6)]
   246        9.154862514978808       3.3773741283124035        8.707673586950403    16[6-(6,6),6-(6,6)]
   247        9.155149470166762        10.02901529907793        8.721312669782927    16[6-(6,6),6-(6,6)]
   248       11.997336180737207       13.077367041492014        9.897880395099873    16[6-(6,6),6-(6,6)]
