# Supplementary material for: An automated protocol to construct flexibility parameters for classical forcefields: applications to metal–organic frameworks
Source: RSC Adv. 2024 Jul 19;14(31):22714–62. doi: 10.1039/d4ra01859a (PMC11258866; doi:10.1039/d4ra01859a)
Supplement: RA-014-D4RA01859A-s002 [file RA-014-D4RA01859A-s002.zip › MOFs_inputs/quadrant_1_2/GUYLOC/GUYLOC_bond_and_UB_types_list.txt]

[30[7-(6,6),8-(6),8-(6),8-(6),8-(6)]    8[6-(6,8),30-(7,8,8,8)]]    0    2.0703
[30[7-(6,6),8-(6),8-(6),8-(6),8-(6)]    8[6-(6,8),30-(7,8,8,8)]]    1    2.0342
[30[7-(6,6),8-(6),8-(6),8-(6),8-(6)]    7[6-(1,6),6-(1,6),30-(8,8,8,8)]]    0    2.0494
[6[6-(6,16),8-(30),8-(30)]    8[6-(6,8),30-(7,8,8,8)]]    0    1.2772
[6[1-(0),6-(1,6),7-(6,30)]    6[1-(0),6-(1,7),6-(6,6)]]    0    1.3883
[1[6-(6,7)]    6[1-(0),6-(1,6),7-(6,30)]]    0    1.0907
[6[1-(0),6-(1,6),7-(6,30)]    7[6-(1,6),6-(1,6),30-(8,8,8,8)]]    0    1.346
[6[1-(0),6-(1,7),6-(6,6)]    6[6-(1,6),6-(1,6),6-(6,6)]]    0    1.4019
[1[6-(6,6)]    6[1-(0),6-(1,7),6-(6,6)]]    0    1.09
[6[6-(1,6),6-(1,6),6-(6,6)]    6[6-(1,6),6-(1,6),6-(6,6)]]    0    1.4764
[6[6-(1,6),6-(8,8),16-(6)]    6[6-(6,16),8-(30),8-(30)]]    0    1.4683
[6[1-(0),6-(1,6),6-(6,16)]    6[6-(1,6),6-(8,8),16-(6)]]    0    1.3848
[16[6-(6,6),6-(6,6)]    6[6-(1,6),6-(8,8),16-(6)]]    0    1.7236
[6[1-(0),6-(1,6),6-(6,16)]    6[6-(1,6),6-(6,16),16-(6)]]    0    1.394
[6[6-(1,6),6-(6,16),16-(6)]    6[6-(1,6),6-(6,16),16-(6)]]    0    1.4399
[16[6-(6,6),6-(6,6)]    6[6-(1,6),6-(6,16),16-(6)]]    0    1.7266
[6[1-(0),6-(1,6),6-(6,16)]    6[1-(0),6-(1,6),6-(6,16)]]    0    1.4088
[1[6-(6,6)]    6[1-(0),6-(1,6),6-(6,16)]]    0    1.0899
