# Supplementary material for: An automated protocol to construct flexibility parameters for classical forcefields: applications to metal–organic frameworks
Source: RSC Adv. 2024 Jul 19;14(31):22714–62. doi: 10.1039/d4ra01859a (PMC11258866; doi:10.1039/d4ra01859a)
Supplement: RA-014-D4RA01859A-s002 [file RA-014-D4RA01859A-s002.zip › MOFs_inputs/quadrant_1_2/GUYLOC/GUYLOC_dihedral_types_list.txt]

[7[6-(1,6),6-(1,6),30-(8,8,8,8)]    30[7-(6,6),8-(6),8-(6),8-(6),8-(6)]    8[6-(6,8),30-(7,8,8,8)]    6[6-(6,16),8-(30),8-(30)]]      0      Nonrotatable      2.9959
[7[6-(1,6),6-(1,6),30-(8,8,8,8)]    30[7-(6,6),8-(6),8-(6),8-(6),8-(6)]    8[6-(6,8),30-(7,8,8,8)]    6[6-(6,16),8-(30),8-(30)]]      1      Nonrotatable      2.6372
[7[6-(1,6),6-(1,6),30-(8,8,8,8)]    30[7-(6,6),8-(6),8-(6),8-(6),8-(6)]    8[6-(6,8),30-(7,8,8,8)]    6[6-(6,16),8-(30),8-(30)]]      2      Nonrotatable      3.1136
[7[6-(1,6),6-(1,6),30-(8,8,8,8)]    30[7-(6,6),8-(6),8-(6),8-(6),8-(6)]    8[6-(6,8),30-(7,8,8,8)]    6[6-(6,16),8-(30),8-(30)]]      3      Nonrotatable      2.812
[8[6-(6,8),30-(7,8,8,8)]    30[7-(6,6),8-(6),8-(6),8-(6),8-(6)]    7[6-(1,6),6-(1,6),30-(8,8,8,8)]    6[1-(0),6-(1,6),7-(6,30)]]      0      Nonrotatable      2.6974
[30[7-(6,6),8-(6),8-(6),8-(6),8-(6)]    8[6-(6,8),30-(7,8,8,8)]    6[6-(6,16),8-(30),8-(30)]    6[6-(1,6),6-(8,8),16-(6)]]      0      Nonrotatable      2.9262
[30[7-(6,6),8-(6),8-(6),8-(6),8-(6)]    8[6-(6,8),30-(7,8,8,8)]    6[6-(6,16),8-(30),8-(30)]    6[6-(1,6),6-(8,8),16-(6)]]      1      Nonrotatable      2.853
[30[7-(6,6),8-(6),8-(6),8-(6),8-(6)]    8[6-(6,8),30-(7,8,8,8)]    6[6-(6,16),8-(30),8-(30)]    6[6-(1,6),6-(8,8),16-(6)]]      2      Nonrotatable      3.0578
[30[7-(6,6),8-(6),8-(6),8-(6),8-(6)]    8[6-(6,8),30-(7,8,8,8)]    6[6-(6,16),8-(30),8-(30)]    6[6-(1,6),6-(8,8),16-(6)]]      3      Nonrotatable      3.0979
[7[6-(1,6),6-(1,6),30-(8,8,8,8)]    6[1-(0),6-(1,6),7-(6,30)]    6[1-(0),6-(1,7),6-(6,6)]    1[6-(6,6)]]      0      Nonrotatable      3.137
[7[6-(1,6),6-(1,6),30-(8,8,8,8)]    6[1-(0),6-(1,6),7-(6,30)]    6[1-(0),6-(1,7),6-(6,6)]    1[6-(6,6)]]      1      Nonrotatable      3.1411
[6[1-(0),6-(1,7),6-(6,6)]    6[1-(0),6-(1,6),7-(6,30)]    7[6-(1,6),6-(1,6),30-(8,8,8,8)]    6[1-(0),6-(1,6),7-(6,30)]]      0      Nonrotatable      0.0295
[1[6-(6,7)]    6[1-(0),6-(1,6),7-(6,30)]    7[6-(1,6),6-(1,6),30-(8,8,8,8)]    6[1-(0),6-(1,6),7-(6,30)]]      0      Nonrotatable      3.1127
[1[6-(6,7)]    6[1-(0),6-(1,6),7-(6,30)]    7[6-(1,6),6-(1,6),30-(8,8,8,8)]    6[1-(0),6-(1,6),7-(6,30)]]      1      Nonrotatable      3.1198
[1[6-(6,6)]    6[1-(0),6-(1,7),6-(6,6)]    6[6-(1,6),6-(1,6),6-(6,6)]    6[1-(0),6-(1,7),6-(6,6)]]      0      Nonrotatable      3.1414
[1[6-(6,6)]    6[1-(0),6-(1,7),6-(6,6)]    6[6-(1,6),6-(1,6),6-(6,6)]    6[1-(0),6-(1,7),6-(6,6)]]      1      Nonrotatable      3.1059
[6[1-(0),6-(1,7),6-(6,6)]    6[6-(1,6),6-(1,6),6-(6,6)]    6[6-(1,6),6-(1,6),6-(6,6)]    6[1-(0),6-(1,7),6-(6,6)]]      0      Nonrotatable      0.7552
[8[6-(6,8),30-(7,8,8,8)]    6[6-(6,16),8-(30),8-(30)]    6[6-(1,6),6-(8,8),16-(6)]    6[1-(0),6-(1,6),6-(6,16)]]      0      Nonrotatable      0.01
[8[6-(6,8),30-(7,8,8,8)]    6[6-(6,16),8-(30),8-(30)]    6[6-(1,6),6-(8,8),16-(6)]    16[6-(6,6),6-(6,6)]]      0      Nonrotatable      0.0816
[16[6-(6,6),6-(6,6)]    6[6-(1,6),6-(8,8),16-(6)]    6[1-(0),6-(1,6),6-(6,16)]    6[1-(0),6-(1,6),6-(6,16)]]      0      Nonrotatable      0.0048
[16[6-(6,6),6-(6,6)]    6[6-(1,6),6-(8,8),16-(6)]    6[1-(0),6-(1,6),6-(6,16)]    1[6-(6,6)]]      0      Nonrotatable      3.1393
[6[1-(0),6-(1,6),6-(6,16)]    6[6-(1,6),6-(8,8),16-(6)]    16[6-(6,6),6-(6,6)]    6[6-(1,6),6-(6,16),16-(6)]]      0      Nonrotatable      0.0161
[6[1-(0),6-(1,6),6-(6,16)]    6[6-(1,6),6-(8,8),16-(6)]    16[6-(6,6),6-(6,6)]    6[6-(1,6),6-(6,16),16-(6)]]      1      Nonrotatable      0.0082
[6[6-(1,6),6-(6,16),16-(6)]    6[6-(1,6),6-(6,16),16-(6)]    6[1-(0),6-(1,6),6-(6,16)]    6[1-(0),6-(1,6),6-(6,16)]]      0      Nonrotatable      3.131
[6[6-(1,6),6-(6,16),16-(6)]    6[6-(1,6),6-(6,16),16-(6)]    6[1-(0),6-(1,6),6-(6,16)]    1[6-(6,6)]]      0      Nonrotatable      0.0347
[16[6-(6,6),6-(6,6)]    6[6-(1,6),6-(6,16),16-(6)]    6[6-(1,6),6-(6,16),16-(6)]    16[6-(6,6),6-(6,6)]]      0      Nonrotatable      2.8002
[6[6-(1,6),6-(6,16),16-(6)]    6[6-(1,6),6-(6,16),16-(6)]    16[6-(6,6),6-(6,6)]    6[6-(1,6),6-(8,8),16-(6)]]      0      Nonrotatable      3.1394
[6[6-(1,6),6-(6,16),16-(6)]    6[6-(1,6),6-(6,16),16-(6)]    16[6-(6,6),6-(6,6)]    6[6-(1,6),6-(8,8),16-(6)]]      1      Nonrotatable      3.137
[6[6-(1,6),6-(6,16),16-(6)]    6[1-(0),6-(1,6),6-(6,16)]    6[1-(0),6-(1,6),6-(6,16)]    6[6-(1,6),6-(8,8),16-(6)]]      0      Nonrotatable      0.0001
[1[6-(6,6)]    6[1-(0),6-(1,6),6-(6,16)]    6[1-(0),6-(1,6),6-(6,16)]    1[6-(6,6)]]      0      Nonrotatable      0.0107
